# Supplementary material for: Benchmarking scRNA-seq copy number variation callers
Source: Nat Commun. 2025 Oct 2;16:8777. doi: 10.1038/s41467-025-62359-9 (PMC12491403; doi:10.1038/s41467-025-62359-9)
Supplement: Supplementary file 3 — Supplementary Dataset 1 [file 41467_2025_62359_MOESM3_ESM.xlsx]

## Sheet: Blatt 1
Tabelle 1
Dataset name	Reference	Sample Type	Organism	Cancer Type	Technology	Reference samples	Ground Truth	Number cells (cancer + ref)
COLO320	Hung et al, 2021	Cell line	Human	Colon adenocarcinoma	10x multiome sequencing	Healthy human adult from gut cell atlas (Elmentait et al., 2021)	WGS	5980 + 5000
HGC27	Andor et al., 2020	Cell line	Human	Gastric carcinoma	10x scRNA-seq	5 control samples from a gastric cancer study (Kim et al., 2022)	scWGS	1728 + 4813
KATOIII	Andor et al., 2020	Cell line	Human	Gastric adenocarcinoma	10x scRNA-seq	5 control samples from a gastric cancer study (Kim et al., 2022)	scWGS	3637 + 4813
MCF7	Ben-David et al., 2018	Cell line	Human	Breast cancer	10x scRNA-seq	Mammary gland data from Tabula Sapiens (The Tabula Sapiens Consortium et al, 2022)	WGS	1788 + 5630
MKN45	Andor et al., 2020	Cell line	Human	Gastric adenocarcinoma	10x scRNA-seq	5 control samples from a gastric cancer study (Kim et al., 2022)	scWGS	4221 + 4813
NCIN87	Andor et al., 2020	Cell line	Human	Gastric adenocarcinoma	10x scRNA-seq	5 control samples from a gastric cancer study (Kim et al., 2022)	scWGS	4753 + 4813
NUGC4	Andor et al., 2020	Cell line	Human	Gastric adenocarcinoma	10x scRNA-seq	5 control samples from a gastric cancer study (Kim et al., 2022)	scWGS	4991 + 4813
SNU16	Andor et al., 2020	Cell line	Human	Gastric adenocarcinoma	10x scRNA-seq	5 control samples from a gastric cancer study (Kim et al., 2022)	scWGS	1444 + 4813
SNU601	Andor et al., 2020	Cell line	Human	Gastric adenocarcinoma	10x scRNA-seq	5 control samples from a gastric cancer study (Kim et al., 2022)	scWGS	5880 + 4813
SNU638	Andor et al., 2020	Cell line	Human	Gastric adenocarcinoma	10x scRNA-seq	5 control samples from a gastric cancer study (Kim et al., 2022)	scWGS	1117 + 4813
SNU668	Andor et al., 2020	Cell line	Human	Gastric adenocarcinoma	10x scRNA-seq	5 control samples from a gastric cancer study (Kim et al., 2022)	scWGS	7005 + 4813
MM	Mahdipour-Shirayeh et al., 2022	Primary cancer sample	Human	Multiple myeloma	10x scRNA-seq	Normal cells within the dataset	WES	1951 + 362
BCC06	Yost et al., 2019	Primary cancer sample	Human	Basal cell carcinoma	10x scRNA-seq	Normal cells within the dataset	WES	1403 + 33
BCC06post	Yost et al., 2019	Primary cancer sample	Human	Basal cell carcinoma	10x scRNA-seq	Normal cells within the dataset	WES	320 + 280
iAMP21	Gao et al., 2023	Primary cancer sample	Human	Acute lymphoblastic leukemia	10x scRNA-seq	Normal cells within the dataset	scWGS	5599 + 340
PBMC (CD4 T cells)	10X Genomics	Diploid	Human	-	10x scRNA-seq	Subsample of CD4T cells / Monocytes from the same dataset	Diploid baseline	535 + 535/1842
mouse	Unpublished	Primary cancer sample	Mouse	T-cell lymphoma (mouse)	SeekGene scRNA-seq	Euploid mouse T-cell lymphoma	scWGS	7351 + 684
HCT116	Zachariadis et al., 2020	Cell line	Human	Colon adenocarcinma	DNTR-seq	Colonic stromal cells from healthy controls of a study about IBD (Kinchen et al, 2018)	DNTR-seq	140 + 92
A375	Zachariadis et al., 2020	Cell line	Human	Melanoma	DNTR-seq	Healthy melanocytes (Belote et al, 2021)	DNTR-seq	45 + 5216
ALL1	Zachariadis et al., 2020	Primary cancer sample	Human	Acute lymphoblastic leukemia	DNTR-seq	Normal cells within the dataset	DNTR-seq	117 + 85
ALL2	Zachariadis et al., 2020	Primary cancer sample	Human	Acute lymphoblastic leukemia	DNTR-seq	Normal cells within the dataset	DNTR-seq	123 + 57
