# Supplementary material for: Benchmarking scRNA-seq copy number variation callers
Source: Nat Commun. 2025 Oct 2;16:8777. doi: 10.1038/s41467-025-62359-9 (PMC12491403; doi:10.1038/s41467-025-62359-9)
Supplement: Supplementary file 11 — Source Data [file 41467_2025_62359_MOESM11_ESM.zip]

Archive with 68 entries (67 files):
- figure_source_data/
- figure_source_data/figure_4A_matched_subclones.tsv
- __MACOSX/figure_source_data/._figure_4A_matched_subclones.tsv
- figure_source_data/suppfigure_9_correlation_between_methods.tsv
- figure_source_data/suppfigure_16A_karyogram_Tcell_extRefTcells.tsv
- figure_source_data/suppfigure_15C_percell_performance_ALL1.tsv
- figure_source_data/figure_2A_metrics_per_method_dataset.tsv
- __MACOSX/figure_source_data/._figure_2A_metrics_per_method_dataset.tsv
- figure_source_data/figure_2E_karyogram_A375.tsv
- __MACOSX/figure_source_data/._figure_2E_karyogram_A375.tsv
- figure_source_data/suppfigure_14_number_snps_casper_numbat.tsv
- __MACOSX/figure_source_data/._suppfigure_14_number_snps_casper_numbat.tsv
- figure_source_data/.DS_Store
- __MACOSX/figure_source_data/._.DS_Store
- figure_source_data/figure_4A_karyogram_BCC_persubclone.tsv
- __MACOSX/figure_source_data/._figure_4A_karyogram_BCC_persubclone.tsv
- figure_source_data/figure_2C_method_similarity_SNU601.tsv
- __MACOSX/figure_source_data/._figure_2C_method_similarity_SNU601.tsv
- figure_source_data/figure_2B_correlation_datacharacteristics_F1score.tsv
- __MACOSX/figure_source_data/._figure_2B_correlation_datacharacteristics_F1score.tsv
- figure_source_data/suppfigure_17B_performance_refMono_cellranger.tsv
- figure_source_data/suppfigure_11_genes_after_filtering.tsv
- figure_source_data/figure_4BC_metrics_subcloneIdentification.tsv
- __MACOSX/figure_source_data/._figure_4BC_metrics_subcloneIdentification.tsv
- figure_source_data/suppfigure_20_performance_automatic_annotation.tsv
- figure_source_data/suppfigure_7C_sensitivity_per_focal_type.tsv
- __MACOSX/figure_source_data/._suppfigure_7C_sensitivity_per_focal_type.tsv
- figure_source_data/suppfigure_6_comparison_sens_gain_loss_values.tsv
- figure_source_data/figure_3A_karyogram_Tcell_refTcell.tsv
- __MACOSX/figure_source_data/._figure_3A_karyogram_Tcell_refTcell.tsv
- figure_source_data/suppfigure_19C_karyogram_BCC06post_automaticAnnot.tsv
- figure_source_data/figure_3B_karyogram_Tcell_refMono.tsv
- __MACOSX/figure_source_data/._figure_3B_karyogram_Tcell_refMono.tsv
- figure_source_data/suppfigure_19B_karyogram_BCC06_automaticAnnot.tsv
- figure_source_data/suppfigure_4_metrics_extended.tsv
- figure_source_data/suppfigure_16B_karyogram_Tcell_extRefMono.tsv
- figure_source_data/figure_3F_karyogram_iAMP_automaticAnnot.tsv
- __MACOSX/figure_source_data/._figure_3F_karyogram_iAMP_automaticAnnot.tsv
- figure_source_data/suppfigure_17A_performance_refCD4T_cellranger.tsv
- figure_source_data/suppfigure_22_memory_runtime.tsv
- figure_source_data/figure_5_metrics_summary.tsv
- __MACOSX/figure_source_data/._figure_5_metrics_summary.tsv
- figure_source_data/suppfigure_6_comparison_sens_gain_loss_pvals.tsv
- figure_source_data/figure_3C_rmse_diploid_datasets.tsv
- __MACOSX/figure_source_data/._figure_3C_rmse_diploid_datasets.tsv
- figure_source_data/suppfigure_15D_percell_performance_ALL2.tsv
- figure_source_data/suppfigure_18B_metrics_SNU601_diffrefs.tsv
- figure_source_data/figure_2D_karyogram_SNU601.tsv
- __MACOSX/figure_source_data/._figure_2D_karyogram_SNU601.tsv
- figure_source_data/suppfigure_7B_overlap_CNVs_RNAcaller.tsv
- __MACOSX/figure_source_data/._suppfigure_7B_overlap_CNVs_RNAcaller.tsv
- figure_source_data/suppfigure_10_performance_depending_on_region.tsv
- figure_source_data/suppfigure_13_percell_performance_SNU601.tsv
- figure_source_data/suppfigure_3_optimal_cutoffs_maxf1.tsv
- figure_source_data/figure_3E_SNU601_diffrefs.tsv
- __MACOSX/figure_source_data/._figure_3E_SNU601_diffrefs.tsv
- figure_source_data/suppfigure_18A_metrics_MM_diffrefs.tsv
- figure_source_data/suppfigure_15A_percell_performance_HCT116.tsv
- figure_source_data/suppfigure_1_cnv_distribution.tsv
- figure_source_data/suppfigure_5_method_comparison_pvals.tsv
- figure_source_data/suppfigure_15B_percell_performance_A375.tsv
- figure_source_data/figure_3D_MM_diffrefs.tsv
- __MACOSX/figure_source_data/._figure_3D_MM_diffrefs.tsv
- figure_source_data/suppfigure_19A_karyogram_MM_automaticAnnot.tsv
- figure_source_data/suppfigure_7A_number_cnvs_per_type.tsv
- figure_source_data/suppfigure_8_cor_datacharacteristics_maxf1.tsv
- figure_source_data/suppfigure_2_partial_roc_evaluation.tsv
- __MACOSX/figure_source_data/._suppfigure_2_partial_roc_evaluation.tsv
