# Supplementary material for: Benchmarking scRNA-seq copy number variation callers
Source: Nat Commun. 2025 Oct 2;16:8777. doi: 10.1038/s41467-025-62359-9 (PMC12491403; doi:10.1038/s41467-025-62359-9)
Supplement: Supplementary file 11 — Source Data [file 41467_2025_62359_MOESM11_ESM.zip › figure_source_data/figure_4A_matched_subclones.tsv]

variable	value	true_clusters	n_cells	cluster_name
copykat	1	BCC05	254	copykat_1
copykat	1	BCC06	1	copykat_1
copykat	1	BCC07	48	copykat_1
copykat	1	BCC08	5	copykat_1
copykat	2	BCC06	981	copykat_2
copykat	3	BCC06	421	copykat_3
copykat	4	BCC08	810	copykat_4
numbat	1	BCC05	177	numbat_1
numbat	1	BCC06	1	numbat_1
numbat	1	BCC07	35	numbat_1
numbat	1	BCC08	3	numbat_1
numbat	2	BCC05	74	numbat_2
numbat	2	BCC07	13	numbat_2
numbat	2	BCC08	6	numbat_2
numbat	3	BCC08	807	numbat_3
numbat	4	BCC05	3	numbat_4
numbat	4	BCC06	579	numbat_4
numbat	5	BCC06	172	numbat_5
numbat	6	BCC06	651	numbat_6
infercnv	1	BCC08	614	infercnv_1
infercnv	2	BCC06	583	infercnv_2
infercnv	2	BCC07	2	infercnv_2
infercnv	3	BCC06	450	infercnv_3
infercnv	4	BCC05	4	infercnv_4
infercnv	4	BCC06	369	infercnv_4
infercnv	4	BCC07	2	infercnv_4
infercnv	5	BCC05	178	infercnv_5
infercnv	5	BCC06	1	infercnv_5
infercnv	5	BCC07	44	infercnv_5
infercnv	5	BCC08	5	infercnv_5
infercnv	6	BCC08	197	infercnv_6
infercnv	7	BCC05	72	infercnv_7
conicsmat	1	BCC05	178	conicsmat_1
conicsmat	1	BCC06	1305	conicsmat_1
conicsmat	1	BCC07	48	conicsmat_1
conicsmat	1	BCC08	791	conicsmat_1
conicsmat	2	BCC05	15	conicsmat_2
conicsmat	2	BCC06	50	conicsmat_2
conicsmat	2	BCC08	22	conicsmat_2
conicsmat	3	BCC05	10	conicsmat_3
conicsmat	3	BCC06	48	conicsmat_3
conicsmat	3	BCC08	3	conicsmat_3
conicsmat	4	BCC05	51	conicsmat_4
casper	1	BCC05	225	casper_1
casper	1	BCC06	1191	casper_1
casper	1	BCC07	40	casper_1
casper	1	BCC08	122	casper_1
casper	2	BCC05	29	casper_2
casper	2	BCC06	212	casper_2
casper	2	BCC07	8	casper_2
casper	2	BCC08	20	casper_2
casper	3	BCC08	673	casper_3
casper	4	BCC08	1	casper_4
scevan	1	BCC08	340	scevan_1
scevan	2	BCC08	72	scevan_2
scevan	3	BCC08	86	scevan_3
scevan	4	BCC08	313	scevan_4
