# Supplementary material for: Benchmarking scRNA-seq copy number variation callers
Source: Nat Commun. 2025 Oct 2;16:8777. doi: 10.1038/s41467-025-62359-9 (PMC12491403; doi:10.1038/s41467-025-62359-9)
Supplement: Supplementary file 11 — Source Data [file 41467_2025_62359_MOESM11_ESM.zip › figure_source_data/suppfigure_9_correlation_between_methods.tsv]

method1	method2	pearson	dataset
genomics	InferCNV (CNV)	0.747	SNU601
genomics	InferCNV (Expr)	0.711	SNU601
genomics	CaSpER	0.222	SNU601
genomics	copyKat	0.664	SNU601
genomics	SCEVAN (CNV)	0.647	SNU601
genomics	SCEVAN (Expr)	0.632	SNU601
genomics	Numbat (Expr)	0.685	SNU601
genomics	Numbat (CNV)	0.777	SNU601
genomics	CONICSmat	0.531	SNU601
genomics	genomics	1	SNU601
InferCNV (CNV)	InferCNV (Expr)	0.857	SNU601
InferCNV (CNV)	CaSpER	0.291	SNU601
InferCNV (CNV)	copyKat	0.759	SNU601
InferCNV (CNV)	SCEVAN (CNV)	0.689	SNU601
InferCNV (CNV)	SCEVAN (Expr)	0.661	SNU601
InferCNV (CNV)	Numbat (Expr)	0.798	SNU601
InferCNV (CNV)	Numbat (CNV)	0.713	SNU601
InferCNV (CNV)	CONICSmat	0.488	SNU601
InferCNV (CNV)	InferCNV (CNV)	1	SNU601
InferCNV (Expr)	CaSpER	0.384	SNU601
InferCNV (Expr)	copyKat	0.786	SNU601
InferCNV (Expr)	SCEVAN (CNV)	0.793	SNU601
InferCNV (Expr)	SCEVAN (Expr)	0.787	SNU601
InferCNV (Expr)	Numbat (Expr)	0.805	SNU601
InferCNV (Expr)	Numbat (CNV)	0.661	SNU601
InferCNV (Expr)	CONICSmat	0.454	SNU601
InferCNV (Expr)	InferCNV (Expr)	1	SNU601
CaSpER	copyKat	0.321	SNU601
CaSpER	SCEVAN (CNV)	0.277	SNU601
CaSpER	SCEVAN (Expr)	0.25	SNU601
CaSpER	Numbat (Expr)	0.378	SNU601
CaSpER	Numbat (CNV)	0.218	SNU601
CaSpER	CONICSmat	0.296	SNU601
CaSpER	CaSpER	1	SNU601
copyKat	SCEVAN (CNV)	0.739	SNU601
copyKat	SCEVAN (Expr)	0.718	SNU601
copyKat	Numbat (Expr)	0.814	SNU601
copyKat	Numbat (CNV)	0.601	SNU601
copyKat	CONICSmat	0.441	SNU601
copyKat	copyKat	1	SNU601
SCEVAN (CNV)	SCEVAN (Expr)	0.969	SNU601
SCEVAN (CNV)	Numbat (Expr)	0.693	SNU601
SCEVAN (CNV)	Numbat (CNV)	0.528	SNU601
SCEVAN (CNV)	CONICSmat	0.39	SNU601
SCEVAN (CNV)	SCEVAN (CNV)	1	SNU601
SCEVAN (Expr)	Numbat (Expr)	0.65	SNU601
SCEVAN (Expr)	Numbat (CNV)	0.495	SNU601
SCEVAN (Expr)	CONICSmat	0.357	SNU601
SCEVAN (Expr)	SCEVAN (Expr)	1	SNU601
Numbat (Expr)	Numbat (CNV)	0.673	SNU601
Numbat (Expr)	CONICSmat	0.544	SNU601
Numbat (Expr)	Numbat (Expr)	1	SNU601
Numbat (CNV)	CONICSmat	0.487	SNU601
Numbat (CNV)	Numbat (CNV)	1	SNU601
CONICSmat	CONICSmat	1	SNU601
InferCNV (CNV)	genomics	0.747	SNU601
InferCNV (Expr)	genomics	0.711	SNU601
CaSpER	genomics	0.222	SNU601
copyKat	genomics	0.664	SNU601
SCEVAN (CNV)	genomics	0.647	SNU601
SCEVAN (Expr)	genomics	0.632	SNU601
Numbat (Expr)	genomics	0.685	SNU601
Numbat (CNV)	genomics	0.777	SNU601
CONICSmat	genomics	0.531	SNU601
InferCNV (Expr)	InferCNV (CNV)	0.857	SNU601
CaSpER	InferCNV (CNV)	0.291	SNU601
copyKat	InferCNV (CNV)	0.759	SNU601
SCEVAN (CNV)	InferCNV (CNV)	0.689	SNU601
SCEVAN (Expr)	InferCNV (CNV)	0.661	SNU601
Numbat (Expr)	InferCNV (CNV)	0.798	SNU601
Numbat (CNV)	InferCNV (CNV)	0.713	SNU601
CONICSmat	InferCNV (CNV)	0.488	SNU601
CaSpER	InferCNV (Expr)	0.384	SNU601
copyKat	InferCNV (Expr)	0.786	SNU601
SCEVAN (CNV)	InferCNV (Expr)	0.793	SNU601
SCEVAN (Expr)	InferCNV (Expr)	0.787	SNU601
Numbat (Expr)	InferCNV (Expr)	0.805	SNU601
Numbat (CNV)	InferCNV (Expr)	0.661	SNU601
CONICSmat	InferCNV (Expr)	0.454	SNU601
copyKat	CaSpER	0.321	SNU601
SCEVAN (CNV)	CaSpER	0.277	SNU601
SCEVAN (Expr)	CaSpER	0.25	SNU601
Numbat (Expr)	CaSpER	0.378	SNU601
Numbat (CNV)	CaSpER	0.218	SNU601
CONICSmat	CaSpER	0.296	SNU601
SCEVAN (CNV)	copyKat	0.739	SNU601
SCEVAN (Expr)	copyKat	0.718	SNU601
Numbat (Expr)	copyKat	0.814	SNU601
Numbat (CNV)	copyKat	0.601	SNU601
CONICSmat	copyKat	0.441	SNU601
SCEVAN (Expr)	SCEVAN (CNV)	0.969	SNU601
Numbat (Expr)	SCEVAN (CNV)	0.693	SNU601
Numbat (CNV)	SCEVAN (CNV)	0.528	SNU601
CONICSmat	SCEVAN (CNV)	0.39	SNU601
Numbat (Expr)	SCEVAN (Expr)	0.65	SNU601
Numbat (CNV)	SCEVAN (Expr)	0.495	SNU601
CONICSmat	SCEVAN (Expr)	0.357	SNU601
Numbat (CNV)	Numbat (Expr)	0.673	SNU601
CONICSmat	Numbat (Expr)	0.544	SNU601
CONICSmat	Numbat (CNV)	0.487	SNU601
genomics	InferCNV (CNV)	0.616	NCIN87
genomics	InferCNV (Expr)	0.631	NCIN87
genomics	CaSpER	0.301	NCIN87
genomics	copyKat	0.684	NCIN87
genomics	SCEVAN (CNV)	0.702	NCIN87
genomics	SCEVAN (Expr)	0.695	NCIN87
genomics	Numbat (Expr)	0.733	NCIN87
genomics	Numbat (CNV)	0.637	NCIN87
genomics	CONICSmat	0.529	NCIN87
genomics	genomics	1	NCIN87
InferCNV (CNV)	InferCNV (Expr)	0.784	NCIN87
InferCNV (CNV)	CaSpER	0.267	NCIN87
InferCNV (CNV)	copyKat	0.775	NCIN87
InferCNV (CNV)	SCEVAN (CNV)	0.754	NCIN87
InferCNV (CNV)	SCEVAN (Expr)	0.708	NCIN87
InferCNV (CNV)	Numbat (Expr)	0.796	NCIN87
InferCNV (CNV)	Numbat (CNV)	0.444	NCIN87
InferCNV (CNV)	CONICSmat	0.516	NCIN87
InferCNV (CNV)	InferCNV (CNV)	1	NCIN87
InferCNV (Expr)	CaSpER	0.301	NCIN87
InferCNV (Expr)	copyKat	0.791	NCIN87
InferCNV (Expr)	SCEVAN (CNV)	0.737	NCIN87
InferCNV (Expr)	SCEVAN (Expr)	0.828	NCIN87
InferCNV (Expr)	Numbat (Expr)	0.783	NCIN87
InferCNV (Expr)	Numbat (CNV)	0.566	NCIN87
InferCNV (Expr)	CONICSmat	0.5	NCIN87
InferCNV (Expr)	InferCNV (Expr)	1	NCIN87
CaSpER	copyKat	0.4	NCIN87
CaSpER	SCEVAN (CNV)	0.332	NCIN87
CaSpER	SCEVAN (Expr)	0.329	NCIN87
CaSpER	Numbat (Expr)	0.414	NCIN87
CaSpER	Numbat (CNV)	0.248	NCIN87
CaSpER	CONICSmat	0.295	NCIN87
CaSpER	CaSpER	1	NCIN87
copyKat	SCEVAN (CNV)	0.8	NCIN87
copyKat	SCEVAN (Expr)	0.835	NCIN87
copyKat	Numbat (Expr)	0.852	NCIN87
copyKat	Numbat (CNV)	0.52	NCIN87
copyKat	CONICSmat	0.548	NCIN87
copyKat	copyKat	1	NCIN87
SCEVAN (CNV)	SCEVAN (Expr)	0.936	NCIN87
SCEVAN (CNV)	Numbat (Expr)	0.763	NCIN87
SCEVAN (CNV)	Numbat (CNV)	0.497	NCIN87
SCEVAN (CNV)	CONICSmat	0.491	NCIN87
SCEVAN (CNV)	SCEVAN (CNV)	1	NCIN87
SCEVAN (Expr)	Numbat (Expr)	0.756	NCIN87
SCEVAN (Expr)	Numbat (CNV)	0.561	NCIN87
SCEVAN (Expr)	CONICSmat	0.473	NCIN87
SCEVAN (Expr)	SCEVAN (Expr)	1	NCIN87
Numbat (Expr)	Numbat (CNV)	0.556	NCIN87
Numbat (Expr)	CONICSmat	0.639	NCIN87
Numbat (Expr)	Numbat (Expr)	1	NCIN87
Numbat (CNV)	CONICSmat	0.392	NCIN87
Numbat (CNV)	Numbat (CNV)	1	NCIN87
CONICSmat	CONICSmat	1	NCIN87
InferCNV (CNV)	genomics	0.616	NCIN87
InferCNV (Expr)	genomics	0.631	NCIN87
CaSpER	genomics	0.301	NCIN87
copyKat	genomics	0.684	NCIN87
SCEVAN (CNV)	genomics	0.702	NCIN87
SCEVAN (Expr)	genomics	0.695	NCIN87
Numbat (Expr)	genomics	0.733	NCIN87
Numbat (CNV)	genomics	0.637	NCIN87
CONICSmat	genomics	0.529	NCIN87
InferCNV (Expr)	InferCNV (CNV)	0.784	NCIN87
CaSpER	InferCNV (CNV)	0.267	NCIN87
copyKat	InferCNV (CNV)	0.775	NCIN87
SCEVAN (CNV)	InferCNV (CNV)	0.754	NCIN87
SCEVAN (Expr)	InferCNV (CNV)	0.708	NCIN87
Numbat (Expr)	InferCNV (CNV)	0.796	NCIN87
Numbat (CNV)	InferCNV (CNV)	0.444	NCIN87
CONICSmat	InferCNV (CNV)	0.516	NCIN87
CaSpER	InferCNV (Expr)	0.301	NCIN87
copyKat	InferCNV (Expr)	0.791	NCIN87
SCEVAN (CNV)	InferCNV (Expr)	0.737	NCIN87
SCEVAN (Expr)	InferCNV (Expr)	0.828	NCIN87
Numbat (Expr)	InferCNV (Expr)	0.783	NCIN87
Numbat (CNV)	InferCNV (Expr)	0.566	NCIN87
CONICSmat	InferCNV (Expr)	0.5	NCIN87
copyKat	CaSpER	0.4	NCIN87
SCEVAN (CNV)	CaSpER	0.332	NCIN87
SCEVAN (Expr)	CaSpER	0.329	NCIN87
Numbat (Expr)	CaSpER	0.414	NCIN87
Numbat (CNV)	CaSpER	0.248	NCIN87
CONICSmat	CaSpER	0.295	NCIN87
SCEVAN (CNV)	copyKat	0.8	NCIN87
SCEVAN (Expr)	copyKat	0.835	NCIN87
Numbat (Expr)	copyKat	0.852	NCIN87
Numbat (CNV)	copyKat	0.52	NCIN87
CONICSmat	copyKat	0.548	NCIN87
SCEVAN (Expr)	SCEVAN (CNV)	0.936	NCIN87
Numbat (Expr)	SCEVAN (CNV)	0.763	NCIN87
Numbat (CNV)	SCEVAN (CNV)	0.497	NCIN87
CONICSmat	SCEVAN (CNV)	0.491	NCIN87
Numbat (Expr)	SCEVAN (Expr)	0.756	NCIN87
Numbat (CNV)	SCEVAN (Expr)	0.561	NCIN87
CONICSmat	SCEVAN (Expr)	0.473	NCIN87
Numbat (CNV)	Numbat (Expr)	0.556	NCIN87
CONICSmat	Numbat (Expr)	0.639	NCIN87
CONICSmat	Numbat (CNV)	0.392	NCIN87
genomics	InferCNV (CNV)	0.706	MKN45
genomics	InferCNV (Expr)	0.704	MKN45
genomics	CaSpER	0.606	MKN45
genomics	copyKat	0.735	MKN45
genomics	SCEVAN (CNV)	0.698	MKN45
genomics	SCEVAN (Expr)	0.682	MKN45
genomics	Numbat (Expr)	0.743	MKN45
genomics	Numbat (CNV)	0.521	MKN45
genomics	CONICSmat	0.541	MKN45
genomics	genomics	1	MKN45
InferCNV (CNV)	InferCNV (Expr)	0.808	MKN45
InferCNV (CNV)	CaSpER	0.52	MKN45
InferCNV (CNV)	copyKat	0.825	MKN45
InferCNV (CNV)	SCEVAN (CNV)	0.699	MKN45
InferCNV (CNV)	SCEVAN (Expr)	0.671	MKN45
InferCNV (CNV)	Numbat (Expr)	0.827	MKN45
InferCNV (CNV)	Numbat (CNV)	0.384	MKN45
InferCNV (CNV)	CONICSmat	0.519	MKN45
InferCNV (CNV)	InferCNV (CNV)	1	MKN45
InferCNV (Expr)	CaSpER	0.52	MKN45
InferCNV (Expr)	copyKat	0.842	MKN45
InferCNV (Expr)	SCEVAN (CNV)	0.82	MKN45
InferCNV (Expr)	SCEVAN (Expr)	0.826	MKN45
InferCNV (Expr)	Numbat (Expr)	0.82	MKN45
InferCNV (Expr)	Numbat (CNV)	0.56	MKN45
InferCNV (Expr)	CONICSmat	0.489	MKN45
InferCNV (Expr)	InferCNV (Expr)	1	MKN45
CaSpER	copyKat	0.608	MKN45
CaSpER	SCEVAN (CNV)	0.528	MKN45
CaSpER	SCEVAN (Expr)	0.507	MKN45
CaSpER	Numbat (Expr)	0.602	MKN45
CaSpER	Numbat (CNV)	0.289	MKN45
CaSpER	CONICSmat	0.447	MKN45
CaSpER	CaSpER	1	MKN45
copyKat	SCEVAN (CNV)	0.796	MKN45
copyKat	SCEVAN (Expr)	0.796	MKN45
copyKat	Numbat (Expr)	0.872	MKN45
copyKat	Numbat (CNV)	0.463	MKN45
copyKat	CONICSmat	0.553	MKN45
copyKat	copyKat	1	MKN45
SCEVAN (CNV)	SCEVAN (Expr)	0.982	MKN45
SCEVAN (CNV)	Numbat (Expr)	0.761	MKN45
SCEVAN (CNV)	Numbat (CNV)	0.551	MKN45
SCEVAN (CNV)	CONICSmat	0.454	MKN45
SCEVAN (CNV)	SCEVAN (CNV)	1	MKN45
SCEVAN (Expr)	Numbat (Expr)	0.746	MKN45
SCEVAN (Expr)	Numbat (CNV)	0.555	MKN45
SCEVAN (Expr)	CONICSmat	0.434	MKN45
SCEVAN (Expr)	SCEVAN (Expr)	1	MKN45
Numbat (Expr)	Numbat (CNV)	0.492	MKN45
Numbat (Expr)	CONICSmat	0.623	MKN45
Numbat (Expr)	Numbat (Expr)	1	MKN45
Numbat (CNV)	CONICSmat	0.404	MKN45
Numbat (CNV)	Numbat (CNV)	1	MKN45
CONICSmat	CONICSmat	1	MKN45
InferCNV (CNV)	genomics	0.706	MKN45
InferCNV (Expr)	genomics	0.704	MKN45
CaSpER	genomics	0.606	MKN45
copyKat	genomics	0.735	MKN45
SCEVAN (CNV)	genomics	0.698	MKN45
SCEVAN (Expr)	genomics	0.682	MKN45
Numbat (Expr)	genomics	0.743	MKN45
Numbat (CNV)	genomics	0.521	MKN45
CONICSmat	genomics	0.541	MKN45
InferCNV (Expr)	InferCNV (CNV)	0.808	MKN45
CaSpER	InferCNV (CNV)	0.52	MKN45
copyKat	InferCNV (CNV)	0.825	MKN45
SCEVAN (CNV)	InferCNV (CNV)	0.699	MKN45
SCEVAN (Expr)	InferCNV (CNV)	0.671	MKN45
Numbat (Expr)	InferCNV (CNV)	0.827	MKN45
Numbat (CNV)	InferCNV (CNV)	0.384	MKN45
CONICSmat	InferCNV (CNV)	0.519	MKN45
CaSpER	InferCNV (Expr)	0.52	MKN45
copyKat	InferCNV (Expr)	0.842	MKN45
SCEVAN (CNV)	InferCNV (Expr)	0.82	MKN45
SCEVAN (Expr)	InferCNV (Expr)	0.826	MKN45
Numbat (Expr)	InferCNV (Expr)	0.82	MKN45
Numbat (CNV)	InferCNV (Expr)	0.56	MKN45
CONICSmat	InferCNV (Expr)	0.489	MKN45
copyKat	CaSpER	0.608	MKN45
SCEVAN (CNV)	CaSpER	0.528	MKN45
SCEVAN (Expr)	CaSpER	0.507	MKN45
Numbat (Expr)	CaSpER	0.602	MKN45
Numbat (CNV)	CaSpER	0.289	MKN45
CONICSmat	CaSpER	0.447	MKN45
SCEVAN (CNV)	copyKat	0.796	MKN45
SCEVAN (Expr)	copyKat	0.796	MKN45
Numbat (Expr)	copyKat	0.872	MKN45
Numbat (CNV)	copyKat	0.463	MKN45
CONICSmat	copyKat	0.553	MKN45
SCEVAN (Expr)	SCEVAN (CNV)	0.982	MKN45
Numbat (Expr)	SCEVAN (CNV)	0.761	MKN45
Numbat (CNV)	SCEVAN (CNV)	0.551	MKN45
CONICSmat	SCEVAN (CNV)	0.454	MKN45
Numbat (Expr)	SCEVAN (Expr)	0.746	MKN45
Numbat (CNV)	SCEVAN (Expr)	0.555	MKN45
CONICSmat	SCEVAN (Expr)	0.434	MKN45
Numbat (CNV)	Numbat (Expr)	0.492	MKN45
CONICSmat	Numbat (Expr)	0.623	MKN45
CONICSmat	Numbat (CNV)	0.404	MKN45
genomics	InferCNV (CNV)	0.392	KATOIII
genomics	InferCNV (Expr)	0.356	KATOIII
genomics	CaSpER	0.139	KATOIII
genomics	copyKat	0.387	KATOIII
genomics	SCEVAN (CNV)	0.387	KATOIII
genomics	SCEVAN (Expr)	0.354	KATOIII
genomics	Numbat (Expr)	0.396	KATOIII
genomics	Numbat (CNV)	0.403	KATOIII
genomics	CONICSmat	0.438	KATOIII
genomics	genomics	1	KATOIII
InferCNV (CNV)	InferCNV (Expr)	0.803	KATOIII
InferCNV (CNV)	CaSpER	0.438	KATOIII
InferCNV (CNV)	copyKat	0.807	KATOIII
InferCNV (CNV)	SCEVAN (CNV)	0.806	KATOIII
InferCNV (CNV)	SCEVAN (Expr)	0.77	KATOIII
InferCNV (CNV)	Numbat (Expr)	0.831	KATOIII
InferCNV (CNV)	Numbat (CNV)	0.489	KATOIII
InferCNV (CNV)	CONICSmat	0.69	KATOIII
InferCNV (CNV)	InferCNV (CNV)	1	KATOIII
InferCNV (Expr)	CaSpER	0.502	KATOIII
InferCNV (Expr)	copyKat	0.821	KATOIII
InferCNV (Expr)	SCEVAN (CNV)	0.792	KATOIII
InferCNV (Expr)	SCEVAN (Expr)	0.822	KATOIII
InferCNV (Expr)	Numbat (Expr)	0.796	KATOIII
InferCNV (Expr)	Numbat (CNV)	0.454	KATOIII
InferCNV (Expr)	CONICSmat	0.607	KATOIII
InferCNV (Expr)	InferCNV (Expr)	1	KATOIII
CaSpER	copyKat	0.497	KATOIII
CaSpER	SCEVAN (CNV)	0.442	KATOIII
CaSpER	SCEVAN (Expr)	0.476	KATOIII
CaSpER	Numbat (Expr)	0.516	KATOIII
CaSpER	Numbat (CNV)	0.197	KATOIII
CaSpER	CONICSmat	0.428	KATOIII
CaSpER	CaSpER	1	KATOIII
copyKat	SCEVAN (CNV)	0.83	KATOIII
copyKat	SCEVAN (Expr)	0.85	KATOIII
copyKat	Numbat (Expr)	0.88	KATOIII
copyKat	Numbat (CNV)	0.485	KATOIII
copyKat	CONICSmat	0.64	KATOIII
copyKat	copyKat	1	KATOIII
SCEVAN (CNV)	SCEVAN (Expr)	0.97	KATOIII
SCEVAN (CNV)	Numbat (Expr)	0.782	KATOIII
SCEVAN (CNV)	Numbat (CNV)	0.477	KATOIII
SCEVAN (CNV)	CONICSmat	0.6	KATOIII
SCEVAN (CNV)	SCEVAN (CNV)	1	KATOIII
SCEVAN (Expr)	Numbat (Expr)	0.79	KATOIII
SCEVAN (Expr)	Numbat (CNV)	0.45	KATOIII
SCEVAN (Expr)	CONICSmat	0.584	KATOIII
SCEVAN (Expr)	SCEVAN (Expr)	1	KATOIII
Numbat (Expr)	Numbat (CNV)	0.55	KATOIII
Numbat (Expr)	CONICSmat	0.758	KATOIII
Numbat (Expr)	Numbat (Expr)	1	KATOIII
Numbat (CNV)	CONICSmat	0.491	KATOIII
Numbat (CNV)	Numbat (CNV)	1	KATOIII
CONICSmat	CONICSmat	1	KATOIII
InferCNV (CNV)	genomics	0.392	KATOIII
InferCNV (Expr)	genomics	0.356	KATOIII
CaSpER	genomics	0.139	KATOIII
copyKat	genomics	0.387	KATOIII
SCEVAN (CNV)	genomics	0.387	KATOIII
SCEVAN (Expr)	genomics	0.354	KATOIII
Numbat (Expr)	genomics	0.396	KATOIII
Numbat (CNV)	genomics	0.403	KATOIII
CONICSmat	genomics	0.438	KATOIII
InferCNV (Expr)	InferCNV (CNV)	0.803	KATOIII
CaSpER	InferCNV (CNV)	0.438	KATOIII
copyKat	InferCNV (CNV)	0.807	KATOIII
SCEVAN (CNV)	InferCNV (CNV)	0.806	KATOIII
SCEVAN (Expr)	InferCNV (CNV)	0.77	KATOIII
Numbat (Expr)	InferCNV (CNV)	0.831	KATOIII
Numbat (CNV)	InferCNV (CNV)	0.489	KATOIII
CONICSmat	InferCNV (CNV)	0.69	KATOIII
CaSpER	InferCNV (Expr)	0.502	KATOIII
copyKat	InferCNV (Expr)	0.821	KATOIII
SCEVAN (CNV)	InferCNV (Expr)	0.792	KATOIII
SCEVAN (Expr)	InferCNV (Expr)	0.822	KATOIII
Numbat (Expr)	InferCNV (Expr)	0.796	KATOIII
Numbat (CNV)	InferCNV (Expr)	0.454	KATOIII
CONICSmat	InferCNV (Expr)	0.607	KATOIII
copyKat	CaSpER	0.497	KATOIII
SCEVAN (CNV)	CaSpER	0.442	KATOIII
SCEVAN (Expr)	CaSpER	0.476	KATOIII
Numbat (Expr)	CaSpER	0.516	KATOIII
Numbat (CNV)	CaSpER	0.197	KATOIII
CONICSmat	CaSpER	0.428	KATOIII
SCEVAN (CNV)	copyKat	0.83	KATOIII
SCEVAN (Expr)	copyKat	0.85	KATOIII
Numbat (Expr)	copyKat	0.88	KATOIII
Numbat (CNV)	copyKat	0.485	KATOIII
CONICSmat	copyKat	0.64	KATOIII
SCEVAN (Expr)	SCEVAN (CNV)	0.97	KATOIII
Numbat (Expr)	SCEVAN (CNV)	0.782	KATOIII
Numbat (CNV)	SCEVAN (CNV)	0.477	KATOIII
CONICSmat	SCEVAN (CNV)	0.6	KATOIII
Numbat (Expr)	SCEVAN (Expr)	0.79	KATOIII
Numbat (CNV)	SCEVAN (Expr)	0.45	KATOIII
CONICSmat	SCEVAN (Expr)	0.584	KATOIII
Numbat (CNV)	Numbat (Expr)	0.55	KATOIII
CONICSmat	Numbat (Expr)	0.758	KATOIII
CONICSmat	Numbat (CNV)	0.491	KATOIII
genomics	InferCNV (CNV)	0.716	NUGC4
genomics	InferCNV (Expr)	0.639	NUGC4
genomics	CaSpER	0.361	NUGC4
genomics	copyKat	0.686	NUGC4
genomics	SCEVAN (CNV)	0.625	NUGC4
genomics	SCEVAN (Expr)	0.617	NUGC4
genomics	Numbat (Expr)	0.717	NUGC4
genomics	Numbat (CNV)	0.816	NUGC4
genomics	CONICSmat	0.638	NUGC4
genomics	genomics	1	NUGC4
InferCNV (CNV)	InferCNV (Expr)	0.79	NUGC4
InferCNV (CNV)	CaSpER	0.361	NUGC4
InferCNV (CNV)	copyKat	0.8	NUGC4
InferCNV (CNV)	SCEVAN (CNV)	0.741	NUGC4
InferCNV (CNV)	SCEVAN (Expr)	0.709	NUGC4
InferCNV (CNV)	Numbat (Expr)	0.808	NUGC4
InferCNV (CNV)	Numbat (CNV)	0.675	NUGC4
InferCNV (CNV)	CONICSmat	0.63	NUGC4
InferCNV (CNV)	InferCNV (CNV)	1	NUGC4
InferCNV (Expr)	CaSpER	0.474	NUGC4
InferCNV (Expr)	copyKat	0.84	NUGC4
InferCNV (Expr)	SCEVAN (CNV)	0.765	NUGC4
InferCNV (Expr)	SCEVAN (Expr)	0.835	NUGC4
InferCNV (Expr)	Numbat (Expr)	0.834	NUGC4
InferCNV (Expr)	Numbat (CNV)	0.58	NUGC4
InferCNV (Expr)	CONICSmat	0.586	NUGC4
InferCNV (Expr)	InferCNV (Expr)	1	NUGC4
CaSpER	copyKat	0.512	NUGC4
CaSpER	SCEVAN (CNV)	0.408	NUGC4
CaSpER	SCEVAN (Expr)	0.462	NUGC4
CaSpER	Numbat (Expr)	0.563	NUGC4
CaSpER	Numbat (CNV)	0.344	NUGC4
CaSpER	CONICSmat	0.345	NUGC4
CaSpER	CaSpER	1	NUGC4
copyKat	SCEVAN (CNV)	0.83	NUGC4
copyKat	SCEVAN (Expr)	0.854	NUGC4
copyKat	Numbat (Expr)	0.881	NUGC4
copyKat	Numbat (CNV)	0.6	NUGC4
copyKat	CONICSmat	0.603	NUGC4
copyKat	copyKat	1	NUGC4
SCEVAN (CNV)	SCEVAN (Expr)	0.954	NUGC4
SCEVAN (CNV)	Numbat (Expr)	0.755	NUGC4
SCEVAN (CNV)	Numbat (CNV)	0.526	NUGC4
SCEVAN (CNV)	CONICSmat	0.531	NUGC4
SCEVAN (CNV)	SCEVAN (CNV)	1	NUGC4
SCEVAN (Expr)	Numbat (Expr)	0.797	NUGC4
SCEVAN (Expr)	Numbat (CNV)	0.496	NUGC4
SCEVAN (Expr)	CONICSmat	0.539	NUGC4
SCEVAN (Expr)	SCEVAN (Expr)	1	NUGC4
Numbat (Expr)	Numbat (CNV)	0.656	NUGC4
Numbat (Expr)	CONICSmat	0.681	NUGC4
Numbat (Expr)	Numbat (Expr)	1	NUGC4
Numbat (CNV)	CONICSmat	0.708	NUGC4
Numbat (CNV)	Numbat (CNV)	1	NUGC4
CONICSmat	CONICSmat	1	NUGC4
InferCNV (CNV)	genomics	0.716	NUGC4
InferCNV (Expr)	genomics	0.639	NUGC4
CaSpER	genomics	0.361	NUGC4
copyKat	genomics	0.686	NUGC4
SCEVAN (CNV)	genomics	0.625	NUGC4
SCEVAN (Expr)	genomics	0.617	NUGC4
Numbat (Expr)	genomics	0.717	NUGC4
Numbat (CNV)	genomics	0.816	NUGC4
CONICSmat	genomics	0.638	NUGC4
InferCNV (Expr)	InferCNV (CNV)	0.79	NUGC4
CaSpER	InferCNV (CNV)	0.361	NUGC4
copyKat	InferCNV (CNV)	0.8	NUGC4
SCEVAN (CNV)	InferCNV (CNV)	0.741	NUGC4
SCEVAN (Expr)	InferCNV (CNV)	0.709	NUGC4
Numbat (Expr)	InferCNV (CNV)	0.808	NUGC4
Numbat (CNV)	InferCNV (CNV)	0.675	NUGC4
CONICSmat	InferCNV (CNV)	0.63	NUGC4
CaSpER	InferCNV (Expr)	0.474	NUGC4
copyKat	InferCNV (Expr)	0.84	NUGC4
SCEVAN (CNV)	InferCNV (Expr)	0.765	NUGC4
SCEVAN (Expr)	InferCNV (Expr)	0.835	NUGC4
Numbat (Expr)	InferCNV (Expr)	0.834	NUGC4
Numbat (CNV)	InferCNV (Expr)	0.58	NUGC4
CONICSmat	InferCNV (Expr)	0.586	NUGC4
copyKat	CaSpER	0.512	NUGC4
SCEVAN (CNV)	CaSpER	0.408	NUGC4
SCEVAN (Expr)	CaSpER	0.462	NUGC4
Numbat (Expr)	CaSpER	0.563	NUGC4
Numbat (CNV)	CaSpER	0.344	NUGC4
CONICSmat	CaSpER	0.345	NUGC4
SCEVAN (CNV)	copyKat	0.83	NUGC4
SCEVAN (Expr)	copyKat	0.854	NUGC4
Numbat (Expr)	copyKat	0.881	NUGC4
Numbat (CNV)	copyKat	0.6	NUGC4
CONICSmat	copyKat	0.603	NUGC4
SCEVAN (Expr)	SCEVAN (CNV)	0.954	NUGC4
Numbat (Expr)	SCEVAN (CNV)	0.755	NUGC4
Numbat (CNV)	SCEVAN (CNV)	0.526	NUGC4
CONICSmat	SCEVAN (CNV)	0.531	NUGC4
Numbat (Expr)	SCEVAN (Expr)	0.797	NUGC4
Numbat (CNV)	SCEVAN (Expr)	0.496	NUGC4
CONICSmat	SCEVAN (Expr)	0.539	NUGC4
Numbat (CNV)	Numbat (Expr)	0.656	NUGC4
CONICSmat	Numbat (Expr)	0.681	NUGC4
CONICSmat	Numbat (CNV)	0.708	NUGC4
genomics	InferCNV (CNV)	0.526	SNU638
genomics	InferCNV (Expr)	0.514	SNU638
genomics	CaSpER	0.329	SNU638
genomics	copyKat	0.583	SNU638
genomics	SCEVAN (CNV)	0.558	SNU638
genomics	SCEVAN (Expr)	0.536	SNU638
genomics	Numbat (Expr)	0.759	SNU638
genomics	Numbat (CNV)	0.926	SNU638
genomics	CONICSmat	0.698	SNU638
genomics	genomics	1	SNU638
InferCNV (CNV)	InferCNV (Expr)	0.751	SNU638
InferCNV (CNV)	CaSpER	0.133	SNU638
InferCNV (CNV)	copyKat	0.63	SNU638
InferCNV (CNV)	SCEVAN (CNV)	0.559	SNU638
InferCNV (CNV)	SCEVAN (Expr)	0.559	SNU638
InferCNV (CNV)	Numbat (Expr)	0.679	SNU638
InferCNV (CNV)	Numbat (CNV)	0.486	SNU638
InferCNV (CNV)	CONICSmat	0.484	SNU638
InferCNV (CNV)	InferCNV (CNV)	1	SNU638
InferCNV (Expr)	CaSpER	0.128	SNU638
InferCNV (Expr)	copyKat	0.602	SNU638
InferCNV (Expr)	SCEVAN (CNV)	0.54	SNU638
InferCNV (Expr)	SCEVAN (Expr)	0.571	SNU638
InferCNV (Expr)	Numbat (Expr)	0.63	SNU638
InferCNV (Expr)	Numbat (CNV)	0.499	SNU638
InferCNV (Expr)	CONICSmat	0.479	SNU638
InferCNV (Expr)	InferCNV (Expr)	1	SNU638
CaSpER	copyKat	0.27	SNU638
CaSpER	SCEVAN (CNV)	0.284	SNU638
CaSpER	SCEVAN (Expr)	0.336	SNU638
CaSpER	Numbat (Expr)	0.302	SNU638
CaSpER	Numbat (CNV)	0.366	SNU638
CaSpER	CONICSmat	0.312	SNU638
CaSpER	CaSpER	1	SNU638
copyKat	SCEVAN (CNV)	0.787	SNU638
copyKat	SCEVAN (Expr)	0.784	SNU638
copyKat	Numbat (Expr)	0.793	SNU638
copyKat	Numbat (CNV)	0.556	SNU638
copyKat	CONICSmat	0.501	SNU638
copyKat	copyKat	1	SNU638
SCEVAN (CNV)	SCEVAN (Expr)	0.971	SNU638
SCEVAN (CNV)	Numbat (Expr)	0.731	SNU638
SCEVAN (CNV)	Numbat (CNV)	0.54	SNU638
SCEVAN (CNV)	CONICSmat	0.467	SNU638
SCEVAN (CNV)	SCEVAN (CNV)	1	SNU638
SCEVAN (Expr)	Numbat (Expr)	0.718	SNU638
SCEVAN (Expr)	Numbat (CNV)	0.518	SNU638
SCEVAN (Expr)	CONICSmat	0.477	SNU638
SCEVAN (Expr)	SCEVAN (Expr)	1	SNU638
Numbat (Expr)	Numbat (CNV)	0.727	SNU638
Numbat (Expr)	CONICSmat	0.69	SNU638
Numbat (Expr)	Numbat (Expr)	1	SNU638
Numbat (CNV)	CONICSmat	0.691	SNU638
Numbat (CNV)	Numbat (CNV)	1	SNU638
CONICSmat	CONICSmat	1	SNU638
InferCNV (CNV)	genomics	0.526	SNU638
InferCNV (Expr)	genomics	0.514	SNU638
CaSpER	genomics	0.329	SNU638
copyKat	genomics	0.583	SNU638
SCEVAN (CNV)	genomics	0.558	SNU638
SCEVAN (Expr)	genomics	0.536	SNU638
Numbat (Expr)	genomics	0.759	SNU638
Numbat (CNV)	genomics	0.926	SNU638
CONICSmat	genomics	0.698	SNU638
InferCNV (Expr)	InferCNV (CNV)	0.751	SNU638
CaSpER	InferCNV (CNV)	0.133	SNU638
copyKat	InferCNV (CNV)	0.63	SNU638
SCEVAN (CNV)	InferCNV (CNV)	0.559	SNU638
SCEVAN (Expr)	InferCNV (CNV)	0.559	SNU638
Numbat (Expr)	InferCNV (CNV)	0.679	SNU638
Numbat (CNV)	InferCNV (CNV)	0.486	SNU638
CONICSmat	InferCNV (CNV)	0.484	SNU638
CaSpER	InferCNV (Expr)	0.128	SNU638
copyKat	InferCNV (Expr)	0.602	SNU638
SCEVAN (CNV)	InferCNV (Expr)	0.54	SNU638
SCEVAN (Expr)	InferCNV (Expr)	0.571	SNU638
Numbat (Expr)	InferCNV (Expr)	0.63	SNU638
Numbat (CNV)	InferCNV (Expr)	0.499	SNU638
CONICSmat	InferCNV (Expr)	0.479	SNU638
copyKat	CaSpER	0.27	SNU638
SCEVAN (CNV)	CaSpER	0.284	SNU638
SCEVAN (Expr)	CaSpER	0.336	SNU638
Numbat (Expr)	CaSpER	0.302	SNU638
Numbat (CNV)	CaSpER	0.366	SNU638
CONICSmat	CaSpER	0.312	SNU638
SCEVAN (CNV)	copyKat	0.787	SNU638
SCEVAN (Expr)	copyKat	0.784	SNU638
Numbat (Expr)	copyKat	0.793	SNU638
Numbat (CNV)	copyKat	0.556	SNU638
CONICSmat	copyKat	0.501	SNU638
SCEVAN (Expr)	SCEVAN (CNV)	0.971	SNU638
Numbat (Expr)	SCEVAN (CNV)	0.731	SNU638
Numbat (CNV)	SCEVAN (CNV)	0.54	SNU638
CONICSmat	SCEVAN (CNV)	0.467	SNU638
Numbat (Expr)	SCEVAN (Expr)	0.718	SNU638
Numbat (CNV)	SCEVAN (Expr)	0.518	SNU638
CONICSmat	SCEVAN (Expr)	0.477	SNU638
Numbat (CNV)	Numbat (Expr)	0.727	SNU638
CONICSmat	Numbat (Expr)	0.69	SNU638
CONICSmat	Numbat (CNV)	0.691	SNU638
genomics	InferCNV (CNV)	0.73	SNU668
genomics	InferCNV (Expr)	0.643	SNU668
genomics	CaSpER	0.509	SNU668
genomics	copyKat	0.68	SNU668
genomics	SCEVAN (CNV)	0.602	SNU668
genomics	SCEVAN (Expr)	0.583	SNU668
genomics	Numbat (Expr)	0.717	SNU668
genomics	Numbat (CNV)	0.326	SNU668
genomics	CONICSmat	0.581	SNU668
genomics	genomics	1	SNU668
InferCNV (CNV)	InferCNV (Expr)	0.826	SNU668
InferCNV (CNV)	CaSpER	0.501	SNU668
InferCNV (CNV)	copyKat	0.829	SNU668
InferCNV (CNV)	SCEVAN (CNV)	0.692	SNU668
InferCNV (CNV)	SCEVAN (Expr)	0.671	SNU668
InferCNV (CNV)	Numbat (Expr)	0.864	SNU668
InferCNV (CNV)	Numbat (CNV)	0.321	SNU668
InferCNV (CNV)	CONICSmat	0.626	SNU668
InferCNV (CNV)	InferCNV (CNV)	1	SNU668
InferCNV (Expr)	CaSpER	0.528	SNU668
InferCNV (Expr)	copyKat	0.849	SNU668
InferCNV (Expr)	SCEVAN (CNV)	0.767	SNU668
InferCNV (Expr)	SCEVAN (Expr)	0.82	SNU668
InferCNV (Expr)	Numbat (Expr)	0.842	SNU668
InferCNV (Expr)	Numbat (CNV)	0.314	SNU668
InferCNV (Expr)	CONICSmat	0.619	SNU668
InferCNV (Expr)	InferCNV (Expr)	1	SNU668
CaSpER	copyKat	0.558	SNU668
CaSpER	SCEVAN (CNV)	0.476	SNU668
CaSpER	SCEVAN (Expr)	0.467	SNU668
CaSpER	Numbat (Expr)	0.551	SNU668
CaSpER	Numbat (CNV)	0.288	SNU668
CaSpER	CONICSmat	0.462	SNU668
CaSpER	CaSpER	1	SNU668
copyKat	SCEVAN (CNV)	0.763	SNU668
copyKat	SCEVAN (Expr)	0.785	SNU668
copyKat	Numbat (Expr)	0.847	SNU668
copyKat	Numbat (CNV)	0.245	SNU668
copyKat	CONICSmat	0.61	SNU668
copyKat	copyKat	1	SNU668
SCEVAN (CNV)	SCEVAN (Expr)	0.958	SNU668
SCEVAN (CNV)	Numbat (Expr)	0.677	SNU668
SCEVAN (CNV)	Numbat (CNV)	0.147	SNU668
SCEVAN (CNV)	CONICSmat	0.421	SNU668
SCEVAN (CNV)	SCEVAN (CNV)	1	SNU668
SCEVAN (Expr)	Numbat (Expr)	0.683	SNU668
SCEVAN (Expr)	Numbat (CNV)	0.15	SNU668
SCEVAN (Expr)	CONICSmat	0.43	SNU668
SCEVAN (Expr)	SCEVAN (Expr)	1	SNU668
Numbat (Expr)	Numbat (CNV)	0.423	SNU668
Numbat (Expr)	CONICSmat	0.684	SNU668
Numbat (Expr)	Numbat (Expr)	1	SNU668
Numbat (CNV)	CONICSmat	0.375	SNU668
Numbat (CNV)	Numbat (CNV)	1	SNU668
CONICSmat	CONICSmat	1	SNU668
InferCNV (CNV)	genomics	0.73	SNU668
InferCNV (Expr)	genomics	0.643	SNU668
CaSpER	genomics	0.509	SNU668
copyKat	genomics	0.68	SNU668
SCEVAN (CNV)	genomics	0.602	SNU668
SCEVAN (Expr)	genomics	0.583	SNU668
Numbat (Expr)	genomics	0.717	SNU668
Numbat (CNV)	genomics	0.326	SNU668
CONICSmat	genomics	0.581	SNU668
InferCNV (Expr)	InferCNV (CNV)	0.826	SNU668
CaSpER	InferCNV (CNV)	0.501	SNU668
copyKat	InferCNV (CNV)	0.829	SNU668
SCEVAN (CNV)	InferCNV (CNV)	0.692	SNU668
SCEVAN (Expr)	InferCNV (CNV)	0.671	SNU668
Numbat (Expr)	InferCNV (CNV)	0.864	SNU668
Numbat (CNV)	InferCNV (CNV)	0.321	SNU668
CONICSmat	InferCNV (CNV)	0.626	SNU668
CaSpER	InferCNV (Expr)	0.528	SNU668
copyKat	InferCNV (Expr)	0.849	SNU668
SCEVAN (CNV)	InferCNV (Expr)	0.767	SNU668
SCEVAN (Expr)	InferCNV (Expr)	0.82	SNU668
Numbat (Expr)	InferCNV (Expr)	0.842	SNU668
Numbat (CNV)	InferCNV (Expr)	0.314	SNU668
CONICSmat	InferCNV (Expr)	0.619	SNU668
copyKat	CaSpER	0.558	SNU668
SCEVAN (CNV)	CaSpER	0.476	SNU668
SCEVAN (Expr)	CaSpER	0.467	SNU668
Numbat (Expr)	CaSpER	0.551	SNU668
Numbat (CNV)	CaSpER	0.288	SNU668
CONICSmat	CaSpER	0.462	SNU668
SCEVAN (CNV)	copyKat	0.763	SNU668
SCEVAN (Expr)	copyKat	0.785	SNU668
Numbat (Expr)	copyKat	0.847	SNU668
Numbat (CNV)	copyKat	0.245	SNU668
CONICSmat	copyKat	0.61	SNU668
SCEVAN (Expr)	SCEVAN (CNV)	0.958	SNU668
Numbat (Expr)	SCEVAN (CNV)	0.677	SNU668
Numbat (CNV)	SCEVAN (CNV)	0.147	SNU668
CONICSmat	SCEVAN (CNV)	0.421	SNU668
Numbat (Expr)	SCEVAN (Expr)	0.683	SNU668
Numbat (CNV)	SCEVAN (Expr)	0.15	SNU668
CONICSmat	SCEVAN (Expr)	0.43	SNU668
Numbat (CNV)	Numbat (Expr)	0.423	SNU668
CONICSmat	Numbat (Expr)	0.684	SNU668
CONICSmat	Numbat (CNV)	0.375	SNU668
genomics	InferCNV (CNV)	0.416	HGC27
genomics	InferCNV (Expr)	0.257	HGC27
genomics	CaSpER	0.436	HGC27
genomics	copyKat	0.439	HGC27
genomics	SCEVAN (CNV)	0.413	HGC27
genomics	SCEVAN (Expr)	0.372	HGC27
genomics	Numbat (Expr)	0.476	HGC27
genomics	Numbat (CNV)	0.222	HGC27
genomics	CONICSmat	0.396	HGC27
genomics	genomics	1	HGC27
InferCNV (CNV)	InferCNV (Expr)	0.764	HGC27
InferCNV (CNV)	CaSpER	0.489	HGC27
InferCNV (CNV)	copyKat	0.718	HGC27
InferCNV (CNV)	SCEVAN (CNV)	0.59	HGC27
InferCNV (CNV)	SCEVAN (Expr)	0.579	HGC27
InferCNV (CNV)	Numbat (Expr)	0.716	HGC27
InferCNV (CNV)	Numbat (CNV)	0.257	HGC27
InferCNV (CNV)	CONICSmat	0.506	HGC27
InferCNV (CNV)	InferCNV (CNV)	1	HGC27
InferCNV (Expr)	CaSpER	0.342	HGC27
InferCNV (Expr)	copyKat	0.759	HGC27
InferCNV (Expr)	SCEVAN (CNV)	0.577	HGC27
InferCNV (Expr)	SCEVAN (Expr)	0.675	HGC27
InferCNV (Expr)	Numbat (Expr)	0.665	HGC27
InferCNV (Expr)	Numbat (CNV)	0.213	HGC27
InferCNV (Expr)	CONICSmat	0.495	HGC27
InferCNV (Expr)	InferCNV (Expr)	1	HGC27
CaSpER	copyKat	0.564	HGC27
CaSpER	SCEVAN (CNV)	0.555	HGC27
CaSpER	SCEVAN (Expr)	0.518	HGC27
CaSpER	Numbat (Expr)	0.606	HGC27
CaSpER	Numbat (CNV)	0.341	HGC27
CaSpER	CONICSmat	0.595	HGC27
CaSpER	CaSpER	1	HGC27
copyKat	SCEVAN (CNV)	0.746	HGC27
copyKat	SCEVAN (Expr)	0.78	HGC27
copyKat	Numbat (Expr)	0.825	HGC27
copyKat	Numbat (CNV)	0.294	HGC27
copyKat	CONICSmat	0.621	HGC27
copyKat	copyKat	1	HGC27
SCEVAN (CNV)	SCEVAN (Expr)	0.925	HGC27
SCEVAN (CNV)	Numbat (Expr)	0.674	HGC27
SCEVAN (CNV)	Numbat (CNV)	0.212	HGC27
SCEVAN (CNV)	CONICSmat	0.472	HGC27
SCEVAN (CNV)	SCEVAN (CNV)	1	HGC27
SCEVAN (Expr)	Numbat (Expr)	0.667	HGC27
SCEVAN (Expr)	Numbat (CNV)	0.18	HGC27
SCEVAN (Expr)	CONICSmat	0.478	HGC27
SCEVAN (Expr)	SCEVAN (Expr)	1	HGC27
Numbat (Expr)	Numbat (CNV)	0.417	HGC27
Numbat (Expr)	CONICSmat	0.677	HGC27
Numbat (Expr)	Numbat (Expr)	1	HGC27
Numbat (CNV)	CONICSmat	0.407	HGC27
Numbat (CNV)	Numbat (CNV)	1	HGC27
CONICSmat	CONICSmat	1	HGC27
InferCNV (CNV)	genomics	0.416	HGC27
InferCNV (Expr)	genomics	0.257	HGC27
CaSpER	genomics	0.436	HGC27
copyKat	genomics	0.439	HGC27
SCEVAN (CNV)	genomics	0.413	HGC27
SCEVAN (Expr)	genomics	0.372	HGC27
Numbat (Expr)	genomics	0.476	HGC27
Numbat (CNV)	genomics	0.222	HGC27
CONICSmat	genomics	0.396	HGC27
InferCNV (Expr)	InferCNV (CNV)	0.764	HGC27
CaSpER	InferCNV (CNV)	0.489	HGC27
copyKat	InferCNV (CNV)	0.718	HGC27
SCEVAN (CNV)	InferCNV (CNV)	0.59	HGC27
SCEVAN (Expr)	InferCNV (CNV)	0.579	HGC27
Numbat (Expr)	InferCNV (CNV)	0.716	HGC27
Numbat (CNV)	InferCNV (CNV)	0.257	HGC27
CONICSmat	InferCNV (CNV)	0.506	HGC27
CaSpER	InferCNV (Expr)	0.342	HGC27
copyKat	InferCNV (Expr)	0.759	HGC27
SCEVAN (CNV)	InferCNV (Expr)	0.577	HGC27
SCEVAN (Expr)	InferCNV (Expr)	0.675	HGC27
Numbat (Expr)	InferCNV (Expr)	0.665	HGC27
Numbat (CNV)	InferCNV (Expr)	0.213	HGC27
CONICSmat	InferCNV (Expr)	0.495	HGC27
copyKat	CaSpER	0.564	HGC27
SCEVAN (CNV)	CaSpER	0.555	HGC27
SCEVAN (Expr)	CaSpER	0.518	HGC27
Numbat (Expr)	CaSpER	0.606	HGC27
Numbat (CNV)	CaSpER	0.341	HGC27
CONICSmat	CaSpER	0.595	HGC27
SCEVAN (CNV)	copyKat	0.746	HGC27
SCEVAN (Expr)	copyKat	0.78	HGC27
Numbat (Expr)	copyKat	0.825	HGC27
Numbat (CNV)	copyKat	0.294	HGC27
CONICSmat	copyKat	0.621	HGC27
SCEVAN (Expr)	SCEVAN (CNV)	0.925	HGC27
Numbat (Expr)	SCEVAN (CNV)	0.674	HGC27
Numbat (CNV)	SCEVAN (CNV)	0.212	HGC27
CONICSmat	SCEVAN (CNV)	0.472	HGC27
Numbat (Expr)	SCEVAN (Expr)	0.667	HGC27
Numbat (CNV)	SCEVAN (Expr)	0.18	HGC27
CONICSmat	SCEVAN (Expr)	0.478	HGC27
Numbat (CNV)	Numbat (Expr)	0.417	HGC27
CONICSmat	Numbat (Expr)	0.677	HGC27
CONICSmat	Numbat (CNV)	0.407	HGC27
genomics	InferCNV (CNV)	0.39	SNU16
genomics	InferCNV (Expr)	0.388	SNU16
genomics	CaSpER	0.443	SNU16
genomics	copyKat	0.475	SNU16
genomics	SCEVAN (CNV)	0.484	SNU16
genomics	SCEVAN (Expr)	0.489	SNU16
genomics	Numbat (Expr)	0.484	SNU16
genomics	Numbat (CNV)	0.211	SNU16
genomics	CONICSmat	0.536	SNU16
genomics	genomics	1	SNU16
InferCNV (CNV)	InferCNV (Expr)	0.835	SNU16
InferCNV (CNV)	CaSpER	0.573	SNU16
InferCNV (CNV)	copyKat	0.776	SNU16
InferCNV (CNV)	SCEVAN (CNV)	0.713	SNU16
InferCNV (CNV)	SCEVAN (Expr)	0.707	SNU16
InferCNV (CNV)	Numbat (Expr)	0.78	SNU16
InferCNV (CNV)	Numbat (CNV)	0.512	SNU16
InferCNV (CNV)	CONICSmat	0.562	SNU16
InferCNV (CNV)	InferCNV (CNV)	1	SNU16
InferCNV (Expr)	CaSpER	0.523	SNU16
InferCNV (Expr)	copyKat	0.735	SNU16
InferCNV (Expr)	SCEVAN (CNV)	0.657	SNU16
InferCNV (Expr)	SCEVAN (Expr)	0.708	SNU16
InferCNV (Expr)	Numbat (Expr)	0.725	SNU16
InferCNV (Expr)	Numbat (CNV)	0.5	SNU16
InferCNV (Expr)	CONICSmat	0.501	SNU16
InferCNV (Expr)	InferCNV (Expr)	1	SNU16
CaSpER	copyKat	0.646	SNU16
CaSpER	SCEVAN (CNV)	0.594	SNU16
CaSpER	SCEVAN (Expr)	0.602	SNU16
CaSpER	Numbat (Expr)	0.678	SNU16
CaSpER	Numbat (CNV)	0.453	SNU16
CaSpER	CONICSmat	0.557	SNU16
CaSpER	CaSpER	1	SNU16
copyKat	SCEVAN (CNV)	0.837	SNU16
copyKat	SCEVAN (Expr)	0.855	SNU16
copyKat	Numbat (Expr)	0.861	SNU16
copyKat	Numbat (CNV)	0.517	SNU16
copyKat	CONICSmat	0.636	SNU16
copyKat	copyKat	1	SNU16
SCEVAN (CNV)	SCEVAN (Expr)	0.97	SNU16
SCEVAN (CNV)	Numbat (Expr)	0.775	SNU16
SCEVAN (CNV)	Numbat (CNV)	0.441	SNU16
SCEVAN (CNV)	CONICSmat	0.591	SNU16
SCEVAN (CNV)	SCEVAN (CNV)	1	SNU16
SCEVAN (Expr)	Numbat (Expr)	0.781	SNU16
SCEVAN (Expr)	Numbat (CNV)	0.483	SNU16
SCEVAN (Expr)	CONICSmat	0.573	SNU16
SCEVAN (Expr)	SCEVAN (Expr)	1	SNU16
Numbat (Expr)	Numbat (CNV)	0.551	SNU16
Numbat (Expr)	CONICSmat	0.697	SNU16
Numbat (Expr)	Numbat (Expr)	1	SNU16
Numbat (CNV)	CONICSmat	0.461	SNU16
Numbat (CNV)	Numbat (CNV)	1	SNU16
CONICSmat	CONICSmat	1	SNU16
InferCNV (CNV)	genomics	0.39	SNU16
InferCNV (Expr)	genomics	0.388	SNU16
CaSpER	genomics	0.443	SNU16
copyKat	genomics	0.475	SNU16
SCEVAN (CNV)	genomics	0.484	SNU16
SCEVAN (Expr)	genomics	0.489	SNU16
Numbat (Expr)	genomics	0.484	SNU16
Numbat (CNV)	genomics	0.211	SNU16
CONICSmat	genomics	0.536	SNU16
InferCNV (Expr)	InferCNV (CNV)	0.835	SNU16
CaSpER	InferCNV (CNV)	0.573	SNU16
copyKat	InferCNV (CNV)	0.776	SNU16
SCEVAN (CNV)	InferCNV (CNV)	0.713	SNU16
SCEVAN (Expr)	InferCNV (CNV)	0.707	SNU16
Numbat (Expr)	InferCNV (CNV)	0.78	SNU16
Numbat (CNV)	InferCNV (CNV)	0.512	SNU16
CONICSmat	InferCNV (CNV)	0.562	SNU16
CaSpER	InferCNV (Expr)	0.523	SNU16
copyKat	InferCNV (Expr)	0.735	SNU16
SCEVAN (CNV)	InferCNV (Expr)	0.657	SNU16
SCEVAN (Expr)	InferCNV (Expr)	0.708	SNU16
Numbat (Expr)	InferCNV (Expr)	0.725	SNU16
Numbat (CNV)	InferCNV (Expr)	0.5	SNU16
CONICSmat	InferCNV (Expr)	0.501	SNU16
copyKat	CaSpER	0.646	SNU16
SCEVAN (CNV)	CaSpER	0.594	SNU16
SCEVAN (Expr)	CaSpER	0.602	SNU16
Numbat (Expr)	CaSpER	0.678	SNU16
Numbat (CNV)	CaSpER	0.453	SNU16
CONICSmat	CaSpER	0.557	SNU16
SCEVAN (CNV)	copyKat	0.837	SNU16
SCEVAN (Expr)	copyKat	0.855	SNU16
Numbat (Expr)	copyKat	0.861	SNU16
Numbat (CNV)	copyKat	0.517	SNU16
CONICSmat	copyKat	0.636	SNU16
SCEVAN (Expr)	SCEVAN (CNV)	0.97	SNU16
Numbat (Expr)	SCEVAN (CNV)	0.775	SNU16
Numbat (CNV)	SCEVAN (CNV)	0.441	SNU16
CONICSmat	SCEVAN (CNV)	0.591	SNU16
Numbat (Expr)	SCEVAN (Expr)	0.781	SNU16
Numbat (CNV)	SCEVAN (Expr)	0.483	SNU16
CONICSmat	SCEVAN (Expr)	0.573	SNU16
Numbat (CNV)	Numbat (Expr)	0.551	SNU16
CONICSmat	Numbat (Expr)	0.697	SNU16
CONICSmat	Numbat (CNV)	0.461	SNU16
genomics	InferCNV (CNV)	0.654	MCF7
genomics	InferCNV (Expr)	0.594	MCF7
genomics	CaSpER	0.574	MCF7
genomics	copyKat	0.582	MCF7
genomics	SCEVAN (CNV)	0.58	MCF7
genomics	SCEVAN (Expr)	0.558	MCF7
genomics	Numbat (Expr)	0.615	MCF7
genomics	Numbat (CNV)	0.3	MCF7
genomics	CONICSmat	0.519	MCF7
genomics	genomics	1	MCF7
InferCNV (CNV)	InferCNV (Expr)	0.901	MCF7
InferCNV (CNV)	CaSpER	0.675	MCF7
InferCNV (CNV)	copyKat	0.858	MCF7
InferCNV (CNV)	SCEVAN (CNV)	0.859	MCF7
InferCNV (CNV)	SCEVAN (Expr)	0.805	MCF7
InferCNV (CNV)	Numbat (Expr)	0.843	MCF7
InferCNV (CNV)	Numbat (CNV)	0.496	MCF7
InferCNV (CNV)	CONICSmat	0.67	MCF7
InferCNV (CNV)	InferCNV (CNV)	1	MCF7
InferCNV (Expr)	CaSpER	0.72	MCF7
InferCNV (Expr)	copyKat	0.929	MCF7
InferCNV (Expr)	SCEVAN (CNV)	0.891	MCF7
InferCNV (Expr)	SCEVAN (Expr)	0.917	MCF7
InferCNV (Expr)	Numbat (Expr)	0.89	MCF7
InferCNV (Expr)	Numbat (CNV)	0.532	MCF7
InferCNV (Expr)	CONICSmat	0.61	MCF7
InferCNV (Expr)	InferCNV (Expr)	1	MCF7
CaSpER	copyKat	0.732	MCF7
CaSpER	SCEVAN (CNV)	0.696	MCF7
CaSpER	SCEVAN (Expr)	0.737	MCF7
CaSpER	Numbat (Expr)	0.689	MCF7
CaSpER	Numbat (CNV)	0.347	MCF7
CaSpER	CONICSmat	0.459	MCF7
CaSpER	CaSpER	1	MCF7
copyKat	SCEVAN (CNV)	0.866	MCF7
copyKat	SCEVAN (Expr)	0.899	MCF7
copyKat	Numbat (Expr)	0.901	MCF7
copyKat	Numbat (CNV)	0.481	MCF7
copyKat	CONICSmat	0.609	MCF7
copyKat	copyKat	1	MCF7
SCEVAN (CNV)	SCEVAN (Expr)	0.935	MCF7
SCEVAN (CNV)	Numbat (Expr)	0.799	MCF7
SCEVAN (CNV)	Numbat (CNV)	0.465	MCF7
SCEVAN (CNV)	CONICSmat	0.567	MCF7
SCEVAN (CNV)	SCEVAN (CNV)	1	MCF7
SCEVAN (Expr)	Numbat (Expr)	0.837	MCF7
SCEVAN (Expr)	Numbat (CNV)	0.448	MCF7
SCEVAN (Expr)	CONICSmat	0.537	MCF7
SCEVAN (Expr)	SCEVAN (Expr)	1	MCF7
Numbat (Expr)	Numbat (CNV)	0.492	MCF7
Numbat (Expr)	CONICSmat	0.677	MCF7
Numbat (Expr)	Numbat (Expr)	1	MCF7
Numbat (CNV)	CONICSmat	0.492	MCF7
Numbat (CNV)	Numbat (CNV)	1	MCF7
CONICSmat	CONICSmat	1	MCF7
InferCNV (CNV)	genomics	0.654	MCF7
InferCNV (Expr)	genomics	0.594	MCF7
CaSpER	genomics	0.574	MCF7
copyKat	genomics	0.582	MCF7
SCEVAN (CNV)	genomics	0.58	MCF7
SCEVAN (Expr)	genomics	0.558	MCF7
Numbat (Expr)	genomics	0.615	MCF7
Numbat (CNV)	genomics	0.3	MCF7
CONICSmat	genomics	0.519	MCF7
InferCNV (Expr)	InferCNV (CNV)	0.901	MCF7
CaSpER	InferCNV (CNV)	0.675	MCF7
copyKat	InferCNV (CNV)	0.858	MCF7
SCEVAN (CNV)	InferCNV (CNV)	0.859	MCF7
SCEVAN (Expr)	InferCNV (CNV)	0.805	MCF7
Numbat (Expr)	InferCNV (CNV)	0.843	MCF7
Numbat (CNV)	InferCNV (CNV)	0.496	MCF7
CONICSmat	InferCNV (CNV)	0.67	MCF7
CaSpER	InferCNV (Expr)	0.72	MCF7
copyKat	InferCNV (Expr)	0.929	MCF7
SCEVAN (CNV)	InferCNV (Expr)	0.891	MCF7
SCEVAN (Expr)	InferCNV (Expr)	0.917	MCF7
Numbat (Expr)	InferCNV (Expr)	0.89	MCF7
Numbat (CNV)	InferCNV (Expr)	0.532	MCF7
CONICSmat	InferCNV (Expr)	0.61	MCF7
copyKat	CaSpER	0.732	MCF7
SCEVAN (CNV)	CaSpER	0.696	MCF7
SCEVAN (Expr)	CaSpER	0.737	MCF7
Numbat (Expr)	CaSpER	0.689	MCF7
Numbat (CNV)	CaSpER	0.347	MCF7
CONICSmat	CaSpER	0.459	MCF7
SCEVAN (CNV)	copyKat	0.866	MCF7
SCEVAN (Expr)	copyKat	0.899	MCF7
Numbat (Expr)	copyKat	0.901	MCF7
Numbat (CNV)	copyKat	0.481	MCF7
CONICSmat	copyKat	0.609	MCF7
SCEVAN (Expr)	SCEVAN (CNV)	0.935	MCF7
Numbat (Expr)	SCEVAN (CNV)	0.799	MCF7
Numbat (CNV)	SCEVAN (CNV)	0.465	MCF7
CONICSmat	SCEVAN (CNV)	0.567	MCF7
Numbat (Expr)	SCEVAN (Expr)	0.837	MCF7
Numbat (CNV)	SCEVAN (Expr)	0.448	MCF7
CONICSmat	SCEVAN (Expr)	0.537	MCF7
Numbat (CNV)	Numbat (Expr)	0.492	MCF7
CONICSmat	Numbat (Expr)	0.677	MCF7
CONICSmat	Numbat (CNV)	0.492	MCF7
genomics	InferCNV (CNV)	0.443	iAMP21
genomics	InferCNV (Expr)	0.489	iAMP21
genomics	CaSpER	0.355	iAMP21
genomics	copyKat	0.46	iAMP21
genomics	SCEVAN (CNV)	0.459	iAMP21
genomics	SCEVAN (Expr)	0.462	iAMP21
genomics	Numbat (Expr)	0.449	iAMP21
genomics	Numbat (CNV)	0.459	iAMP21
genomics	CONICSmat	0.112	iAMP21
genomics	genomics	1	iAMP21
InferCNV (CNV)	InferCNV (Expr)	0.879	iAMP21
InferCNV (CNV)	CaSpER	0.682	iAMP21
InferCNV (CNV)	copyKat	0.806	iAMP21
InferCNV (CNV)	SCEVAN (CNV)	0.472	iAMP21
InferCNV (CNV)	SCEVAN (Expr)	0.477	iAMP21
InferCNV (CNV)	Numbat (Expr)	0.799	iAMP21
InferCNV (CNV)	Numbat (CNV)	0.505	iAMP21
InferCNV (CNV)	CONICSmat	0.104	iAMP21
InferCNV (CNV)	InferCNV (CNV)	1	iAMP21
InferCNV (Expr)	CaSpER	0.621	iAMP21
InferCNV (Expr)	copyKat	0.859	iAMP21
InferCNV (Expr)	SCEVAN (CNV)	0.466	iAMP21
InferCNV (Expr)	SCEVAN (Expr)	0.496	iAMP21
InferCNV (Expr)	Numbat (Expr)	0.819	iAMP21
InferCNV (Expr)	Numbat (CNV)	0.597	iAMP21
InferCNV (Expr)	CONICSmat	0.124	iAMP21
InferCNV (Expr)	InferCNV (Expr)	1	iAMP21
CaSpER	copyKat	0.655	iAMP21
CaSpER	SCEVAN (CNV)	0.434	iAMP21
CaSpER	SCEVAN (Expr)	0.432	iAMP21
CaSpER	Numbat (Expr)	0.716	iAMP21
CaSpER	Numbat (CNV)	0.359	iAMP21
CaSpER	CONICSmat	0.099	iAMP21
CaSpER	CaSpER	1	iAMP21
copyKat	SCEVAN (CNV)	0.485	iAMP21
copyKat	SCEVAN (Expr)	0.507	iAMP21
copyKat	Numbat (Expr)	0.825	iAMP21
copyKat	Numbat (CNV)	0.459	iAMP21
copyKat	CONICSmat	0.115	iAMP21
copyKat	copyKat	1	iAMP21
SCEVAN (CNV)	SCEVAN (Expr)	0.984	iAMP21
SCEVAN (CNV)	Numbat (Expr)	0.484	iAMP21
SCEVAN (CNV)	Numbat (CNV)	0.159	iAMP21
SCEVAN (CNV)	CONICSmat	0.025	iAMP21
SCEVAN (CNV)	SCEVAN (CNV)	1	iAMP21
SCEVAN (Expr)	Numbat (Expr)	0.486	iAMP21
SCEVAN (Expr)	Numbat (CNV)	0.189	iAMP21
SCEVAN (Expr)	CONICSmat	0.026	iAMP21
SCEVAN (Expr)	SCEVAN (Expr)	1	iAMP21
Numbat (Expr)	Numbat (CNV)	0.488	iAMP21
Numbat (Expr)	CONICSmat	0.116	iAMP21
Numbat (Expr)	Numbat (Expr)	1	iAMP21
Numbat (CNV)	CONICSmat	0.189	iAMP21
Numbat (CNV)	Numbat (CNV)	1	iAMP21
CONICSmat	CONICSmat	1	iAMP21
InferCNV (CNV)	genomics	0.443	iAMP21
InferCNV (Expr)	genomics	0.489	iAMP21
CaSpER	genomics	0.355	iAMP21
copyKat	genomics	0.46	iAMP21
SCEVAN (CNV)	genomics	0.459	iAMP21
SCEVAN (Expr)	genomics	0.462	iAMP21
Numbat (Expr)	genomics	0.449	iAMP21
Numbat (CNV)	genomics	0.459	iAMP21
CONICSmat	genomics	0.112	iAMP21
InferCNV (Expr)	InferCNV (CNV)	0.879	iAMP21
CaSpER	InferCNV (CNV)	0.682	iAMP21
copyKat	InferCNV (CNV)	0.806	iAMP21
SCEVAN (CNV)	InferCNV (CNV)	0.472	iAMP21
SCEVAN (Expr)	InferCNV (CNV)	0.477	iAMP21
Numbat (Expr)	InferCNV (CNV)	0.799	iAMP21
Numbat (CNV)	InferCNV (CNV)	0.505	iAMP21
CONICSmat	InferCNV (CNV)	0.104	iAMP21
CaSpER	InferCNV (Expr)	0.621	iAMP21
copyKat	InferCNV (Expr)	0.859	iAMP21
SCEVAN (CNV)	InferCNV (Expr)	0.466	iAMP21
SCEVAN (Expr)	InferCNV (Expr)	0.496	iAMP21
Numbat (Expr)	InferCNV (Expr)	0.819	iAMP21
Numbat (CNV)	InferCNV (Expr)	0.597	iAMP21
CONICSmat	InferCNV (Expr)	0.124	iAMP21
copyKat	CaSpER	0.655	iAMP21
SCEVAN (CNV)	CaSpER	0.434	iAMP21
SCEVAN (Expr)	CaSpER	0.432	iAMP21
Numbat (Expr)	CaSpER	0.716	iAMP21
Numbat (CNV)	CaSpER	0.359	iAMP21
CONICSmat	CaSpER	0.099	iAMP21
SCEVAN (CNV)	copyKat	0.485	iAMP21
SCEVAN (Expr)	copyKat	0.507	iAMP21
Numbat (Expr)	copyKat	0.825	iAMP21
Numbat (CNV)	copyKat	0.459	iAMP21
CONICSmat	copyKat	0.115	iAMP21
SCEVAN (Expr)	SCEVAN (CNV)	0.984	iAMP21
Numbat (Expr)	SCEVAN (CNV)	0.484	iAMP21
Numbat (CNV)	SCEVAN (CNV)	0.159	iAMP21
CONICSmat	SCEVAN (CNV)	0.025	iAMP21
Numbat (Expr)	SCEVAN (Expr)	0.486	iAMP21
Numbat (CNV)	SCEVAN (Expr)	0.189	iAMP21
CONICSmat	SCEVAN (Expr)	0.026	iAMP21
Numbat (CNV)	Numbat (Expr)	0.488	iAMP21
CONICSmat	Numbat (Expr)	0.116	iAMP21
CONICSmat	Numbat (CNV)	0.189	iAMP21
genomics	InferCNV (CNV)	0.216	COLO320
genomics	InferCNV (Expr)	0.367	COLO320
genomics	CaSpER	0.259	COLO320
genomics	copyKat	0.371	COLO320
genomics	SCEVAN (CNV)	0.318	COLO320
genomics	SCEVAN (Expr)	0.383	COLO320
genomics	Numbat (Expr)	0.368	COLO320
genomics	Numbat (CNV)	0.348	COLO320
genomics	CONICSmat	0.468	COLO320
genomics	genomics	1	COLO320
InferCNV (CNV)	InferCNV (Expr)	0.835	COLO320
InferCNV (CNV)	CaSpER	0.248	COLO320
InferCNV (CNV)	copyKat	0.838	COLO320
InferCNV (CNV)	SCEVAN (CNV)	0.778	COLO320
InferCNV (CNV)	SCEVAN (Expr)	0.699	COLO320
InferCNV (CNV)	Numbat (Expr)	0.818	COLO320
InferCNV (CNV)	Numbat (CNV)	0.425	COLO320
InferCNV (CNV)	CONICSmat	0.479	COLO320
InferCNV (CNV)	InferCNV (CNV)	1	COLO320
InferCNV (Expr)	CaSpER	0.249	COLO320
InferCNV (Expr)	copyKat	0.919	COLO320
InferCNV (Expr)	SCEVAN (CNV)	0.872	COLO320
InferCNV (Expr)	SCEVAN (Expr)	0.905	COLO320
InferCNV (Expr)	Numbat (Expr)	0.889	COLO320
InferCNV (Expr)	Numbat (CNV)	0.463	COLO320
InferCNV (Expr)	CONICSmat	0.582	COLO320
InferCNV (Expr)	InferCNV (Expr)	1	COLO320
CaSpER	copyKat	0.278	COLO320
CaSpER	SCEVAN (CNV)	0.252	COLO320
CaSpER	SCEVAN (Expr)	0.228	COLO320
CaSpER	Numbat (Expr)	0.296	COLO320
CaSpER	Numbat (CNV)	0.103	COLO320
CaSpER	CONICSmat	0.23	COLO320
CaSpER	CaSpER	1	COLO320
copyKat	SCEVAN (CNV)	0.85	COLO320
copyKat	SCEVAN (Expr)	0.862	COLO320
copyKat	Numbat (Expr)	0.9	COLO320
copyKat	Numbat (CNV)	0.469	COLO320
copyKat	CONICSmat	0.58	COLO320
copyKat	copyKat	1	COLO320
SCEVAN (CNV)	SCEVAN (Expr)	0.948	COLO320
SCEVAN (CNV)	Numbat (Expr)	0.788	COLO320
SCEVAN (CNV)	Numbat (CNV)	0.416	COLO320
SCEVAN (CNV)	CONICSmat	0.551	COLO320
SCEVAN (CNV)	SCEVAN (CNV)	1	COLO320
SCEVAN (Expr)	Numbat (Expr)	0.8	COLO320
SCEVAN (Expr)	Numbat (CNV)	0.432	COLO320
SCEVAN (Expr)	CONICSmat	0.581	COLO320
SCEVAN (Expr)	SCEVAN (Expr)	1	COLO320
Numbat (Expr)	Numbat (CNV)	0.511	COLO320
Numbat (Expr)	CONICSmat	0.611	COLO320
Numbat (Expr)	Numbat (Expr)	1	COLO320
Numbat (CNV)	CONICSmat	0.382	COLO320
Numbat (CNV)	Numbat (CNV)	1	COLO320
CONICSmat	CONICSmat	1	COLO320
InferCNV (CNV)	genomics	0.216	COLO320
InferCNV (Expr)	genomics	0.367	COLO320
CaSpER	genomics	0.259	COLO320
copyKat	genomics	0.371	COLO320
SCEVAN (CNV)	genomics	0.318	COLO320
SCEVAN (Expr)	genomics	0.383	COLO320
Numbat (Expr)	genomics	0.368	COLO320
Numbat (CNV)	genomics	0.348	COLO320
CONICSmat	genomics	0.468	COLO320
InferCNV (Expr)	InferCNV (CNV)	0.835	COLO320
CaSpER	InferCNV (CNV)	0.248	COLO320
copyKat	InferCNV (CNV)	0.838	COLO320
SCEVAN (CNV)	InferCNV (CNV)	0.778	COLO320
SCEVAN (Expr)	InferCNV (CNV)	0.699	COLO320
Numbat (Expr)	InferCNV (CNV)	0.818	COLO320
Numbat (CNV)	InferCNV (CNV)	0.425	COLO320
CONICSmat	InferCNV (CNV)	0.479	COLO320
CaSpER	InferCNV (Expr)	0.249	COLO320
copyKat	InferCNV (Expr)	0.919	COLO320
SCEVAN (CNV)	InferCNV (Expr)	0.872	COLO320
SCEVAN (Expr)	InferCNV (Expr)	0.905	COLO320
Numbat (Expr)	InferCNV (Expr)	0.889	COLO320
Numbat (CNV)	InferCNV (Expr)	0.463	COLO320
CONICSmat	InferCNV (Expr)	0.582	COLO320
copyKat	CaSpER	0.278	COLO320
SCEVAN (CNV)	CaSpER	0.252	COLO320
SCEVAN (Expr)	CaSpER	0.228	COLO320
Numbat (Expr)	CaSpER	0.296	COLO320
Numbat (CNV)	CaSpER	0.103	COLO320
CONICSmat	CaSpER	0.23	COLO320
SCEVAN (CNV)	copyKat	0.85	COLO320
SCEVAN (Expr)	copyKat	0.862	COLO320
Numbat (Expr)	copyKat	0.9	COLO320
Numbat (CNV)	copyKat	0.469	COLO320
CONICSmat	copyKat	0.58	COLO320
SCEVAN (Expr)	SCEVAN (CNV)	0.948	COLO320
Numbat (Expr)	SCEVAN (CNV)	0.788	COLO320
Numbat (CNV)	SCEVAN (CNV)	0.416	COLO320
CONICSmat	SCEVAN (CNV)	0.551	COLO320
Numbat (Expr)	SCEVAN (Expr)	0.8	COLO320
Numbat (CNV)	SCEVAN (Expr)	0.432	COLO320
CONICSmat	SCEVAN (Expr)	0.581	COLO320
Numbat (CNV)	Numbat (Expr)	0.511	COLO320
CONICSmat	Numbat (Expr)	0.611	COLO320
CONICSmat	Numbat (CNV)	0.382	COLO320
genomics	InferCNV (CNV)	0.612	MM
genomics	InferCNV (Expr)	0.585	MM
genomics	CaSpER	0.391	MM
genomics	copyKat	0.571	MM
genomics	SCEVAN (CNV)	0.542	MM
genomics	SCEVAN (Expr)	0.533	MM
genomics	Numbat (Expr)	0.635	MM
genomics	Numbat (CNV)	0.752	MM
genomics	CONICSmat	0.539	MM
genomics	genomics	1	MM
InferCNV (CNV)	InferCNV (Expr)	0.899	MM
InferCNV (CNV)	CaSpER	0.56	MM
InferCNV (CNV)	copyKat	0.854	MM
InferCNV (CNV)	SCEVAN (CNV)	0.832	MM
InferCNV (CNV)	SCEVAN (Expr)	0.817	MM
InferCNV (CNV)	Numbat (Expr)	0.843	MM
InferCNV (CNV)	Numbat (CNV)	0.776	MM
InferCNV (CNV)	CONICSmat	0.631	MM
InferCNV (CNV)	InferCNV (CNV)	1	MM
InferCNV (Expr)	CaSpER	0.629	MM
InferCNV (Expr)	copyKat	0.86	MM
InferCNV (Expr)	SCEVAN (CNV)	0.842	MM
InferCNV (Expr)	SCEVAN (Expr)	0.883	MM
InferCNV (Expr)	Numbat (Expr)	0.853	MM
InferCNV (Expr)	Numbat (CNV)	0.763	MM
InferCNV (Expr)	CONICSmat	0.612	MM
InferCNV (Expr)	InferCNV (Expr)	1	MM
CaSpER	copyKat	0.594	MM
CaSpER	SCEVAN (CNV)	0.585	MM
CaSpER	SCEVAN (Expr)	0.618	MM
CaSpER	Numbat (Expr)	0.644	MM
CaSpER	Numbat (CNV)	0.538	MM
CaSpER	CONICSmat	0.447	MM
CaSpER	CaSpER	1	MM
copyKat	SCEVAN (CNV)	0.854	MM
copyKat	SCEVAN (Expr)	0.849	MM
copyKat	Numbat (Expr)	0.889	MM
copyKat	Numbat (CNV)	0.739	MM
copyKat	CONICSmat	0.598	MM
copyKat	copyKat	1	MM
SCEVAN (CNV)	SCEVAN (Expr)	0.963	MM
SCEVAN (CNV)	Numbat (Expr)	0.811	MM
SCEVAN (CNV)	Numbat (CNV)	0.685	MM
SCEVAN (CNV)	CONICSmat	0.55	MM
SCEVAN (CNV)	SCEVAN (CNV)	1	MM
SCEVAN (Expr)	Numbat (Expr)	0.802	MM
SCEVAN (Expr)	Numbat (CNV)	0.69	MM
SCEVAN (Expr)	CONICSmat	0.538	MM
SCEVAN (Expr)	SCEVAN (Expr)	1	MM
Numbat (Expr)	Numbat (CNV)	0.78	MM
Numbat (Expr)	CONICSmat	0.627	MM
Numbat (Expr)	Numbat (Expr)	1	MM
Numbat (CNV)	CONICSmat	0.664	MM
Numbat (CNV)	Numbat (CNV)	1	MM
CONICSmat	CONICSmat	1	MM
InferCNV (CNV)	genomics	0.612	MM
InferCNV (Expr)	genomics	0.585	MM
CaSpER	genomics	0.391	MM
copyKat	genomics	0.571	MM
SCEVAN (CNV)	genomics	0.542	MM
SCEVAN (Expr)	genomics	0.533	MM
Numbat (Expr)	genomics	0.635	MM
Numbat (CNV)	genomics	0.752	MM
CONICSmat	genomics	0.539	MM
InferCNV (Expr)	InferCNV (CNV)	0.899	MM
CaSpER	InferCNV (CNV)	0.56	MM
copyKat	InferCNV (CNV)	0.854	MM
SCEVAN (CNV)	InferCNV (CNV)	0.832	MM
SCEVAN (Expr)	InferCNV (CNV)	0.817	MM
Numbat (Expr)	InferCNV (CNV)	0.843	MM
Numbat (CNV)	InferCNV (CNV)	0.776	MM
CONICSmat	InferCNV (CNV)	0.631	MM
CaSpER	InferCNV (Expr)	0.629	MM
copyKat	InferCNV (Expr)	0.86	MM
SCEVAN (CNV)	InferCNV (Expr)	0.842	MM
SCEVAN (Expr)	InferCNV (Expr)	0.883	MM
Numbat (Expr)	InferCNV (Expr)	0.853	MM
Numbat (CNV)	InferCNV (Expr)	0.763	MM
CONICSmat	InferCNV (Expr)	0.612	MM
copyKat	CaSpER	0.594	MM
SCEVAN (CNV)	CaSpER	0.585	MM
SCEVAN (Expr)	CaSpER	0.618	MM
Numbat (Expr)	CaSpER	0.644	MM
Numbat (CNV)	CaSpER	0.538	MM
CONICSmat	CaSpER	0.447	MM
SCEVAN (CNV)	copyKat	0.854	MM
SCEVAN (Expr)	copyKat	0.849	MM
Numbat (Expr)	copyKat	0.889	MM
Numbat (CNV)	copyKat	0.739	MM
CONICSmat	copyKat	0.598	MM
SCEVAN (Expr)	SCEVAN (CNV)	0.963	MM
Numbat (Expr)	SCEVAN (CNV)	0.811	MM
Numbat (CNV)	SCEVAN (CNV)	0.685	MM
CONICSmat	SCEVAN (CNV)	0.55	MM
Numbat (Expr)	SCEVAN (Expr)	0.802	MM
Numbat (CNV)	SCEVAN (Expr)	0.69	MM
CONICSmat	SCEVAN (Expr)	0.538	MM
Numbat (CNV)	Numbat (Expr)	0.78	MM
CONICSmat	Numbat (Expr)	0.627	MM
CONICSmat	Numbat (CNV)	0.664	MM
genomics	InferCNV (CNV)	0.209	BCC06
genomics	InferCNV (Expr)	0.221	BCC06
genomics	CaSpER	0.221	BCC06
genomics	copyKat	0.212	BCC06
genomics	SCEVAN (CNV)	-0.021	BCC06
genomics	SCEVAN (Expr)	-0.03	BCC06
genomics	Numbat (Expr)	0.197	BCC06
genomics	Numbat (CNV)	0.235	BCC06
genomics	CONICSmat	0.035	BCC06
genomics	genomics	1	BCC06
InferCNV (CNV)	InferCNV (Expr)	0.924	BCC06
InferCNV (CNV)	CaSpER	0.696	BCC06
InferCNV (CNV)	copyKat	0.802	BCC06
InferCNV (CNV)	SCEVAN (CNV)	0.047	BCC06
InferCNV (CNV)	SCEVAN (Expr)	0.046	BCC06
InferCNV (CNV)	Numbat (Expr)	0.685	BCC06
InferCNV (CNV)	Numbat (CNV)	0.609	BCC06
InferCNV (CNV)	CONICSmat	0.089	BCC06
InferCNV (CNV)	InferCNV (CNV)	1	BCC06
InferCNV (Expr)	CaSpER	0.764	BCC06
InferCNV (Expr)	copyKat	0.851	BCC06
InferCNV (Expr)	SCEVAN (CNV)	0.045	BCC06
InferCNV (Expr)	SCEVAN (Expr)	0.039	BCC06
InferCNV (Expr)	Numbat (Expr)	0.725	BCC06
InferCNV (Expr)	Numbat (CNV)	0.648	BCC06
InferCNV (Expr)	CONICSmat	0.089	BCC06
InferCNV (Expr)	InferCNV (Expr)	1	BCC06
CaSpER	copyKat	0.742	BCC06
CaSpER	SCEVAN (CNV)	0.011	BCC06
CaSpER	SCEVAN (Expr)	0.009	BCC06
CaSpER	Numbat (Expr)	0.72	BCC06
CaSpER	Numbat (CNV)	0.784	BCC06
CaSpER	CONICSmat	0.081	BCC06
CaSpER	CaSpER	1	BCC06
copyKat	SCEVAN (CNV)	0.065	BCC06
copyKat	SCEVAN (Expr)	0.061	BCC06
copyKat	Numbat (Expr)	0.779	BCC06
copyKat	Numbat (CNV)	0.589	BCC06
copyKat	CONICSmat	0.072	BCC06
copyKat	copyKat	1	BCC06
SCEVAN (CNV)	SCEVAN (Expr)	0.699	BCC06
SCEVAN (CNV)	Numbat (Expr)	0.076	BCC06
SCEVAN (CNV)	Numbat (CNV)	0.002	BCC06
SCEVAN (CNV)	CONICSmat	0.038	BCC06
SCEVAN (CNV)	SCEVAN (CNV)	1	BCC06
SCEVAN (Expr)	Numbat (Expr)	0.074	BCC06
SCEVAN (Expr)	Numbat (CNV)	0.002	BCC06
SCEVAN (Expr)	CONICSmat	0.028	BCC06
SCEVAN (Expr)	SCEVAN (Expr)	1	BCC06
Numbat (Expr)	Numbat (CNV)	0.636	BCC06
Numbat (Expr)	CONICSmat	0.074	BCC06
Numbat (Expr)	Numbat (Expr)	1	BCC06
Numbat (CNV)	CONICSmat	0.088	BCC06
Numbat (CNV)	Numbat (CNV)	1	BCC06
CONICSmat	CONICSmat	1	BCC06
InferCNV (CNV)	genomics	0.209	BCC06
InferCNV (Expr)	genomics	0.221	BCC06
CaSpER	genomics	0.221	BCC06
copyKat	genomics	0.212	BCC06
SCEVAN (CNV)	genomics	-0.021	BCC06
SCEVAN (Expr)	genomics	-0.03	BCC06
Numbat (Expr)	genomics	0.197	BCC06
Numbat (CNV)	genomics	0.235	BCC06
CONICSmat	genomics	0.035	BCC06
InferCNV (Expr)	InferCNV (CNV)	0.924	BCC06
CaSpER	InferCNV (CNV)	0.696	BCC06
copyKat	InferCNV (CNV)	0.802	BCC06
SCEVAN (CNV)	InferCNV (CNV)	0.047	BCC06
SCEVAN (Expr)	InferCNV (CNV)	0.046	BCC06
Numbat (Expr)	InferCNV (CNV)	0.685	BCC06
Numbat (CNV)	InferCNV (CNV)	0.609	BCC06
CONICSmat	InferCNV (CNV)	0.089	BCC06
CaSpER	InferCNV (Expr)	0.764	BCC06
copyKat	InferCNV (Expr)	0.851	BCC06
SCEVAN (CNV)	InferCNV (Expr)	0.045	BCC06
SCEVAN (Expr)	InferCNV (Expr)	0.039	BCC06
Numbat (Expr)	InferCNV (Expr)	0.725	BCC06
Numbat (CNV)	InferCNV (Expr)	0.648	BCC06
CONICSmat	InferCNV (Expr)	0.089	BCC06
copyKat	CaSpER	0.742	BCC06
SCEVAN (CNV)	CaSpER	0.011	BCC06
SCEVAN (Expr)	CaSpER	0.009	BCC06
Numbat (Expr)	CaSpER	0.72	BCC06
Numbat (CNV)	CaSpER	0.784	BCC06
CONICSmat	CaSpER	0.081	BCC06
SCEVAN (CNV)	copyKat	0.065	BCC06
SCEVAN (Expr)	copyKat	0.061	BCC06
Numbat (Expr)	copyKat	0.779	BCC06
Numbat (CNV)	copyKat	0.589	BCC06
CONICSmat	copyKat	0.072	BCC06
SCEVAN (Expr)	SCEVAN (CNV)	0.699	BCC06
Numbat (Expr)	SCEVAN (CNV)	0.076	BCC06
Numbat (CNV)	SCEVAN (CNV)	0.002	BCC06
CONICSmat	SCEVAN (CNV)	0.038	BCC06
Numbat (Expr)	SCEVAN (Expr)	0.074	BCC06
Numbat (CNV)	SCEVAN (Expr)	0.002	BCC06
CONICSmat	SCEVAN (Expr)	0.028	BCC06
Numbat (CNV)	Numbat (Expr)	0.636	BCC06
CONICSmat	Numbat (Expr)	0.074	BCC06
CONICSmat	Numbat (CNV)	0.088	BCC06
genomics	InferCNV (CNV)	0.249	BCC06post
genomics	InferCNV (Expr)	0.246	BCC06post
genomics	CaSpER	0.235	BCC06post
genomics	copyKat	0.214	BCC06post
genomics	SCEVAN (CNV)	0.234	BCC06post
genomics	SCEVAN (Expr)	0.219	BCC06post
genomics	Numbat (Expr)	0.213	BCC06post
genomics	Numbat (CNV)	0.282	BCC06post
genomics	CONICSmat	0.177	BCC06post
genomics	genomics	1	BCC06post
InferCNV (CNV)	InferCNV (Expr)	0.904	BCC06post
InferCNV (CNV)	CaSpER	0.674	BCC06post
InferCNV (CNV)	copyKat	0.738	BCC06post
InferCNV (CNV)	SCEVAN (CNV)	0.743	BCC06post
InferCNV (CNV)	SCEVAN (Expr)	0.721	BCC06post
InferCNV (CNV)	Numbat (Expr)	0.702	BCC06post
InferCNV (CNV)	Numbat (CNV)	0.643	BCC06post
InferCNV (CNV)	CONICSmat	0.363	BCC06post
InferCNV (CNV)	InferCNV (CNV)	1	BCC06post
InferCNV (Expr)	CaSpER	0.742	BCC06post
InferCNV (Expr)	copyKat	0.825	BCC06post
InferCNV (Expr)	SCEVAN (CNV)	0.779	BCC06post
InferCNV (Expr)	SCEVAN (Expr)	0.787	BCC06post
InferCNV (Expr)	Numbat (Expr)	0.771	BCC06post
InferCNV (Expr)	Numbat (CNV)	0.638	BCC06post
InferCNV (Expr)	CONICSmat	0.399	BCC06post
InferCNV (Expr)	InferCNV (Expr)	1	BCC06post
CaSpER	copyKat	0.75	BCC06post
CaSpER	SCEVAN (CNV)	0.739	BCC06post
CaSpER	SCEVAN (Expr)	0.725	BCC06post
CaSpER	Numbat (Expr)	0.676	BCC06post
CaSpER	Numbat (CNV)	0.583	BCC06post
CaSpER	CONICSmat	0.4	BCC06post
CaSpER	CaSpER	1	BCC06post
copyKat	SCEVAN (CNV)	0.825	BCC06post
copyKat	SCEVAN (Expr)	0.831	BCC06post
copyKat	Numbat (Expr)	0.779	BCC06post
copyKat	Numbat (CNV)	0.568	BCC06post
copyKat	CONICSmat	0.388	BCC06post
copyKat	copyKat	1	BCC06post
SCEVAN (CNV)	SCEVAN (Expr)	0.959	BCC06post
SCEVAN (CNV)	Numbat (Expr)	0.721	BCC06post
SCEVAN (CNV)	Numbat (CNV)	0.653	BCC06post
SCEVAN (CNV)	CONICSmat	0.419	BCC06post
SCEVAN (CNV)	SCEVAN (CNV)	1	BCC06post
SCEVAN (Expr)	Numbat (Expr)	0.685	BCC06post
SCEVAN (Expr)	Numbat (CNV)	0.638	BCC06post
SCEVAN (Expr)	CONICSmat	0.38	BCC06post
SCEVAN (Expr)	SCEVAN (Expr)	1	BCC06post
Numbat (Expr)	Numbat (CNV)	0.605	BCC06post
Numbat (Expr)	CONICSmat	0.474	BCC06post
Numbat (Expr)	Numbat (Expr)	1	BCC06post
Numbat (CNV)	CONICSmat	0.444	BCC06post
Numbat (CNV)	Numbat (CNV)	1	BCC06post
CONICSmat	CONICSmat	1	BCC06post
InferCNV (CNV)	genomics	0.249	BCC06post
InferCNV (Expr)	genomics	0.246	BCC06post
CaSpER	genomics	0.235	BCC06post
copyKat	genomics	0.214	BCC06post
SCEVAN (CNV)	genomics	0.234	BCC06post
SCEVAN (Expr)	genomics	0.219	BCC06post
Numbat (Expr)	genomics	0.213	BCC06post
Numbat (CNV)	genomics	0.282	BCC06post
CONICSmat	genomics	0.177	BCC06post
InferCNV (Expr)	InferCNV (CNV)	0.904	BCC06post
CaSpER	InferCNV (CNV)	0.674	BCC06post
copyKat	InferCNV (CNV)	0.738	BCC06post
SCEVAN (CNV)	InferCNV (CNV)	0.743	BCC06post
SCEVAN (Expr)	InferCNV (CNV)	0.721	BCC06post
Numbat (Expr)	InferCNV (CNV)	0.702	BCC06post
Numbat (CNV)	InferCNV (CNV)	0.643	BCC06post
CONICSmat	InferCNV (CNV)	0.363	BCC06post
CaSpER	InferCNV (Expr)	0.742	BCC06post
copyKat	InferCNV (Expr)	0.825	BCC06post
SCEVAN (CNV)	InferCNV (Expr)	0.779	BCC06post
SCEVAN (Expr)	InferCNV (Expr)	0.787	BCC06post
Numbat (Expr)	InferCNV (Expr)	0.771	BCC06post
Numbat (CNV)	InferCNV (Expr)	0.638	BCC06post
CONICSmat	InferCNV (Expr)	0.399	BCC06post
copyKat	CaSpER	0.75	BCC06post
SCEVAN (CNV)	CaSpER	0.739	BCC06post
SCEVAN (Expr)	CaSpER	0.725	BCC06post
Numbat (Expr)	CaSpER	0.676	BCC06post
Numbat (CNV)	CaSpER	0.583	BCC06post
CONICSmat	CaSpER	0.4	BCC06post
SCEVAN (CNV)	copyKat	0.825	BCC06post
SCEVAN (Expr)	copyKat	0.831	BCC06post
Numbat (Expr)	copyKat	0.779	BCC06post
Numbat (CNV)	copyKat	0.568	BCC06post
CONICSmat	copyKat	0.388	BCC06post
SCEVAN (Expr)	SCEVAN (CNV)	0.959	BCC06post
Numbat (Expr)	SCEVAN (CNV)	0.721	BCC06post
Numbat (CNV)	SCEVAN (CNV)	0.653	BCC06post
CONICSmat	SCEVAN (CNV)	0.419	BCC06post
Numbat (Expr)	SCEVAN (Expr)	0.685	BCC06post
Numbat (CNV)	SCEVAN (Expr)	0.638	BCC06post
CONICSmat	SCEVAN (Expr)	0.38	BCC06post
Numbat (CNV)	Numbat (Expr)	0.605	BCC06post
CONICSmat	Numbat (Expr)	0.474	BCC06post
CONICSmat	Numbat (CNV)	0.444	BCC06post
