# Supplementary material for: Benchmarking scRNA-seq copy number variation callers
Source: Nat Commun. 2025 Oct 2;16:8777. doi: 10.1038/s41467-025-62359-9 (PMC12491403; doi:10.1038/s41467-025-62359-9)
Supplement: Supplementary file 11 — Source Data [file 41467_2025_62359_MOESM11_ESM.zip › figure_source_data/suppfigure_16A_karyogram_Tcell_extRefTcells.tsv]

chr	start	counted_pos	variable	value
chr1	1000000	1	InferCNV (CNV)	-0.751422679459358
chr1	1300000	2	InferCNV (CNV)	-0.751422679459358
chr1	1400000	3	InferCNV (CNV)	-0.751422679459358
chr1	1500000	4	InferCNV (CNV)	-0.751422679459358
chr1	1700000	5	InferCNV (CNV)	-0.751422679459358
chr1	1800000	6	InferCNV (CNV)	-0.751422679459358
chr1	2200000	7	InferCNV (CNV)	-0.751422679459358
chr1	2300000	8	InferCNV (CNV)	-0.751422679459358
chr1	2400000	9	InferCNV (CNV)	-0.751422679459358
chr1	2500000	10	InferCNV (CNV)	-0.751422679459358
chr1	5900000	11	InferCNV (CNV)	-0.751422679459358
chr1	6000000	12	InferCNV (CNV)	-0.751422679459358
chr1	6100000	13	InferCNV (CNV)	-0.751422679459358
chr1	6200000	14	InferCNV (CNV)	-0.751422679459358
chr1	7900000	15	InferCNV (CNV)	-0.751422679459358
chr1	8300000	16	InferCNV (CNV)	-0.751422679459358
chr1	8400000	17	InferCNV (CNV)	-0.751422679459358
chr1	8500000	18	InferCNV (CNV)	-0.751422679459358
chr1	8600000	19	InferCNV (CNV)	-0.751422679459358
chr1	8700000	20	InferCNV (CNV)	-0.751422679459358
chr1	8800000	21	InferCNV (CNV)	-0.751422679459358
chr1	9600000	22	InferCNV (CNV)	-0.751422679459358
chr1	9700000	23	InferCNV (CNV)	-0.751422679459358
chr1	9800000	24	InferCNV (CNV)	-0.751422679459358
chr1	10000000	25	InferCNV (CNV)	-0.751422679459358
chr1	10100000	26	InferCNV (CNV)	-0.751422679459358
chr1	10400000	27	InferCNV (CNV)	-0.751422679459358
chr1	10500000	28	InferCNV (CNV)	-0.751422679459358
chr1	10600000	29	InferCNV (CNV)	-0.751422679459358
chr1	12200000	30	InferCNV (CNV)	-0.751422679459358
chr1	12300000	31	InferCNV (CNV)	-0.751422679459358
chr1	12400000	32	InferCNV (CNV)	-0.751422679459358
chr1	12500000	33	InferCNV (CNV)	-0.751422679459358
chr1	12600000	34	InferCNV (CNV)	-0.751422679459358
chr1	13700000	35	InferCNV (CNV)	-0.751422679459358
chr1	13800000	36	InferCNV (CNV)	-0.751422679459358
chr1	15800000	37	InferCNV (CNV)	-0.751422679459358
chr1	15900000	38	InferCNV (CNV)	-0.751422679459358
chr1	17000000	39	InferCNV (CNV)	-0.751422679459358
chr1	19300000	40	InferCNV (CNV)	-0.751422679459358
chr1	19400000	41	InferCNV (CNV)	-0.751422679459358
chr1	20600000	42	InferCNV (CNV)	-0.751422679459358
chr1	20700000	43	InferCNV (CNV)	-0.751422679459358
chr1	21200000	44	InferCNV (CNV)	-0.751422679459358
chr1	21300000	45	InferCNV (CNV)	-0.751422679459358
chr1	21600000	46	InferCNV (CNV)	-0.751422679459358
chr1	21700000	47	InferCNV (CNV)	-0.751422679459358
chr1	22000000	48	InferCNV (CNV)	-0.751422679459358
chr1	23600000	49	InferCNV (CNV)	-0.751422679459358
chr1	23900000	50	InferCNV (CNV)	-0.751422679459358
chr1	24400000	51	InferCNV (CNV)	-0.751422679459358
chr1	24500000	52	InferCNV (CNV)	-0.751422679459358
chr1	24600000	53	InferCNV (CNV)	-0.751422679459358
chr1	24800000	54	InferCNV (CNV)	-0.751422679459358
chr1	24900000	55	InferCNV (CNV)	-0.751422679459358
chr1	25300000	56	InferCNV (CNV)	-0.751422679459358
chr1	25500000	57	InferCNV (CNV)	-0.751422679459358
chr1	25600000	58	InferCNV (CNV)	-0.751422679459358
chr1	25700000	59	InferCNV (CNV)	-0.751422679459358
chr1	26200000	60	InferCNV (CNV)	-0.751422679459358
chr1	26300000	61	InferCNV (CNV)	-0.751422679459358
chr1	26400000	62	InferCNV (CNV)	-0.751422679459358
chr1	26600000	63	InferCNV (CNV)	-0.751422679459358
chr1	26700000	64	InferCNV (CNV)	-0.751422679459358
chr1	27300000	65	InferCNV (CNV)	-0.751422679459358
chr1	27400000	66	InferCNV (CNV)	-0.751422679459358
chr1	27600000	67	InferCNV (CNV)	-0.751422679459358
chr1	28200000	68	InferCNV (CNV)	-0.751422679459358
chr1	28300000	69	InferCNV (CNV)	-0.751422679459358
chr1	28400000	70	InferCNV (CNV)	-0.751422679459358
chr1	28500000	71	InferCNV (CNV)	-0.751422679459358
chr1	28700000	72	InferCNV (CNV)	-0.751422679459358
chr1	28800000	73	InferCNV (CNV)	-0.751422679459358
chr1	28900000	74	InferCNV (CNV)	-0.751422679459358
chr1	29000000	75	InferCNV (CNV)	-0.751422679459358
chr1	29100000	76	InferCNV (CNV)	-0.751422679459358
chr1	30700000	77	InferCNV (CNV)	-0.751422679459358
chr1	30900000	78	InferCNV (CNV)	-0.751422679459358
chr1	31000000	79	InferCNV (CNV)	-0.751422679459358
chr1	31900000	80	InferCNV (CNV)	-0.751422679459358
chr1	32100000	81	InferCNV (CNV)	-0.751422679459358
chr1	32200000	82	InferCNV (CNV)	-0.751422679459358
chr1	32300000	83	InferCNV (CNV)	-0.751422679459358
chr1	32600000	84	InferCNV (CNV)	-0.751422679459358
chr1	35100000	85	InferCNV (CNV)	-0.751422679459358
chr1	35200000	86	InferCNV (CNV)	-0.751422679459358
chr1	35300000	87	InferCNV (CNV)	-0.751422679459358
chr1	35400000	88	InferCNV (CNV)	-0.751422679459358
chr1	35900000	89	InferCNV (CNV)	-0.751422679459358
chr1	36000000	90	InferCNV (CNV)	-0.751422679459358
chr1	36200000	91	InferCNV (CNV)	-0.751422679459358
chr1	36300000	92	InferCNV (CNV)	-0.751422679459358
chr1	39000000	93	InferCNV (CNV)	-0.751422679459358
chr1	40000000	94	InferCNV (CNV)	-0.751422679459358
chr1	40100000	95	InferCNV (CNV)	-0.751422679459358
chr1	40200000	96	InferCNV (CNV)	-0.751422679459358
chr1	40300000	97	InferCNV (CNV)	-0.751422679459358
chr1	40400000	98	InferCNV (CNV)	-0.751422679459358
chr1	41000000	99	InferCNV (CNV)	-0.751422679459358
chr1	41100000	100	InferCNV (CNV)	-0.751422679459358
chr1	41200000	101	InferCNV (CNV)	-0.751422679459358
chr1	41500000	102	InferCNV (CNV)	-0.751422679459358
chr1	41600000	103	InferCNV (CNV)	-0.751422679459358
chr1	41700000	104	InferCNV (CNV)	-0.751422679459358
chr1	41800000	105	InferCNV (CNV)	-0.751422679459358
chr1	41900000	106	InferCNV (CNV)	-0.751422679459358
chr1	42100000	107	InferCNV (CNV)	-0.751422679459358
chr1	42200000	108	InferCNV (CNV)	-0.751422679459358
chr1	42300000	109	InferCNV (CNV)	-0.751422679459358
chr1	42600000	110	InferCNV (CNV)	-0.751422679459358
chr1	42700000	111	InferCNV (CNV)	-0.751422679459358
chr1	43700000	112	InferCNV (CNV)	-0.751422679459358
chr1	43800000	113	InferCNV (CNV)	-0.751422679459358
chr1	43900000	114	InferCNV (CNV)	-0.751422679459358
chr1	44700000	115	InferCNV (CNV)	-0.278304696096051
chr1	45500000	116	InferCNV (CNV)	-0.278304696096051
chr1	45600000	117	InferCNV (CNV)	-0.278304696096051
chr1	46300000	118	InferCNV (CNV)	-0.278304696096051
chr1	47300000	119	InferCNV (CNV)	-0.278304696096051
chr1	50400000	120	InferCNV (CNV)	-0.278304696096051
chr1	50500000	121	InferCNV (CNV)	-0.278304696096051
chr1	50600000	122	InferCNV (CNV)	-0.278304696096051
chr1	50700000	123	InferCNV (CNV)	-0.278304696096051
chr1	50800000	124	InferCNV (CNV)	-0.278304696096051
chr1	50900000	125	InferCNV (CNV)	-0.278304696096051
chr1	51300000	126	InferCNV (CNV)	-0.278304696096051
chr1	51400000	127	InferCNV (CNV)	-0.278304696096051
chr1	51500000	128	InferCNV (CNV)	-0.139152348048035
chr1	51600000	129	InferCNV (CNV)	0
chr1	51700000	130	InferCNV (CNV)	0
chr1	52000000	131	InferCNV (CNV)	0
chr1	52800000	132	InferCNV (CNV)	0
chr1	52900000	133	InferCNV (CNV)	0
chr1	53000000	134	InferCNV (CNV)	0
chr1	53200000	135	InferCNV (CNV)	0
chr1	54000000	136	InferCNV (CNV)	0
chr1	54200000	137	InferCNV (CNV)	0
chr1	54300000	138	InferCNV (CNV)	0
chr1	54400000	139	InferCNV (CNV)	0
chr1	55000000	140	InferCNV (CNV)	0
chr1	55100000	141	InferCNV (CNV)	0
chr1	55200000	142	InferCNV (CNV)	0
chr1	58700000	143	InferCNV (CNV)	0
chr1	64800000	144	InferCNV (CNV)	0
chr1	64900000	145	InferCNV (CNV)	0
chr1	65700000	146	InferCNV (CNV)	0
chr1	65800000	147	InferCNV (CNV)	0
chr1	65900000	148	InferCNV (CNV)	0
chr1	66000000	149	InferCNV (CNV)	0
chr1	66100000	150	InferCNV (CNV)	0
chr1	66200000	151	InferCNV (CNV)	0
chr1	66300000	152	InferCNV (CNV)	0
chr1	66900000	153	InferCNV (CNV)	0
chr1	67400000	154	InferCNV (CNV)	0
chr1	70200000	155	InferCNV (CNV)	0
chr1	70300000	156	InferCNV (CNV)	0
chr1	71000000	157	InferCNV (CNV)	0
chr1	76000000	158	InferCNV (CNV)	0
chr1	76100000	159	InferCNV (CNV)	0
chr1	76200000	160	InferCNV (CNV)	0
chr1	76300000	161	InferCNV (CNV)	0
chr1	76400000	162	InferCNV (CNV)	0
chr1	76500000	163	InferCNV (CNV)	0
chr1	76600000	164	InferCNV (CNV)	0
chr1	77200000	165	InferCNV (CNV)	0
chr1	77300000	166	InferCNV (CNV)	0
chr1	77400000	167	InferCNV (CNV)	0
chr1	77500000	168	InferCNV (CNV)	0
chr1	77900000	169	InferCNV (CNV)	0
chr1	84000000	170	InferCNV (CNV)	0
chr1	84100000	171	InferCNV (CNV)	0
chr1	84200000	172	InferCNV (CNV)	0
chr1	84400000	173	InferCNV (CNV)	0
chr1	84500000	174	InferCNV (CNV)	0
chr1	86300000	175	InferCNV (CNV)	0
chr1	86900000	176	InferCNV (CNV)	0
chr1	87000000	177	InferCNV (CNV)	0
chr1	87100000	178	InferCNV (CNV)	0
chr1	88800000	179	InferCNV (CNV)	0
chr1	89100000	180	InferCNV (CNV)	0
chr1	89600000	181	InferCNV (CNV)	0
chr1	89700000	182	InferCNV (CNV)	0
chr1	90900000	183	InferCNV (CNV)	0
chr1	91000000	184	InferCNV (CNV)	0
chr1	92200000	185	InferCNV (CNV)	0
chr1	92300000	186	InferCNV (CNV)	0
chr1	92400000	187	InferCNV (CNV)	0
chr1	92800000	188	InferCNV (CNV)	0
chr1	93000000	189	InferCNV (CNV)	0
chr1	93100000	190	InferCNV (CNV)	0
chr1	96700000	191	InferCNV (CNV)	0
chr1	96800000	192	InferCNV (CNV)	0
chr1	97000000	193	InferCNV (CNV)	0
chr1	97100000	194	InferCNV (CNV)	0
chr1	97200000	195	InferCNV (CNV)	0
chr1	97300000	196	InferCNV (CNV)	0
chr1	97400000	197	InferCNV (CNV)	0
chr1	97500000	198	InferCNV (CNV)	0
chr1	97600000	199	InferCNV (CNV)	0
chr1	97700000	200	InferCNV (CNV)	0
chr1	97800000	201	InferCNV (CNV)	0
chr1	97900000	202	InferCNV (CNV)	0
chr1	103500000	203	InferCNV (CNV)	0
chr1	108600000	204	InferCNV (CNV)	0
chr1	108700000	205	InferCNV (CNV)	0
chr1	110800000	206	InferCNV (CNV)	0
chr1	111100000	207	InferCNV (CNV)	0
chr1	111200000	208	InferCNV (CNV)	0
chr1	111400000	209	InferCNV (CNV)	0
chr1	111500000	210	InferCNV (CNV)	0
chr1	111600000	211	InferCNV (CNV)	0
chr1	111700000	212	InferCNV (CNV)	0
chr1	112600000	213	InferCNV (CNV)	0
chr1	113700000	214	InferCNV (CNV)	0
chr1	113800000	215	InferCNV (CNV)	0
chr1	113900000	216	InferCNV (CNV)	0
chr1	114300000	217	InferCNV (CNV)	0
chr1	114400000	218	InferCNV (CNV)	0
chr1	114500000	219	InferCNV (CNV)	0
chr1	114700000	220	InferCNV (CNV)	0
chr1	116300000	221	InferCNV (CNV)	0
chr1	116400000	222	InferCNV (CNV)	0
chr1	116700000	223	InferCNV (CNV)	0
chr1	117300000	224	InferCNV (CNV)	0
chr1	117400000	225	InferCNV (CNV)	0
chr1	117500000	226	InferCNV (CNV)	0
chr1	145900000	227	InferCNV (CNV)	0
chr1	150300000	228	InferCNV (CNV)	0
chr1	150400000	229	InferCNV (CNV)	0
chr1	150500000	230	InferCNV (CNV)	0
chr1	150700000	231	InferCNV (CNV)	0
chr1	151000000	232	InferCNV (CNV)	0
chr1	151800000	233	InferCNV (CNV)	0
chr1	151900000	234	InferCNV (CNV)	0
chr1	152000000	235	InferCNV (CNV)	0
chr1	153300000	236	InferCNV (CNV)	0
chr1	153500000	237	InferCNV (CNV)	0
chr1	153600000	238	InferCNV (CNV)	0
chr1	153900000	239	InferCNV (CNV)	0
chr1	154100000	240	InferCNV (CNV)	0
chr1	154200000	241	InferCNV (CNV)	0
chr1	154400000	242	InferCNV (CNV)	0
chr1	154500000	243	InferCNV (CNV)	0
chr1	154600000	244	InferCNV (CNV)	0
chr1	154900000	245	InferCNV (CNV)	0
chr1	155100000	246	InferCNV (CNV)	0
chr1	155300000	247	InferCNV (CNV)	0
chr1	155400000	248	InferCNV (CNV)	0
chr1	155500000	249	InferCNV (CNV)	0
chr1	155600000	250	InferCNV (CNV)	0
chr1	155700000	251	InferCNV (CNV)	0
chr1	155800000	252	InferCNV (CNV)	0
chr1	156000000	253	InferCNV (CNV)	0
chr1	156300000	254	InferCNV (CNV)	0
chr1	158900000	255	InferCNV (CNV)	0
chr1	159000000	256	InferCNV (CNV)	0
chr1	159900000	257	InferCNV (CNV)	0
chr1	160200000	258	InferCNV (CNV)	0
chr1	160300000	259	InferCNV (CNV)	0
chr1	160600000	260	InferCNV (CNV)	0
chr1	160700000	261	InferCNV (CNV)	0
chr1	160800000	262	InferCNV (CNV)	0
chr1	161000000	263	InferCNV (CNV)	0
chr1	161100000	264	InferCNV (CNV)	0
chr1	161700000	265	InferCNV (CNV)	0
chr1	161800000	266	InferCNV (CNV)	0
chr1	161900000	267	InferCNV (CNV)	0
chr1	165600000	268	InferCNV (CNV)	0.612270331411324
chr1	165700000	269	InferCNV (CNV)	0.612270331411324
chr1	167200000	270	InferCNV (CNV)	0.890575027507392
chr1	167300000	271	InferCNV (CNV)	0.890575027507392
chr1	167400000	272	InferCNV (CNV)	1.12713401918903
chr1	167500000	273	InferCNV (CNV)	1.36369301087068
chr1	167600000	274	InferCNV (CNV)	1.36369301087068
chr1	167700000	275	InferCNV (CNV)	1.36369301087068
chr1	169600000	276	InferCNV (CNV)	1.67678579397875
chr1	169700000	277	InferCNV (CNV)	1.67678579397875
chr1	171400000	278	InferCNV (CNV)	1.86116265514239
chr1	171500000	279	InferCNV (CNV)	1.86116265514239
chr1	172500000	280	InferCNV (CNV)	1.86116265514239
chr1	172600000	281	InferCNV (CNV)	1.86116265514239
chr1	173400000	282	InferCNV (CNV)	1.86116265514239
chr1	173700000	283	InferCNV (CNV)	1.86116265514239
chr1	173900000	284	InferCNV (CNV)	1.86116265514239
chr1	174000000	285	InferCNV (CNV)	1.86116265514239
chr1	174100000	286	InferCNV (CNV)	1.86116265514239
chr1	174200000	287	InferCNV (CNV)	1.86116265514239
chr1	174300000	288	InferCNV (CNV)	1.86116265514239
chr1	174400000	289	InferCNV (CNV)	1.86116265514239
chr1	174500000	290	InferCNV (CNV)	1.86116265514239
chr1	174600000	291	InferCNV (CNV)	1.86116265514239
chr1	174700000	292	InferCNV (CNV)	1.86116265514239
chr1	174800000	293	InferCNV (CNV)	1.86116265514239
chr1	174900000	294	InferCNV (CNV)	1.86116265514239
chr1	179900000	295	InferCNV (CNV)	1.86116265514239
chr1	180000000	296	InferCNV (CNV)	1.86116265514239
chr1	180100000	297	InferCNV (CNV)	1.86116265514239
chr1	180600000	298	InferCNV (CNV)	1.86116265514239
chr1	180700000	299	InferCNV (CNV)	1.86116265514239
chr1	180800000	300	InferCNV (CNV)	1.86116265514239
chr1	182800000	301	InferCNV (CNV)	1.86116265514239
chr1	183600000	302	InferCNV (CNV)	1.86116265514239
chr1	184600000	303	InferCNV (CNV)	1.86116265514239
chr1	184700000	304	InferCNV (CNV)	1.86116265514239
chr1	197500000	305	InferCNV (CNV)	1.86116265514239
chr1	197600000	306	InferCNV (CNV)	1.86116265514239
chr1	197700000	307	InferCNV (CNV)	1.86116265514239
chr1	205100000	308	InferCNV (CNV)	1.86116265514239
chr1	205200000	309	InferCNV (CNV)	1.86116265514239
chr1	205700000	310	InferCNV (CNV)	1.86116265514239
chr1	207300000	311	InferCNV (CNV)	1.86116265514239
chr1	207700000	312	InferCNV (CNV)	1.86116265514239
chr1	209700000	313	InferCNV (CNV)	1.86116265514239
chr1	220100000	314	InferCNV (CNV)	1.86116265514239
chr1	220200000	315	InferCNV (CNV)	1.86116265514239
chr1	223700000	316	InferCNV (CNV)	1.86116265514239
chr1	224100000	317	InferCNV (CNV)	1.86116265514239
chr1	224300000	318	InferCNV (CNV)	1.86116265514239
chr1	224400000	319	InferCNV (CNV)	1.86116265514239
chr1	225700000	320	InferCNV (CNV)	1.86116265514239
chr1	225800000	321	InferCNV (CNV)	1.86116265514239
chr1	226300000	322	InferCNV (CNV)	1.86116265514239
chr1	226400000	323	InferCNV (CNV)	1.86116265514239
chr1	226600000	324	InferCNV (CNV)	1.86116265514239
chr1	226700000	325	InferCNV (CNV)	1.86116265514239
chr1	228000000	326	InferCNV (CNV)	1.86116265514239
chr1	228100000	327	InferCNV (CNV)	1.86116265514239
chr1	231600000	328	InferCNV (CNV)	1.86116265514239
chr1	231700000	329	InferCNV (CNV)	1.86116265514239
chr1	231800000	330	InferCNV (CNV)	1.86116265514239
chr1	231900000	331	InferCNV (CNV)	1.86116265514239
chr1	232000000	332	InferCNV (CNV)	1.86116265514239
chr1	235100000	333	InferCNV (CNV)	1.86116265514239
chr1	235200000	334	InferCNV (CNV)	1.86116265514239
chr1	235300000	335	InferCNV (CNV)	1.86116265514239
chr1	236700000	336	InferCNV (CNV)	1.86116265514239
chr1	236800000	337	InferCNV (CNV)	1.86116265514239
chr1	236900000	338	InferCNV (CNV)	1.86116265514239
chr1	244800000	339	InferCNV (CNV)	1.86116265514239
chr1	245700000	340	InferCNV (CNV)	1.86116265514239
chr1	245800000	341	InferCNV (CNV)	1.86116265514239
chr1	245900000	342	InferCNV (CNV)	1.86116265514239
chr1	246000000	343	InferCNV (CNV)	1.86116265514239
chr1	246100000	344	InferCNV (CNV)	1.86116265514239
chr1	246200000	345	InferCNV (CNV)	1.86116265514239
chr1	246300000	346	InferCNV (CNV)	1.86116265514239
chr1	246400000	347	InferCNV (CNV)	1.86116265514239
chr1	246500000	348	InferCNV (CNV)	1.86116265514239
chr1	246600000	349	InferCNV (CNV)	1.86116265514239
chr2	200000	350	InferCNV (CNV)	0
chr2	3500000	351	InferCNV (CNV)	0
chr2	6900000	352	InferCNV (CNV)	0
chr2	7000000	353	InferCNV (CNV)	0
chr2	8700000	354	InferCNV (CNV)	0
chr2	8800000	355	InferCNV (CNV)	0
chr2	9500000	356	InferCNV (CNV)	0
chr2	10300000	357	InferCNV (CNV)	0
chr2	10400000	358	InferCNV (CNV)	0
chr2	15100000	359	InferCNV (CNV)	0
chr2	15200000	360	InferCNV (CNV)	0
chr2	15300000	361	InferCNV (CNV)	0
chr2	15400000	362	InferCNV (CNV)	0
chr2	15500000	363	InferCNV (CNV)	0
chr2	20200000	364	InferCNV (CNV)	0
chr2	20300000	365	InferCNV (CNV)	0
chr2	23700000	366	InferCNV (CNV)	0
chr2	23800000	367	InferCNV (CNV)	0
chr2	23900000	368	InferCNV (CNV)	0
chr2	24200000	369	InferCNV (CNV)	0
chr2	24300000	370	InferCNV (CNV)	0
chr2	24400000	371	InferCNV (CNV)	0
chr2	24500000	372	InferCNV (CNV)	0
chr2	24600000	373	InferCNV (CNV)	0
chr2	24700000	374	InferCNV (CNV)	0
chr2	25300000	375	InferCNV (CNV)	0
chr2	25400000	376	InferCNV (CNV)	0
chr2	25500000	377	InferCNV (CNV)	0
chr2	25600000	378	InferCNV (CNV)	0
chr2	25700000	379	InferCNV (CNV)	0
chr2	25800000	380	InferCNV (CNV)	0
chr2	26000000	381	InferCNV (CNV)	0
chr2	26100000	382	InferCNV (CNV)	0
chr2	26200000	383	InferCNV (CNV)	0
chr2	27000000	384	InferCNV (CNV)	0
chr2	27200000	385	InferCNV (CNV)	0
chr2	30100000	386	InferCNV (CNV)	0
chr2	30200000	387	InferCNV (CNV)	0
chr2	30400000	388	InferCNV (CNV)	0
chr2	30500000	389	InferCNV (CNV)	0
chr2	30600000	390	InferCNV (CNV)	0
chr2	32200000	391	InferCNV (CNV)	0
chr2	32300000	392	InferCNV (CNV)	0
chr2	32600000	393	InferCNV (CNV)	0
chr2	32800000	394	InferCNV (CNV)	0
chr2	36900000	395	InferCNV (CNV)	0
chr2	37000000	396	InferCNV (CNV)	0
chr2	37200000	397	InferCNV (CNV)	0
chr2	38700000	398	InferCNV (CNV)	0
chr2	38900000	399	InferCNV (CNV)	0
chr2	39000000	400	InferCNV (CNV)	0
chr2	39100000	401	InferCNV (CNV)	0
chr2	42300000	402	InferCNV (CNV)	0
chr2	42400000	403	InferCNV (CNV)	0
chr2	43200000	404	InferCNV (CNV)	0
chr2	43300000	405	InferCNV (CNV)	0
chr2	43400000	406	InferCNV (CNV)	0
chr2	43500000	407	InferCNV (CNV)	0
chr2	43800000	408	InferCNV (CNV)	0
chr2	43900000	409	InferCNV (CNV)	0
chr2	44100000	410	InferCNV (CNV)	0
chr2	44200000	411	InferCNV (CNV)	0
chr2	44300000	412	InferCNV (CNV)	0
chr2	44400000	413	InferCNV (CNV)	0
chr2	44500000	414	InferCNV (CNV)	0
chr2	44600000	415	InferCNV (CNV)	0
chr2	44700000	416	InferCNV (CNV)	0
chr2	45600000	417	InferCNV (CNV)	0
chr2	47700000	418	InferCNV (CNV)	0
chr2	47800000	419	InferCNV (CNV)	0
chr2	47900000	420	InferCNV (CNV)	0
chr2	48300000	421	InferCNV (CNV)	0
chr2	48400000	422	InferCNV (CNV)	0
chr2	48500000	423	InferCNV (CNV)	0
chr2	53800000	424	InferCNV (CNV)	0
chr2	53900000	425	InferCNV (CNV)	0
chr2	54000000	426	InferCNV (CNV)	0
chr2	54100000	427	InferCNV (CNV)	0
chr2	54200000	428	InferCNV (CNV)	0
chr2	54300000	429	InferCNV (CNV)	0
chr2	54900000	430	InferCNV (CNV)	0
chr2	55000000	431	InferCNV (CNV)	0
chr2	55100000	432	InferCNV (CNV)	0
chr2	60800000	433	InferCNV (CNV)	0
chr2	60900000	434	InferCNV (CNV)	0
chr2	61100000	435	InferCNV (CNV)	0
chr2	61200000	436	InferCNV (CNV)	0
chr2	61300000	437	InferCNV (CNV)	0
chr2	61400000	438	InferCNV (CNV)	0
chr2	61800000	439	InferCNV (CNV)	0
chr2	61900000	440	InferCNV (CNV)	0
chr2	62000000	441	InferCNV (CNV)	0
chr2	62100000	442	InferCNV (CNV)	0
chr2	62600000	443	InferCNV (CNV)	0
chr2	62700000	444	InferCNV (CNV)	0
chr2	62800000	445	InferCNV (CNV)	0
chr2	62900000	446	InferCNV (CNV)	0
chr2	63000000	447	InferCNV (CNV)	0
chr2	63100000	448	InferCNV (CNV)	0
chr2	63200000	449	InferCNV (CNV)	0
chr2	63300000	450	InferCNV (CNV)	0
chr2	63400000	451	InferCNV (CNV)	0
chr2	63500000	452	InferCNV (CNV)	0
chr2	63600000	453	InferCNV (CNV)	0
chr2	63800000	454	InferCNV (CNV)	0
chr2	64000000	455	InferCNV (CNV)	0
chr2	64100000	456	InferCNV (CNV)	0
chr2	64500000	457	InferCNV (CNV)	0
chr2	65000000	458	InferCNV (CNV)	0
chr2	68100000	459	InferCNV (CNV)	0
chr2	68200000	460	InferCNV (CNV)	0
chr2	68700000	461	InferCNV (CNV)	0
chr2	68800000	462	InferCNV (CNV)	0
chr2	69400000	463	InferCNV (CNV)	0
chr2	69500000	464	InferCNV (CNV)	0
chr2	69600000	465	InferCNV (CNV)	0
chr2	70000000	466	InferCNV (CNV)	0
chr2	70200000	467	InferCNV (CNV)	0
chr2	71200000	468	InferCNV (CNV)	0
chr2	71300000	469	InferCNV (CNV)	0
chr2	71400000	470	InferCNV (CNV)	0
chr2	72100000	471	InferCNV (CNV)	0
chr2	72200000	472	InferCNV (CNV)	0
chr2	72300000	473	InferCNV (CNV)	0
chr2	72400000	474	InferCNV (CNV)	0
chr2	72500000	475	InferCNV (CNV)	0
chr2	72600000	476	InferCNV (CNV)	0
chr2	72700000	477	InferCNV (CNV)	0
chr2	72800000	478	InferCNV (CNV)	0
chr2	73200000	479	InferCNV (CNV)	0
chr2	73900000	480	InferCNV (CNV)	0
chr2	84800000	481	InferCNV (CNV)	0
chr2	84900000	482	InferCNV (CNV)	0
chr2	85300000	483	InferCNV (CNV)	0
chr2	85500000	484	InferCNV (CNV)	0
chr2	86100000	485	InferCNV (CNV)	0
chr2	86800000	486	InferCNV (CNV)	0
chr2	95000000	487	InferCNV (CNV)	0
chr2	95800000	488	InferCNV (CNV)	0
chr2	95900000	489	InferCNV (CNV)	0
chr2	96100000	490	InferCNV (CNV)	0
chr2	96200000	491	InferCNV (CNV)	0
chr2	96300000	492	InferCNV (CNV)	0
chr2	98400000	493	InferCNV (CNV)	0
chr2	98500000	494	InferCNV (CNV)	0
chr2	98600000	495	InferCNV (CNV)	0
chr2	98700000	496	InferCNV (CNV)	0
chr2	99300000	497	InferCNV (CNV)	0
chr2	99400000	498	InferCNV (CNV)	0
chr2	99500000	499	InferCNV (CNV)	0
chr2	99600000	500	InferCNV (CNV)	0
chr2	99700000	501	InferCNV (CNV)	0
chr2	99800000	502	InferCNV (CNV)	0
chr2	99900000	503	InferCNV (CNV)	0
chr2	100000000	504	InferCNV (CNV)	0
chr2	100100000	505	InferCNV (CNV)	0
chr2	101000000	506	InferCNV (CNV)	0
chr2	101200000	507	InferCNV (CNV)	0.35483848752248
chr2	101300000	508	InferCNV (CNV)	0.35483848752248
chr2	101600000	509	InferCNV (CNV)	0.827956470885769
chr2	101700000	510	InferCNV (CNV)	0.827956470885769
chr2	101800000	511	InferCNV (CNV)	0.827956470885769
chr2	105700000	512	InferCNV (CNV)	1.08538831477463
chr2	105800000	513	InferCNV (CNV)	1.08538831477463
chr2	106000000	514	InferCNV (CNV)	1.08538831477463
chr2	106100000	515	InferCNV (CNV)	1.08538831477463
chr2	108400000	516	InferCNV (CNV)	1.08538831477463
chr2	108500000	517	InferCNV (CNV)	1.08538831477463
chr2	108600000	518	InferCNV (CNV)	1.08538831477463
chr2	109100000	519	InferCNV (CNV)	1.08538831477463
chr2	109200000	520	InferCNV (CNV)	1.08538831477463
chr2	109300000	521	InferCNV (CNV)	1.08538831477463
chr2	109400000	522	InferCNV (CNV)	1.08538831477463
chr2	109500000	523	InferCNV (CNV)	1.08538831477463
chr2	112200000	524	InferCNV (CNV)	1.08538831477463
chr2	112300000	525	InferCNV (CNV)	1.08538831477463
chr2	117800000	526	InferCNV (CNV)	1.08538831477463
chr2	117900000	527	InferCNV (CNV)	1.26976517593827
chr2	118000000	528	InferCNV (CNV)	1.26976517593827
chr2	119300000	529	InferCNV (CNV)	1.54806987203432
chr2	119700000	530	InferCNV (CNV)	1.54806987203432
chr2	119800000	531	InferCNV (CNV)	1.54806987203432
chr2	119900000	532	InferCNV (CNV)	1.54806987203432
chr2	126600000	533	InferCNV (CNV)	1.54806987203432
chr2	127000000	534	InferCNV (CNV)	1.86116265514239
chr2	127100000	535	InferCNV (CNV)	1.86116265514239
chr2	127200000	536	InferCNV (CNV)	1.86116265514239
chr2	127300000	537	InferCNV (CNV)	1.86116265514239
chr2	127700000	538	InferCNV (CNV)	1.86116265514239
chr2	127800000	539	InferCNV (CNV)	1.86116265514239
chr2	134100000	540	InferCNV (CNV)	1.86116265514239
chr2	134200000	541	InferCNV (CNV)	1.86116265514239
chr2	134300000	542	InferCNV (CNV)	1.86116265514239
chr2	134400000	543	InferCNV (CNV)	1.86116265514239
chr2	135000000	544	InferCNV (CNV)	1.86116265514239
chr2	135100000	545	InferCNV (CNV)	1.86116265514239
chr2	135500000	546	InferCNV (CNV)	1.86116265514239
chr2	135600000	547	InferCNV (CNV)	1.86116265514239
chr2	135700000	548	InferCNV (CNV)	1.86116265514239
chr2	136100000	549	InferCNV (CNV)	1.86116265514239
chr2	143100000	550	InferCNV (CNV)	1.86116265514239
chr2	143200000	551	InferCNV (CNV)	1.86116265514239
chr2	143300000	552	InferCNV (CNV)	1.86116265514239
chr2	143400000	553	InferCNV (CNV)	1.86116265514239
chr2	143500000	554	InferCNV (CNV)	1.86116265514239
chr2	143600000	555	InferCNV (CNV)	1.86116265514239
chr2	143700000	556	InferCNV (CNV)	1.86116265514239
chr2	148000000	557	InferCNV (CNV)	1.86116265514239
chr2	148100000	558	InferCNV (CNV)	1.86116265514239
chr2	148200000	559	InferCNV (CNV)	1.86116265514239
chr2	148300000	560	InferCNV (CNV)	1.86116265514239
chr2	148400000	561	InferCNV (CNV)	1.86116265514239
chr2	148500000	562	InferCNV (CNV)	1.86116265514239
chr2	148600000	563	InferCNV (CNV)	1.86116265514239
chr2	148700000	564	InferCNV (CNV)	1.86116265514239
chr2	152700000	565	InferCNV (CNV)	1.86116265514239
chr2	156300000	566	InferCNV (CNV)	1.86116265514239
chr2	157400000	567	InferCNV (CNV)	1.86116265514239
chr2	160200000	568	InferCNV (CNV)	1.86116265514239
chr2	160300000	569	InferCNV (CNV)	1.86116265514239
chr2	160400000	570	InferCNV (CNV)	1.86116265514239
chr2	161100000	571	InferCNV (CNV)	1.86116265514239
chr2	161200000	572	InferCNV (CNV)	1.86116265514239
chr2	161900000	573	InferCNV (CNV)	1.86116265514239
chr2	162000000	574	InferCNV (CNV)	1.86116265514239
chr2	168400000	575	InferCNV (CNV)	1.86116265514239
chr2	168500000	576	InferCNV (CNV)	1.86116265514239
chr2	168600000	577	InferCNV (CNV)	1.86116265514239
chr2	168700000	578	InferCNV (CNV)	1.86116265514239
chr2	169500000	579	InferCNV (CNV)	1.86116265514239
chr2	169600000	580	InferCNV (CNV)	1.86116265514239
chr2	169700000	581	InferCNV (CNV)	1.86116265514239
chr2	169800000	582	InferCNV (CNV)	1.86116265514239
chr2	169900000	583	InferCNV (CNV)	1.86116265514239
chr2	170000000	584	InferCNV (CNV)	1.86116265514239
chr2	170900000	585	InferCNV (CNV)	1.86116265514239
chr2	172400000	586	InferCNV (CNV)	1.86116265514239
chr2	172500000	587	InferCNV (CNV)	1.86116265514239
chr2	172600000	588	InferCNV (CNV)	1.86116265514239
chr2	173900000	589	InferCNV (CNV)	1.86116265514239
chr2	174000000	590	InferCNV (CNV)	1.86116265514239
chr2	174100000	591	InferCNV (CNV)	1.86116265514239
chr2	174200000	592	InferCNV (CNV)	1.86116265514239
chr2	174300000	593	InferCNV (CNV)	1.86116265514239
chr2	174400000	594	InferCNV (CNV)	1.86116265514239
chr2	174500000	595	InferCNV (CNV)	1.86116265514239
chr2	174600000	596	InferCNV (CNV)	1.86116265514239
chr2	177200000	597	InferCNV (CNV)	1.86116265514239
chr2	177300000	598	InferCNV (CNV)	1.86116265514239
chr2	178800000	599	InferCNV (CNV)	1.86116265514239
chr2	181400000	600	InferCNV (CNV)	1.86116265514239
chr2	181500000	601	InferCNV (CNV)	1.86116265514239
chr2	186400000	602	InferCNV (CNV)	1.86116265514239
chr2	186500000	603	InferCNV (CNV)	1.86116265514239
chr2	189700000	604	InferCNV (CNV)	1.86116265514239
chr2	190400000	605	InferCNV (CNV)	1.86116265514239
chr2	190500000	606	InferCNV (CNV)	1.86116265514239
chr2	190800000	607	InferCNV (CNV)	1.86116265514239
chr2	190900000	608	InferCNV (CNV)	1.86116265514239
chr2	191000000	609	InferCNV (CNV)	1.86116265514239
chr2	191100000	610	InferCNV (CNV)	1.86116265514239
chr2	195600000	611	InferCNV (CNV)	1.86116265514239
chr2	195700000	612	InferCNV (CNV)	1.86116265514239
chr2	196100000	613	InferCNV (CNV)	1.86116265514239
chr2	196900000	614	InferCNV (CNV)	1.86116265514239
chr2	197000000	615	InferCNV (CNV)	1.86116265514239
chr2	197100000	616	InferCNV (CNV)	1.86116265514239
chr2	197200000	617	InferCNV (CNV)	1.86116265514239
chr2	197300000	618	InferCNV (CNV)	1.86116265514239
chr2	197400000	619	InferCNV (CNV)	1.86116265514239
chr2	197500000	620	InferCNV (CNV)	1.86116265514239
chr2	197800000	621	InferCNV (CNV)	1.86116265514239
chr2	197900000	622	InferCNV (CNV)	1.86116265514239
chr2	198000000	623	InferCNV (CNV)	1.86116265514239
chr2	198100000	624	InferCNV (CNV)	1.86116265514239
chr2	200800000	625	InferCNV (CNV)	1.86116265514239
chr2	200900000	626	InferCNV (CNV)	1.86116265514239
chr2	201100000	627	InferCNV (CNV)	1.86116265514239
chr2	201200000	628	InferCNV (CNV)	1.86116265514239
chr2	201300000	629	InferCNV (CNV)	1.86116265514239
chr2	201400000	630	InferCNV (CNV)	1.86116265514239
chr2	202200000	631	InferCNV (CNV)	1.86116265514239
chr2	202300000	632	InferCNV (CNV)	1.86116265514239
chr2	202600000	633	InferCNV (CNV)	1.86116265514239
chr2	202700000	634	InferCNV (CNV)	1.86116265514239
chr2	203200000	635	InferCNV (CNV)	1.86116265514239
chr2	203300000	636	InferCNV (CNV)	1.86116265514239
chr2	203700000	637	InferCNV (CNV)	1.86116265514239
chr2	203900000	638	InferCNV (CNV)	1.86116265514239
chr2	207500000	639	InferCNV (CNV)	1.86116265514239
chr2	207600000	640	InferCNV (CNV)	1.86116265514239
chr2	216100000	641	InferCNV (CNV)	1.86116265514239
chr2	216200000	642	InferCNV (CNV)	1.86116265514239
chr2	216400000	643	InferCNV (CNV)	1.86116265514239
chr2	216500000	644	InferCNV (CNV)	1.86116265514239
chr2	218200000	645	InferCNV (CNV)	1.86116265514239
chr2	224700000	646	InferCNV (CNV)	1.86116265514239
chr2	224800000	647	InferCNV (CNV)	1.86116265514239
chr2	224900000	648	InferCNV (CNV)	1.86116265514239
chr2	225000000	649	InferCNV (CNV)	1.86116265514239
chr2	227400000	650	InferCNV (CNV)	1.86116265514239
chr2	227500000	651	InferCNV (CNV)	1.86116265514239
chr2	229700000	652	InferCNV (CNV)	1.86116265514239
chr2	229800000	653	InferCNV (CNV)	1.86116265514239
chr2	229900000	654	InferCNV (CNV)	1.86116265514239
chr2	230100000	655	InferCNV (CNV)	1.86116265514239
chr2	230200000	656	InferCNV (CNV)	1.86116265514239
chr2	230300000	657	InferCNV (CNV)	1.86116265514239
chr2	230400000	658	InferCNV (CNV)	1.86116265514239
chr2	230500000	659	InferCNV (CNV)	1.86116265514239
chr2	231400000	660	InferCNV (CNV)	1.86116265514239
chr2	231700000	661	InferCNV (CNV)	1.86116265514239
chr2	233300000	662	InferCNV (CNV)	1.86116265514239
chr2	233400000	663	InferCNV (CNV)	1.86116265514239
chr2	234400000	664	InferCNV (CNV)	1.86116265514239
chr2	237600000	665	InferCNV (CNV)	1.86116265514239
chr2	237700000	666	InferCNV (CNV)	1.86116265514239
chr2	238100000	667	InferCNV (CNV)	1.86116265514239
chr2	238200000	668	InferCNV (CNV)	1.86116265514239
chr2	239000000	669	InferCNV (CNV)	1.86116265514239
chr2	239100000	670	InferCNV (CNV)	1.86116265514239
chr2	239200000	671	InferCNV (CNV)	1.86116265514239
chr2	239300000	672	InferCNV (CNV)	1.86116265514239
chr2	239400000	673	InferCNV (CNV)	1.86116265514239
chr2	239800000	674	InferCNV (CNV)	1.86116265514239
chr2	239900000	675	InferCNV (CNV)	1.86116265514239
chr2	240000000	676	InferCNV (CNV)	1.86116265514239
chr2	240900000	677	InferCNV (CNV)	1.86116265514239
chr2	241000000	678	InferCNV (CNV)	1.86116265514239
chr3	3100000	679	InferCNV (CNV)	0
chr3	4300000	680	InferCNV (CNV)	0
chr3	4400000	681	InferCNV (CNV)	0
chr3	4500000	682	InferCNV (CNV)	0
chr3	4600000	683	InferCNV (CNV)	0
chr3	4700000	684	InferCNV (CNV)	0
chr3	4800000	685	InferCNV (CNV)	0
chr3	9300000	686	InferCNV (CNV)	0
chr3	9400000	687	InferCNV (CNV)	0
chr3	10100000	688	InferCNV (CNV)	0
chr3	11200000	689	InferCNV (CNV)	0
chr3	11300000	690	InferCNV (CNV)	0
chr3	11400000	691	InferCNV (CNV)	0
chr3	11500000	692	InferCNV (CNV)	0
chr3	12500000	693	InferCNV (CNV)	0
chr3	12600000	694	InferCNV (CNV)	0
chr3	12800000	695	InferCNV (CNV)	0
chr3	12900000	696	InferCNV (CNV)	0
chr3	13000000	697	InferCNV (CNV)	0
chr3	14100000	698	InferCNV (CNV)	0
chr3	15200000	699	InferCNV (CNV)	0
chr3	15300000	700	InferCNV (CNV)	0
chr3	15600000	701	InferCNV (CNV)	0
chr3	16200000	702	InferCNV (CNV)	0
chr3	16300000	703	InferCNV (CNV)	0
chr3	16400000	704	InferCNV (CNV)	0
chr3	16500000	705	InferCNV (CNV)	0
chr3	17100000	706	InferCNV (CNV)	0
chr3	17200000	707	InferCNV (CNV)	0
chr3	17300000	708	InferCNV (CNV)	0
chr3	17400000	709	InferCNV (CNV)	0
chr3	17500000	710	InferCNV (CNV)	0
chr3	17600000	711	InferCNV (CNV)	0
chr3	17700000	712	InferCNV (CNV)	0
chr3	18300000	713	InferCNV (CNV)	0
chr3	18400000	714	InferCNV (CNV)	0
chr3	23200000	715	InferCNV (CNV)	0
chr3	23300000	716	InferCNV (CNV)	0
chr3	23400000	717	InferCNV (CNV)	0
chr3	23500000	718	InferCNV (CNV)	0
chr3	23900000	719	InferCNV (CNV)	0
chr3	25700000	720	InferCNV (CNV)	0
chr3	27300000	721	InferCNV (CNV)	0
chr3	27400000	722	InferCNV (CNV)	0
chr3	30600000	723	InferCNV (CNV)	0
chr3	31500000	724	InferCNV (CNV)	0
chr3	31600000	725	InferCNV (CNV)	0
chr3	32200000	726	InferCNV (CNV)	0
chr3	32300000	727	InferCNV (CNV)	0
chr3	32400000	728	InferCNV (CNV)	0
chr3	32500000	729	InferCNV (CNV)	0
chr3	33400000	730	InferCNV (CNV)	0
chr3	36800000	731	InferCNV (CNV)	0
chr3	36900000	732	InferCNV (CNV)	0
chr3	37200000	733	InferCNV (CNV)	0
chr3	37300000	734	InferCNV (CNV)	0
chr3	39400000	735	InferCNV (CNV)	0
chr3	40400000	736	InferCNV (CNV)	0
chr3	41200000	737	InferCNV (CNV)	0
chr3	41300000	738	InferCNV (CNV)	0
chr3	41400000	739	InferCNV (CNV)	0
chr3	41500000	740	InferCNV (CNV)	0
chr3	41600000	741	InferCNV (CNV)	0
chr3	41700000	742	InferCNV (CNV)	0
chr3	41800000	743	InferCNV (CNV)	0
chr3	41900000	744	InferCNV (CNV)	0
chr3	42600000	745	InferCNV (CNV)	0
chr3	43200000	746	InferCNV (CNV)	0
chr3	43300000	747	InferCNV (CNV)	0
chr3	43400000	748	InferCNV (CNV)	0
chr3	46900000	749	InferCNV (CNV)	0
chr3	47000000	750	InferCNV (CNV)	0
chr3	47100000	751	InferCNV (CNV)	0
chr3	47500000	752	InferCNV (CNV)	0.73054982725215
chr3	47600000	753	InferCNV (CNV)	0.73054982725215
chr3	47700000	754	InferCNV (CNV)	0.73054982725215
chr3	48400000	755	InferCNV (CNV)	1.04364261036021
chr3	48500000	756	InferCNV (CNV)	1.04364261036021
chr3	48600000	757	InferCNV (CNV)	1.04364261036021
chr3	48700000	758	InferCNV (CNV)	1.04364261036021
chr3	48800000	759	InferCNV (CNV)	1.04364261036021
chr3	48900000	760	InferCNV (CNV)	1.32194730645628
chr3	49000000	761	InferCNV (CNV)	1.50632416761991
chr3	49300000	762	InferCNV (CNV)	1.50632416761991
chr3	49700000	763	InferCNV (CNV)	1.86116265514239
chr3	49900000	764	InferCNV (CNV)	1.86116265514239
chr3	50000000	765	InferCNV (CNV)	1.86116265514239
chr3	50100000	766	InferCNV (CNV)	1.86116265514239
chr3	51600000	767	InferCNV (CNV)	1.86116265514239
chr3	51700000	768	InferCNV (CNV)	1.86116265514239
chr3	51900000	769	InferCNV (CNV)	1.86116265514239
chr3	52600000	770	InferCNV (CNV)	1.86116265514239
chr3	52700000	771	InferCNV (CNV)	1.86116265514239
chr3	52900000	772	InferCNV (CNV)	1.86116265514239
chr3	53000000	773	InferCNV (CNV)	1.86116265514239
chr3	56500000	774	InferCNV (CNV)	1.86116265514239
chr3	56600000	775	InferCNV (CNV)	1.86116265514239
chr3	56700000	776	InferCNV (CNV)	1.86116265514239
chr3	56800000	777	InferCNV (CNV)	1.86116265514239
chr3	56900000	778	InferCNV (CNV)	1.86116265514239
chr3	57000000	779	InferCNV (CNV)	1.86116265514239
chr3	57600000	780	InferCNV (CNV)	1.86116265514239
chr3	57700000	781	InferCNV (CNV)	1.86116265514239
chr3	57800000	782	InferCNV (CNV)	1.86116265514239
chr3	57900000	783	InferCNV (CNV)	1.86116265514239
chr3	59700000	784	InferCNV (CNV)	1.86116265514239
chr3	59800000	785	InferCNV (CNV)	1.86116265514239
chr3	59900000	786	InferCNV (CNV)	1.86116265514239
chr3	60000000	787	InferCNV (CNV)	1.86116265514239
chr3	60100000	788	InferCNV (CNV)	1.86116265514239
chr3	60200000	789	InferCNV (CNV)	1.86116265514239
chr3	60300000	790	InferCNV (CNV)	1.86116265514239
chr3	60400000	791	InferCNV (CNV)	1.86116265514239
chr3	60500000	792	InferCNV (CNV)	1.86116265514239
chr3	60600000	793	InferCNV (CNV)	1.86116265514239
chr3	60700000	794	InferCNV (CNV)	1.86116265514239
chr3	60800000	795	InferCNV (CNV)	1.86116265514239
chr3	60900000	796	InferCNV (CNV)	1.86116265514239
chr3	61000000	797	InferCNV (CNV)	1.86116265514239
chr3	61100000	798	InferCNV (CNV)	1.86116265514239
chr3	61200000	799	InferCNV (CNV)	1.86116265514239
chr3	63800000	800	InferCNV (CNV)	1.86116265514239
chr3	63900000	801	InferCNV (CNV)	1.86116265514239
chr3	64000000	802	InferCNV (CNV)	1.86116265514239
chr3	66300000	803	InferCNV (CNV)	1.86116265514239
chr3	67300000	804	InferCNV (CNV)	1.86116265514239
chr3	67400000	805	InferCNV (CNV)	1.86116265514239
chr3	67500000	806	InferCNV (CNV)	1.86116265514239
chr3	67600000	807	InferCNV (CNV)	1.86116265514239
chr3	69000000	808	InferCNV (CNV)	1.86116265514239
chr3	69100000	809	InferCNV (CNV)	1.86116265514239
chr3	70900000	810	InferCNV (CNV)	1.86116265514239
chr3	71000000	811	InferCNV (CNV)	1.86116265514239
chr3	71100000	812	InferCNV (CNV)	1.86116265514239
chr3	71200000	813	InferCNV (CNV)	1.86116265514239
chr3	71300000	814	InferCNV (CNV)	1.86116265514239
chr3	71400000	815	InferCNV (CNV)	1.86116265514239
chr3	71500000	816	InferCNV (CNV)	1.86116265514239
chr3	71600000	817	InferCNV (CNV)	1.86116265514239
chr3	71700000	818	InferCNV (CNV)	1.86116265514239
chr3	88000000	819	InferCNV (CNV)	1.86116265514239
chr3	88100000	820	InferCNV (CNV)	1.86116265514239
chr3	99800000	821	InferCNV (CNV)	1.86116265514239
chr3	99900000	822	InferCNV (CNV)	1.86116265514239
chr3	100000000	823	InferCNV (CNV)	1.86116265514239
chr3	100100000	824	InferCNV (CNV)	1.86116265514239
chr3	101300000	825	InferCNV (CNV)	1.86116265514239
chr3	101400000	826	InferCNV (CNV)	1.86116265514239
chr3	101500000	827	InferCNV (CNV)	1.86116265514239
chr3	101600000	828	InferCNV (CNV)	1.86116265514239
chr3	101800000	829	InferCNV (CNV)	1.86116265514239
chr3	105600000	830	InferCNV (CNV)	1.86116265514239
chr3	105700000	831	InferCNV (CNV)	1.86116265514239
chr3	105800000	832	InferCNV (CNV)	1.86116265514239
chr3	107500000	833	InferCNV (CNV)	1.86116265514239
chr3	107600000	834	InferCNV (CNV)	1.86116265514239
chr3	107700000	835	InferCNV (CNV)	1.86116265514239
chr3	107800000	836	InferCNV (CNV)	1.86116265514239
chr3	108000000	837	InferCNV (CNV)	1.86116265514239
chr3	108800000	838	InferCNV (CNV)	1.86116265514239
chr3	111500000	839	InferCNV (CNV)	1.86116265514239
chr3	111600000	840	InferCNV (CNV)	1.86116265514239
chr3	113500000	841	InferCNV (CNV)	1.86116265514239
chr3	113600000	842	InferCNV (CNV)	1.86116265514239
chr3	114300000	843	InferCNV (CNV)	1.86116265514239
chr3	114400000	844	InferCNV (CNV)	1.86116265514239
chr3	114500000	845	InferCNV (CNV)	1.86116265514239
chr3	114600000	846	InferCNV (CNV)	1.86116265514239
chr3	114700000	847	InferCNV (CNV)	1.86116265514239
chr3	114800000	848	InferCNV (CNV)	1.86116265514239
chr3	114900000	849	InferCNV (CNV)	1.86116265514239
chr3	115000000	850	InferCNV (CNV)	1.86116265514239
chr3	115100000	851	InferCNV (CNV)	1.86116265514239
chr3	120500000	852	InferCNV (CNV)	1.86116265514239
chr3	120600000	853	InferCNV (CNV)	1.86116265514239
chr3	121600000	854	InferCNV (CNV)	1.86116265514239
chr3	121700000	855	InferCNV (CNV)	1.86116265514239
chr3	121800000	856	InferCNV (CNV)	1.86116265514239
chr3	122300000	857	InferCNV (CNV)	1.86116265514239
chr3	122400000	858	InferCNV (CNV)	1.86116265514239
chr3	122600000	859	InferCNV (CNV)	1.86116265514239
chr3	122700000	860	InferCNV (CNV)	1.86116265514239
chr3	125200000	861	InferCNV (CNV)	1.86116265514239
chr3	125300000	862	InferCNV (CNV)	1.86116265514239
chr3	126400000	863	InferCNV (CNV)	1.86116265514239
chr3	128100000	864	InferCNV (CNV)	1.86116265514239
chr3	128700000	865	InferCNV (CNV)	1.86116265514239
chr3	128800000	866	InferCNV (CNV)	1.86116265514239
chr3	129000000	867	InferCNV (CNV)	1.86116265514239
chr3	129100000	868	InferCNV (CNV)	1.86116265514239
chr3	129300000	869	InferCNV (CNV)	1.86116265514239
chr3	129600000	870	InferCNV (CNV)	1.86116265514239
chr3	129700000	871	InferCNV (CNV)	1.86116265514239
chr3	129800000	872	InferCNV (CNV)	1.86116265514239
chr3	136100000	873	InferCNV (CNV)	1.86116265514239
chr3	136800000	874	InferCNV (CNV)	1.86116265514239
chr3	136900000	875	InferCNV (CNV)	1.86116265514239
chr3	138100000	876	InferCNV (CNV)	1.86116265514239
chr3	138200000	877	InferCNV (CNV)	1.86116265514239
chr3	138600000	878	InferCNV (CNV)	1.86116265514239
chr3	138700000	879	InferCNV (CNV)	1.86116265514239
chr3	138800000	880	InferCNV (CNV)	1.86116265514239
chr3	140900000	881	InferCNV (CNV)	1.86116265514239
chr3	141400000	882	InferCNV (CNV)	1.86116265514239
chr3	141500000	883	InferCNV (CNV)	1.86116265514239
chr3	141600000	884	InferCNV (CNV)	1.86116265514239
chr3	141700000	885	InferCNV (CNV)	1.86116265514239
chr3	141800000	886	InferCNV (CNV)	1.86116265514239
chr3	141900000	887	InferCNV (CNV)	1.86116265514239
chr3	142300000	888	InferCNV (CNV)	1.86116265514239
chr3	142400000	889	InferCNV (CNV)	1.86116265514239
chr3	143000000	890	InferCNV (CNV)	1.86116265514239
chr3	143200000	891	InferCNV (CNV)	1.86116265514239
chr3	143300000	892	InferCNV (CNV)	1.86116265514239
chr3	143400000	893	InferCNV (CNV)	1.86116265514239
chr3	143500000	894	InferCNV (CNV)	1.86116265514239
chr3	143600000	895	InferCNV (CNV)	1.86116265514239
chr3	143700000	896	InferCNV (CNV)	1.86116265514239
chr3	143800000	897	InferCNV (CNV)	1.86116265514239
chr3	149800000	898	InferCNV (CNV)	1.86116265514239
chr3	149900000	899	InferCNV (CNV)	1.86116265514239
chr3	150500000	900	InferCNV (CNV)	1.86116265514239
chr3	152200000	901	InferCNV (CNV)	1.86116265514239
chr3	152300000	902	InferCNV (CNV)	1.86116265514239
chr3	152400000	903	InferCNV (CNV)	1.86116265514239
chr3	157100000	904	InferCNV (CNV)	1.86116265514239
chr3	158100000	905	InferCNV (CNV)	1.86116265514239
chr3	158200000	906	InferCNV (CNV)	1.86116265514239
chr3	158300000	907	InferCNV (CNV)	1.86116265514239
chr3	158400000	908	InferCNV (CNV)	1.86116265514239
chr3	158500000	909	InferCNV (CNV)	1.86116265514239
chr3	167600000	910	InferCNV (CNV)	1.86116265514239
chr3	167700000	911	InferCNV (CNV)	1.86116265514239
chr3	169900000	912	InferCNV (CNV)	1.86116265514239
chr3	170000000	913	InferCNV (CNV)	1.86116265514239
chr3	170100000	914	InferCNV (CNV)	1.86116265514239
chr3	171000000	915	InferCNV (CNV)	1.86116265514239
chr3	171100000	916	InferCNV (CNV)	1.86116265514239
chr3	171200000	917	InferCNV (CNV)	1.86116265514239
chr3	171300000	918	InferCNV (CNV)	1.86116265514239
chr3	171400000	919	InferCNV (CNV)	1.86116265514239
chr3	172000000	920	InferCNV (CNV)	1.86116265514239
chr3	172100000	921	InferCNV (CNV)	1.86116265514239
chr3	172200000	922	InferCNV (CNV)	1.86116265514239
chr3	172300000	923	InferCNV (CNV)	1.86116265514239
chr3	172400000	924	InferCNV (CNV)	1.86116265514239
chr3	172500000	925	InferCNV (CNV)	1.86116265514239
chr3	177000000	926	InferCNV (CNV)	1.86116265514239
chr3	177100000	927	InferCNV (CNV)	1.86116265514239
chr3	179100000	928	InferCNV (CNV)	1.86116265514239
chr3	179200000	929	InferCNV (CNV)	1.86116265514239
chr3	180600000	930	InferCNV (CNV)	1.86116265514239
chr3	180900000	931	InferCNV (CNV)	1.86116265514239
chr3	182700000	932	InferCNV (CNV)	1.86116265514239
chr3	182800000	933	InferCNV (CNV)	1.86116265514239
chr3	182900000	934	InferCNV (CNV)	1.86116265514239
chr3	183600000	935	InferCNV (CNV)	1.86116265514239
chr3	184100000	936	InferCNV (CNV)	1.86116265514239
chr3	184800000	937	InferCNV (CNV)	1.86116265514239
chr3	184900000	938	InferCNV (CNV)	1.86116265514239
chr3	185000000	939	InferCNV (CNV)	1.86116265514239
chr3	185900000	940	InferCNV (CNV)	1.86116265514239
chr3	186700000	941	InferCNV (CNV)	1.86116265514239
chr3	186900000	942	InferCNV (CNV)	1.86116265514239
chr3	187000000	943	InferCNV (CNV)	1.86116265514239
chr3	188100000	944	InferCNV (CNV)	1.86116265514239
chr3	188200000	945	InferCNV (CNV)	1.86116265514239
chr3	188300000	946	InferCNV (CNV)	1.86116265514239
chr3	188400000	947	InferCNV (CNV)	1.86116265514239
chr3	188500000	948	InferCNV (CNV)	1.86116265514239
chr3	188600000	949	InferCNV (CNV)	1.86116265514239
chr3	188700000	950	InferCNV (CNV)	1.86116265514239
chr3	188800000	951	InferCNV (CNV)	1.86116265514239
chr3	193500000	952	InferCNV (CNV)	1.86116265514239
chr3	193600000	953	InferCNV (CNV)	1.86116265514239
chr3	195200000	954	InferCNV (CNV)	1.86116265514239
chr3	195300000	955	InferCNV (CNV)	1.86116265514239
chr3	195400000	956	InferCNV (CNV)	1.86116265514239
chr3	195500000	957	InferCNV (CNV)	1.86116265514239
chr3	196900000	958	InferCNV (CNV)	1.86116265514239
chr3	197700000	959	InferCNV (CNV)	1.86116265514239
chr3	197800000	960	InferCNV (CNV)	1.86116265514239
chr3	197900000	961	InferCNV (CNV)	1.86116265514239
chr4	400000	962	InferCNV (CNV)	0.278304696096051
chr4	2800000	963	InferCNV (CNV)	0.278304696096051
chr4	2900000	964	InferCNV (CNV)	0.278304696096051
chr4	10000000	965	InferCNV (CNV)	0.278304696096051
chr4	10100000	966	InferCNV (CNV)	0.278304696096051
chr4	13500000	967	InferCNV (CNV)	0.278304696096051
chr4	13600000	968	InferCNV (CNV)	0.278304696096051
chr4	15600000	969	InferCNV (CNV)	0.278304696096051
chr4	26100000	970	InferCNV (CNV)	0.278304696096051
chr4	26200000	971	InferCNV (CNV)	0.278304696096051
chr4	26300000	972	InferCNV (CNV)	0.278304696096051
chr4	26400000	973	InferCNV (CNV)	0.278304696096051
chr4	26800000	974	InferCNV (CNV)	0.278304696096051
chr4	26900000	975	InferCNV (CNV)	0.278304696096051
chr4	27000000	976	InferCNV (CNV)	0.278304696096051
chr4	37800000	977	InferCNV (CNV)	0.278304696096051
chr4	37900000	978	InferCNV (CNV)	0.278304696096051
chr4	38000000	979	InferCNV (CNV)	0.278304696096051
chr4	38100000	980	InferCNV (CNV)	0.278304696096051
chr4	38600000	981	InferCNV (CNV)	0.278304696096051
chr4	38700000	982	InferCNV (CNV)	0.278304696096051
chr4	39400000	983	InferCNV (CNV)	0.278304696096051
chr4	39600000	984	InferCNV (CNV)	0.278304696096051
chr4	39700000	985	InferCNV (CNV)	0.278304696096051
chr4	40100000	986	InferCNV (CNV)	0.278304696096051
chr4	40200000	987	InferCNV (CNV)	0.278304696096051
chr4	41900000	988	InferCNV (CNV)	0.278304696096051
chr4	42000000	989	InferCNV (CNV)	0.278304696096051
chr4	42400000	990	InferCNV (CNV)	0.278304696096051
chr4	42500000	991	InferCNV (CNV)	0.278304696096051
chr4	42600000	992	InferCNV (CNV)	0.278304696096051
chr4	48000000	993	InferCNV (CNV)	0.278304696096051
chr4	48100000	994	InferCNV (CNV)	0.278304696096051
chr4	48400000	995	InferCNV (CNV)	0.278304696096051
chr4	48500000	996	InferCNV (CNV)	0.278304696096051
chr4	48600000	997	InferCNV (CNV)	0.278304696096051
chr4	48700000	998	InferCNV (CNV)	0.278304696096051
chr4	48800000	999	InferCNV (CNV)	0.278304696096051
chr4	48900000	1000	InferCNV (CNV)	0.278304696096051
chr4	52800000	1001	InferCNV (CNV)	0.278304696096051
chr4	52900000	1002	InferCNV (CNV)	0.278304696096051
chr4	53000000	1003	InferCNV (CNV)	0.278304696096051
chr4	53100000	1004	InferCNV (CNV)	0.278304696096051
chr4	53200000	1005	InferCNV (CNV)	0.278304696096051
chr4	53300000	1006	InferCNV (CNV)	0.278304696096051
chr4	53400000	1007	InferCNV (CNV)	0.278304696096051
chr4	54000000	1008	InferCNV (CNV)	0.278304696096051
chr4	55300000	1009	InferCNV (CNV)	0.278304696096051
chr4	55400000	1010	InferCNV (CNV)	0.278304696096051
chr4	55800000	1011	InferCNV (CNV)	0.278304696096051
chr4	55900000	1012	InferCNV (CNV)	0.278304696096051
chr4	67600000	1013	InferCNV (CNV)	0.278304696096051
chr4	67700000	1014	InferCNV (CNV)	0.278304696096051
chr4	73000000	1015	InferCNV (CNV)	0.278304696096051
chr4	73100000	1016	InferCNV (CNV)	0.278304696096051
chr4	73200000	1017	InferCNV (CNV)	0.278304696096051
chr4	75600000	1018	InferCNV (CNV)	0.278304696096051
chr4	75700000	1019	InferCNV (CNV)	0.278304696096051
chr4	77000000	1020	InferCNV (CNV)	0.278304696096051
chr4	77800000	1021	InferCNV (CNV)	0.278304696096051
chr4	77900000	1022	InferCNV (CNV)	0.278304696096051
chr4	82300000	1023	InferCNV (CNV)	0
chr4	82400000	1024	InferCNV (CNV)	0
chr4	82800000	1025	InferCNV (CNV)	0
chr4	82900000	1026	InferCNV (CNV)	0
chr4	83000000	1027	InferCNV (CNV)	0
chr4	83100000	1028	InferCNV (CNV)	0
chr4	86900000	1029	InferCNV (CNV)	0
chr4	87000000	1030	InferCNV (CNV)	0
chr4	87100000	1031	InferCNV (CNV)	0
chr4	87300000	1032	InferCNV (CNV)	0
chr4	88200000	1033	InferCNV (CNV)	0
chr4	88500000	1034	InferCNV (CNV)	0
chr4	88600000	1035	InferCNV (CNV)	0
chr4	88700000	1036	InferCNV (CNV)	0
chr4	88800000	1037	InferCNV (CNV)	0
chr4	88900000	1038	InferCNV (CNV)	0
chr4	89000000	1039	InferCNV (CNV)	0
chr4	89200000	1040	InferCNV (CNV)	0
chr4	89300000	1041	InferCNV (CNV)	0
chr4	98200000	1042	InferCNV (CNV)	0
chr4	98300000	1043	InferCNV (CNV)	0
chr4	98400000	1044	InferCNV (CNV)	0
chr4	98500000	1045	InferCNV (CNV)	0
chr4	98600000	1046	InferCNV (CNV)	0
chr4	99800000	1047	InferCNV (CNV)	0
chr4	99900000	1048	InferCNV (CNV)	0
chr4	102500000	1049	InferCNV (CNV)	0
chr4	102600000	1050	InferCNV (CNV)	0
chr4	102700000	1051	InferCNV (CNV)	0
chr4	102800000	1052	InferCNV (CNV)	0
chr4	105300000	1053	InferCNV (CNV)	0
chr4	105400000	1054	InferCNV (CNV)	0
chr4	106000000	1055	InferCNV (CNV)	0
chr4	106100000	1056	InferCNV (CNV)	0
chr4	106200000	1057	InferCNV (CNV)	0
chr4	106300000	1058	InferCNV (CNV)	0
chr4	108000000	1059	InferCNV (CNV)	0
chr4	108100000	1060	InferCNV (CNV)	0
chr4	108600000	1061	InferCNV (CNV)	0
chr4	109400000	1062	InferCNV (CNV)	0
chr4	109500000	1063	InferCNV (CNV)	0
chr4	118200000	1064	InferCNV (CNV)	0
chr4	119200000	1065	InferCNV (CNV)	0
chr4	119300000	1066	InferCNV (CNV)	0
chr4	122900000	1067	InferCNV (CNV)	0
chr4	123300000	1068	InferCNV (CNV)	0
chr4	128800000	1069	InferCNV (CNV)	0
chr4	128900000	1070	InferCNV (CNV)	0
chr4	129000000	1071	InferCNV (CNV)	0
chr4	139000000	1072	InferCNV (CNV)	0
chr4	139100000	1073	InferCNV (CNV)	0
chr4	139200000	1074	InferCNV (CNV)	0
chr4	139300000	1075	InferCNV (CNV)	0
chr4	139400000	1076	InferCNV (CNV)	0
chr4	139700000	1077	InferCNV (CNV)	0
chr4	139800000	1078	InferCNV (CNV)	0
chr4	139900000	1079	InferCNV (CNV)	0
chr4	140000000	1080	InferCNV (CNV)	0
chr4	140100000	1081	InferCNV (CNV)	0
chr4	142000000	1082	InferCNV (CNV)	0
chr4	142100000	1083	InferCNV (CNV)	0
chr4	142200000	1084	InferCNV (CNV)	0
chr4	142300000	1085	InferCNV (CNV)	0
chr4	142400000	1086	InferCNV (CNV)	0
chr4	142500000	1087	InferCNV (CNV)	0
chr4	142600000	1088	InferCNV (CNV)	0
chr4	142700000	1089	InferCNV (CNV)	0
chr4	142800000	1090	InferCNV (CNV)	0
chr4	148000000	1091	InferCNV (CNV)	0
chr4	148100000	1092	InferCNV (CNV)	0
chr4	148200000	1093	InferCNV (CNV)	0
chr4	148300000	1094	InferCNV (CNV)	0
chr4	148400000	1095	InferCNV (CNV)	0
chr4	150200000	1096	InferCNV (CNV)	0
chr4	150300000	1097	InferCNV (CNV)	0
chr4	150400000	1098	InferCNV (CNV)	0
chr4	150500000	1099	InferCNV (CNV)	0
chr4	150600000	1100	InferCNV (CNV)	0
chr4	150700000	1101	InferCNV (CNV)	0
chr4	150800000	1102	InferCNV (CNV)	0
chr4	150900000	1103	InferCNV (CNV)	0
chr4	151000000	1104	InferCNV (CNV)	0
chr4	168300000	1105	InferCNV (CNV)	0
chr4	168400000	1106	InferCNV (CNV)	0
chr4	168500000	1107	InferCNV (CNV)	0
chr4	173300000	1108	InferCNV (CNV)	0
chr5	200000	1109	InferCNV (CNV)	1.86116265514239
chr5	300000	1110	InferCNV (CNV)	1.86116265514239
chr5	800000	1111	InferCNV (CNV)	1.86116265514239
chr5	1800000	1112	InferCNV (CNV)	1.86116265514239
chr5	10200000	1113	InferCNV (CNV)	1.86116265514239
chr5	10400000	1114	InferCNV (CNV)	1.86116265514239
chr5	14700000	1115	InferCNV (CNV)	1.86116265514239
chr5	14800000	1116	InferCNV (CNV)	1.86116265514239
chr5	32300000	1117	InferCNV (CNV)	1.86116265514239
chr5	32400000	1118	InferCNV (CNV)	1.86116265514239
chr5	32500000	1119	InferCNV (CNV)	1.86116265514239
chr5	32600000	1120	InferCNV (CNV)	1.86116265514239
chr5	35800000	1121	InferCNV (CNV)	1.86116265514239
chr5	37300000	1122	InferCNV (CNV)	1.86116265514239
chr5	37400000	1123	InferCNV (CNV)	1.86116265514239
chr5	37500000	1124	InferCNV (CNV)	1.86116265514239
chr5	37600000	1125	InferCNV (CNV)	1.86116265514239
chr5	37700000	1126	InferCNV (CNV)	1.86116265514239
chr5	38900000	1127	InferCNV (CNV)	1.86116265514239
chr5	39000000	1128	InferCNV (CNV)	1.86116265514239
chr5	40600000	1129	InferCNV (CNV)	1.86116265514239
chr5	40800000	1130	InferCNV (CNV)	1.86116265514239
chr5	41700000	1131	InferCNV (CNV)	1.86116265514239
chr5	41800000	1132	InferCNV (CNV)	1.86116265514239
chr5	43000000	1133	InferCNV (CNV)	1.86116265514239
chr5	43100000	1134	InferCNV (CNV)	1.86116265514239
chr5	50300000	1135	InferCNV (CNV)	1.86116265514239
chr5	50400000	1136	InferCNV (CNV)	1.86116265514239
chr5	50600000	1137	InferCNV (CNV)	1.86116265514239
chr5	50700000	1138	InferCNV (CNV)	1.86116265514239
chr5	50800000	1139	InferCNV (CNV)	1.86116265514239
chr5	53500000	1140	InferCNV (CNV)	1.86116265514239
chr5	53600000	1141	InferCNV (CNV)	1.86116265514239
chr5	53800000	1142	InferCNV (CNV)	1.86116265514239
chr5	53900000	1143	InferCNV (CNV)	1.86116265514239
chr5	54000000	1144	InferCNV (CNV)	1.86116265514239
chr5	54100000	1145	InferCNV (CNV)	1.86116265514239
chr5	54200000	1146	InferCNV (CNV)	1.86116265514239
chr5	54300000	1147	InferCNV (CNV)	1.86116265514239
chr5	55900000	1148	InferCNV (CNV)	1.86116265514239
chr5	56000000	1149	InferCNV (CNV)	1.86116265514239
chr5	56100000	1150	InferCNV (CNV)	1.86116265514239
chr5	56200000	1151	InferCNV (CNV)	1.86116265514239
chr5	56800000	1152	InferCNV (CNV)	1.86116265514239
chr5	57100000	1153	InferCNV (CNV)	1.86116265514239
chr5	57200000	1154	InferCNV (CNV)	1.86116265514239
chr5	58900000	1155	InferCNV (CNV)	1.86116265514239
chr5	59000000	1156	InferCNV (CNV)	1.86116265514239
chr5	59100000	1157	InferCNV (CNV)	1.86116265514239
chr5	59200000	1158	InferCNV (CNV)	1.86116265514239
chr5	59300000	1159	InferCNV (CNV)	1.86116265514239
chr5	59400000	1160	InferCNV (CNV)	1.86116265514239
chr5	59500000	1161	InferCNV (CNV)	1.86116265514239
chr5	59600000	1162	InferCNV (CNV)	1.86116265514239
chr5	59700000	1163	InferCNV (CNV)	1.86116265514239
chr5	59800000	1164	InferCNV (CNV)	1.86116265514239
chr5	59900000	1165	InferCNV (CNV)	1.86116265514239
chr5	60000000	1166	InferCNV (CNV)	1.86116265514239
chr5	60100000	1167	InferCNV (CNV)	1.86116265514239
chr5	60200000	1168	InferCNV (CNV)	1.86116265514239
chr5	60300000	1169	InferCNV (CNV)	1.86116265514239
chr5	60400000	1170	InferCNV (CNV)	1.86116265514239
chr5	61300000	1171	InferCNV (CNV)	1.86116265514239
chr5	61400000	1172	InferCNV (CNV)	1.86116265514239
chr5	61500000	1173	InferCNV (CNV)	1.86116265514239
chr5	62300000	1174	InferCNV (CNV)	1.86116265514239
chr5	62400000	1175	InferCNV (CNV)	1.86116265514239
chr5	64700000	1176	InferCNV (CNV)	1.86116265514239
chr5	64800000	1177	InferCNV (CNV)	1.86116265514239
chr5	64900000	1178	InferCNV (CNV)	1.86116265514239
chr5	65000000	1179	InferCNV (CNV)	1.86116265514239
chr5	65500000	1180	InferCNV (CNV)	1.86116265514239
chr5	65600000	1181	InferCNV (CNV)	1.86116265514239
chr5	65700000	1182	InferCNV (CNV)	1.86116265514239
chr5	66100000	1183	InferCNV (CNV)	1.86116265514239
chr5	66500000	1184	InferCNV (CNV)	1.86116265514239
chr5	66600000	1185	InferCNV (CNV)	1.86116265514239
chr5	66700000	1186	InferCNV (CNV)	1.86116265514239
chr5	66800000	1187	InferCNV (CNV)	1.86116265514239
chr5	66900000	1188	InferCNV (CNV)	1.86116265514239
chr5	67000000	1189	InferCNV (CNV)	1.86116265514239
chr5	67100000	1190	InferCNV (CNV)	1.86116265514239
chr5	68200000	1191	InferCNV (CNV)	1.86116265514239
chr5	68300000	1192	InferCNV (CNV)	1.86116265514239
chr5	72200000	1193	InferCNV (CNV)	1.86116265514239
chr5	72300000	1194	InferCNV (CNV)	1.86116265514239
chr5	73400000	1195	InferCNV (CNV)	1.86116265514239
chr5	73500000	1196	InferCNV (CNV)	1.86116265514239
chr5	74700000	1197	InferCNV (CNV)	1.86116265514239
chr5	76400000	1198	InferCNV (CNV)	1.86116265514239
chr5	76500000	1199	InferCNV (CNV)	1.86116265514239
chr5	76600000	1200	InferCNV (CNV)	1.86116265514239
chr5	76700000	1201	InferCNV (CNV)	1.86116265514239
chr5	77600000	1202	InferCNV (CNV)	1.86116265514239
chr5	77700000	1203	InferCNV (CNV)	1.86116265514239
chr5	78000000	1204	InferCNV (CNV)	1.86116265514239
chr5	78100000	1205	InferCNV (CNV)	1.86116265514239
chr5	78200000	1206	InferCNV (CNV)	1.86116265514239
chr5	80100000	1207	InferCNV (CNV)	1.86116265514239
chr5	80200000	1208	InferCNV (CNV)	1.86116265514239
chr5	80900000	1209	InferCNV (CNV)	1.86116265514239
chr5	81000000	1210	InferCNV (CNV)	1.86116265514239
chr5	81100000	1211	InferCNV (CNV)	1.86116265514239
chr5	81200000	1212	InferCNV (CNV)	1.86116265514239
chr5	81400000	1213	InferCNV (CNV)	1.86116265514239
chr5	81500000	1214	InferCNV (CNV)	1.86116265514239
chr5	81600000	1215	InferCNV (CNV)	1.86116265514239
chr5	81700000	1216	InferCNV (CNV)	1.86116265514239
chr5	82200000	1217	InferCNV (CNV)	1.86116265514239
chr5	86600000	1218	InferCNV (CNV)	1.86116265514239
chr5	88200000	1219	InferCNV (CNV)	1.86116265514239
chr5	91300000	1220	InferCNV (CNV)	1.86116265514239
chr5	93600000	1221	InferCNV (CNV)	1.86116265514239
chr5	93700000	1222	InferCNV (CNV)	1.86116265514239
chr5	93800000	1223	InferCNV (CNV)	1.86116265514239
chr5	93900000	1224	InferCNV (CNV)	1.86116265514239
chr5	94000000	1225	InferCNV (CNV)	1.86116265514239
chr5	94100000	1226	InferCNV (CNV)	1.86116265514239
chr5	95500000	1227	InferCNV (CNV)	1.86116265514239
chr5	96600000	1228	InferCNV (CNV)	1.86116265514239
chr5	96700000	1229	InferCNV (CNV)	1.86116265514239
chr5	96800000	1230	InferCNV (CNV)	1.86116265514239
chr5	96900000	1231	InferCNV (CNV)	1.86116265514239
chr5	97000000	1232	InferCNV (CNV)	1.86116265514239
chr5	98800000	1233	InferCNV (CNV)	1.86116265514239
chr5	98900000	1234	InferCNV (CNV)	1.86116265514239
chr5	103100000	1235	InferCNV (CNV)	1.86116265514239
chr5	103200000	1236	InferCNV (CNV)	1.86116265514239
chr5	107800000	1237	InferCNV (CNV)	1.86116265514239
chr5	107900000	1238	InferCNV (CNV)	1.86116265514239
chr5	108000000	1239	InferCNV (CNV)	1.86116265514239
chr5	108100000	1240	InferCNV (CNV)	1.86116265514239
chr5	108200000	1241	InferCNV (CNV)	1.86116265514239
chr5	108300000	1242	InferCNV (CNV)	1.86116265514239
chr5	109300000	1243	InferCNV (CNV)	1.86116265514239
chr5	109400000	1244	InferCNV (CNV)	1.86116265514239
chr5	109600000	1245	InferCNV (CNV)	1.86116265514239
chr5	109700000	1246	InferCNV (CNV)	1.86116265514239
chr5	109800000	1247	InferCNV (CNV)	1.86116265514239
chr5	111200000	1248	InferCNV (CNV)	1.86116265514239
chr5	111300000	1249	InferCNV (CNV)	1.86116265514239
chr5	111400000	1250	InferCNV (CNV)	1.86116265514239
chr5	112100000	1251	InferCNV (CNV)	1.86116265514239
chr5	112800000	1252	InferCNV (CNV)	1.86116265514239
chr5	112900000	1253	InferCNV (CNV)	1.86116265514239
chr5	113500000	1254	InferCNV (CNV)	1.86116265514239
chr5	115800000	1255	InferCNV (CNV)	1.86116265514239
chr5	116000000	1256	InferCNV (CNV)	1.86116265514239
chr5	116100000	1257	InferCNV (CNV)	1.86116265514239
chr5	116200000	1258	InferCNV (CNV)	1.86116265514239
chr5	119000000	1259	InferCNV (CNV)	1.86116265514239
chr5	119100000	1260	InferCNV (CNV)	1.86116265514239
chr5	119200000	1261	InferCNV (CNV)	1.86116265514239
chr5	119300000	1262	InferCNV (CNV)	1.86116265514239
chr5	122700000	1263	InferCNV (CNV)	1.86116265514239
chr5	122800000	1264	InferCNV (CNV)	1.86116265514239
chr5	126800000	1265	InferCNV (CNV)	1.86116265514239
chr5	127000000	1266	InferCNV (CNV)	1.86116265514239
chr5	131100000	1267	InferCNV (CNV)	1.86116265514239
chr5	131200000	1268	InferCNV (CNV)	1.86116265514239
chr5	131300000	1269	InferCNV (CNV)	1.86116265514239
chr5	131400000	1270	InferCNV (CNV)	1.86116265514239
chr5	131500000	1271	InferCNV (CNV)	1.86116265514239
chr5	131600000	1272	InferCNV (CNV)	1.86116265514239
chr5	131700000	1273	InferCNV (CNV)	1.86116265514239
chr5	132800000	1274	InferCNV (CNV)	1.86116265514239
chr5	132900000	1275	InferCNV (CNV)	1.86116265514239
chr5	134100000	1276	InferCNV (CNV)	1.86116265514239
chr5	134700000	1277	InferCNV (CNV)	1.86116265514239
chr5	134800000	1278	InferCNV (CNV)	1.86116265514239
chr5	137700000	1279	InferCNV (CNV)	1.00885452334822
chr5	137900000	1280	InferCNV (CNV)	1.00885452334822
chr5	138000000	1281	InferCNV (CNV)	1.00885452334822
chr5	138300000	1282	InferCNV (CNV)	1.00885452334822
chr5	138400000	1283	InferCNV (CNV)	1.00885452334822
chr5	138500000	1284	InferCNV (CNV)	1.00885452334822
chr5	139300000	1285	InferCNV (CNV)	1.00885452334822
chr5	139500000	1286	InferCNV (CNV)	1.00885452334822
chr5	139600000	1287	InferCNV (CNV)	1.00885452334822
chr5	140100000	1288	InferCNV (CNV)	0.643579609722126
chr5	140200000	1289	InferCNV (CNV)	0.278304696096051
chr5	140400000	1290	InferCNV (CNV)	0
chr5	140500000	1291	InferCNV (CNV)	0
chr5	140600000	1292	InferCNV (CNV)	0
chr5	140700000	1293	InferCNV (CNV)	0
chr5	141300000	1294	InferCNV (CNV)	0
chr5	141500000	1295	InferCNV (CNV)	0
chr5	141600000	1296	InferCNV (CNV)	0
chr5	142100000	1297	InferCNV (CNV)	0
chr5	142700000	1298	InferCNV (CNV)	0
chr5	142800000	1299	InferCNV (CNV)	0
chr5	142900000	1300	InferCNV (CNV)	0
chr5	143000000	1301	InferCNV (CNV)	0
chr5	143100000	1302	InferCNV (CNV)	0
chr5	143200000	1303	InferCNV (CNV)	0
chr5	143300000	1304	InferCNV (CNV)	0
chr5	143400000	1305	InferCNV (CNV)	0
chr5	146200000	1306	InferCNV (CNV)	0
chr5	146400000	1307	InferCNV (CNV)	0
chr5	146500000	1308	InferCNV (CNV)	0
chr5	150400000	1309	InferCNV (CNV)	0
chr5	150700000	1310	InferCNV (CNV)	0
chr5	151100000	1311	InferCNV (CNV)	0
chr5	151200000	1312	InferCNV (CNV)	0
chr5	151700000	1313	InferCNV (CNV)	0
chr5	151800000	1314	InferCNV (CNV)	0
chr5	154700000	1315	InferCNV (CNV)	0
chr5	154800000	1316	InferCNV (CNV)	0
chr5	157100000	1317	InferCNV (CNV)	0
chr5	157200000	1318	InferCNV (CNV)	-0.156546391554032
chr5	157300000	1319	InferCNV (CNV)	-0.313092783108064
chr5	157700000	1320	InferCNV (CNV)	-0.667931270630545
chr5	157800000	1321	InferCNV (CNV)	-0.667931270630545
chr5	159100000	1322	InferCNV (CNV)	-0.667931270630545
chr5	159200000	1323	InferCNV (CNV)	-0.667931270630545
chr5	160000000	1324	InferCNV (CNV)	-1.14104925399383
chr5	163500000	1325	InferCNV (CNV)	-1.39848109788269
chr5	169600000	1326	InferCNV (CNV)	-1.39848109788269
chr5	169700000	1327	InferCNV (CNV)	-1.39848109788269
chr5	169800000	1328	InferCNV (CNV)	-1.39848109788269
chr5	169900000	1329	InferCNV (CNV)	-1.39848109788269
chr5	170000000	1330	InferCNV (CNV)	-1.39848109788269
chr5	170200000	1331	InferCNV (CNV)	-1.39848109788269
chr5	172800000	1332	InferCNV (CNV)	-1.39848109788269
chr5	172900000	1333	InferCNV (CNV)	-1.39848109788269
chr5	173000000	1334	InferCNV (CNV)	-1.39848109788269
chr5	173100000	1335	InferCNV (CNV)	-1.39848109788269
chr5	175400000	1336	InferCNV (CNV)	-1.39848109788269
chr5	175500000	1337	InferCNV (CNV)	-1.39848109788269
chr5	175900000	1338	InferCNV (CNV)	-1.39848109788269
chr5	176000000	1339	InferCNV (CNV)	-1.39848109788269
chr5	176300000	1340	InferCNV (CNV)	-1.39848109788269
chr5	177100000	1341	InferCNV (CNV)	-1.39848109788269
chr5	177200000	1342	InferCNV (CNV)	-1.39848109788269
chr5	177300000	1343	InferCNV (CNV)	-1.39848109788269
chr5	177400000	1344	InferCNV (CNV)	-1.39848109788269
chr5	177500000	1345	InferCNV (CNV)	-1.39848109788269
chr5	178200000	1346	InferCNV (CNV)	-1.39848109788269
chr6	400000	1347	InferCNV (CNV)	-0.473117983363307
chr6	500000	1348	InferCNV (CNV)	-0.473117983363307
chr6	600000	1349	InferCNV (CNV)	-0.473117983363307
chr6	1600000	1350	InferCNV (CNV)	-0.473117983363307
chr6	1700000	1351	InferCNV (CNV)	-0.473117983363307
chr6	1800000	1352	InferCNV (CNV)	-0.473117983363307
chr6	1900000	1353	InferCNV (CNV)	-0.473117983363307
chr6	2000000	1354	InferCNV (CNV)	-0.473117983363307
chr6	2100000	1355	InferCNV (CNV)	-0.473117983363307
chr6	2200000	1356	InferCNV (CNV)	-0.473117983363307
chr6	2800000	1357	InferCNV (CNV)	-0.473117983363307
chr6	3000000	1358	InferCNV (CNV)	-0.473117983363307
chr6	3100000	1359	InferCNV (CNV)	-0.473117983363307
chr6	4000000	1360	InferCNV (CNV)	-0.473117983363307
chr6	4700000	1361	InferCNV (CNV)	-0.473117983363307
chr6	4800000	1362	InferCNV (CNV)	-0.473117983363307
chr6	4900000	1363	InferCNV (CNV)	-0.473117983363307
chr6	5100000	1364	InferCNV (CNV)	-0.473117983363307
chr6	5200000	1365	InferCNV (CNV)	-0.473117983363307
chr6	5300000	1366	InferCNV (CNV)	-0.473117983363307
chr6	5400000	1367	InferCNV (CNV)	-0.473117983363307
chr6	5500000	1368	InferCNV (CNV)	-0.473117983363307
chr6	5600000	1369	InferCNV (CNV)	-0.473117983363307
chr6	5700000	1370	InferCNV (CNV)	-0.473117983363307
chr6	7100000	1371	InferCNV (CNV)	-0.473117983363307
chr6	7200000	1372	InferCNV (CNV)	-0.473117983363307
chr6	10700000	1373	InferCNV (CNV)	-0.473117983363307
chr6	10800000	1374	InferCNV (CNV)	-0.473117983363307
chr6	12000000	1375	InferCNV (CNV)	-0.473117983363307
chr6	12100000	1376	InferCNV (CNV)	-0.473117983363307
chr6	13600000	1377	InferCNV (CNV)	-0.473117983363307
chr6	13700000	1378	InferCNV (CNV)	-0.473117983363307
chr6	15200000	1379	InferCNV (CNV)	-0.473117983363307
chr6	15300000	1380	InferCNV (CNV)	-0.473117983363307
chr6	15400000	1381	InferCNV (CNV)	-0.473117983363307
chr6	15500000	1382	InferCNV (CNV)	-0.473117983363307
chr6	16100000	1383	InferCNV (CNV)	-0.827956470885769
chr6	16200000	1384	InferCNV (CNV)	-0.827956470885769
chr6	16300000	1385	InferCNV (CNV)	-0.827956470885769
chr6	16400000	1386	InferCNV (CNV)	-0.827956470885769
chr6	16500000	1387	InferCNV (CNV)	-0.827956470885769
chr6	16600000	1388	InferCNV (CNV)	-0.827956470885769
chr6	16700000	1389	InferCNV (CNV)	-0.827956470885769
chr6	18200000	1390	InferCNV (CNV)	-0.827956470885769
chr6	20500000	1391	InferCNV (CNV)	-1.08538831477463
chr6	20600000	1392	InferCNV (CNV)	-1.08538831477463
chr6	20700000	1393	InferCNV (CNV)	-1.08538831477463
chr6	20800000	1394	InferCNV (CNV)	-1.08538831477463
chr6	20900000	1395	InferCNV (CNV)	-1.08538831477463
chr6	21000000	1396	InferCNV (CNV)	-1.08538831477463
chr6	21100000	1397	InferCNV (CNV)	-1.08538831477463
chr6	21200000	1398	InferCNV (CNV)	-1.08538831477463
chr6	26300000	1399	InferCNV (CNV)	-1.08538831477463
chr6	26400000	1400	InferCNV (CNV)	-1.08538831477463
chr6	34400000	1401	InferCNV (CNV)	-1.08538831477463
chr6	34700000	1402	InferCNV (CNV)	-1.08538831477463
chr6	35200000	1403	InferCNV (CNV)	-1.08538831477463
chr6	35300000	1404	InferCNV (CNV)	-1.08538831477463
chr6	35400000	1405	InferCNV (CNV)	-1.08538831477463
chr6	35500000	1406	InferCNV (CNV)	-1.08538831477463
chr6	35600000	1407	InferCNV (CNV)	-1.08538831477463
chr6	35700000	1408	InferCNV (CNV)	-1.08538831477463
chr6	36400000	1409	InferCNV (CNV)	-1.08538831477463
chr6	36500000	1410	InferCNV (CNV)	-1.08538831477463
chr6	36600000	1411	InferCNV (CNV)	-1.08538831477463
chr6	37800000	1412	InferCNV (CNV)	-0.473117983363307
chr6	37900000	1413	InferCNV (CNV)	-0.473117983363307
chr6	38000000	1414	InferCNV (CNV)	-0.473117983363307
chr6	38100000	1415	InferCNV (CNV)	-0.473117983363307
chr6	38200000	1416	InferCNV (CNV)	-0.473117983363307
chr6	38300000	1417	InferCNV (CNV)	-0.473117983363307
chr6	38400000	1418	InferCNV (CNV)	-0.473117983363307
chr6	38500000	1419	InferCNV (CNV)	-0.473117983363307
chr6	38600000	1420	InferCNV (CNV)	-0.236558991681653
chr6	38700000	1421	InferCNV (CNV)	0
chr6	41700000	1422	InferCNV (CNV)	0
chr6	42200000	1423	InferCNV (CNV)	0
chr6	42300000	1424	InferCNV (CNV)	0
chr6	42400000	1425	InferCNV (CNV)	0
chr6	42900000	1426	InferCNV (CNV)	0.313092783108064
chr6	44800000	1427	InferCNV (CNV)	0.497469644271707
chr6	44900000	1428	InferCNV (CNV)	0.497469644271707
chr6	45000000	1429	InferCNV (CNV)	0.497469644271707
chr6	45100000	1430	InferCNV (CNV)	0.497469644271707
chr6	45200000	1431	InferCNV (CNV)	0.497469644271707
chr6	45300000	1432	InferCNV (CNV)	0.497469644271707
chr6	53200000	1433	InferCNV (CNV)	0.497469644271707
chr6	53300000	1434	InferCNV (CNV)	0.497469644271707
chr6	57000000	1435	InferCNV (CNV)	0.497469644271707
chr6	57100000	1436	InferCNV (CNV)	0.497469644271707
chr6	63600000	1437	InferCNV (CNV)	0.497469644271707
chr6	63700000	1438	InferCNV (CNV)	0.497469644271707
chr6	69600000	1439	InferCNV (CNV)	0.497469644271707
chr6	69700000	1440	InferCNV (CNV)	0.497469644271707
chr6	70600000	1441	InferCNV (CNV)	0.497469644271707
chr6	70700000	1442	InferCNV (CNV)	0.497469644271707
chr6	70800000	1443	InferCNV (CNV)	0.497469644271707
chr6	72600000	1444	InferCNV (CNV)	0.497469644271707
chr6	72700000	1445	InferCNV (CNV)	0.497469644271707
chr6	72800000	1446	InferCNV (CNV)	0.497469644271707
chr6	72900000	1447	InferCNV (CNV)	0.497469644271707
chr6	73000000	1448	InferCNV (CNV)	0.497469644271707
chr6	73100000	1449	InferCNV (CNV)	0.497469644271707
chr6	73500000	1450	InferCNV (CNV)	0.497469644271707
chr6	75200000	1451	InferCNV (CNV)	0.497469644271707
chr6	75600000	1452	InferCNV (CNV)	0.497469644271707
chr6	75700000	1453	InferCNV (CNV)	0.497469644271707
chr6	78900000	1454	InferCNV (CNV)	0.497469644271707
chr6	79000000	1455	InferCNV (CNV)	0.497469644271707
chr6	79200000	1456	InferCNV (CNV)	0.497469644271707
chr6	80100000	1457	InferCNV (CNV)	0.970587627634996
chr6	80200000	1458	InferCNV (CNV)	0.970587627634996
chr6	80300000	1459	InferCNV (CNV)	0.970587627634996
chr6	85500000	1460	InferCNV (CNV)	0.970587627634996
chr6	85600000	1461	InferCNV (CNV)	0.970587627634996
chr6	87100000	1462	InferCNV (CNV)	0.970587627634996
chr6	87200000	1463	InferCNV (CNV)	0.970587627634996
chr6	88600000	1464	InferCNV (CNV)	0.970587627634996
chr6	88700000	1465	InferCNV (CNV)	0.970587627634996
chr6	88800000	1466	InferCNV (CNV)	0.970587627634996
chr6	88900000	1467	InferCNV (CNV)	0.970587627634996
chr6	89000000	1468	InferCNV (CNV)	0.970587627634996
chr6	89600000	1469	InferCNV (CNV)	0.970587627634996
chr6	89700000	1470	InferCNV (CNV)	0.970587627634996
chr6	89800000	1471	InferCNV (CNV)	0.970587627634996
chr6	89900000	1472	InferCNV (CNV)	0.970587627634996
chr6	90000000	1473	InferCNV (CNV)	0.970587627634996
chr6	90100000	1474	InferCNV (CNV)	0.970587627634996
chr6	90200000	1475	InferCNV (CNV)	0.970587627634996
chr6	96500000	1476	InferCNV (CNV)	0.970587627634996
chr6	99300000	1477	InferCNV (CNV)	0.970587627634996
chr6	99400000	1478	InferCNV (CNV)	0.970587627634996
chr6	100500000	1479	InferCNV (CNV)	0.970587627634996
chr6	100600000	1480	InferCNV (CNV)	0.970587627634996
chr6	100700000	1481	InferCNV (CNV)	0.970587627634996
chr6	100800000	1482	InferCNV (CNV)	0.970587627634996
chr6	106000000	1483	InferCNV (CNV)	0.970587627634996
chr6	106100000	1484	InferCNV (CNV)	0.970587627634996
chr6	106200000	1485	InferCNV (CNV)	0.970587627634996
chr6	106300000	1486	InferCNV (CNV)	0.970587627634996
chr6	107100000	1487	InferCNV (CNV)	0.970587627634996
chr6	107200000	1488	InferCNV (CNV)	0.970587627634996
chr6	107300000	1489	InferCNV (CNV)	0.970587627634996
chr6	107400000	1490	InferCNV (CNV)	0.970587627634996
chr6	107700000	1491	InferCNV (CNV)	0.970587627634996
chr6	107800000	1492	InferCNV (CNV)	0.970587627634996
chr6	107900000	1493	InferCNV (CNV)	0.970587627634996
chr6	108200000	1494	InferCNV (CNV)	0.970587627634996
chr6	108500000	1495	InferCNV (CNV)	0.970587627634996
chr6	108600000	1496	InferCNV (CNV)	0.970587627634996
chr6	109300000	1497	InferCNV (CNV)	0.970587627634996
chr6	110100000	1498	InferCNV (CNV)	0.970587627634996
chr6	110200000	1499	InferCNV (CNV)	0.970587627634996
chr6	110800000	1500	InferCNV (CNV)	0.970587627634996
chr6	111000000	1501	InferCNV (CNV)	0.970587627634996
chr6	111100000	1502	InferCNV (CNV)	0.970587627634996
chr6	111200000	1503	InferCNV (CNV)	0.970587627634996
chr6	111300000	1504	InferCNV (CNV)	0.970587627634996
chr6	111400000	1505	InferCNV (CNV)	0.970587627634996
chr6	111600000	1506	InferCNV (CNV)	0.970587627634996
chr6	111700000	1507	InferCNV (CNV)	0.970587627634996
chr6	111800000	1508	InferCNV (CNV)	0.970587627634996
chr6	116100000	1509	InferCNV (CNV)	0.970587627634996
chr6	116200000	1510	InferCNV (CNV)	0.970587627634996
chr6	116500000	1511	InferCNV (CNV)	0.970587627634996
chr6	116600000	1512	InferCNV (CNV)	0.970587627634996
chr6	116700000	1513	InferCNV (CNV)	0.970587627634996
chr6	118400000	1514	InferCNV (CNV)	0.970587627634996
chr6	118500000	1515	InferCNV (CNV)	0.970587627634996
chr6	118600000	1516	InferCNV (CNV)	0.970587627634996
chr6	118700000	1517	InferCNV (CNV)	0.970587627634996
chr6	118800000	1518	InferCNV (CNV)	0.970587627634996
chr6	118900000	1519	InferCNV (CNV)	0.970587627634996
chr6	122400000	1520	InferCNV (CNV)	0.970587627634996
chr6	125200000	1521	InferCNV (CNV)	0.970587627634996
chr6	125300000	1522	InferCNV (CNV)	0.970587627634996
chr6	125700000	1523	InferCNV (CNV)	0.970587627634996
chr6	125800000	1524	InferCNV (CNV)	0.970587627634996
chr6	125900000	1525	InferCNV (CNV)	0.970587627634996
chr6	130100000	1526	InferCNV (CNV)	0.970587627634996
chr6	130200000	1527	InferCNV (CNV)	0.970587627634996
chr6	130300000	1528	InferCNV (CNV)	0.970587627634996
chr6	131100000	1529	InferCNV (CNV)	0.970587627634996
chr6	131200000	1530	InferCNV (CNV)	0.970587627634996
chr6	132800000	1531	InferCNV (CNV)	0.970587627634996
chr6	134900000	1532	InferCNV (CNV)	0.970587627634996
chr6	135000000	1533	InferCNV (CNV)	0.970587627634996
chr6	135100000	1534	InferCNV (CNV)	0.970587627634996
chr6	136200000	1535	InferCNV (CNV)	0.970587627634996
chr6	136500000	1536	InferCNV (CNV)	0.970587627634996
chr6	136600000	1537	InferCNV (CNV)	0.970587627634996
chr6	136700000	1538	InferCNV (CNV)	0.970587627634996
chr6	137800000	1539	InferCNV (CNV)	0.970587627634996
chr6	138900000	1540	InferCNV (CNV)	0.970587627634996
chr6	139000000	1541	InferCNV (CNV)	0.970587627634996
chr6	139100000	1542	InferCNV (CNV)	0.970587627634996
chr6	139300000	1543	InferCNV (CNV)	0.970587627634996
chr6	142100000	1544	InferCNV (CNV)	0.970587627634996
chr6	142200000	1545	InferCNV (CNV)	0.970587627634996
chr6	142700000	1546	InferCNV (CNV)	0.970587627634996
chr6	142800000	1547	InferCNV (CNV)	0.970587627634996
chr6	142900000	1548	InferCNV (CNV)	0.970587627634996
chr6	143500000	1549	InferCNV (CNV)	0.970587627634996
chr6	143600000	1550	InferCNV (CNV)	0.970587627634996
chr6	143700000	1551	InferCNV (CNV)	0.970587627634996
chr6	143800000	1552	InferCNV (CNV)	0.970587627634996
chr6	144000000	1553	InferCNV (CNV)	0.970587627634996
chr6	144200000	1554	InferCNV (CNV)	0.970587627634996
chr6	144300000	1555	InferCNV (CNV)	0.970587627634996
chr6	144400000	1556	InferCNV (CNV)	0.970587627634996
chr6	144500000	1557	InferCNV (CNV)	0.970587627634996
chr6	144600000	1558	InferCNV (CNV)	0.970587627634996
chr6	144700000	1559	InferCNV (CNV)	0.970587627634996
chr6	144800000	1560	InferCNV (CNV)	0.970587627634996
chr6	145800000	1561	InferCNV (CNV)	0.970587627634996
chr6	145900000	1562	InferCNV (CNV)	0.970587627634996
chr6	147200000	1563	InferCNV (CNV)	0.970587627634996
chr6	147300000	1564	InferCNV (CNV)	0.970587627634996
chr6	149200000	1565	InferCNV (CNV)	0.970587627634996
chr6	149300000	1566	InferCNV (CNV)	0.970587627634996
chr6	149400000	1567	InferCNV (CNV)	0.970587627634996
chr6	149500000	1568	InferCNV (CNV)	0.970587627634996
chr6	152100000	1569	InferCNV (CNV)	0.970587627634996
chr6	154000000	1570	InferCNV (CNV)	0.970587627634996
chr6	154100000	1571	InferCNV (CNV)	0.970587627634996
chr6	154200000	1572	InferCNV (CNV)	0.970587627634996
chr6	154300000	1573	InferCNV (CNV)	0.970587627634996
chr6	154700000	1574	InferCNV (CNV)	0.970587627634996
chr6	154800000	1575	InferCNV (CNV)	0.970587627634996
chr6	156700000	1576	InferCNV (CNV)	0.970587627634996
chr6	156800000	1577	InferCNV (CNV)	0.970587627634996
chr6	156900000	1578	InferCNV (CNV)	0.970587627634996
chr6	157000000	1579	InferCNV (CNV)	0.970587627634996
chr6	157100000	1580	InferCNV (CNV)	0.970587627634996
chr6	157200000	1581	InferCNV (CNV)	0.970587627634996
chr6	157900000	1582	InferCNV (CNV)	0.970587627634996
chr6	158600000	1583	InferCNV (CNV)	0.970587627634996
chr6	158700000	1584	InferCNV (CNV)	0.970587627634996
chr6	159000000	1585	InferCNV (CNV)	0.970587627634996
chr6	159600000	1586	InferCNV (CNV)	0.970587627634996
chr6	159700000	1587	InferCNV (CNV)	0.970587627634996
chr6	159900000	1588	InferCNV (CNV)	0.970587627634996
chr6	160000000	1589	InferCNV (CNV)	0.970587627634996
chr6	160100000	1590	InferCNV (CNV)	0.970587627634996
chr6	160900000	1591	InferCNV (CNV)	0.970587627634996
chr6	161000000	1592	InferCNV (CNV)	0.970587627634996
chr6	161100000	1593	InferCNV (CNV)	0.970587627634996
chr6	163400000	1594	InferCNV (CNV)	0.970587627634996
chr6	163500000	1595	InferCNV (CNV)	0.970587627634996
chr6	166300000	1596	InferCNV (CNV)	0.970587627634996
chr6	166900000	1597	InferCNV (CNV)	0.970587627634996
chr6	170200000	1598	InferCNV (CNV)	0.970587627634996
chr6	170300000	1599	InferCNV (CNV)	0.970587627634996
chr6	170500000	1600	InferCNV (CNV)	0.970587627634996
chr7	2900000	1601	InferCNV (CNV)	1.38804467177908
chr7	3000000	1602	InferCNV (CNV)	1.38804467177908
chr7	4600000	1603	InferCNV (CNV)	1.38804467177908
chr7	4700000	1604	InferCNV (CNV)	1.38804467177908
chr7	5500000	1605	InferCNV (CNV)	1.38804467177908
chr7	5600000	1606	InferCNV (CNV)	1.38804467177908
chr7	5700000	1607	InferCNV (CNV)	1.38804467177908
chr7	6300000	1608	InferCNV (CNV)	1.38804467177908
chr7	6400000	1609	InferCNV (CNV)	1.38804467177908
chr7	7900000	1610	InferCNV (CNV)	1.86116265514239
chr7	8000000	1611	InferCNV (CNV)	1.86116265514239
chr7	10900000	1612	InferCNV (CNV)	1.86116265514239
chr7	11000000	1613	InferCNV (CNV)	1.86116265514239
chr7	11100000	1614	InferCNV (CNV)	1.86116265514239
chr7	22800000	1615	InferCNV (CNV)	1.86116265514239
chr7	23500000	1616	InferCNV (CNV)	1.86116265514239
chr7	25100000	1617	InferCNV (CNV)	1.86116265514239
chr7	26100000	1618	InferCNV (CNV)	1.86116265514239
chr7	26200000	1619	InferCNV (CNV)	1.86116265514239
chr7	27700000	1620	InferCNV (CNV)	1.86116265514239
chr7	27800000	1621	InferCNV (CNV)	1.86116265514239
chr7	32400000	1622	InferCNV (CNV)	1.86116265514239
chr7	32500000	1623	InferCNV (CNV)	1.86116265514239
chr7	33000000	1624	InferCNV (CNV)	1.86116265514239
chr7	33100000	1625	InferCNV (CNV)	1.86116265514239
chr7	33200000	1626	InferCNV (CNV)	1.86116265514239
chr7	33300000	1627	InferCNV (CNV)	1.86116265514239
chr7	33400000	1628	InferCNV (CNV)	1.86116265514239
chr7	33500000	1629	InferCNV (CNV)	1.86116265514239
chr7	33600000	1630	InferCNV (CNV)	1.86116265514239
chr7	35600000	1631	InferCNV (CNV)	1.86116265514239
chr7	36500000	1632	InferCNV (CNV)	1.86116265514239
chr7	36600000	1633	InferCNV (CNV)	1.86116265514239
chr7	36700000	1634	InferCNV (CNV)	1.86116265514239
chr7	36800000	1635	InferCNV (CNV)	1.86116265514239
chr7	36900000	1636	InferCNV (CNV)	1.86116265514239
chr7	37000000	1637	InferCNV (CNV)	1.86116265514239
chr7	37100000	1638	InferCNV (CNV)	1.86116265514239
chr7	37200000	1639	InferCNV (CNV)	1.86116265514239
chr7	37300000	1640	InferCNV (CNV)	1.86116265514239
chr7	37400000	1641	InferCNV (CNV)	1.86116265514239
chr7	39900000	1642	InferCNV (CNV)	1.86116265514239
chr7	40000000	1643	InferCNV (CNV)	1.86116265514239
chr7	43500000	1644	InferCNV (CNV)	1.86116265514239
chr7	43600000	1645	InferCNV (CNV)	1.86116265514239
chr7	43700000	1646	InferCNV (CNV)	1.86116265514239
chr7	43800000	1647	InferCNV (CNV)	1.86116265514239
chr7	44000000	1648	InferCNV (CNV)	1.86116265514239
chr7	44300000	1649	InferCNV (CNV)	1.86116265514239
chr7	44400000	1650	InferCNV (CNV)	1.86116265514239
chr7	44700000	1651	InferCNV (CNV)	1.86116265514239
chr7	44800000	1652	InferCNV (CNV)	1.86116265514239
chr7	44900000	1653	InferCNV (CNV)	1.86116265514239
chr7	45000000	1654	InferCNV (CNV)	1.86116265514239
chr7	48000000	1655	InferCNV (CNV)	1.86116265514239
chr7	48100000	1656	InferCNV (CNV)	1.86116265514239
chr7	54700000	1657	InferCNV (CNV)	1.86116265514239
chr7	55400000	1658	InferCNV (CNV)	1.86116265514239
chr7	55500000	1659	InferCNV (CNV)	1.86116265514239
chr7	56000000	1660	InferCNV (CNV)	1.86116265514239
chr7	56100000	1661	InferCNV (CNV)	1.86116265514239
chr7	66600000	1662	InferCNV (CNV)	1.86116265514239
chr7	66700000	1663	InferCNV (CNV)	1.86116265514239
chr7	66800000	1664	InferCNV (CNV)	1.86116265514239
chr7	66900000	1665	InferCNV (CNV)	1.86116265514239
chr7	67000000	1666	InferCNV (CNV)	1.86116265514239
chr7	67100000	1667	InferCNV (CNV)	1.86116265514239
chr7	67200000	1668	InferCNV (CNV)	1.86116265514239
chr7	74100000	1669	InferCNV (CNV)	1.86116265514239
chr7	74700000	1670	InferCNV (CNV)	1.86116265514239
chr7	76000000	1671	InferCNV (CNV)	1.86116265514239
chr7	76300000	1672	InferCNV (CNV)	1.86116265514239
chr7	77600000	1673	InferCNV (CNV)	1.86116265514239
chr7	77700000	1674	InferCNV (CNV)	1.86116265514239
chr7	77800000	1675	InferCNV (CNV)	1.86116265514239
chr7	77900000	1676	InferCNV (CNV)	1.86116265514239
chr7	87100000	1677	InferCNV (CNV)	1.86116265514239
chr7	87200000	1678	InferCNV (CNV)	1.86116265514239
chr7	88200000	1679	InferCNV (CNV)	1.86116265514239
chr7	92100000	1680	InferCNV (CNV)	1.86116265514239
chr7	92200000	1681	InferCNV (CNV)	1.86116265514239
chr7	92300000	1682	InferCNV (CNV)	1.86116265514239
chr7	92400000	1683	InferCNV (CNV)	1.86116265514239
chr7	92500000	1684	InferCNV (CNV)	1.86116265514239
chr7	98200000	1685	InferCNV (CNV)	1.86116265514239
chr7	98800000	1686	InferCNV (CNV)	1.86116265514239
chr7	98900000	1687	InferCNV (CNV)	1.86116265514239
chr7	99000000	1688	InferCNV (CNV)	1.86116265514239
chr7	99300000	1689	InferCNV (CNV)	1.86116265514239
chr7	99400000	1690	InferCNV (CNV)	1.86116265514239
chr7	99500000	1691	InferCNV (CNV)	1.86116265514239
chr7	99800000	1692	InferCNV (CNV)	1.86116265514239
chr7	99900000	1693	InferCNV (CNV)	1.86116265514239
chr7	100000000	1694	InferCNV (CNV)	1.86116265514239
chr7	100100000	1695	InferCNV (CNV)	1.86116265514239
chr7	101000000	1696	InferCNV (CNV)	1.86116265514239
chr7	101200000	1697	InferCNV (CNV)	1.86116265514239
chr7	101800000	1698	InferCNV (CNV)	1.86116265514239
chr7	101900000	1699	InferCNV (CNV)	1.86116265514239
chr7	102000000	1700	InferCNV (CNV)	1.86116265514239
chr7	102100000	1701	InferCNV (CNV)	1.86116265514239
chr7	102200000	1702	InferCNV (CNV)	1.86116265514239
chr7	102300000	1703	InferCNV (CNV)	1.86116265514239
chr7	102400000	1704	InferCNV (CNV)	1.86116265514239
chr7	105000000	1705	InferCNV (CNV)	1.86116265514239
chr7	105100000	1706	InferCNV (CNV)	1.86116265514239
chr7	105200000	1707	InferCNV (CNV)	1.86116265514239
chr7	105300000	1708	InferCNV (CNV)	1.86116265514239
chr7	105600000	1709	InferCNV (CNV)	1.86116265514239
chr7	105700000	1710	InferCNV (CNV)	1.86116265514239
chr7	105800000	1711	InferCNV (CNV)	1.86116265514239
chr7	108500000	1712	InferCNV (CNV)	1.86116265514239
chr7	110600000	1713	InferCNV (CNV)	1.86116265514239
chr7	110700000	1714	InferCNV (CNV)	1.86116265514239
chr7	110800000	1715	InferCNV (CNV)	1.86116265514239
chr7	110900000	1716	InferCNV (CNV)	1.86116265514239
chr7	111000000	1717	InferCNV (CNV)	1.86116265514239
chr7	111100000	1718	InferCNV (CNV)	1.86116265514239
chr7	111200000	1719	InferCNV (CNV)	1.86116265514239
chr7	111300000	1720	InferCNV (CNV)	1.86116265514239
chr7	111400000	1721	InferCNV (CNV)	1.86116265514239
chr7	111500000	1722	InferCNV (CNV)	1.86116265514239
chr7	112400000	1723	InferCNV (CNV)	1.86116265514239
chr7	114900000	1724	InferCNV (CNV)	1.86116265514239
chr7	115000000	1725	InferCNV (CNV)	1.86116265514239
chr7	127300000	1726	InferCNV (CNV)	1.86116265514239
chr7	127500000	1727	InferCNV (CNV)	1.86116265514239
chr7	127600000	1728	InferCNV (CNV)	1.86116265514239
chr7	127700000	1729	InferCNV (CNV)	1.86116265514239
chr7	127800000	1730	InferCNV (CNV)	1.86116265514239
chr7	127900000	1731	InferCNV (CNV)	1.86116265514239
chr7	128000000	1732	InferCNV (CNV)	1.86116265514239
chr7	128800000	1733	InferCNV (CNV)	1.86116265514239
chr7	128900000	1734	InferCNV (CNV)	1.86116265514239
chr7	129000000	1735	InferCNV (CNV)	1.86116265514239
chr7	129200000	1736	InferCNV (CNV)	1.86116265514239
chr7	129300000	1737	InferCNV (CNV)	1.86116265514239
chr7	129400000	1738	InferCNV (CNV)	1.86116265514239
chr7	129600000	1739	InferCNV (CNV)	1.86116265514239
chr7	129700000	1740	InferCNV (CNV)	1.86116265514239
chr7	129800000	1741	InferCNV (CNV)	1.86116265514239
chr7	129900000	1742	InferCNV (CNV)	1.86116265514239
chr7	130900000	1743	InferCNV (CNV)	1.86116265514239
chr7	131000000	1744	InferCNV (CNV)	1.86116265514239
chr7	131100000	1745	InferCNV (CNV)	1.86116265514239
chr7	131200000	1746	InferCNV (CNV)	1.86116265514239
chr7	131300000	1747	InferCNV (CNV)	1.86116265514239
chr7	131400000	1748	InferCNV (CNV)	1.86116265514239
chr7	132700000	1749	InferCNV (CNV)	1.86116265514239
chr7	132800000	1750	InferCNV (CNV)	1.86116265514239
chr7	132900000	1751	InferCNV (CNV)	1.86116265514239
chr7	133000000	1752	InferCNV (CNV)	1.86116265514239
chr7	133200000	1753	InferCNV (CNV)	1.86116265514239
chr7	133300000	1754	InferCNV (CNV)	1.86116265514239
chr7	133400000	1755	InferCNV (CNV)	1.86116265514239
chr7	133500000	1756	InferCNV (CNV)	1.86116265514239
chr7	133600000	1757	InferCNV (CNV)	1.86116265514239
chr7	133700000	1758	InferCNV (CNV)	1.86116265514239
chr7	133800000	1759	InferCNV (CNV)	1.86116265514239
chr7	133900000	1760	InferCNV (CNV)	1.86116265514239
chr7	134000000	1761	InferCNV (CNV)	1.86116265514239
chr7	139000000	1762	InferCNV (CNV)	1.86116265514239
chr7	139100000	1763	InferCNV (CNV)	1.86116265514239
chr7	139500000	1764	InferCNV (CNV)	1.86116265514239
chr7	139600000	1765	InferCNV (CNV)	1.86116265514239
chr7	139700000	1766	InferCNV (CNV)	1.86116265514239
chr7	140000000	1767	InferCNV (CNV)	1.86116265514239
chr7	140100000	1768	InferCNV (CNV)	1.86116265514239
chr7	140400000	1769	InferCNV (CNV)	1.86116265514239
chr7	140600000	1770	InferCNV (CNV)	1.86116265514239
chr7	140700000	1771	InferCNV (CNV)	1.86116265514239
chr7	140800000	1772	InferCNV (CNV)	1.86116265514239
chr7	140900000	1773	InferCNV (CNV)	1.86116265514239
chr7	141700000	1774	InferCNV (CNV)	1.86116265514239
chr7	143200000	1775	InferCNV (CNV)	1.86116265514239
chr7	144400000	1776	InferCNV (CNV)	1.86116265514239
chr7	144500000	1777	InferCNV (CNV)	1.86116265514239
chr7	144600000	1778	InferCNV (CNV)	1.86116265514239
chr7	144700000	1779	InferCNV (CNV)	1.86116265514239
chr7	144800000	1780	InferCNV (CNV)	1.86116265514239
chr7	150500000	1781	InferCNV (CNV)	1.86116265514239
chr7	150700000	1782	InferCNV (CNV)	1.86116265514239
chr7	151300000	1783	InferCNV (CNV)	1.86116265514239
chr7	152100000	1784	InferCNV (CNV)	1.86116265514239
chr7	152200000	1785	InferCNV (CNV)	1.86116265514239
chr7	152300000	1786	InferCNV (CNV)	1.86116265514239
chr7	152400000	1787	InferCNV (CNV)	1.86116265514239
chr7	155600000	1788	InferCNV (CNV)	1.86116265514239
chr7	155700000	1789	InferCNV (CNV)	1.86116265514239
chr7	156600000	1790	InferCNV (CNV)	1.86116265514239
chr7	156700000	1791	InferCNV (CNV)	1.86116265514239
chr7	156800000	1792	InferCNV (CNV)	1.86116265514239
chr7	157100000	1793	InferCNV (CNV)	1.86116265514239
chr7	157200000	1794	InferCNV (CNV)	1.86116265514239
chr7	157300000	1795	InferCNV (CNV)	1.86116265514239
chr7	157400000	1796	InferCNV (CNV)	1.86116265514239
chr7	158700000	1797	InferCNV (CNV)	1.86116265514239
chr7	158800000	1798	InferCNV (CNV)	1.86116265514239
chr8	600000	1799	InferCNV (CNV)	0.462681557259694
chr8	700000	1800	InferCNV (CNV)	0.462681557259694
chr8	19400000	1801	InferCNV (CNV)	0.462681557259694
chr8	19500000	1802	InferCNV (CNV)	0.462681557259694
chr8	19600000	1803	InferCNV (CNV)	0.462681557259694
chr8	19700000	1804	InferCNV (CNV)	0.462681557259694
chr8	19800000	1805	InferCNV (CNV)	0.462681557259694
chr8	22400000	1806	InferCNV (CNV)	0.462681557259694
chr8	22500000	1807	InferCNV (CNV)	0.462681557259694
chr8	23200000	1808	InferCNV (CNV)	0.462681557259694
chr8	26300000	1809	InferCNV (CNV)	0.462681557259694
chr8	26400000	1810	InferCNV (CNV)	0.462681557259694
chr8	27300000	1811	InferCNV (CNV)	0.462681557259694
chr8	27400000	1812	InferCNV (CNV)	0.462681557259694
chr8	27500000	1813	InferCNV (CNV)	0.462681557259694
chr8	28800000	1814	InferCNV (CNV)	0.278304696096051
chr8	28900000	1815	InferCNV (CNV)	0.278304696096051
chr8	29000000	1816	InferCNV (CNV)	0.278304696096051
chr8	30000000	1817	InferCNV (CNV)	0
chr8	30100000	1818	InferCNV (CNV)	0
chr8	41900000	1819	InferCNV (CNV)	0
chr8	42000000	1820	InferCNV (CNV)	0
chr8	42100000	1821	InferCNV (CNV)	0
chr8	42200000	1822	InferCNV (CNV)	0
chr8	42300000	1823	InferCNV (CNV)	0
chr8	42400000	1824	InferCNV (CNV)	0
chr8	42500000	1825	InferCNV (CNV)	0
chr8	42800000	1826	InferCNV (CNV)	0
chr8	42900000	1827	InferCNV (CNV)	0
chr8	43000000	1828	InferCNV (CNV)	0
chr8	47200000	1829	InferCNV (CNV)	0
chr8	47300000	1830	InferCNV (CNV)	0
chr8	47400000	1831	InferCNV (CNV)	0
chr8	47500000	1832	InferCNV (CNV)	0
chr8	47600000	1833	InferCNV (CNV)	0
chr8	47700000	1834	InferCNV (CNV)	0
chr8	51800000	1835	InferCNV (CNV)	0
chr8	53700000	1836	InferCNV (CNV)	0
chr8	53800000	1837	InferCNV (CNV)	0
chr8	53900000	1838	InferCNV (CNV)	0
chr8	54000000	1839	InferCNV (CNV)	-0.156546391554032
chr8	54100000	1840	InferCNV (CNV)	-0.313092783108064
chr8	55700000	1841	InferCNV (CNV)	-0.667931270630545
chr8	55800000	1842	InferCNV (CNV)	-0.667931270630545
chr8	56000000	1843	InferCNV (CNV)	-0.667931270630545
chr8	58500000	1844	InferCNV (CNV)	-0.667931270630545
chr8	60600000	1845	InferCNV (CNV)	-0.667931270630545
chr8	60700000	1846	InferCNV (CNV)	-0.667931270630545
chr8	60800000	1847	InferCNV (CNV)	-0.667931270630545
chr8	65600000	1848	InferCNV (CNV)	-0.667931270630545
chr8	65700000	1849	InferCNV (CNV)	-0.667931270630545
chr8	65800000	1850	InferCNV (CNV)	-0.667931270630545
chr8	66700000	1851	InferCNV (CNV)	-0.667931270630545
chr8	66800000	1852	InferCNV (CNV)	-0.667931270630545
chr8	67000000	1853	InferCNV (CNV)	-0.667931270630545
chr8	67100000	1854	InferCNV (CNV)	-0.667931270630545
chr8	67200000	1855	InferCNV (CNV)	-0.667931270630545
chr8	67300000	1856	InferCNV (CNV)	-0.667931270630545
chr8	70100000	1857	InferCNV (CNV)	-0.667931270630545
chr8	70200000	1858	InferCNV (CNV)	-0.667931270630545
chr8	70300000	1859	InferCNV (CNV)	-0.667931270630545
chr8	70400000	1860	InferCNV (CNV)	-0.667931270630545
chr8	70500000	1861	InferCNV (CNV)	-0.667931270630545
chr8	70600000	1862	InferCNV (CNV)	-0.667931270630545
chr8	73200000	1863	InferCNV (CNV)	-0.925363114519388
chr8	73400000	1864	InferCNV (CNV)	-0.925363114519388
chr8	73500000	1865	InferCNV (CNV)	-0.925363114519388
chr8	73600000	1866	InferCNV (CNV)	-0.925363114519388
chr8	73700000	1867	InferCNV (CNV)	-0.925363114519388
chr8	80900000	1868	InferCNV (CNV)	-0.925363114519388
chr8	81000000	1869	InferCNV (CNV)	-0.925363114519388
chr8	81100000	1870	InferCNV (CNV)	-0.925363114519388
chr8	86300000	1871	InferCNV (CNV)	-0.925363114519388
chr8	86400000	1872	InferCNV (CNV)	-0.925363114519388
chr8	90000000	1873	InferCNV (CNV)	-0.925363114519388
chr8	96200000	1874	InferCNV (CNV)	-0.925363114519388
chr8	96300000	1875	InferCNV (CNV)	-0.925363114519388
chr8	96600000	1876	InferCNV (CNV)	-1.10973997568303
chr8	96700000	1877	InferCNV (CNV)	-1.10973997568303
chr8	96800000	1878	InferCNV (CNV)	-1.10973997568303
chr8	96900000	1879	InferCNV (CNV)	-1.10973997568303
chr8	97000000	1880	InferCNV (CNV)	-1.10973997568303
chr8	97100000	1881	InferCNV (CNV)	-1.10973997568303
chr8	97600000	1882	InferCNV (CNV)	-1.10973997568303
chr8	97700000	1883	InferCNV (CNV)	-1.10973997568303
chr8	98000000	1884	InferCNV (CNV)	-1.10973997568303
chr8	99000000	1885	InferCNV (CNV)	-1.10973997568303
chr8	99100000	1886	InferCNV (CNV)	-1.10973997568303
chr8	99200000	1887	InferCNV (CNV)	-1.10973997568303
chr8	99300000	1888	InferCNV (CNV)	-1.10973997568303
chr8	99400000	1889	InferCNV (CNV)	-1.10973997568303
chr8	99500000	1890	InferCNV (CNV)	-1.10973997568303
chr8	99600000	1891	InferCNV (CNV)	-1.10973997568303
chr8	99700000	1892	InferCNV (CNV)	-1.10973997568303
chr8	99800000	1893	InferCNV (CNV)	-1.10973997568303
chr8	100200000	1894	InferCNV (CNV)	-1.10973997568303
chr8	100300000	1895	InferCNV (CNV)	-1.10973997568303
chr8	100700000	1896	InferCNV (CNV)	-1.10973997568303
chr8	101100000	1897	InferCNV (CNV)	-1.10973997568303
chr8	101200000	1898	InferCNV (CNV)	-1.10973997568303
chr8	101600000	1899	InferCNV (CNV)	-1.10973997568303
chr8	101700000	1900	InferCNV (CNV)	-1.10973997568303
chr8	101800000	1901	InferCNV (CNV)	-1.10973997568303
chr8	101900000	1902	InferCNV (CNV)	-1.10973997568303
chr8	102000000	1903	InferCNV (CNV)	-1.10973997568303
chr8	102100000	1904	InferCNV (CNV)	-1.10973997568303
chr8	102200000	1905	InferCNV (CNV)	-1.10973997568303
chr8	102300000	1906	InferCNV (CNV)	-1.10973997568303
chr8	102400000	1907	InferCNV (CNV)	-1.10973997568303
chr8	106300000	1908	InferCNV (CNV)	-1.10973997568303
chr8	106400000	1909	InferCNV (CNV)	-1.10973997568303
chr8	106500000	1910	InferCNV (CNV)	-1.10973997568303
chr8	106600000	1911	InferCNV (CNV)	-1.10973997568303
chr8	106700000	1912	InferCNV (CNV)	-1.10973997568303
chr8	108200000	1913	InferCNV (CNV)	-1.10973997568303
chr8	108400000	1914	InferCNV (CNV)	-1.10973997568303
chr8	115400000	1915	InferCNV (CNV)	-1.10973997568303
chr8	115500000	1916	InferCNV (CNV)	-1.10973997568303
chr8	115600000	1917	InferCNV (CNV)	-1.10973997568303
chr8	116600000	1918	InferCNV (CNV)	-1.10973997568303
chr8	116700000	1919	InferCNV (CNV)	-1.10973997568303
chr8	117700000	1920	InferCNV (CNV)	-1.10973997568303
chr8	117800000	1921	InferCNV (CNV)	-1.10973997568303
chr8	117900000	1922	InferCNV (CNV)	-1.10973997568303
chr8	118000000	1923	InferCNV (CNV)	-1.10973997568303
chr8	118100000	1924	InferCNV (CNV)	-1.10973997568303
chr8	120500000	1925	InferCNV (CNV)	-1.10973997568303
chr8	120600000	1926	InferCNV (CNV)	-1.10973997568303
chr8	120700000	1927	InferCNV (CNV)	-1.10973997568303
chr8	120800000	1928	InferCNV (CNV)	-1.10973997568303
chr8	122700000	1929	InferCNV (CNV)	-1.10973997568303
chr8	122800000	1930	InferCNV (CNV)	-1.10973997568303
chr8	122900000	1931	InferCNV (CNV)	-1.10973997568303
chr8	124300000	1932	InferCNV (CNV)	-1.10973997568303
chr8	124400000	1933	InferCNV (CNV)	-1.10973997568303
chr8	124500000	1934	InferCNV (CNV)	-1.10973997568303
chr8	127000000	1935	InferCNV (CNV)	-1.10973997568303
chr8	130000000	1936	InferCNV (CNV)	-1.58285795904634
chr8	130100000	1937	InferCNV (CNV)	-1.58285795904634
chr8	130200000	1938	InferCNV (CNV)	-1.58285795904634
chr8	130300000	1939	InferCNV (CNV)	-1.58285795904634
chr8	130400000	1940	InferCNV (CNV)	-1.58285795904634
chr8	131900000	1941	InferCNV (CNV)	-1.58285795904634
chr8	132000000	1942	InferCNV (CNV)	-1.58285795904634
chr8	132700000	1943	InferCNV (CNV)	-1.58285795904634
chr8	132800000	1944	InferCNV (CNV)	-1.58285795904634
chr8	133000000	1945	InferCNV (CNV)	-1.58285795904634
chr8	133100000	1946	InferCNV (CNV)	-1.58285795904634
chr8	133400000	1947	InferCNV (CNV)	-1.58285795904634
chr8	133500000	1948	InferCNV (CNV)	-1.58285795904634
chr8	139700000	1949	InferCNV (CNV)	-1.58285795904634
chr8	139800000	1950	InferCNV (CNV)	-1.58285795904634
chr8	139900000	1951	InferCNV (CNV)	-1.58285795904634
chr8	140000000	1952	InferCNV (CNV)	-1.58285795904634
chr8	140100000	1953	InferCNV (CNV)	-1.58285795904634
chr8	140200000	1954	InferCNV (CNV)	-1.58285795904634
chr8	140300000	1955	InferCNV (CNV)	-1.58285795904634
chr8	140400000	1956	InferCNV (CNV)	-1.58285795904634
chr8	140500000	1957	InferCNV (CNV)	-1.58285795904634
chr8	140600000	1958	InferCNV (CNV)	-1.58285795904634
chr8	144000000	1959	InferCNV (CNV)	-1.58285795904634
chr8	144400000	1960	InferCNV (CNV)	-1.58285795904634
chr8	144700000	1961	InferCNV (CNV)	-1.58285795904634
chr9	200000	1962	InferCNV (CNV)	0.257431843888862
chr9	300000	1963	InferCNV (CNV)	0.257431843888862
chr9	400000	1964	InferCNV (CNV)	0.257431843888862
chr9	500000	1965	InferCNV (CNV)	0.257431843888862
chr9	600000	1966	InferCNV (CNV)	0.257431843888862
chr9	700000	1967	InferCNV (CNV)	0.257431843888862
chr9	2000000	1968	InferCNV (CNV)	0.257431843888862
chr9	2100000	1969	InferCNV (CNV)	0.257431843888862
chr9	3200000	1970	InferCNV (CNV)	0.257431843888862
chr9	3300000	1971	InferCNV (CNV)	0.257431843888862
chr9	3400000	1972	InferCNV (CNV)	0.257431843888862
chr9	3500000	1973	InferCNV (CNV)	0.257431843888862
chr9	5900000	1974	InferCNV (CNV)	0.257431843888862
chr9	6000000	1975	InferCNV (CNV)	0.257431843888862
chr9	6700000	1976	InferCNV (CNV)	0.257431843888862
chr9	6800000	1977	InferCNV (CNV)	0.257431843888862
chr9	6900000	1978	InferCNV (CNV)	0.257431843888862
chr9	7000000	1979	InferCNV (CNV)	0.257431843888862
chr9	7100000	1980	InferCNV (CNV)	0.257431843888862
chr9	15100000	1981	InferCNV (CNV)	0.257431843888862
chr9	15200000	1982	InferCNV (CNV)	0.257431843888862
chr9	15300000	1983	InferCNV (CNV)	0.257431843888862
chr9	15400000	1984	InferCNV (CNV)	0.257431843888862
chr9	15500000	1985	InferCNV (CNV)	0.257431843888862
chr9	19200000	1986	InferCNV (CNV)	0.257431843888862
chr9	19300000	1987	InferCNV (CNV)	0.257431843888862
chr9	20300000	1988	InferCNV (CNV)	0.257431843888862
chr9	20400000	1989	InferCNV (CNV)	0.257431843888862
chr9	20500000	1990	InferCNV (CNV)	0.257431843888862
chr9	20600000	1991	InferCNV (CNV)	0.257431843888862
chr9	20700000	1992	InferCNV (CNV)	0.257431843888862
chr9	20800000	1993	InferCNV (CNV)	0.257431843888862
chr9	20900000	1994	InferCNV (CNV)	0.257431843888862
chr9	21800000	1995	InferCNV (CNV)	0.257431843888862
chr9	32400000	1996	InferCNV (CNV)	0.257431843888862
chr9	32500000	1997	InferCNV (CNV)	0.257431843888862
chr9	33000000	1998	InferCNV (CNV)	0.257431843888862
chr9	33100000	1999	InferCNV (CNV)	0.257431843888862
[truncated: 31,652 more rows]
