# Supplementary material for: Benchmarking scRNA-seq copy number variation callers
Source: Nat Commun. 2025 Oct 2;16:8777. doi: 10.1038/s41467-025-62359-9 (PMC12491403; doi:10.1038/s41467-025-62359-9)
Supplement: Supplementary file 11 — Source Data [file 41467_2025_62359_MOESM11_ESM.zip › figure_source_data/suppfigure_15C_percell_performance_ALL1.tsv]

cells	cor	auc_gain	auc_loss	auc_trunc_gain	auc_trunc_loss	method	clone
VZA01001R-A01	0.736793760767789	0.887935722709252	0.966385921075306	0.771415924725678	0.943552903670515	InferCNV (CNV)	3_1
VZA01001R-A01	0.311911936815433	0.641937554332144	0.637594060543397	0.640563837163346	0.249813314952036	InferCNV (Expr)	3_1
VZA01001R-A01	0.359149897501615	0.717115918753986	0.811582131847512	0.649897683484806	0.806579929921305	CopyKat	3_1
VZA01001R-A01	0.381766438698645	0.657595468442797	0.589587282440117	0.456961192660927	0.563690715530281	SCEVAN (Expr)	3_1
VZA01001R-A01	0.567488084417462	0.815823776726172	0.874739119612461	0.618262187380766	0.772926359928772	SCEVAN (CNV)	3_1
VZA01001R-A01	0.100466792284459	0.588766216149006	0.686352615171458	0.44304226823491	0.686352615171458	CONICSmat	3_1
VZA01001R-A02	0.736793760767789	0.887935722709252	0.966385921075306	0.771415924725678	0.943552903670515	InferCNV (CNV)	3_1
VZA01001R-A02	0.426034714271204	0.654331551094666	0.989346985275815	0.652889911623512	0.981922664522182	InferCNV (Expr)	3_1
VZA01001R-A02	0.454132053987785	0.704842267547316	0.98613743848967	0.57973394515069	0.98613743848967	CopyKat	3_1
VZA01001R-A02	0.409778655825622	0.572573726468227	0.612863078484309	0.128555037350429	0.612863078484309	SCEVAN (Expr)	3_1
VZA01001R-A02	0.35129346529594	0.572533155428565	0.611599364313478	0.128514466310766	0.220498975625634	SCEVAN (CNV)	3_1
VZA01001R-A02	0.146965387345682	0.568990864483354	0.629892622099065	0.497918539109331	0.629892622099065	CONICSmat	3_1
VZA01001R-A03	0.804372596719691	0.967416440752834	0.964942702050663	0.940203529862792	0.941571170084439	InferCNV (CNV)	3_1
VZA01001R-A03	0.416954152381684	0.719992473844215	0.625759903881134	0.719992473844215	0.198139851034905	InferCNV (Expr)	3_1
VZA01001R-A03	0.490711373672719	0.814107598955729	0.874028280391368	0.760966602740688	0.871886189135888	CopyKat	3_1
VZA01001R-A03	0.488647626377519	0.689837364833479	0.875406877668639	0.474927325415751	0.875406877668639	SCEVAN (Expr)	3_1
VZA01001R-A03	0.567488084417462	0.815823776726172	0.874739119612461	0.618262187380766	0.772926359928772	SCEVAN (CNV)	3_1
VZA01001R-A03	0.47124885459518	0.931166945161207	0.701593349497749	0.931166945161207	0.701593349497749	CONICSmat	3_1
VZA01001R-A04	0.804372596719691	0.967416440752834	0.964942702050663	0.940203529862792	0.941571170084439	InferCNV (CNV)	3_1
VZA01001R-A04	0.549572463734941	0.775032217508181	0.737324563922876	0.775032217508181	0.448896164818963	InferCNV (Expr)	3_1
VZA01001R-A04	0.539419338490444	0.815253161008223	0.804445018859977	0.737744924859244	0.804445018859977	CopyKat	3_1
VZA01001R-A04	0.617078162133971	0.773758560375405	0.662832442989258	0.584648739129583	0.627173205430142	SCEVAN (Expr)	3_1
VZA01001R-A04	0.567488084417462	0.815823776726172	0.874739119612461	0.618262187380766	0.772926359928772	SCEVAN (CNV)	3_1
VZA01001R-A04	0.112847516768732	0.63943195127913	0.771215794942847	0.613179450662152	0.771215794942847	CONICSmat	3_1
VZA01001R-A06	0.804372596719691	0.967416440752834	0.964942702050663	0.940203529862792	0.941571170084439	InferCNV (CNV)	3_1
VZA01001R-A06	0.477322305437896	0.750396935199844	0.886933482681371	0.750396935199844	0.783596128439313	InferCNV (Expr)	3_1
VZA01001R-A06	0.582712535260687	0.894452161046057	0.978973998123576	0.880010922270902	0.975596913473874	CopyKat	3_1
VZA01001R-A06	0.584776906957882	0.811048360223423	0.89618875294388	0.58096520782629	0.89618875294388	SCEVAN (Expr)	3_1
VZA01001R-A06	0.567488084417462	0.815823776726172	0.874739119612461	0.618262187380766	0.772926359928772	SCEVAN (CNV)	3_1
VZA01001R-A06	0.124188018592155	0.601882684380947	0.743332178732248	0.585428524488073	0.743332178732248	CONICSmat	3_1
VZA01001R-A07	0.804372596719691	0.967416440752834	0.964942702050663	0.940203529862792	0.941571170084439	InferCNV (CNV)	3_1
VZA01001R-A07	0.471654670282185	0.757971639475713	0.780455990196641	0.757971639475713	0.520420472169567	InferCNV (Expr)	3_1
VZA01001R-A07	0.475560284624379	0.830320743699067	0.893424378195186	0.723827576728269	0.887713730445938	CopyKat	3_1
VZA01001R-A07	0.526290703269751	0.791584973763301	0.889745725391081	0.572054394367828	0.889745725391081	SCEVAN (Expr)	3_1
VZA01001R-A07	0.567488084417462	0.815823776726172	0.874739119612461	0.618262187380766	0.772926359928772	SCEVAN (CNV)	3_1
VZA01001R-A07	0.307030064201514	0.819913856441073	0.777623830966401	0.801553959466375	0.777623830966401	CONICSmat	3_1
VZA01001R-A08	0.804372596719691	0.967416440752834	0.964942702050663	0.940203529862792	0.941571170084439	InferCNV (CNV)	3_1
VZA01001R-A08	0.366096868410807	0.702664651182509	0.99117793478469	0.702664651182509	0.99117793478469	InferCNV (Expr)	3_1
VZA01001R-A08	0.46900619056458	0.861613551274273	0.982185938307772	0.839082720703037	0.982185938307772	CopyKat	3_1
VZA01001R-A08	0.477158827760127	0.759586275683406	0.90187546671262	0.536978907162065	0.90187546671262	SCEVAN (Expr)	3_1
VZA01001R-A08	0.567488084417462	0.815823776726172	0.874739119612461	0.618262187380766	0.772926359928772	SCEVAN (CNV)	3_1
VZA01001R-A08	0.371133495782074	0.887195686080671	0.764980949082092	0.887195686080671	0.764980949082092	CONICSmat	3_1
VZA01001R-B01	0.804372596719691	0.967416440752834	0.964942702050663	0.940203529862792	0.941571170084439	InferCNV (CNV)	3_1
VZA01001R-B01	0.404561457684216	0.73146610061709	0.978369665115745	0.73146610061709	0.971080571351983	InferCNV (Expr)	3_1
VZA01001R-B01	0.374701080790213	0.744875626970716	0.93215195205545	0.654890656489566	0.93215195205545	CopyKat	3_1
VZA01001R-B01	0.510467380929425	0.718473908946735	0.889063606946598	0.517707435395178	0.889063606946598	SCEVAN (Expr)	3_1
VZA01001R-B01	0.567488084417462	0.815823776726172	0.874739119612461	0.618262187380766	0.772926359928772	SCEVAN (CNV)	3_1
VZA01001R-B01	0.0641218056690056	0.564678500857876	0.66799445791479	0.367378023987537	0.66799445791479	CONICSmat	3_1
VZA01001R-B02	0.666766931608335	0.766795384747933	0.984823462959772	0.522180506481566	0.977408715798342	InferCNV (CNV)	3_1
VZA01001R-B02	0.36841309160322	0.728926877766751	0.970501369023685	0.728926877766751	0.970501369023685	InferCNV (Expr)	3_1
VZA01001R-B02	0.407882854232929	0.824182664496192	0.885327512589274	0.785774995749158	0.885327512589274	CopyKat	3_1
VZA01001R-B02	0.411290484678531	0.671038386129628	0.97895724433722	0.671038386129628	0.971901506883413	SCEVAN (Expr)	3_1
VZA01001R-B02	0.453122697929971	0.665277754351928	0.972856472705689	0.309170468112302	0.965719359718153	SCEVAN (CNV)	3_1
VZA01001R-B02	0.339547486326081	0.855771884803438	0.659854520263249	0.855771884803438	0.659854520263249	CONICSmat	3_1
VZA01001R-B03	0.804372596719691	0.967416440752834	0.964942702050663	0.940203529862792	0.941571170084439	InferCNV (CNV)	3_1
VZA01001R-B03	0.439971419226865	0.662415900565403	0.843427489612652	0.662222390381837	0.690758611446187	InferCNV (Expr)	3_1
VZA01001R-B03	0.438482132391114	0.738881369824173	0.971654986884179	0.611681587540224	0.968060103011852	CopyKat	3_1
VZA01001R-B03	0.478425073706596	0.587121521204295	0.895947019740747	0.365734930707855	0.895947019740747	SCEVAN (Expr)	3_1
VZA01001R-B03	0.567488084417462	0.815823776726172	0.874739119612461	0.618262187380766	0.772926359928772	SCEVAN (CNV)	3_1
VZA01001R-B03	0.300826260708317	0.841289697257695	0.752684447523381	0.770136522431716	0.752684447523381	CONICSmat	3_1
VZA01001R-B06	0.804372596719691	0.967416440752834	0.964942702050663	0.940203529862792	0.941571170084439	InferCNV (CNV)	3_1
VZA01001R-B06	0.437203726822483	0.75269729035599	0.755602944836962	0.75269729035599	0.49229086487832	InferCNV (Expr)	3_1
VZA01001R-B06	0.428634082055398	0.80188021696845	0.951062190054952	0.696699568716173	0.949307829283704	CopyKat	3_1
VZA01001R-B06	0.496479322782104	0.774305357702093	0.881780496677963	0.576094859649275	0.881780496677964	SCEVAN (Expr)	3_1
VZA01001R-B06	0.567488084417462	0.815823776726172	0.874739119612461	0.618262187380766	0.772926359928772	SCEVAN (CNV)	3_1
VZA01001R-B06	0.39460231022288	0.844933343987547	0.641842743332179	0.819737071925134	0.641842743332179	CONICSmat	3_1
VZA01001R-B07	0.804372596719691	0.967416440752834	0.964942702050663	0.940203529862792	0.941571170084439	InferCNV (CNV)	3_1
VZA01001R-B07	0.429940455025407	0.680625459558195	0.773517529247324	0.680625459558195	0.561450494954717	InferCNV (Expr)	3_1
VZA01001R-B07	0.397147639077251	0.75302083300094	0.951411626170372	0.583938745935488	0.950662492580466	CopyKat	3_1
VZA01001R-B07	0.503494169234178	0.751674239167647	0.90090853390009	0.562970128318449	0.90090853390009	SCEVAN (Expr)	3_1
VZA01001R-B07	0.567488084417462	0.815823776726172	0.874739119612461	0.618262187380766	0.772926359928772	SCEVAN (CNV)	3_1
VZA01001R-B07	0.238867567154052	0.749585911735498	0.797367509525459	0.706395568790037	0.797367509525459	CONICSmat	3_1
VZA01001R-C01	0.804372596719691	0.967416440752834	0.964942702050663	0.940203529862792	0.941571170084439	InferCNV (CNV)	3_1
VZA01001R-C01	0.480875194611088	0.750664065865487	0.54445976219197	0.750664065865487	0	InferCNV (Expr)	3_1
VZA01001R-C01	0.607898324913627	0.904258956284933	0.717717847090585	0.892860203593682	0.712952591571409	CopyKat	3_1
VZA01001R-C01	0.549254024582527	0.698234658334864	0.875619890095161	0.493399000676032	0.875619890095162	SCEVAN (Expr)	3_1
VZA01001R-C01	0.567488084417462	0.815823776726172	0.874739119612461	0.618262187380766	0.772926359928772	SCEVAN (CNV)	3_1
VZA01001R-C01	0.299710944769647	0.83488043356049	0.659508139937652	0.83488043356049	0.659508139937652	CONICSmat	3_1
VZA01001R-C02	0.736793760767789	0.887935722709252	0.966385921075306	0.771415924725678	0.943552903670515	InferCNV (CNV)	3_1
VZA01001R-C02	0.409104146003013	0.754788864206907	0.529209029812166	0.754788864206907	0	InferCNV (Expr)	3_1
VZA01001R-C02	0.434859556821544	0.829557187615531	0.881639286192965	0.780986473433035	0.881639286192965	CopyKat	3_1
VZA01001R-C02	0.414021536698106	0.626201917050002	0.838457598560132	0.263765548623023	0.829743236257108	SCEVAN (Expr)	3_1
VZA01001R-C02	0.453122697929971	0.665277754351928	0.972856472705689	0.309170468112302	0.965719359718153	SCEVAN (CNV)	3_1
VZA01001R-C02	0.232168965942355	0.702830178672574	0.654485625216488	0.66393758516594	0.654485625216488	CONICSmat	3_1
VZA01001R-C04	0.804372596719691	0.967416440752834	0.964942702050663	0.940203529862792	0.941571170084439	InferCNV (CNV)	3_1
VZA01001R-C04	0.499059253310275	0.77192032759519	0.94085674076627	0.77192032759519	0.911657284546307	InferCNV (Expr)	3_1
VZA01001R-C04	0.423741404784942	0.822990833224308	0.934535776514064	0.75301809787467	0.934535776514064	CopyKat	3_1
VZA01001R-C04	0.531888371119042	0.77376243513762	0.904414862044536	0.541791361833045	0.904414862044536	SCEVAN (Expr)	3_1
VZA01001R-C04	0.567488084417462	0.815823776726172	0.874739119612461	0.618262187380766	0.772926359928772	SCEVAN (CNV)	3_1
VZA01001R-C04	0.387658738210694	0.816055711165215	0.786802909594735	0.701618144031295	0.786802909594735	CONICSmat	3_1
VZA01001R-C06	0.804372596719691	0.967416440752834	0.964942702050663	0.940203529862792	0.941571170084439	InferCNV (CNV)	3_1
VZA01001R-C06	0.387029649840433	0.708827802376189	0.7979182223754	0.707848855098936	0.578448407911617	InferCNV (Expr)	3_1
VZA01001R-C06	0.392013502017016	0.776461776838312	0.993339173224577	0.739401613633328	0.993339173224577	CopyKat	3_1
VZA01001R-C06	0.480588656120089	0.752518937330508	0.891109962280047	0.554483943213308	0.891109962280047	SCEVAN (Expr)	3_1
VZA01001R-C06	0.567488084417462	0.815823776726172	0.874739119612461	0.618262187380766	0.772926359928772	SCEVAN (CNV)	3_1
VZA01001R-C06	0.00284912373938669	0.593179229092226	0.595427779702113	0.486476809525055	0.595427779702113	CONICSmat	3_1
VZA01001R-C07	0.724256829829825	0.820521584021028	0.758683248128363	0.639162198913881	0.470147146112164	InferCNV (CNV)	3_1
VZA01001R-C07	0.432053632648019	0.660807988209782	0.75471978095621	0.660807988209782	0.513278572385931	InferCNV (Expr)	3_1
VZA01001R-C07	0.43863138524785	0.759514250691645	0.939413521741628	0.716935628347396	0.939413521741628	CopyKat	3_1
VZA01001R-C07	0.425669136609546	0.568009484506193	0.614911827215808	0.128698631479571	0.614911827215808	SCEVAN (Expr)	3_1
VZA01001R-C07	0.35129346529594	0.572533155428565	0.611599364313478	0.128514466310766	0.220498975625634	SCEVAN (CNV)	3_1
VZA01001R-C07	-0.161376043008171	0.27132251082098	0.582958087980603	0.212014134275618	0.582958087980603	CONICSmat	3_1
VZA01001R-C08	0.804372596719691	0.967416440752834	0.964942702050663	0.940203529862792	0.941571170084439	InferCNV (CNV)	3_1
VZA01001R-C08	0.204496296503546	0.61616012887915	0.573176948704693	0.615949068302029	0.118336779826527	InferCNV (Expr)	3_1
VZA01001R-C08	0.27701462588465	0.704660381650402	0.534180117563712	0.560325261215955	0.530317173109694	CopyKat	3_1
VZA01001R-C08	0.356488276082273	0.564761408097706	0.74416728895016	0.356924177285414	0.730261646274915	SCEVAN (Expr)	3_1
VZA01001R-C08	0.567488084417462	0.815823776726172	0.874739119612461	0.618262187380766	0.772926359928772	SCEVAN (CNV)	3_1
VZA01001R-C08	0.0290471632225546	0.458173137097806	0.682196051264288	0.398327807049365	0.682196051264288	CONICSmat	3_1
VZA01001R-E01	0.736793760767789	0.887935722709252	0.966385921075306	0.771415924725678	0.943552903670515	InferCNV (CNV)	3_1
VZA01001R-E01	0.250218953948207	0.646600374803467	0.797841633637774	0.644884766850999	0.620979091274628	InferCNV (Expr)	3_1
VZA01001R-E01	0.281274736202692	0.696574436689348	0.923320313247937	0.663521917250578	0.923320313247937	CopyKat	3_1
VZA01001R-E01	0.340270119085515	0.655103540484199	0.978153062592146	0.306830339661656	0.978153062592146	SCEVAN (Expr)	3_1
VZA01001R-E01	0.453122697929971	0.665277754351928	0.972856472705689	0.309170468112302	0.965719359718153	SCEVAN (CNV)	3_1
VZA01001R-E01	0.0856844039710921	0.580753870461264	0.712850710079667	0.476817303574135	0.712850710079667	CONICSmat	3_1
VZA01001R-E02	0.724256829829825	0.820521584021028	0.758683248128363	0.639162198913881	0.470147146112164	InferCNV (CNV)	3_1
VZA01001R-E02	0.420164808530746	0.679657680713211	0.791934727248358	0.679657680713212	0.576564803645624	InferCNV (Expr)	3_1
VZA01001R-E02	0.443419959438178	0.817502118583223	0.965525494476037	0.718023068966665	0.962330308078197	CopyKat	3_1
VZA01001R-E02	0.273779723085199	0.559973455599556	0.613858732073449	0.118020470596709	0.613858732073449	SCEVAN (Expr)	3_1
VZA01001R-E02	0.35129346529594	0.572533155428565	0.611599364313478	0.128514466310766	0.220498975625634	SCEVAN (CNV)	3_1
VZA01001R-E02	0.297613469844473	0.859032026990046	0.85140284031867	0.859032026990046	0.85140284031867	CONICSmat	3_1
VZA01001R-E03	0.666766931608335	0.766795384747933	0.984823462959772	0.522180506481566	0.977408715798342	InferCNV (CNV)	3_1
VZA01001R-E03	0.372722270002743	0.725813050472653	0.748190591073583	0.725813050472653	0.523402646140885	InferCNV (Expr)	3_1
VZA01001R-E03	0.445917942111131	0.858984639075017	0.829628353150669	0.802711467427153	0.829628353150669	CopyKat	3_1
VZA01001R-E03	0.407007328102008	0.684464893058843	0.880679533574588	0.473227444439329	0.880679533574588	SCEVAN (Expr)	3_1
VZA01001R-E03	0.567488084417462	0.815823776726172	0.874739119612461	0.618262187380766	0.772926359928772	SCEVAN (CNV)	3_1
VZA01001R-E03	0.335175405871334	0.826108150166897	0.771388985105646	0.81387584022734	0.771388985105646	CONICSmat	3_1
VZA01001R-E04	0.724256829829825	0.820521584021028	0.758683248128363	0.639162198913881	0.470147146112164	InferCNV (CNV)	3_1
VZA01001R-E04	0.371376459965165	0.687953204724659	0.808054263120608	0.687296090638438	0.634867980163517	InferCNV (Expr)	3_1
VZA01001R-E04	0.488998393133047	0.846532292952081	0.897615218182166	0.813558636320745	0.897615218182166	CopyKat	3_1
VZA01001R-E04	0.41054355180627	0.572720283650828	0.610642005093151	0.572720283650828	0.219541616405308	SCEVAN (Expr)	3_1
VZA01001R-E04	0.35129346529594	0.572533155428565	0.611599364313478	0.128514466310766	0.220498975625634	SCEVAN (CNV)	3_1
VZA01001R-E04	0.318637657455743	0.739342074031227	0.805334257014202	0.723908785789731	0.805334257014202	CONICSmat	3_1
VZA01001R-E05	0.724256829829825	0.820521584021028	0.758683248128363	0.639162198913881	0.470147146112164	InferCNV (CNV)	3_1
VZA01001R-E05	0.348758078226228	0.641047270731463	0.668076378118598	0.640580247920962	0.305105596722002	InferCNV (Expr)	3_1
VZA01001R-E05	0.420845308402456	0.756919299643568	0.967799222624313	0.699685300929988	0.961411243226683	CopyKat	3_1
VZA01001R-E05	0.416956771123894	0.570453547755077	0.614605472265303	0.12870159453303	0.614605472265303	SCEVAN (Expr)	3_1
VZA01001R-E05	0.35129346529594	0.572533155428565	0.611599364313478	0.128514466310766	0.220498975625634	SCEVAN (CNV)	3_1
VZA01001R-E05	0.104684876753405	0.587043627825694	0.790613093176308	0.375984129936148	0.790613093176308	CONICSmat	3_1
VZA01001R-E06	0.804372596719691	0.967416440752834	0.964942702050663	0.940203529862792	0.941571170084439	InferCNV (CNV)	3_1
VZA01001R-E06	0.45459885010323	0.759154581587219	0.698419878606851	0.757403644920437	0.36658959924943	InferCNV (Expr)	3_1
VZA01001R-E06	0.441531761762594	0.818571325027363	0.92133618626381	0.748659218310029	0.916458441036246	CopyKat	3_1
VZA01001R-E06	0.571183727356615	0.766241065824005	0.883290730848029	0.574240671965822	0.883290730848029	SCEVAN (Expr)	3_1
VZA01001R-E06	0.567488084417462	0.815823776726172	0.874739119612461	0.618262187380766	0.772926359928772	SCEVAN (CNV)	3_1
VZA01001R-E06	0.392002017362875	0.852340615205401	0.724108070661586	0.685828458205666	0.724108070661586	CONICSmat	3_1
VZA01001R-E07	0.804372596719691	0.967416440752834	0.964942702050663	0.940203529862792	0.941571170084439	InferCNV (CNV)	3_1
VZA01001R-E07	0.494442196157696	0.771818102250872	0.805720700021062	0.771818102250872	0.627017634556838	InferCNV (Expr)	3_1
VZA01001R-E07	0.53807780527606	0.870817251170748	0.895913512168036	0.840728810862827	0.893881517222892	CopyKat	3_1
VZA01001R-E07	0.621400506398625	0.810140298301988	0.895599977023379	0.619986342602828	0.895599977023379	SCEVAN (Expr)	3_1
VZA01001R-E07	0.567488084417462	0.815823776726172	0.874739119612461	0.618262187380766	0.772926359928772	SCEVAN (CNV)	3_1
VZA01001R-E07	0.243753653690619	0.779589308355331	0.668687218565985	0.74046878067948	0.668687218565985	CONICSmat	3_1
VZA01001R-E08	0.736793760767789	0.887935722709252	0.966385921075306	0.771415924725678	0.943552903670515	InferCNV (CNV)	3_1
VZA01001R-E08	0.258443027622328	0.652079288575423	0.72095611465334	0.652079288575423	0.392859536255194	InferCNV (Expr)	3_1
VZA01001R-E08	0.39995765134656	0.785757103464812	0.970987228828001	0.705955349975361	0.970987228828001	CopyKat	3_1
VZA01001R-E08	0.51786092560337	0.771686930153536	0.886904761904762	0.578928678391545	0.886904761904762	SCEVAN (Expr)	3_1
VZA01001R-E08	0.567488084417462	0.815823776726172	0.874739119612461	0.618262187380766	0.772926359928772	SCEVAN (CNV)	3_1
VZA01001R-E08	0.255502207046459	0.861600588150299	0.720990647731209	0.838416359591962	0.720990647731209	CONICSmat	3_1
VZA01001R-F01	0.736793760767789	0.887935722709252	0.966385921075306	0.771415924725678	0.943552903670515	InferCNV (CNV)	3_1
VZA01001R-F01	0.408308345440376	0.758195577939019	0.872650879813124	0.756107309032344	0.760801405403335	InferCNV (Expr)	3_1
VZA01001R-F01	0.404241413406607	0.832659048732201	0.900358052348402	0.796806671702338	0.894788615084152	CopyKat	3_1
VZA01001R-F01	0.487181665942879	0.763545143031149	0.876050701744309	0.558160636700927	0.876050701744309	SCEVAN (Expr)	3_1
VZA01001R-F01	0.567488084417462	0.815823776726172	0.874739119612461	0.618262187380766	0.772926359928772	SCEVAN (CNV)	3_1
VZA01001R-F01	0.246187863358261	0.776098167734563	0.630931763075857	0.707452740195354	0.630931763075857	CONICSmat	3_1
VZA01001R-F02	0.736793760767789	0.887935722709252	0.966385921075306	0.771415924725678	0.943552903670515	InferCNV (CNV)	3_1
VZA01001R-F02	0.431149907860774	0.703311280618029	0.967848287284355	0.703311280618029	0.96016906963831	InferCNV (Expr)	3_1
VZA01001R-F02	0.360569549861421	0.679343141192232	0.966367970589925	0.588371245982213	0.966367970589925	CopyKat	3_1
VZA01001R-F02	0.418507635433143	0.619509974777577	0.982231412870737	0.262592179453458	0.982231412870737	SCEVAN (Expr)	3_1
VZA01001R-F02	0.453122697929971	0.665277754351928	0.972856472705689	0.309170468112302	0.965719359718153	SCEVAN (CNV)	3_1
VZA01001R-F02	-0.0363286343252473	0.445753199858667	0.736924142708694	0.373991650585169	0.736924142708694	CONICSmat	3_1
VZA01001R-F03	0.804372596719691	0.967416440752834	0.964942702050663	0.940203529862792	0.941571170084439	InferCNV (CNV)	3_1
VZA01001R-F03	0.431908192050951	0.747588644302751	0.677547054205679	0.747235585086815	0.291252608803875	InferCNV (Expr)	3_1
VZA01001R-F03	0.506612863465167	0.850624725632646	0.724388247458211	0.811766786723515	0.719053363202941	CopyKat	3_1
VZA01001R-F03	0.592709631331683	0.793589821318759	0.887950676852969	0.593474763673694	0.887950676852969	SCEVAN (Expr)	3_1
VZA01001R-F03	0.567488084417462	0.815823776726172	0.874739119612461	0.618262187380766	0.772926359928772	SCEVAN (CNV)	3_1
VZA01001R-F03	0.281517931194418	0.822129555707512	0.7639418081053	0.770662397438463	0.7639418081053	CONICSmat	3_1
VZA01001R-F04	0.804372596719691	0.967416440752834	0.964942702050663	0.940203529862792	0.941571170084439	InferCNV (CNV)	3_1
VZA01001R-F04	0.391780642922018	0.744837449166536	0.541099431328623	0.744341935457402	0	InferCNV (Expr)	3_1
VZA01001R-F04	0.373628617858957	0.794723759084607	0.813109119803933	0.756141156219928	0.813109119803933	CopyKat	3_1
VZA01001R-F04	0.410252878797333	0.709253798292643	0.8805670438662	0.48482825458373	0.8805670438662	SCEVAN (Expr)	3_1
VZA01001R-F04	0.567488084417462	0.815823776726172	0.874739119612461	0.618262187380766	0.772926359928772	SCEVAN (CNV)	3_1
VZA01001R-F04	0.408546892995229	0.839957213432889	0.774506408036024	0.820545566444696	0.774506408036024	CONICSmat	3_1
VZA01001R-F05	0.666766931608335	0.766795384747933	0.984823462959772	0.522180506481566	0.977408715798342	InferCNV (CNV)	3_1
VZA01001R-F05	0.312966535670678	0.664074640684183	0.804097976142608	0.664074640684183	0.607647864131579	InferCNV (Expr)	3_1
VZA01001R-F05	0.355899166460734	0.74256877588968	0.974821452505409	0.675801608527759	0.974821452505409	CopyKat	3_1
VZA01001R-F05	0.477195520254756	0.754610397217829	0.9056283148563	0.554795519680829	0.9056283148563	SCEVAN (Expr)	3_1
VZA01001R-F05	0.567488084417462	0.815823776726172	0.874739119612461	0.618262187380766	0.772926359928772	SCEVAN (CNV)	3_1
VZA01001R-F05	0.0317816254440776	0.525143118851287	0.824385174922064	0.486932442150803	0.824385174922064	CONICSmat	3_1
VZA01001R-F06	0.804372596719691	0.967416440752834	0.964942702050663	0.940203529862792	0.941571170084439	InferCNV (CNV)	3_1
VZA01001R-F06	0.33514326117739	0.633858903041141	0.774417446914431	0.633858903041141	0.572199245600934	InferCNV (Expr)	3_1
VZA01001R-F06	0.335703224226458	0.723376166930226	0.893070155283666	0.571193057520161	0.893070155283665	CopyKat	3_1
VZA01001R-F06	0.47380143688981	0.737895812658438	0.872534800007659	0.53248190372082	0.872534800007659	SCEVAN (Expr)	3_1
VZA01001R-F06	0.567488084417462	0.815823776726172	0.874739119612461	0.618262187380766	0.772926359928772	SCEVAN (CNV)	3_1
VZA01001R-F06	-0.022538075587994	0.436348263610699	0.671631451333564	0.348339274471632	0.671631451333564	CONICSmat	3_1
VZA01001R-F07	0.804372596719691	0.967416440752834	0.964942702050663	0.940203529862792	0.941571170084439	InferCNV (CNV)	3_1
VZA01001R-F07	0.438400690196685	0.723037922981579	0.89912066555613	0.723037922981579	0.816610661152278	InferCNV (Expr)	3_1
VZA01001R-F07	0.476712949977913	0.823082459954333	0.943532559787083	0.727147906055706	0.943532559787083	CopyKat	3_1
VZA01001R-F07	0.605658917846339	0.748193107208288	0.898060390219618	0.523339288311028	0.898060390219618	SCEVAN (Expr)	3_1
VZA01001R-F07	0.567488084417462	0.815823776726172	0.874739119612461	0.618262187380766	0.772926359928772	SCEVAN (CNV)	3_1
VZA01001R-F07	0.126327563899671	0.639278266606607	0.651714582611708	0.55267836791592	0.651714582611708	CONICSmat	3_1
VZA01001R-G01	0.804372596719691	0.967416440752834	0.964942702050663	0.940203529862792	0.941571170084439	InferCNV (CNV)	3_1
VZA01001R-G01	0.550831776254969	0.81164165469669	0.647682233327589	0.81164165469669	0.212418863806077	InferCNV (Expr)	3_1
VZA01001R-G01	0.548584143688909	0.888836035106256	0.801663890324928	0.883883177286782	0.799605568001225	CopyKat	3_1
VZA01001R-G01	0.518456204725933	0.644249191884151	0.968560323204473	0.291214820008178	0.968560323204473	SCEVAN (Expr)	3_1
VZA01001R-G01	0.453122697929971	0.665277754351928	0.972856472705689	0.309170468112302	0.965719359718153	SCEVAN (CNV)	3_1
VZA01001R-G01	0.41272540575271	0.883407783185813	0.715102182196051	0.883407783185813	0.715102182196051	CONICSmat	3_1
VZA01001R-G03	0.724256829829825	0.820521584021028	0.758683248128363	0.639162198913881	0.470147146112164	InferCNV (CNV)	3_1
VZA01001R-G03	0.447817388638374	0.739095279491157	0.886219053363203	0.739095279491157	0.787229306680453	InferCNV (Expr)	3_1
VZA01001R-G03	0.469289590657091	0.834911425215038	0.947718612977962	0.793226961233688	0.947718612977962	CopyKat	3_1
VZA01001R-G03	0.522015643072579	0.783731970389523	0.888173262871695	0.553044810941234	0.888173262871695	SCEVAN (Expr)	3_1
VZA01001R-G03	0.567488084417462	0.815823776726172	0.874739119612461	0.618262187380766	0.772926359928772	SCEVAN (CNV)	3_1
VZA01001R-G03	0.1823092037648	0.708687403254674	0.65552476619328	0.639200481419594	0.65552476619328	CONICSmat	3_1
VZA01001R-G06	0.804372596719691	0.967416440752834	0.964942702050663	0.940203529862792	0.941571170084439	InferCNV (CNV)	3_1
VZA01001R-G06	0.542967731561913	0.825987164052418	0.827797403641794	0.825987164052418	0.615967315756218	InferCNV (Expr)	3_1
VZA01001R-G06	0.595460132896781	0.890784128791626	0.940686809504662	0.842649667249097	0.940686809504662	CopyKat	3_1
VZA01001R-G06	0.581222574361239	0.770703196405315	0.895741187508377	0.570085103453872	0.895741187508377	SCEVAN (Expr)	3_1
VZA01001R-G06	0.567488084417462	0.815823776726172	0.874739119612461	0.618262187380766	0.772926359928772	SCEVAN (CNV)	3_1
VZA01001R-G06	0.187786925980901	0.70705556431621	0.767405611361275	0.655131359145287	0.767405611361275	CONICSmat	3_1
VZA01001R-G07	0.804372596719691	0.967416440752834	0.964942702050663	0.940203529862792	0.941571170084439	InferCNV (CNV)	3_1
VZA01001R-G07	0.498236958742566	0.809556006952691	0.883439121527179	0.809556006952691	0.800692170716296	InferCNV (Expr)	3_1
VZA01001R-G07	0.514684869930871	0.86708631101212	0.964472399333678	0.778339213095055	0.964472399333678	CopyKat	3_1
VZA01001R-G07	0.611786959612718	0.795836727549057	0.897842590996994	0.600902910766961	0.897842590996994	SCEVAN (Expr)	3_1
VZA01001R-G07	0.567488084417462	0.815823776726172	0.874739119612461	0.618262187380766	0.772926359928772	SCEVAN (CNV)	3_1
VZA01001R-G07	0.232352056364206	0.802826336555761	0.604260478004849	0.759453080564475	0.604260478004849	CONICSmat	3_1
VZA01001R-G08	0.804372596719691	0.967416440752834	0.964942702050663	0.940203529862792	0.941571170084439	InferCNV (CNV)	3_1
VZA01001R-G08	0.422276441655389	0.77476030037157	0.763000938212036	0.772644224347821	0.542784383556398	InferCNV (Expr)	3_1
VZA01001R-G08	0.424123856373882	0.816414905891143	0.829848545771344	0.744937965056938	0.829848545771344	CopyKat	3_1
VZA01001R-G08	0.53768352651272	0.760026631012776	0.89179447412258	0.555746659841007	0.89179447412258	SCEVAN (Expr)	3_1
VZA01001R-G08	0.567488084417462	0.815823776726172	0.874739119612461	0.618262187380766	0.772926359928772	SCEVAN (CNV)	3_1
VZA01001R-G08	0.185567163283149	0.637282487277997	0.818669899549706	0.632459805683174	0.818669899549706	CONICSmat	3_1
VZA01001R-H01	0.804372596719691	0.967416440752834	0.964942702050663	0.940203529862792	0.941571170084439	InferCNV (CNV)	3_1
VZA01001R-H01	0.336442174644623	0.678371943439412	0.557404455549811	0.678263450097393	0.0390985505581404	InferCNV (Expr)	3_1
VZA01001R-H01	0.407448268044018	0.798832146668411	0.578824171405595	0.709711476088386	0.273380573692194	CopyKat	3_1
VZA01001R-H01	0.369059421236252	0.619773686535384	0.957521971394106	0.26400350460846	0.957521971394107	SCEVAN (Expr)	3_1
VZA01001R-H01	0.453122697929971	0.665277754351928	0.972856472705689	0.309170468112302	0.965719359718153	SCEVAN (CNV)	3_1
VZA01001R-H01	0.249452545340175	0.698674092559187	0.627121579494285	0.590546789793546	0.627121579494285	CONICSmat	3_1
VZA01001R-H02	0.804372596719691	0.967416440752834	0.964942702050663	0.940203529862792	0.941571170084439	InferCNV (CNV)	3_1
VZA01001R-H02	0.395393900369827	0.7432717033409	0.825631378405806	0.742757043747889	0.631603385222203	InferCNV (Expr)	3_1
VZA01001R-H02	0.413170443147217	0.824194972564404	0.853004671912995	0.786419004022003	0.850355180270741	CopyKat	3_1
VZA01001R-H02	0.239144814032664	0.569926580093842	0.61506500469106	0.128174626871795	0.61506500469106	SCEVAN (Expr)	3_1
VZA01001R-H02	0.35129346529594	0.572533155428565	0.611599364313478	0.128514466310766	0.220498975625634	SCEVAN (CNV)	3_1
VZA01001R-H02	0.32916941376697	0.859943527954228	0.774506408036024	0.859943527954228	0.774506408036024	CONICSmat	3_1
VZA01001R-H03	0.804372596719691	0.967416440752834	0.964942702050663	0.940203529862792	0.941571170084439	InferCNV (CNV)	3_1
VZA01001R-H03	0.5033569084607	0.778636544113256	0.681539242154441	0.778422064628299	0.314602600187642	InferCNV (Expr)	3_1
VZA01001R-H03	0.499014282069243	0.809251610191628	0.787978440270358	0.763755063972324	0.785005839891244	CopyKat	3_1
VZA01001R-H03	0.430346286687139	0.570284653707942	0.61506500469106	0.128532700485895	0.61506500469106	SCEVAN (Expr)	3_1
VZA01001R-H03	0.35129346529594	0.572533155428565	0.611599364313478	0.128514466310766	0.220498975625634	SCEVAN (CNV)	3_1
VZA01001R-H03	0.400742005906638	0.871396100322149	0.766539660547281	0.871396100322149	0.766539660547281	CONICSmat	3_1
VZA01001R-H05	0.724256829829825	0.820521584021028	0.758683248128363	0.639162198913881	0.470147146112164	InferCNV (CNV)	3_1
VZA01001R-H05	0.122448963458037	0.527711159725448	0.507065311046011	0.527711159725448	0	InferCNV (Expr)	3_1
VZA01001R-H05	-0.206112576382319	0.265419322264737	0.599064773120887	0.212014134275618	0.599064773120887	CONICSmat	3_1
VZA01001R-H06	0.736793760767789	0.887935722709252	0.966385921075306	0.771415924725678	0.943552903670515	InferCNV (CNV)	3_1
VZA01001R-H06	0.40590897064899	0.693321003991916	0.619145748367703	0.692927145809126	0.184440040592031	InferCNV (Expr)	3_1
VZA01001R-H06	0.516824087164849	0.831364422298026	0.732535374423191	0.793289413283505	0.727262718517242	CopyKat	3_1
VZA01001R-H06	0.441235208092012	0.573066277123905	0.611407892469412	0.12869885940676	0.611407892469412	SCEVAN (Expr)	3_1
VZA01001R-H06	0.35129346529594	0.572533155428565	0.611599364313478	0.128514466310766	0.220498975625634	SCEVAN (CNV)	3_1
VZA01001R-H06	0.131252549844496	0.752458542263167	0.590751645306547	0.578295858551645	0.590751645306547	CONICSmat	3_1
VZA01001R-H07	0.736793760767789	0.887935722709252	0.966385921075306	0.771415924725678	0.943552903670515	InferCNV (CNV)	3_1
VZA01001R-H07	0.364086672165323	0.691618387889226	0.799922693242958	0.691618387889226	0.636842533555441	InferCNV (Expr)	3_1
VZA01001R-H07	0.409832939575688	0.795211979123692	0.875038294368813	0.707559843423138	0.875038294368813	CopyKat	3_1
VZA01001R-H07	0.484322796115465	0.757060614500819	0.88522938326919	0.556073507430198	0.88522938326919	SCEVAN (Expr)	3_1
VZA01001R-H07	0.567488084417462	0.815823776726172	0.874739119612461	0.618262187380766	0.772926359928772	SCEVAN (CNV)	3_1
VZA01001R-H07	0.221596377315761	0.675087973867949	0.744717700034638	0.643617737191196	0.744717700034638	CONICSmat	3_1
VZA01001R-H08	0.736793760767789	0.887935722709252	0.966385921075306	0.771415924725678	0.943552903670515	InferCNV (CNV)	3_1
VZA01001R-H08	0.457664466074137	0.790577535587412	0.699769755107511	0.790577535587412	0.384078158806748	InferCNV (Expr)	3_1
VZA01001R-H08	0.463814601848837	0.835315768048529	0.724656308039903	0.783476691937714	0.718849924368622	CopyKat	3_1
VZA01001R-H08	0.546678870006925	0.762077747787625	0.635495050452831	0.55976501618511	0.611223600819499	SCEVAN (Expr)	3_1
VZA01001R-H08	0.567488084417462	0.815823776726172	0.874739119612461	0.618262187380766	0.772926359928772	SCEVAN (CNV)	3_1
VZA01001R-H08	0.209206933205673	0.756708206313659	0.818843089712504	0.756708206313659	0.818843089712504	CONICSmat	3_1
VZA01001R-I01	0.804372596719691	0.967416440752834	0.964942702050663	0.940203529862792	0.941571170084439	InferCNV (CNV)	3_1
VZA01001R-I01	0.512125136565075	0.768661994463188	0.842411492140081	0.76786151417502	0.670625347042717	InferCNV (Expr)	3_1
VZA01001R-I01	0.587822131018214	0.890355853603278	0.89106209431903	0.838372043727375	0.89106209431903	CopyKat	3_1
VZA01001R-I01	0.585140677022144	0.751061570883305	0.893005533536293	0.550831182080547	0.893005533536293	SCEVAN (Expr)	3_1
VZA01001R-I01	0.567488084417462	0.815823776726172	0.874739119612461	0.618262187380766	0.772926359928772	SCEVAN (CNV)	3_1
VZA01001R-I01	0.41414862565407	0.836442265830641	0.714236231382057	0.792680319616976	0.714236231382057	CONICSmat	3_1
VZA01001R-I03	0.736793760767789	0.887935722709252	0.966385921075306	0.771415924725678	0.943552903670515	InferCNV (CNV)	3_1
VZA01001R-I03	0.416149102068374	0.763406791227366	0.613223284890957	0.762703407921746	0.192560840178452	InferCNV (Expr)	3_1
VZA01001R-I03	0.455861751919004	0.82219172049927	0.632309437647194	0.713109642550906	0.437927221552071	CopyKat	3_1
VZA01001R-I03	0.4846923661383	0.737180121284616	0.47631732628717	0.523233302168089	0.429387577306757	SCEVAN (Expr)	3_1
VZA01001R-I03	0.567488084417462	0.815823776726172	0.874739119612461	0.618262187380766	0.772926359928772	SCEVAN (CNV)	3_1
VZA01001R-I03	0.21902174379445	0.639652342642335	0.676134395566332	0.582746821237619	0.676134395566332	CONICSmat	3_1
VZA01001R-I04	0.736793760767789	0.887935722709252	0.966385921075306	0.771415924725678	0.943552903670515	InferCNV (CNV)	3_1
VZA01001R-I04	0.391211986445295	0.766652246473169	0.64325923372968	0.766652246473169	0.233363490148774	InferCNV (Expr)	3_1
VZA01001R-I04	0.508094773672182	0.883390854558293	0.797908648783196	0.854624277983647	0.79267189384801	CopyKat	3_1
VZA01001R-I04	0.399777246941445	0.654920970805718	0.715609263407816	0.309396571883905	0.693393742700136	SCEVAN (Expr)	3_1
VZA01001R-I04	0.453122697929971	0.665277754351928	0.972856472705689	0.309170468112302	0.965719359718153	SCEVAN (CNV)	3_1
VZA01001R-I04	0.378530610361457	0.789827960380468	0.690509179078628	0.769292671008966	0.690509179078628	CONICSmat	3_1
VZA01001R-I05	0.736793760767789	0.887935722709252	0.966385921075306	0.771415924725678	0.943552903670515	InferCNV (CNV)	3_1
VZA01001R-I05	0.428109490273132	0.725847125587429	0.959844764202424	0.721951849925445	0.937424607961399	InferCNV (Expr)	3_1
VZA01001R-I05	0.424270879292271	0.778164392941003	0.951567197043675	0.646498833240719	0.951567197043675	CopyKat	3_1
VZA01001R-I05	0.500115365126252	0.713314321166732	0.895422865567618	0.509863321181775	0.895422865567618	SCEVAN (Expr)	3_1
VZA01001R-I05	0.567488084417462	0.815823776726172	0.874739119612461	0.618262187380766	0.772926359928772	SCEVAN (CNV)	3_1
VZA01001R-I05	0.245396585238575	0.672726368447688	0.661932802216834	0.627873779627022	0.661932802216834	CONICSmat	3_1
VZA01001R-I06	0.804372596719691	0.967416440752834	0.964942702050663	0.940203529862792	0.941571170084439	InferCNV (CNV)	3_1
VZA01001R-I06	0.443171156771503	0.75308134766965	0.664778275604572	0.75308134766965	0.306850383901047	InferCNV (Expr)	3_1
VZA01001R-I06	0.546732281801371	0.893216795681053	0.752517854749459	0.870017454664142	0.747379229134356	CopyKat	3_1
VZA01001R-I06	0.612112001024884	0.815213957531694	0.717894958546346	0.579954578669753	0.6969527256017	SCEVAN (Expr)	3_1
VZA01001R-I06	0.567488084417462	0.815823776726172	0.874739119612461	0.618262187380766	0.772926359928772	SCEVAN (CNV)	3_1
VZA01001R-I06	0.389430869874893	0.793935961105521	0.773294076896432	0.73964190057026	0.773294076896432	CONICSmat	3_1
VZA01001R-I07	0.804372596719691	0.967416440752834	0.964942702050663	0.940203529862792	0.941571170084439	InferCNV (CNV)	3_1
VZA01001R-I07	0.509218262963257	0.751389786035631	0.89651186168074	0.75138978603563	0.789857257740249	InferCNV (Expr)	3_1
VZA01001R-I07	0.505960288724935	0.836573470278067	0.936512723304038	0.797974798546554	0.930964826622245	CopyKat	3_1
VZA01001R-I07	0.534554911931239	0.719327268342782	0.878544622513259	0.5147209054362	0.878544622513259	SCEVAN (Expr)	3_1
VZA01001R-I07	0.567488084417462	0.815823776726172	0.874739119612461	0.618262187380766	0.772926359928772	SCEVAN (CNV)	3_1
VZA01001R-I07	0.367453865122646	0.853195073699108	0.621059923796328	0.853195073699108	0.621059923796328	CONICSmat	3_1
VZA01001R-I08	0.736793760767789	0.887935722709252	0.966385921075306	0.771415924725678	0.943552903670515	InferCNV (CNV)	3_1
VZA01001R-I08	0.425821107940387	0.754152947349275	0.62265686330825	0.752381041381093	0.276339345549237	InferCNV (Expr)	3_1
VZA01001R-I08	0.442073136507825	0.776803895549175	0.75524632852739	0.709001938748671	0.750816148735328	CopyKat	3_1
VZA01001R-I08	0.506890859347114	0.737011911019049	0.698539548509392	0.53556575858955	0.698539548509392	SCEVAN (Expr)	3_1
VZA01001R-I08	0.567488084417462	0.815823776726172	0.874739119612461	0.618262187380766	0.772926359928772	SCEVAN (CNV)	3_1
VZA01001R-I08	0.234700880735393	0.703029591606554	0.702286110148943	0.673004509419433	0.702286110148943	CONICSmat	3_1
VZA01001R-J01	0.804372596719691	0.967416440752834	0.964942702050663	0.940203529862792	0.941571170084439	InferCNV (CNV)	3_1
VZA01001R-J01	0.527566717663249	0.790325220189061	0.761701323070442	0.790325220189061	0.542238688800812	InferCNV (Expr)	3_1
VZA01001R-J01	0.541898865917738	0.855554562806021	0.843821203592012	0.821018351329704	0.83962557680893	CopyKat	3_1
VZA01001R-J01	0.53090232241043	0.767079154098382	0.641897390238765	0.568849510161678	0.6082940816053	SCEVAN (Expr)	3_1
VZA01001R-J01	0.567488084417462	0.815823776726172	0.874739119612461	0.618262187380766	0.772926359928772	SCEVAN (CNV)	3_1
VZA01001R-J01	0.480823517995232	0.926267656942811	0.728957395219952	0.926267656942811	0.728957395219952	CONICSmat	3_1
VZA01001R-J02	0.804372596719691	0.967416440752834	0.964942702050663	0.940203529862792	0.941571170084439	InferCNV (CNV)	3_1
VZA01001R-J02	0.429696744640453	0.74974529136616	0.712600762057939	0.749324993629435	0.343409539127271	InferCNV (Expr)	3_1
VZA01001R-J02	0.387077646784871	0.785054631867959	0.873731499033067	0.742806503947927	0.873731499033067	CopyKat	3_1
VZA01001R-J02	0.342002238527882	0.572345571351923	0.609722940241638	0.572345571351923	0.218622551553794	SCEVAN (Expr)	3_1
VZA01001R-J02	0.35129346529594	0.572533155428565	0.611599364313478	0.128514466310766	0.220498975625634	SCEVAN (CNV)	3_1
VZA01001R-J02	0.366982118869422	0.861254561924434	0.689123657776238	0.861254561924434	0.689123657776238	CONICSmat	3_1
VZA01001R-J03	0.804372596719691	0.967416440752834	0.964942702050663	0.940203529862792	0.941571170084439	InferCNV (CNV)	3_1
VZA01001R-J03	0.335622146659695	0.668846866206283	0.915079843758975	0.668585433720369	0.842093170199322	InferCNV (Expr)	3_1
VZA01001R-J03	0.452114770463464	0.834335453208143	0.967241560878473	0.774410546099869	0.965042028069772	CopyKat	3_1
VZA01001R-J03	0.448051474005438	0.772308031743875	0.890111915292856	0.571503266424547	0.890111915292856	SCEVAN (Expr)	3_1
VZA01001R-J03	0.567488084417462	0.815823776726172	0.874739119612461	0.618262187380766	0.772926359928772	SCEVAN (CNV)	3_1
VZA01001R-J03	0.231023968404626	0.796406937212976	0.746795981988223	0.742744822394025	0.746795981988223	CONICSmat	3_1
VZA01001R-J04	0.736793760767789	0.887935722709252	0.966385921075306	0.771415924725678	0.943552903670515	InferCNV (CNV)	3_1
VZA01001R-J04	0.532555329293502	0.809746668046386	0.984519501407318	0.809746668046386	0.984519501407318	InferCNV (Expr)	3_1
VZA01001R-J04	0.564560578673283	0.914908854196345	0.777524077584391	0.89067472374085	0.777524077584391	CopyKat	3_1
VZA01001R-J04	0.635407173497083	0.80544066758962	0.905814999904264	0.617184205739845	0.905814999904264	SCEVAN (Expr)	3_1
VZA01001R-J04	0.567488084417462	0.815823776726172	0.874739119612461	0.618262187380766	0.772926359928772	SCEVAN (CNV)	3_1
VZA01001R-J04	0.372346440137088	0.903866465933742	0.627987530308278	0.903866465933742	0.627987530308278	CONICSmat	3_1
VZA01001R-J05	0.804372596719691	0.967416440752834	0.964942702050663	0.940203529862792	0.941571170084439	InferCNV (CNV)	3_1
VZA01001R-J05	0.470953178261259	0.786439517469024	0.891987142665671	0.786439517469024	0.824834376854883	InferCNV (Expr)	3_1
VZA01001R-J05	0.513432777802611	0.849408278224338	0.827646619564593	0.801845344108515	0.82388659122676	CopyKat	3_1
VZA01001R-J05	0.566781726935646	0.799514560672622	0.876431252034388	0.602098844728249	0.876431252034388	SCEVAN (Expr)	3_1
VZA01001R-J05	0.567488084417462	0.815823776726172	0.874739119612461	0.618262187380766	0.772926359928772	SCEVAN (CNV)	3_1
VZA01001R-J05	0.255098431860283	0.763331732844182	0.840145479736751	0.723571009507943	0.840145479736751	CONICSmat	3_1
VZA01001R-J07	0.724256829829825	0.820521584021028	0.758683248128363	0.639162198913881	0.470147146112164	InferCNV (CNV)	3_1
VZA01001R-J07	0.409245067499627	0.704079167318159	0.609663105290367	0.703500232257806	0.147143718766155	InferCNV (Expr)	3_1
VZA01001R-J07	0.447132495507807	0.788719701068933	0.886797058992475	0.686412644853427	0.886797058992475	CopyKat	3_1
VZA01001R-J07	0.387869952143778	0.572548198623046	0.610718593830777	0.572548198623046	0.219618205142934	SCEVAN (Expr)	3_1
VZA01001R-J07	0.35129346529594	0.572533155428565	0.611599364313478	0.128514466310766	0.220498975625634	SCEVAN (CNV)	3_1
VZA01001R-J07	0.0983553988620904	0.521426636900868	0.719258746103221	0.47066402385601	0.719258746103221	CONICSmat	3_1
VZA01001R-J08	0.804372596719691	0.967416440752834	0.964942702050663	0.940203529862792	0.941571170084439	InferCNV (CNV)	3_1
VZA01001R-J08	0.41945616848463	0.781443011592833	0.686823865050644	0.781443011592833	0.402440308652613	InferCNV (Expr)	3_1
VZA01001R-J08	0.462133083892626	0.835063224722989	0.905113734275375	0.750885041275335	0.905113734275375	CopyKat	3_1
VZA01001R-J08	0.511826567060689	0.7657783736301	0.633384073372011	0.524822410530601	0.605687671127961	SCEVAN (Expr)	3_1
VZA01001R-J08	0.567488084417462	0.815823776726172	0.874739119612461	0.618262187380766	0.772926359928772	SCEVAN (CNV)	3_1
VZA01001R-J08	0.212526872834539	0.773037909907311	0.809837201246969	0.773037909907311	0.809837201246969	CONICSmat	3_1
VZA01001R-K01	0.804372596719691	0.967416440752834	0.964942702050663	0.940203529862792	0.941571170084439	InferCNV (CNV)	3_1
VZA01001R-K01	0.432644403767765	0.738209896325036	0.730859995787619	0.73743403217329	0.454874873149903	InferCNV (Expr)	3_1
VZA01001R-K01	0.464219997168388	0.802520692369864	0.845905853294273	0.709760024579668	0.842593390391943	CopyKat	3_1
VZA01001R-K01	0.529689754185705	0.744587071149295	0.728816033852222	0.551060248905608	0.728816033852222	SCEVAN (Expr)	3_1
VZA01001R-K01	0.567488084417462	0.815823776726172	0.874739119612461	0.618262187380766	0.772926359928772	SCEVAN (CNV)	3_1
VZA01001R-K01	0.481645113027105	0.944185592627661	0.773986837547627	0.944185592627661	0.773986837547627	CONICSmat	3_1
VZA01001R-K02	0.804372596719691	0.967416440752834	0.964942702050663	0.940203529862792	0.941571170084439	InferCNV (CNV)	3_1
VZA01001R-K02	0.401408215599455	0.688934887128176	0.688726616501043	0.687497806200805	0.320928351235951	InferCNV (Expr)	3_1
VZA01001R-K02	0.452476715660962	0.783761828851297	0.840566182242901	0.710034220988174	0.840566182242901	CopyKat	3_1
VZA01001R-K02	0.432218216012399	0.599546060210158	0.741771497501292	0.243206288237635	0.726520765121489	SCEVAN (Expr)	3_1
VZA01001R-K02	0.453122697929971	0.665277754351928	0.972856472705689	0.309170468112302	0.965719359718153	SCEVAN (CNV)	3_1
VZA01001R-K02	0.385741457788147	0.711475648640067	0.616210599237963	0.527565302432343	0.616210599237963	CONICSmat	3_1
VZA01001R-K07	0.804372596719691	0.967416440752834	0.964942702050663	0.940203529862792	0.941571170084439	InferCNV (CNV)	3_1
VZA01001R-K07	0.512112995551668	0.773021671772995	0.958869454496717	0.773021671772995	0.922286365289984	InferCNV (Expr)	3_1
VZA01001R-K07	0.472399505708792	0.811421249104816	0.958986731001206	0.709989547259107	0.955016083634902	CopyKat	3_1
VZA01001R-K07	0.587959577524835	0.790527619532995	0.904570432917839	0.596962505521536	0.904570432917839	SCEVAN (Expr)	3_1
VZA01001R-K07	0.567488084417462	0.815823776726172	0.874739119612461	0.618262187380766	0.772926359928772	SCEVAN (CNV)	3_1
VZA01001R-K07	0.495932687188694	0.872013196139121	0.70557672324212	0.852738733935296	0.70557672324212	CONICSmat	3_1
VZA01001R-K08	0.804372596719691	0.967416440752834	0.964942702050663	0.940203529862792	0.941571170084439	InferCNV (CNV)	3_1
VZA01001R-K08	0.486682723836961	0.800515274996433	0.981520573649644	0.800515274996433	0.981520573649645	InferCNV (Expr)	3_1
VZA01001R-K08	0.54728360648547	0.879740600624611	0.99601259884734	0.804455566278264	0.99601259884734	CopyKat	3_1
VZA01001R-K08	0.508250965531301	0.709663611378672	0.89935521856511	0.504103373185643	0.89935521856511	SCEVAN (Expr)	3_1
VZA01001R-K08	0.567488084417462	0.815823776726172	0.874739119612461	0.618262187380766	0.772926359928772	SCEVAN (CNV)	3_1
VZA01001R-K08	0.385672743741381	0.922358126300987	0.589885694492553	0.922358126300987	0.589885694492553	CONICSmat	3_1
VZA01001R-L01	0.804372596719691	0.967416440752834	0.964942702050663	0.940203529862792	0.941571170084439	InferCNV (CNV)	3_1
VZA01001R-L01	0.421422778544738	0.73628755841204	0.747214084668849	0.73628755841204	0.522541022842591	InferCNV (Expr)	3_1
VZA01001R-L01	0.528136533068672	0.865569227641368	0.961719991575239	0.810943741643619	0.961719991575239	CopyKat	3_1
VZA01001R-L01	0.548472571746157	0.772761150995837	0.8854041013269	0.574911233756199	0.8854041013269	SCEVAN (Expr)	3_1
VZA01001R-L01	0.567488084417462	0.815823776726172	0.874739119612461	0.618262187380766	0.772926359928772	SCEVAN (CNV)	3_1
VZA01001R-L01	0.370737040285964	0.87623811035738	0.66522341531001	0.876238110357381	0.66522341531001	CONICSmat	3_1
VZA01001R-L02	0.804372596719691	0.967416440752834	0.964942702050663	0.940203529862792	0.941571170084439	InferCNV (CNV)	3_1
VZA01001R-L02	0.331582402947075	0.715674051355643	0.750771870871388	0.715674051355643	0.498250426024853	InferCNV (Expr)	3_1
VZA01001R-L02	0.461384222626284	0.853892289815803	0.89668657973845	0.777956295417341	0.892586688877401	CopyKat	3_1
VZA01001R-L02	0.407933738960195	0.744544904619309	0.726283818714458	0.553412913351656	0.702469508108833	SCEVAN (Expr)	3_1
VZA01001R-L02	0.567488084417462	0.815823776726172	0.874739119612461	0.618262187380766	0.772926359928772	SCEVAN (CNV)	3_1
VZA01001R-L02	0.166984099347172	0.74274199384177	0.71527537235885	0.707714145566256	0.71527537235885	CONICSmat	3_1
VZA01001R-L03	0.804372596719691	0.967416440752834	0.964942702050663	0.940203529862792	0.941571170084439	InferCNV (CNV)	3_1
VZA01001R-L03	0.325723219883566	0.722271403844585	0.764137802286174	0.722271403844585	0.513582533938384	InferCNV (Expr)	3_1
VZA01001R-L03	0.420895566496314	0.806848573836785	0.955726922855994	0.737129407485038	0.953469948494074	CopyKat	3_1
VZA01001R-L03	0.508785957241118	0.791094018597947	0.897038409251919	0.572921657322412	0.897038409251919	SCEVAN (Expr)	3_1
VZA01001R-L03	0.567488084417462	0.815823776726172	0.874739119612461	0.618262187380766	0.772926359928772	SCEVAN (CNV)	3_1
VZA01001R-L03	0.221419602599013	0.799823828337049	0.699861447869761	0.777759942184392	0.699861447869761	CONICSmat	3_1
VZA01001R-L04	0.804372596719691	0.967416440752834	0.964942702050663	0.940203529862792	0.941571170084439	InferCNV (CNV)	3_1
VZA01001R-L04	0.36131816269147	0.70555476794049	0.85788481053861	0.705407526976322	0.733339556168265	InferCNV (Expr)	3_1
VZA01001R-L04	0.391566861294891	0.806714780576774	0.718127118157275	0.740085737091458	0.274943994485611	CopyKat	3_1
VZA01001R-L04	0.459876298362061	0.736077181616487	0.873920577479082	0.530035333272857	0.873920577479082	SCEVAN (Expr)	3_1
VZA01001R-L04	0.567488084417462	0.815823776726172	0.874739119612461	0.618262187380766	0.772926359928772	SCEVAN (CNV)	3_1
VZA01001R-L04	0.198403930549891	0.771420449442811	0.725147211638379	0.740279503391081	0.725147211638379	CONICSmat	3_1
VZA01001R-L05	0.804372596719691	0.967416440752834	0.964942702050663	0.940203529862792	0.941571170084439	InferCNV (CNV)	3_1
VZA01001R-L05	0.237001796679843	0.644825619745424	0.844376471939801	0.640765096871335	0.702447967526375	InferCNV (Expr)	3_1
VZA01001R-L05	0.353738498103175	0.740796414067119	0.836243705363126	0.649043184452813	0.836243705363126	CopyKat	3_1
VZA01001R-L05	0.455130030059587	0.666308669028296	0.642883470235702	0.650186695160604	0.522703773910047	SCEVAN (Expr)	3_1
VZA01001R-L05	0.567488084417462	0.815823776726172	0.874739119612461	0.618262187380766	0.772926359928772	SCEVAN (CNV)	3_1
VZA01001R-L05	0.220901923188526	0.824203827361199	0.739348804987877	0.824203827361199	0.739348804987877	CONICSmat	3_1
VZA01001R-L06	0.724256829829825	0.820521584021028	0.758683248128363	0.639162198913881	0.470147146112164	InferCNV (CNV)	3_1
VZA01001R-L06	0.358102056964132	0.706741926705011	0.709196153330653	0.705756825393642	0.406908782813487	InferCNV (Expr)	3_1
VZA01001R-L06	0.379473726097295	0.769047989157959	0.741714055948073	0.667267900603688	0.736099144120857	CopyKat	3_1
VZA01001R-L06	0.394940701287819	0.660053663177405	0.855472265303387	0.453403249238837	0.855472265303387	SCEVAN (Expr)	3_1
VZA01001R-L06	0.567488084417462	0.815823776726172	0.874739119612461	0.618262187380766	0.772926359928772	SCEVAN (CNV)	3_1
VZA01001R-L06	0.264854672660418	0.710728203706676	0.621406304121926	0.693179865516483	0.621406304121926	CONICSmat	3_1
VZA01001R-L07	0.804372596719691	0.967416440752834	0.964942702050663	0.940203529862792	0.941571170084439	InferCNV (CNV)	3_1
VZA01001R-L07	0.433781926872192	0.740097703268886	0.553162157504739	0.740097703268886	0	InferCNV (Expr)	3_1
VZA01001R-L07	0.55408253927228	0.878709230093865	0.942481858042775	0.854808329188857	0.939413521741628	CopyKat	3_1
VZA01001R-L07	0.561682415114918	0.726132034573819	0.872623355735539	0.5110961793477	0.872623355735539	SCEVAN (Expr)	3_1
VZA01001R-L07	0.567488084417462	0.815823776726172	0.874739119612461	0.618262187380766	0.772926359928772	SCEVAN (CNV)	3_1
VZA01001R-L07	0.276370550399215	0.714520820855293	0.792518184967094	0.614991138381498	0.792518184967094	CONICSmat	3_1
VZA01001R-L08	0.804372596719691	0.967416440752834	0.964942702050663	0.940203529862792	0.941571170084439	InferCNV (CNV)	3_1
VZA01001R-L08	0.283891351035111	0.664411858960484	0.837595975261838	0.663467328688785	0.707727803626477	InferCNV (Expr)	3_1
VZA01001R-L08	0.294292771649121	0.692071962995565	0.851949183372585	0.479850324773452	0.851949183372585	CopyKat	3_1
VZA01001R-L08	0.380147264164213	0.63299095630499	0.883731116089379	0.417017180695661	0.883731116089379	SCEVAN (Expr)	3_1
VZA01001R-L08	0.567488084417462	0.815823776726172	0.874739119612461	0.618262187380766	0.772926359928772	SCEVAN (CNV)	3_1
VZA01001R-L08	0.0494678453172465	0.563665172012513	0.759612054035331	0.535744061277756	0.759612054035331	CONICSmat	3_1
VZA01001R-M01	0.804372596719691	0.967416440752834	0.964942702050663	0.940203529862792	0.941571170084439	InferCNV (CNV)	3_1
VZA01001R-M01	0.505452195446593	0.787924007251731	0.92319705324832	0.787924007251731	0.838014819920731	InferCNV (Expr)	3_1
VZA01001R-M01	0.488731622203641	0.812129874735775	0.98039328316771	0.749085214226486	0.975015317747525	CopyKat	3_1
VZA01001R-M01	0.560319137857816	0.729071611531839	0.901351312539491	0.490756868699808	0.901351312539491	SCEVAN (Expr)	3_1
VZA01001R-M01	0.567488084417462	0.815823776726172	0.874739119612461	0.618262187380766	0.772926359928772	SCEVAN (CNV)	3_1
VZA01001R-M01	0.339634422051478	0.885215463789463	0.681156910287496	0.885215463789463	0.681156910287496	CONICSmat	3_1
VZA01001R-M02	0.804372596719691	0.967416440752834	0.964942702050663	0.940203529862792	0.941571170084439	InferCNV (CNV)	3_1
VZA01001R-M02	0.44366782939209	0.719361913275525	0.794921688015777	0.718649184955164	0.577469508108833	InferCNV (Expr)	3_1
VZA01001R-M02	0.501480080122745	0.828440116461677	0.828745189269918	0.777029429502804	0.828745189269918	CopyKat	3_1
VZA01001R-M02	0.498380033929331	0.708423003688317	0.891363662473433	0.504831828482055	0.891363662473433	SCEVAN (Expr)	3_1
VZA01001R-M02	0.567488084417462	0.815823776726172	0.874739119612461	0.618262187380766	0.772926359928772	SCEVAN (CNV)	3_1
VZA01001R-M02	0.260651937068273	0.738299281099873	0.778489781780395	0.710529969336136	0.778489781780395	CONICSmat	3_1
VZA01001R-M06	0.804372596719691	0.967416440752834	0.964942702050663	0.940203529862792	0.941571170084439	InferCNV (CNV)	3_1
VZA01001R-M06	0.389207616466207	0.721614175794771	0.851191672889501	0.720259832437048	0.6982714879277	InferCNV (Expr)	3_1
VZA01001R-M06	0.453502334075046	0.82808888066325	0.994023685067111	0.751708656173203	0.994023685067111	CopyKat	3_1
VZA01001R-M06	0.548969723827505	0.780722191857255	0.904704463208685	0.582160230078822	0.904704463208685	SCEVAN (Expr)	3_1
VZA01001R-M06	0.567488084417462	0.815823776726172	0.874739119612461	0.618262187380766	0.772926359928772	SCEVAN (CNV)	3_1
VZA01001R-M06	0.108964053659738	0.632398284671628	0.78749567024593	0.563341067066624	0.78749567024593	CONICSmat	3_1
VZA01001R-M07	0.804372596719691	0.967416440752834	0.964942702050663	0.940203529862792	0.941571170084439	InferCNV (CNV)	3_1
VZA01001R-M07	0.521365497454104	0.779042710364259	0.865467095563597	0.77904271036426	0.764944377429299	InferCNV (Expr)	3_1
VZA01001R-M07	0.569509518961452	0.83938107739359	0.910029773871752	0.758507610260917	0.910029773871752	CopyKat	3_1
VZA01001R-M07	0.620012092701676	0.804978203322905	0.877907978631742	0.602066706994584	0.877907978631742	SCEVAN (Expr)	3_1
VZA01001R-M07	0.567488084417462	0.815823776726172	0.874739119612461	0.618262187380766	0.772926359928772	SCEVAN (CNV)	3_1
VZA01001R-M07	0.363069662072129	0.884718110017954	0.655178385867683	0.806019772051688	0.655178385867683	CONICSmat	3_1
VZA01001R-M08	0.804372596719691	0.967416440752834	0.964942702050663	0.940203529862792	0.941571170084439	InferCNV (CNV)	3_1
VZA01001R-M08	0.422321972330408	0.717380770147738	0.755101527945316	0.717380770147738	0.507453041530243	InferCNV (Expr)	3_1
VZA01001R-M08	0.518784927912244	0.85133175577328	0.877692572807169	0.797390507197257	0.871292626419285	CopyKat	3_1
VZA01001R-M08	0.418521041851486	0.572479820466312	0.613322610910066	0.128461131348513	0.613322610910066	SCEVAN (Expr)	3_1
VZA01001R-M08	0.35129346529594	0.572533155428565	0.611599364313478	0.128514466310766	0.220498975625634	SCEVAN (CNV)	3_1
VZA01001R-M08	0.321486870113913	0.816970040681653	0.684620713543471	0.816970040681653	0.684620713543471	CONICSmat	3_1
VZA01001R-N01	0.804372596719691	0.967416440752834	0.964942702050663	0.940203529862792	0.941571170084439	InferCNV (CNV)	3_1
VZA01001R-N01	0.45898741703632	0.737557226819006	0.892064928102322	0.737047581624145	0.788191452696881	InferCNV (Expr)	3_1
VZA01001R-N01	0.455285684972568	0.780692561322671	0.997982365443162	0.685904481185294	0.997982365443162	CopyKat	3_1
VZA01001R-N01	0.546918136545543	0.72514784497122	0.904840886897582	0.523701236687343	0.904840886897582	SCEVAN (Expr)	3_1
VZA01001R-N01	0.567488084417462	0.815823776726172	0.874739119612461	0.618262187380766	0.772926359928772	SCEVAN (CNV)	3_1
VZA01001R-N01	0.138567967409046	0.71687488346954	0.72913058538275	0.701007176744209	0.72913058538275	CONICSmat	3_1
VZA01001R-N02	0.804372596719691	0.967416440752834	0.964942702050663	0.940203529862792	0.941571170084439	InferCNV (CNV)	3_1
VZA01001R-N02	0.291554403505242	0.648603740832199	0.816948130277443	0.648603740832199	0.595743102226818	InferCNV (Expr)	3_1
VZA01001R-N02	0.399707531995554	0.801473366935879	0.930277921381661	0.685395291844811	0.930277921381661	CopyKat	3_1
VZA01001R-N02	0.351395315700446	0.612899630438856	0.982935071897677	0.259554593804118	0.982935071897677	SCEVAN (Expr)	3_1
VZA01001R-N02	0.453122697929971	0.665277754351928	0.972856472705689	0.309170468112302	0.965719359718153	SCEVAN (CNV)	3_1
VZA01001R-N02	0.284941614225343	0.771107658705942	0.639244890890197	0.742916185518142	0.639244890890197	CONICSmat	3_1
VZA01001R-N03	0.804372596719691	0.967416440752834	0.964942702050663	0.940203529862792	0.941571170084439	InferCNV (CNV)	3_1
VZA01001R-N03	0.426578409951229	0.72145086596377	0.560830604859555	0.72145086596377	0	InferCNV (Expr)	3_1
VZA01001R-N03	0.516253333717331	0.883223556001482	0.520824956440155	0.883223556001483	0.331870967124284	CopyKat	3_1
VZA01001R-N03	0.522594358364513	0.786042012451207	0.703522603251192	0.5618026852558	0.684858885250924	SCEVAN (Expr)	3_1
VZA01001R-N03	0.567488084417462	0.815823776726172	0.874739119612461	0.618262187380766	0.772926359928772	SCEVAN (CNV)	3_1
VZA01001R-N03	0.350348446623245	0.835023982587432	0.745930031174229	0.835023982587432	0.745930031174229	CONICSmat	3_1
VZA01001R-N06	0.804372596719691	0.967416440752834	0.964942702050663	0.940203529862792	0.941571170084439	InferCNV (CNV)	3_1
VZA01001R-N06	0.532535976470278	0.80954472455683	0.919565071706206	0.80954472455683	0.876031554559902	InferCNV (Expr)	3_1
VZA01001R-N06	0.571028357809275	0.888574830547531	0.93634279204243	0.825445267160296	0.93634279204243	CopyKat	3_1
VZA01001R-N06	0.59074660484796	0.815240625012821	0.886682175886036	0.622938455556249	0.886682175886036	SCEVAN (Expr)	3_1
VZA01001R-N06	0.567488084417462	0.815823776726172	0.874739119612461	0.618262187380766	0.772926359928772	SCEVAN (CNV)	3_1
VZA01001R-N06	0.245525505497381	0.765329633586984	0.745064080360236	0.688983472533461	0.745064080360236	CONICSmat	3_1
VZA01001R-N07	0.804372596719691	0.967416440752834	0.964942702050663	0.940203529862792	0.941571170084439	InferCNV (CNV)	3_1
VZA01001R-N07	0.402364427062032	0.685389935555866	0.686024470101672	0.680719935378083	0.369253451279989	InferCNV (Expr)	3_1
VZA01001R-N07	0.427199698886228	0.793147642571876	0.446385490263657	0.706161965972294	0.352544607621005	CopyKat	3_1
VZA01001R-N07	0.560422719260111	0.73646283442047	0.712842495261072	0.532757239765271	0.690799299213051	SCEVAN (Expr)	3_1
VZA01001R-N07	0.567488084417462	0.815823776726172	0.874739119612461	0.618262187380766	0.772926359928772	SCEVAN (CNV)	3_1
VZA01001R-N07	0.236775779093407	0.756468015084669	0.744717700034638	0.740051569221863	0.744717700034638	CONICSmat	3_1
VZA01001R-N08	0.804372596719691	0.967416440752834	0.964942702050663	0.940203529862792	0.941571170084439	InferCNV (CNV)	3_1
VZA01001R-N08	0.433015537759561	0.745207602921662	0.701737128305283	0.745207602921662	0.356549294426255	InferCNV (Expr)	3_1
VZA01001R-N08	0.448442013981532	0.86813728328113	0.935014456124227	0.86813728328113	0.930519654584793	CopyKat	3_1
VZA01001R-N08	0.534865363724205	0.779711790627908	0.889226358014054	0.581582662581604	0.889226358014054	SCEVAN (Expr)	3_1
VZA01001R-N08	0.567488084417462	0.815823776726172	0.874739119612461	0.618262187380766	0.772926359928772	SCEVAN (CNV)	3_1
VZA01001R-N08	0.24358621600736	0.740321695962218	0.846033945271909	0.725139913158731	0.846033945271909	CONICSmat	3_1
VZA01001R-O01	0.724256829829825	0.820521584021028	0.758683248128363	0.639162198913881	0.470147146112164	InferCNV (CNV)	3_1
VZA01001R-O01	0.463314260771755	0.724255282098649	0.968423899515576	0.723833388871592	0.945971432400865	InferCNV (Expr)	3_1
VZA01001R-O01	0.513111459610819	0.845374650758565	0.999289160778908	0.806805723525231	0.999289160778908	CopyKat	3_1
VZA01001R-O01	0.543035951362789	0.712529795781797	0.900623719532043	0.498894325205602	0.900623719532043	SCEVAN (Expr)	3_1
VZA01001R-O01	0.567488084417462	0.815823776726172	0.874739119612461	0.618262187380766	0.772926359928772	SCEVAN (CNV)	3_1
VZA01001R-O01	0.352348864663902	0.79998010584914	0.767578801524073	0.785529975228954	0.767578801524073	CONICSmat	3_1
VZA01001R-O02	0.804372596719691	0.967416440752834	0.964942702050663	0.940203529862792	0.941571170084439	InferCNV (CNV)	3_1
VZA01001R-O02	0.513853874236637	0.825809608772097	0.992637907595688	0.825809608772097	0.992637907595688	InferCNV (Expr)	3_1
VZA01001R-O02	0.570723274636484	0.880608547360762	0.994645968560323	0.789137035752203	0.994645968560323	CopyKat	3_1
VZA01001R-O02	0.598702249582266	0.789361088179103	0.903289964960653	0.588031862397621	0.903289964960653	SCEVAN (Expr)	3_1
VZA01001R-O02	0.567488084417462	0.815823776726172	0.874739119612461	0.618262187380766	0.772926359928772	SCEVAN (CNV)	3_1
VZA01001R-O02	0.306957918038351	0.802198633667833	0.656390717007274	0.739270417374099	0.656390717007274	CONICSmat	3_1
VZA01001R-O03	0.804372596719691	0.967416440752834	0.964942702050663	0.940203529862792	0.941571170084439	InferCNV (CNV)	3_1
VZA01001R-O03	0.41243051480095	0.787512598675378	0.807333850307312	0.787512598675378	0.593354490972103	InferCNV (Expr)	3_1
VZA01001R-O03	0.46553507562266	0.848662956315931	0.886512244624428	0.782096022989648	0.886512244624428	CopyKat	3_1
VZA01001R-O03	0.437083649459176	0.745746080905947	0.649805177398664	0.738711564068282	0.518268807321883	SCEVAN (Expr)	3_1
VZA01001R-O03	0.567488084417462	0.815823776726172	0.874739119612461	0.618262187380766	0.772926359928772	SCEVAN (CNV)	3_1
VZA01001R-O03	0.427997065919138	0.905864366676543	0.595081399376515	0.835922990779155	0.595081399376515	CONICSmat	3_1
VZA01001R-O04	0.804372596719691	0.967416440752834	0.964942702050663	0.940203529862792	0.941571170084439	InferCNV (CNV)	3_1
VZA01001R-O04	0.47841113356052	0.781631507378231	0.610984261014418	0.779509277320379	0.176209144695273	InferCNV (Expr)	3_1
VZA01001R-O04	0.412410506508729	0.795799119562854	0.760174335114022	0.760829504536435	0.760174335114021	CopyKat	3_1
VZA01001R-O04	0.548357387769098	0.788625567139828	0.635653014724185	0.59155379332383	0.604703984529075	SCEVAN (Expr)	3_1
VZA01001R-O04	0.567488084417462	0.815823776726172	0.874739119612461	0.618262187380766	0.772926359928772	SCEVAN (CNV)	3_1
VZA01001R-O04	0.373798276985594	0.829974781099519	0.737097332871493	0.822658259266514	0.737097332871493	CONICSmat	3_1
VZA01001R-O05	0.804372596719691	0.967416440752834	0.964942702050663	0.940203529862792	0.941571170084439	InferCNV (CNV)	3_1
VZA01001R-O05	0.472178515189659	0.77298440567757	0.981297987630919	0.772512596396106	0.981297987630919	InferCNV (Expr)	3_1
VZA01001R-O05	0.437302088161844	0.81951767871657	0.763374308307963	0.775692294647859	0.763374308307963	CopyKat	3_1
VZA01001R-O05	0.578755335623162	0.782959297218422	0.907894862810424	0.594236040485339	0.907894862810424	SCEVAN (Expr)	3_1
VZA01001R-O05	0.567488084417462	0.815823776726172	0.874739119612461	0.618262187380766	0.772926359928772	SCEVAN (CNV)	3_1
VZA01001R-O05	0.220818539619973	0.77503156782173	0.829061309317631	0.757860605644895	0.829061309317631	CONICSmat	3_1
VZA01001R-O06	0.724256829829825	0.820521584021028	0.758683248128363	0.639162198913881	0.470147146112164	InferCNV (CNV)	3_1
VZA01001R-O06	0.498931767857071	0.728405722248838	0.711938987496888	0.728157965394271	0.370466904091753	InferCNV (Expr)	3_1
VZA01001R-O06	0.484457767483817	0.835574465408174	0.645288835276772	0.776454027313883	0.490282803913685	CopyKat	3_1
VZA01001R-O06	0.433748702955383	0.572713673762344	0.613322610910066	0.128694984644545	0.613322610910066	SCEVAN (Expr)	3_1
VZA01001R-O06	0.35129346529594	0.572533155428565	0.611599364313478	0.128514466310766	0.220498975625634	SCEVAN (CNV)	3_1
VZA01001R-O06	0.298022498174335	0.795914769120601	0.755975060616557	0.795914769120601	0.755975060616557	CONICSmat	3_1
VZA01001R-O08	0.804372596719691	0.967416440752834	0.964942702050663	0.940203529862792	0.941571170084439	InferCNV (CNV)	3_1
VZA01001R-O08	0.543207287297812	0.80121615110296	0.673429212859249	0.800676191591948	0.329379439753384	InferCNV (Expr)	3_1
VZA01001R-O08	0.493746571897205	0.857106746963896	0.595065770578436	0.751852478229535	0.589532234284948	CopyKat	3_1
VZA01001R-O08	0.597737360387152	0.802154869231334	0.868939916135332	0.606139765864074	0.868939916135332	SCEVAN (Expr)	3_1
VZA01001R-O08	0.567488084417462	0.815823776726172	0.874739119612461	0.618262187380766	0.772926359928772	SCEVAN (CNV)	3_1
VZA01001R-O08	0.27475220454498	0.807451490918108	0.686352615171458	0.768605332810994	0.686352615171458	CONICSmat	3_1
VZA01001R-P01	0.804372596719691	0.967416440752834	0.964942702050663	0.940203529862792	0.941571170084439	InferCNV (CNV)	3_1
VZA01001R-P01	0.410575167473499	0.738199639601529	0.875011966990253	0.738199639601529	0.754882532023666	InferCNV (Expr)	3_1
VZA01001R-P01	0.448861445862517	0.81293240636865	0.963428877783522	0.718808278133167	0.963428877783522	CopyKat	3_1
VZA01001R-P01	0.491258561322542	0.78145794082372	0.882359699006261	0.578644909041097	0.882359699006261	SCEVAN (Expr)	3_1
VZA01001R-P01	0.567488084417462	0.815823776726172	0.874739119612461	0.618262187380766	0.772926359928772	SCEVAN (CNV)	3_1
VZA01001R-P01	0.397840656383926	0.856916034190597	0.734326290266713	0.826735381629449	0.734326290266713	CONICSmat	3_1
VZA01001R-P02	0.804372596719691	0.967416440752834	0.964942702050663	0.940203529862792	0.941571170084439	InferCNV (CNV)	3_1
VZA01001R-P02	0.448476275564662	0.755187053006291	0.683238554770521	0.755187053006291	0.364519309935474	InferCNV (Expr)	3_1
VZA01001R-P02	0.463202177613913	0.846192909367488	0.793421027437915	0.785111841592427	0.793421027437915	CopyKat	3_1
VZA01001R-P02	0.478604919976683	0.783653335509278	0.858949872671224	0.581937089360678	0.858949872671224	SCEVAN (Expr)	3_1
VZA01001R-P02	0.567488084417462	0.815823776726172	0.874739119612461	0.618262187380766	0.772926359928772	SCEVAN (CNV)	3_1
VZA01001R-P02	0.360371135732319	0.854510350497696	0.728611014894354	0.798516094344475	0.728611014894354	CONICSmat	3_1
VZA01001R-P03	0.804372596719691	0.967416440752834	0.964942702050663	0.940203529862792	0.941571170084439	InferCNV (CNV)	3_1
VZA01001R-P03	0.418031091402464	0.709943050112528	0.676462844888659	0.709943050112528	0.321703812204415	InferCNV (Expr)	3_1
VZA01001R-P03	0.345455456283525	0.724082285362106	0.877424512225477	0.586251978977819	0.877424512225477	CopyKat	3_1
VZA01001R-P03	0.454777366273939	0.604108022900301	0.967856664177533	0.599765098238898	0.960894269247707	SCEVAN (Expr)	3_1
VZA01001R-P03	0.453122697929971	0.665277754351928	0.972856472705689	0.309170468112302	0.965719359718153	SCEVAN (CNV)	3_1
VZA01001R-P03	0.325141939722615	0.795975818706772	0.692241080706616	0.592261835310845	0.692241080706616	CONICSmat	3_1
VZA01001R-P05	0.804372596719691	0.967416440752834	0.964942702050663	0.940203529862792	0.941571170084439	InferCNV (CNV)	3_1
VZA01001R-P05	0.306567238059568	0.648412623884125	0.673215003733701	0.648412623884125	0.292724548605128	InferCNV (Expr)	3_1
VZA01001R-P05	0.446836638066742	0.818880850150181	0.910400750569629	0.732749672582593	0.910400750569629	CopyKat	3_1
VZA01001R-P05	0.380549553777771	0.610938772830897	0.980137189576273	0.262542035471853	0.980137189576273	SCEVAN (Expr)	3_1
VZA01001R-P05	0.453122697929971	0.665277754351928	0.972856472705689	0.309170468112302	0.965719359718153	SCEVAN (CNV)	3_1
VZA01001R-P05	0.187504631015432	0.690097214983879	0.891236577762383	0.68367239424927	0.891236577762383	CONICSmat	3_1
VZA01001R-P06	0.804372596719691	0.967416440752834	0.964942702050663	0.940203529862792	0.941571170084439	InferCNV (CNV)	3_1
VZA01001R-P06	0.52853682263233	0.802070308244167	0.786938508817278	0.801851042288243	0.551776380033316	InferCNV (Expr)	3_1
VZA01001R-P06	0.581261408282443	0.88725353663223	0.94800821414211	0.821827492851064	0.943613935320811	CopyKat	3_1
VZA01001R-P06	0.531213834178152	0.740426488239185	0.867013230704425	0.540008515359785	0.867013230704425	SCEVAN (Expr)	3_1
VZA01001R-P06	0.567488084417462	0.815823776726172	0.874739119612461	0.618262187380766	0.772926359928772	SCEVAN (CNV)	3_1
VZA01001R-P06	0.470343932248088	0.923041693095952	0.761517145826117	0.923041693095952	0.761517145826117	CONICSmat	3_1
VZA01001R-P07	0.804372596719691	0.967416440752834	0.964942702050663	0.940203529862792	0.941571170084439	InferCNV (CNV)	3_1
VZA01001R-P07	0.350752126814532	0.60916777857148	0.523263829053938	0.609004126849686	0	InferCNV (Expr)	3_1
VZA01001R-P07	0.298170481934104	0.678203049392278	0.443810193960978	0.527889626714525	0.421419955195589	CopyKat	3_1
VZA01001R-P07	0.412362804480845	0.572576917448875	0.611714247419917	0.128558228331076	0.611714247419917	SCEVAN (Expr)	3_1
VZA01001R-P07	0.35129346529594	0.572533155428565	0.611599364313478	0.128514466310766	0.220498975625634	SCEVAN (CNV)	3_1
VZA01001R-P07	0.155018406895867	0.586219104843353	0.670419120193973	0.263886011229824	0.670419120193973	CONICSmat	3_1
VZA01001R-P08	0.804372596719691	0.967416440752834	0.964942702050663	0.940203529862792	0.941571170084439	InferCNV (CNV)	3_1
VZA01001R-P08	0.396754506942241	0.697556119092865	0.756240785417504	0.697260725455775	0.500284814368047	InferCNV (Expr)	3_1
VZA01001R-P08	0.444165681917667	0.800448150439238	0.851666762402589	0.738698344291313	0.851666762402589	CopyKat	3_1
VZA01001R-P08	0.581057713941968	0.735350093883209	0.899577804583836	0.534134375841906	0.899577804583836	SCEVAN (Expr)	3_1
VZA01001R-P08	0.567488084417462	0.815823776726172	0.874739119612461	0.618262187380766	0.772926359928772	SCEVAN (CNV)	3_1
VZA01001R-P08	0.13680700603995	0.647748366334288	0.629719431936266	0.502179045943467	0.629719431936266	CONICSmat	3_1
VZA01006R-A01	0.804372596719691	0.967416440752834	0.964942702050663	0.940203529862792	0.941571170084439	InferCNV (CNV)	3_1
VZA01006R-A01	0.437652627342709	0.741635869904631	0.647110211193444	0.741635869904631	0.213455205162081	InferCNV (Expr)	3_1
VZA01006R-A01	0.413050009514226	0.816220483998827	0.95131828364639	0.786446583211886	0.944815421142321	CopyKat	3_1
VZA01006R-A01	0.497380394294502	0.665347272144608	0.981357822582189	0.309239985904983	0.981357822582189	SCEVAN (Expr)	3_1
VZA01006R-A01	0.453122697929971	0.665277754351928	0.972856472705689	0.309170468112302	0.965719359718153	SCEVAN (CNV)	3_1
VZA01006R-A01	0.301789358258481	0.744204119644932	0.891063387599584	0.709473033643508	0.891063387599584	CONICSmat	3_1
VZA01006R-A03	0.571890207385776	0.726862882610234	0.984823462959772	0.455927400807746	0.977408715798342	InferCNV (CNV)	2_3
VZA01006R-A03	0.344176985843685	0.644716200816632	0.69017940911789	0.644716200816632	0.327838091408658	InferCNV (Expr)	2_3
VZA01006R-A03	0.344751711795999	0.758101822048467	0.881045723476363	0.675032301258272	0.881045723476363	CopyKat	2_3
VZA01006R-A03	0.329130326285181	0.568208038784735	0.622072874183851	0.144443804898885	0.622072874183851	SCEVAN (Expr)	2_3
VZA01006R-A03	0.364174440314087	0.580554465803583	0.611599364313478	0.145223882179551	0.220498975625634	SCEVAN (CNV)	2_3
VZA01006R-A03	0.225613278146909	0.725159992489453	0.765154139244891	0.719551076966326	0.765154139244891	CONICSmat	2_3
VZA01006R-A05	0.724256829829825	0.820521584021028	0.758683248128363	0.639162198913881	0.470147146112164	InferCNV (CNV)	3_1
VZA01006R-A05	0.237827890145508	0.578955345872672	0.728205717349264	0.578955345872672	0.43889176096655	InferCNV (Expr)	3_1
VZA01006R-A05	0.350880145976913	0.768600796012915	0.689789285235606	0.676668415627965	0.303032914009995	CopyKat	3_1
VZA01006R-A05	0.36623957427117	0.590843800129736	0.70445363509296	0.233860133847963	0.699779328699715	SCEVAN (Expr)	3_1
VZA01006R-A05	0.453122697929971	0.665277754351928	0.972856472705689	0.309170468112302	0.965719359718153	SCEVAN (CNV)	3_1
VZA01006R-A05	-0.116329927738748	0.351252919006999	0.754762729476966	0.189739285267273	0.754762729476966	CONICSmat	3_1
VZA01006R-A08	0.724256829829825	0.820521584021028	0.758683248128363	0.639162198913881	0.470147146112164	InferCNV (CNV)	3_1
VZA01006R-A08	0.464163711652315	0.685002231407182	0.752615984069542	0.685002231407181	0.487666819844142	InferCNV (Expr)	3_1
VZA01006R-A08	0.535020505888587	0.894065824460507	0.831085932563617	0.870814630008073	0.831085932563617	CopyKat	3_1
VZA01006R-A08	0.441099267994062	0.64483952330396	0.958958010224596	0.282121436871234	0.958958010224596	SCEVAN (Expr)	3_1
VZA01006R-A08	0.453122697929971	0.665277754351928	0.972856472705689	0.309170468112302	0.965719359718153	SCEVAN (CNV)	3_1
VZA01006R-A08	0.198392319246881	0.604622137239941	0.802563214409422	0.517049216573525	0.802563214409422	CONICSmat	3_1
VZA01006R-A14	0.666766931608335	0.766795384747933	0.984823462959772	0.522180506481566	0.977408715798342	InferCNV (CNV)	3_1
VZA01006R-A14	0.389479113664232	0.675587356969991	0.548164742374634	0.674853659348228	0	InferCNV (Expr)	3_1
VZA01006R-A14	0.490328780893094	0.787720012417474	0.869370727784479	0.724867266601419	0.869370727784479	CopyKat	3_1
VZA01006R-A14	0.513483386296756	0.670283947133656	0.963823788461907	0.31184017927841	0.963823788461907	SCEVAN (Expr)	3_1
VZA01006R-A14	0.453122697929971	0.665277754351928	0.972856472705689	0.309170468112302	0.965719359718153	SCEVAN (CNV)	3_1
VZA01006R-A14	0.224389154197889	0.726182470377397	0.717700034638033	0.674183072859027	0.717700034638033	CONICSmat	3_1
VZA01006R-A16	0.667477916868956	0.806728785053618	0.758683248128363	0.62148668592372	0.470147146112164	InferCNV (CNV)	2_3
VZA01006R-A16	0.412172460143522	0.672297360410346	0.708551132555958	0.672297360410346	0.386304018994007	InferCNV (Expr)	2_3
VZA01006R-A16	0.414195818703945	0.802346088732906	0.539562869779999	0.69008829767951	0.447182491814579	CopyKat	2_3
VZA01006R-A16	0.267116194819676	0.619368990691078	0.43180012254198	0.239392842374404	0.42417954314818	SCEVAN (Expr)	2_3
VZA01006R-A16	0.372460879896584	0.625265264143256	0.972856472705689	0.240703069263289	0.965719359718153	SCEVAN (CNV)	2_3
VZA01006R-A16	0.241839110543879	0.681497331448004	0.808798060270177	0.50832716195719	0.808798060270177	CONICSmat	2_3
VZA01006R-A17	0.666766931608335	0.766795384747933	0.984823462959772	0.522180506481566	0.977408715798342	InferCNV (CNV)	3_1
VZA01006R-A17	0.330958159210883	0.634182559649685	0.603758592299002	0.634182559649685	0.13387950676853	InferCNV (Expr)	3_1
VZA01006R-A17	0.447824793492876	0.761795346000311	0.896550156049553	0.67750695975672	0.896550156049553	CopyKat	3_1
VZA01006R-A17	0.348812872017167	0.565729528833473	0.618415761962203	0.128336683103256	0.618415761962203	SCEVAN (Expr)	3_1
VZA01006R-A17	0.35129346529594	0.572533155428565	0.611599364313478	0.128514466310766	0.220498975625634	SCEVAN (CNV)	3_1
VZA01006R-A17	0.146190637039727	0.714179744595874	0.820401801177693	0.701695929218308	0.820401801177693	CONICSmat	3_1
VZA01006R-A18	0.571890207385776	0.726862882610234	0.984823462959772	0.455927400807746	0.977408715798342	InferCNV (CNV)	2_3
VZA01006R-A18	0.343377473586008	0.683323462452529	0.739124399257089	0.683201275590448	0.437939188542325	InferCNV (Expr)	2_3
VZA01006R-A18	0.429311916336216	0.824737336114346	0.89399161353323	0.768212911112087	0.89399161353323	CopyKat	2_3
VZA01006R-A18	0.460052752921055	0.625259710194979	0.967387558159573	0.623859105420502	0.960592701093304	SCEVAN (Expr)	2_3
VZA01006R-A18	0.372460879896584	0.625265264143256	0.972856472705689	0.240703069263289	0.965719359718153	SCEVAN (CNV)	2_3
VZA01006R-A18	0.110814723225757	0.600847847430994	0.652580533425701	0.538599859859062	0.652580533425701	CONICSmat	2_3
VZA01006R-B04	0.667477916868956	0.806728785053618	0.758683248128363	0.62148668592372	0.470147146112164	InferCNV (CNV)	2_3
VZA01006R-B04	0.185811311468156	0.583163559232606	0.505342064449423	0.583163559232606	0	InferCNV (Expr)	2_3
VZA01006R-B04	0.259451400838725	0.712533948508841	0.583414708867061	0.660674461380621	0.353782526279511	CopyKat	2_3
VZA01006R-B04	0.430763706053075	0.578076142611254	0.396002067895916	0.145427611100424	0.391100388687844	SCEVAN (Expr)	2_3
VZA01006R-B04	0.364174440314087	0.580554465803583	0.611599364313478	0.145223882179551	0.220498975625634	SCEVAN (CNV)	2_3
VZA01006R-B04	0.0699525190691066	0.562253232367522	0.761690335988916	0.520218162517334	0.761690335988916	CONICSmat	2_3
VZA01006R-B06	0.724256829829825	0.820521584021028	0.758683248128363	0.639162198913881	0.470147146112164	InferCNV (CNV)	3_1
VZA01006R-B06	0.312045465421072	0.630977675443535	0.527916594864725	0.630977675443535	0	InferCNV (Expr)	3_1
VZA01006R-B06	0.380299240713412	0.781258504533243	0.482456392287514	0.707225018382328	0.468636911942099	CopyKat	3_1
VZA01006R-B06	0.344276379543312	0.569868458660618	0.614739502556149	0.128290869738244	0.614739502556149	SCEVAN (Expr)	3_1
VZA01006R-B06	0.35129346529594	0.572533155428565	0.611599364313478	0.128514466310766	0.220498975625634	SCEVAN (CNV)	3_1
VZA01006R-B06	0.0622248984936132	0.465440630691725	0.791825424315899	0.408306467979728	0.791825424315899	CONICSmat	3_1
VZA01006R-B08	0.724256829829825	0.820521584021028	0.758683248128363	0.639162198913881	0.470147146112164	InferCNV (CNV)	3_1
VZA01006R-B08	0.489465202682821	0.762199802797396	0.596687297757865	0.762199802797396	0.0941155915522622	InferCNV (Expr)	3_1
VZA01006R-B08	0.564559368125054	0.912585592357692	0.777830432534896	0.878494408718124	0.777830432534896	CopyKat	3_1
VZA01006R-B08	0.374926558165423	0.572528596884782	0.612824784115496	0.572528596884782	0.221724395427652	SCEVAN (Expr)	3_1
VZA01006R-B08	0.35129346529594	0.572533155428565	0.611599364313478	0.128514466310766	0.220498975625634	SCEVAN (CNV)	3_1
VZA01006R-B08	0.22198353379076	0.698133839078477	0.838240387945965	0.676626234869308	0.838240387945965	CONICSmat	3_1
VZA01006R-B15	0.666766931608335	0.766795384747933	0.984823462959772	0.522180506481566	0.977408715798342	InferCNV (CNV)	3_1
VZA01006R-B15	0.44539831987951	0.745975945476169	0.678023340417792	0.74597594547617	0.353930916958661	InferCNV (Expr)	3_1
VZA01006R-B15	0.426408164914714	0.82898303902615	0.706430581882934	0.787221763582067	0.706430581882934	CopyKat	3_1
VZA01006R-B15	0.413970494446035	0.65508804143534	0.691316273192027	0.310113402893672	0.6884513757252	SCEVAN (Expr)	3_1
VZA01006R-B15	0.453122697929971	0.665277754351928	0.972856472705689	0.309170468112302	0.965719359718153	SCEVAN (CNV)	3_1
VZA01006R-B15	0.37864566480657	0.867306013761378	0.717007273986838	0.867306013761378	0.717007273986838	CONICSmat	3_1
VZA01006R-B16	0.667477916868956	0.806728785053618	0.758683248128363	0.62148668592372	0.470147146112164	InferCNV (CNV)	2_3
VZA01006R-B16	0.358808236419349	0.700536031744349	0.534723418921248	0.700536031744349	0	InferCNV (Expr)	2_3
VZA01006R-B16	0.46010020983041	0.812448973100209	0.875155570873303	0.7557017590364	0.87074932506175	CopyKat	2_3
VZA01006R-B16	0.320521403207926	0.575295129237852	0.395753154498631	0.144825765068998	0.392842782468838	SCEVAN (Expr)	2_3
VZA01006R-B16	0.364174440314087	0.580554465803583	0.611599364313478	0.145223882179551	0.220498975625634	SCEVAN (CNV)	2_3
VZA01006R-B16	0.143462920872637	0.595303574013506	0.764807758919293	0.468933764525461	0.764807758919293	CONICSmat	2_3
VZA01006R-B19	0.667477916868956	0.806728785053618	0.758683248128363	0.62148668592372	0.470147146112164	InferCNV (CNV)	2_3
VZA01006R-B19	0.385789562283196	0.719658528112824	0.557470273996209	0.719658528112824	0.054243973423708	InferCNV (Expr)	2_3
VZA01006R-B19	0.434177321480585	0.882089678088109	0.846035096789017	0.871542225406486	0.840676278553239	CopyKat	2_3
VZA01006R-B19	0.219064179830079	0.569037091791113	0.610278208589427	0.568784892048917	0.220384092519195	SCEVAN (Expr)	2_3
VZA01006R-B19	0.364174440314087	0.580554465803583	0.611599364313478	0.145223882179551	0.220498975625634	SCEVAN (CNV)	2_3
VZA01006R-B19	0.381881672375758	0.868577092201409	0.770523034291652	0.868577092201408	0.770523034291652	CONICSmat	2_3
VZA01006R-B21	0.724256829829825	0.820521584021028	0.758683248128363	0.639162198913881	0.470147146112164	InferCNV (CNV)	3_1
VZA01006R-B21	0.291593398731845	0.677342624253368	0.521712907117008	0.677342624253368	0	InferCNV (Expr)	3_1
VZA01006R-B21	0.324828888924713	0.790166354938248	0.596731575621805	0.751447565578071	0.252931380746017	CopyKat	3_1
VZA01006R-B21	0.268936615958821	0.560058244513906	0.61037394451146	0.559890034248339	0.218737434660233	SCEVAN (Expr)	3_1
VZA01006R-B21	0.35129346529594	0.572533155428565	0.611599364313478	0.128514466310766	0.220498975625634	SCEVAN (CNV)	3_1
VZA01006R-B21	0.319364780845566	0.785253719958713	0.654658815379286	0.738038111441659	0.654658815379286	CONICSmat	3_1
VZA01006R-C13	0.736793760767789	0.887935722709252	0.966385921075306	0.771415924725678	0.943552903670515	InferCNV (CNV)	3_1
VZA01006R-C13	0.243395653134462	0.640714383071754	0.724810682214181	0.637964897389459	0.449537595496582	InferCNV (Expr)	3_1
VZA01006R-C13	0.356492475421269	0.769799693027662	0.832081586152756	0.721976124171086	0.831732150037337	CopyKat	3_1
VZA01006R-C13	0.379833754166104	0.587406202263499	0.836789400118713	0.231934832881506	0.828180347329925	SCEVAN (Expr)	3_1
VZA01006R-C13	0.453122697929971	0.665277754351928	0.972856472705689	0.309170468112302	0.965719359718153	SCEVAN (CNV)	3_1
VZA01006R-C13	0.203193720787622	0.692319278492891	0.780741253896779	0.682004962694931	0.780741253896779	CONICSmat	3_1
VZA01006R-C16	0.724256829829825	0.820521584021028	0.758683248128363	0.639162198913881	0.470147146112164	InferCNV (CNV)	3_1
VZA01006R-C16	0.264283004024975	0.624791389640161	0.589236649625673	0.62232134269172	0.174572060428514	InferCNV (Expr)	3_1
VZA01006R-C16	0.295942938531293	0.655535690434762	0.816799739598292	0.55392438196403	0.816799739598292	CopyKat	3_1
VZA01006R-C16	0.271751174328426	0.569488617999957	0.871622915350298	0.376875783784622	0.871622915350298	SCEVAN (Expr)	3_1
VZA01006R-C16	0.567488084417462	0.815823776726172	0.874739119612461	0.618262187380766	0.772926359928772	SCEVAN (CNV)	3_1
VZA01006R-C16	-0.162632285799057	0.27649781859693	0.693453411846207	0.326266195524146	0.693453411846207	CONICSmat	3_1
VZA01006R-C19	0.804372596719691	0.967416440752834	0.964942702050663	0.940203529862792	0.941571170084439	InferCNV (CNV)	3_1
VZA01006R-C19	0.317537065154566	0.630732425788047	0.677202404886361	0.630732425788047	0.301678250713233	InferCNV (Expr)	3_1
VZA01006R-C19	0.348481768230838	0.71692673918702	0.814911348536198	0.623674774340686	0.814119133781377	CopyKat	3_1
VZA01006R-C19	0.477910382290986	0.649074410477722	0.983760794225209	0.287108939623455	0.983760794225209	SCEVAN (Expr)	3_1
VZA01006R-C19	0.453122697929971	0.665277754351928	0.972856472705689	0.309170468112302	0.965719359718153	SCEVAN (CNV)	3_1
VZA01006R-C19	0.334810838596689	0.760434116771594	0.624350536889505	0.719596893589628	0.624350536889505	CONICSmat	3_1
VZA01006R-E06	0.724256829829825	0.820521584021028	0.758683248128363	0.639162198913881	0.470147146112164	InferCNV (CNV)	3_1
VZA01006R-E06	0.425422776142865	0.687984430749566	0.703240182281195	0.687602424780609	0.385837306374098	InferCNV (Expr)	3_1
VZA01006R-E06	0.36800932504466	0.572557315710611	0.613322610910066	0.572557315710611	0.222222222222222	SCEVAN (Expr)	3_1
VZA01006R-E06	0.35129346529594	0.572533155428565	0.611599364313478	0.128514466310766	0.220498975625634	SCEVAN (CNV)	3_1
VZA01006R-E06	0.241903210708436	0.709296249127568	0.782646345687565	0.682460359607991	0.782646345687565	CONICSmat	3_1
VZA01006R-E09	0.724256829829825	0.820521584021028	0.758683248128363	0.639162198913881	0.470147146112164	InferCNV (CNV)	3_1
VZA01006R-E09	0.366957231578684	0.722174306862022	0.562898500775461	0.722174306862022	0	InferCNV (Expr)	3_1
VZA01006R-E09	0.454722002446206	0.849303887571722	0.914115304344496	0.831508586245141	0.908584161449059	CopyKat	3_1
VZA01006R-E09	0.445948926629325	0.656802281824676	0.968921726310146	0.309078841382278	0.968921726310146	SCEVAN (Expr)	3_1
VZA01006R-E09	0.453122697929971	0.665277754351928	0.972856472705689	0.309170468112302	0.965719359718153	SCEVAN (CNV)	3_1
VZA01006R-E09	0.427383973615031	0.909002409690809	0.700554208520956	0.909002409690809	0.700554208520956	CONICSmat	3_1
VZA01006R-E15	0.724256829829825	0.820521584021028	0.758683248128363	0.639162198913881	0.470147146112164	InferCNV (CNV)	3_1
VZA01006R-E15	0.272282377465717	0.595498871076632	0.536618990177494	0.595498871076632	0	InferCNV (Expr)	3_1
VZA01006R-E15	0.429927872238154	0.777153080002899	0.685572117870067	0.671418340753883	0.685572117870067	CopyKat	3_1
VZA01006R-E15	0.372129179803354	0.567044668714669	0.615026710322247	0.128431272886739	0.615026710322247	SCEVAN (Expr)	3_1
VZA01006R-E15	0.35129346529594	0.572533155428565	0.611599364313478	0.128514466310766	0.220498975625634	SCEVAN (CNV)	3_1
VZA01006R-E15	0.0725452213000131	0.5351851864947	0.850190509179079	0.384540029082231	0.850190509179079	CONICSmat	3_1
VZA01006R-E16	0.724256829829825	0.820521584021028	0.758683248128363	0.639162198913881	0.470147146112164	InferCNV (CNV)	3_1
VZA01006R-E16	0.177853260142471	0.583962678290348	0.598244203189921	0.583771675305867	0.162478220077738	InferCNV (Expr)	3_1
VZA01006R-E16	0.30478977590326	0.719389036611033	0.977715070748846	0.644490794704613	0.977715070748846	CopyKat	3_1
VZA01006R-E16	0.192063525499081	0.545895076909471	0.613399199647692	0.545500534945113	0.221762689796465	SCEVAN (Expr)	3_1
VZA01006R-E16	0.35129346529594	0.572533155428565	0.611599364313478	0.128514466310766	0.220498975625634	SCEVAN (CNV)	3_1
VZA01006R-E16	-0.00984991550593668	0.431270776600236	0.747142362313821	0.412133263468093	0.747142362313821	CONICSmat	3_1
VZA01006R-E17	0.666766931608335	0.766795384747933	0.984823462959772	0.522180506481566	0.977408715798342	InferCNV (CNV)	3_1
VZA01006R-E17	0.347582534382743	0.597705776085241	0.730650573458173	0.597705776085241	0.449176192390909	InferCNV (Expr)	3_1
VZA01006R-E17	0.320240091278485	0.697739372552917	0.88845329044364	0.518536520545585	0.88845329044364	CopyKat	3_1
VZA01006R-E17	0.475266585067509	0.62005540454113	0.836719991575239	0.26434858637278	0.833165795469776	SCEVAN (Expr)	3_1
VZA01006R-E17	0.453122697929971	0.665277754351928	0.972856472705689	0.309170468112302	0.965719359718153	SCEVAN (CNV)	3_1
VZA01006R-E17	-0.139105963546109	0.27408624208683	0.665742985798407	0.182738618436079	0.665742985798407	CONICSmat	3_1
VZA01006R-E21	0.666766931608335	0.766795384747933	0.984823462959772	0.522180506481566	0.977408715798342	InferCNV (CNV)	3_1
VZA01006R-E21	0.340706088001496	0.663322480960102	0.642231269266854	0.663322480960102	0.226192869588527	InferCNV (Expr)	3_1
VZA01006R-E21	0.410702774854042	0.782939923407348	0.532732111742968	0.759964976708121	0.406686196794761	CopyKat	3_1
VZA01006R-E21	0.411962193947068	0.569930454856057	0.615467095563597	0.12870159453303	0.615467095563597	SCEVAN (Expr)	3_1
VZA01006R-E21	0.35129346529594	0.572533155428565	0.611599364313478	0.128514466310766	0.220498975625634	SCEVAN (CNV)	3_1
VZA01006R-E21	0.206956023704191	0.743850079187678	0.693453411846207	0.558876668757438	0.693453411846207	CONICSmat	3_1
VZA01006R-E22	0.666766931608335	0.766795384747933	0.984823462959772	0.522180506481566	0.977408715798342	InferCNV (CNV)	3_1
VZA01006R-E22	0.363536630041994	0.671593616762313	0.81656039979321	0.671593616762313	0.619528692055833	InferCNV (Expr)	3_1
VZA01006R-E22	0.413344436439257	0.823360531125053	0.934238995155762	0.81634082955468	0.929153024297777	CopyKat	3_1
VZA01006R-E22	0.359979751173063	0.5871276752384	0.986853064506864	0.240789120397067	0.986853064506864	SCEVAN (Expr)	3_1
VZA01006R-E22	0.453122697929971	0.665277754351928	0.972856472705689	0.309170468112302	0.965719359718153	SCEVAN (CNV)	3_1
VZA01006R-E22	0.202740524147087	0.776145545984835	0.831485971596813	0.771711790325078	0.831485971596813	CONICSmat	3_1
VZA01006R-F02	0.724256829829825	0.820521584021028	0.758683248128363	0.639162198913881	0.470147146112164	InferCNV (CNV)	3_1
VZA01006R-F02	0.242341289165606	0.582172766074223	0.536015853868689	0.582172766074223	0	InferCNV (Expr)	3_1
VZA01006R-F02	0.353292397039496	0.735071338930921	0.924945430524441	0.652109374964386	0.920096406073487	CopyKat	3_1
VZA01006R-F02	0.359783493435138	0.572458395310535	0.611944013632795	0.572458395310535	0.220843624944952	SCEVAN (Expr)	3_1
VZA01006R-F02	0.35129346529594	0.572533155428565	0.611599364313478	0.128514466310766	0.220498975625634	SCEVAN (CNV)	3_1
VZA01006R-F02	0.0770208605350791	0.616540713591877	0.637686179425009	0.540871519378058	0.637686179425009	CONICSmat	3_1
VZA01006R-F23	0.724256829829825	0.820521584021028	0.758683248128363	0.639162198913881	0.470147146112164	InferCNV (CNV)	3_1
VZA01006R-F23	0.286057496553833	0.608553514796808	0.592157791946694	0.608200455580866	0.171209336167117	InferCNV (Expr)	3_1
VZA01006R-F23	0.322695722627939	0.708690818135529	0.852085607061482	0.535497836287194	0.852085607061482	CopyKat	3_1
VZA01006R-F23	0.331862183677846	0.5266169952541	0.605989239282364	0.525988144139331	0.220384092519195	SCEVAN (Expr)	3_1
VZA01006R-F23	0.35129346529594	0.572533155428565	0.611599364313478	0.128514466310766	0.220498975625634	SCEVAN (CNV)	3_1
VZA01006R-F23	0.0498542719711026	0.523719178503569	0.703498441288535	0.483309773850176	0.703498441288535	CONICSmat	3_1
VZA01006R-G02	0.724256829829825	0.820521584021028	0.758683248128363	0.639162198913881	0.470147146112164	InferCNV (CNV)	3_1
VZA01006R-G02	0.285037974935892	0.6767512671612	0.552482432458307	0.676514222884528	0.0521856511000057	InferCNV (Expr)	3_1
VZA01006R-G02	0.372207993865486	0.82419861939943	0.705264997032186	0.814340996397383	0.700049782679457	CopyKat	3_1
VZA01006R-G02	0.30223472645257	0.562365095594942	0.610048442376549	0.562137396333016	0.220154326306317	SCEVAN (Expr)	3_1
VZA01006R-G02	0.35129346529594	0.572533155428565	0.611599364313478	0.128514466310766	0.220498975625634	SCEVAN (CNV)	3_1
VZA01006R-G02	0.154406953997191	0.749501762305911	0.732421198475927	0.626812129680635	0.732421198475927	CONICSmat	3_1
VZA01006R-G05	0.736793760767789	0.887935722709252	0.966385921075306	0.771415924725678	0.943552903670515	InferCNV (CNV)	3_1
VZA01006R-G05	0.397325459820356	0.624168122741525	0.917480422003944	0.62400492687412	0.828417293736956	InferCNV (Expr)	3_1
VZA01006R-G05	0.396029065672277	0.739908637665515	0.997635322725793	0.627925616417687	0.997635322725793	CopyKat	3_1
VZA01006R-G05	0.383213121943829	0.563192927145809	0.620158155743198	0.128066817311344	0.620158155743198	SCEVAN (Expr)	3_1
VZA01006R-G05	0.35129346529594	0.572533155428565	0.611599364313478	0.128514466310766	0.220498975625634	SCEVAN (CNV)	3_1
VZA01006R-G05	0.0596188002560319	0.529339276121621	0.764288188430897	0.403646192426881	0.764288188430897	CONICSmat	3_1
VZA01006R-G06	0.667477916868956	0.806728785053618	0.758683248128363	0.62148668592372	0.470147146112164	InferCNV (CNV)	2_3
VZA01006R-G06	0.363852331713307	0.650225843733102	0.627742834166236	0.650225843733102	0.285867463189538	InferCNV (Expr)	2_3
VZA01006R-G06	0.370381607086739	0.72442848609973	0.776205315258391	0.604763873889021	0.775384379726961	CopyKat	2_3
VZA01006R-G06	0.392252111416901	0.588087386831993	0.830004116644647	0.209794084843124	0.824554349282938	SCEVAN (Expr)	2_3
VZA01006R-G06	0.372460879896584	0.625265264143256	0.972856472705689	0.240703069263289	0.965719359718153	SCEVAN (CNV)	2_3
VZA01006R-G06	-0.104257417605721	0.406055352523691	0.771908555594042	0.353883666237992	0.771908555594042	CONICSmat	2_3
VZA01006R-G08	0.724256829829825	0.820521584021028	0.758683248128363	0.639162198913881	0.470147146112164	InferCNV (CNV)	3_1
VZA01006R-G08	0.108060911752235	0.536167486368816	0.660309801443698	0.535994717559465	0.309887606027534	InferCNV (Expr)	3_1
VZA01006R-G08	0.245497678336505	0.67997746255954	0.885837306374098	0.573778663553485	0.884556838416911	CopyKat	3_1
VZA01006R-G08	0.296568270500514	0.562348684837326	0.612116338292454	0.118102296457601	0.612116338292454	SCEVAN (Expr)	3_1
VZA01006R-G08	0.35129346529594	0.572533155428565	0.611599364313478	0.128514466310766	0.220498975625634	SCEVAN (CNV)	3_1
VZA01006R-G08	0.178799696303734	0.71642066511992	0.695358503636993	0.578462271709315	0.695358503636993	CONICSmat	3_1
VZA01006R-G20	0.804372596719691	0.967416440752834	0.964942702050663	0.940203529862792	0.941571170084439	InferCNV (CNV)	3_1
VZA01006R-G20	0.221816193210274	0.611186985539843	0.536877477166983	0.611186985539843	0	InferCNV (Expr)	3_1
VZA01006R-G20	0.300716855062132	0.739813136173275	0.713124916231068	0.590418715922036	0.713124916231068	CopyKat	3_1
VZA01006R-G20	0.352342162700938	0.631222469244645	0.682465487200107	0.426649383707673	0.671340973059912	SCEVAN (Expr)	3_1
VZA01006R-G20	0.567488084417462	0.815823776726172	0.874739119612461	0.618262187380766	0.772926359928772	SCEVAN (CNV)	3_1
VZA01006R-G20	0.0203619602840692	0.483077596852576	0.656044336681676	0.325792648734117	0.656044336681676	CONICSmat	3_1
VZA01006R-G23	0.724256829829825	0.820521584021028	0.758683248128363	0.639162198913881	0.470147146112164	InferCNV (CNV)	3_1
VZA01006R-G23	0.336498436999233	0.659856962013199	0.955792741302392	0.659856962013199	0.918605319087828	InferCNV (Expr)	3_1
VZA01006R-G23	0.330641251230826	0.742421306998322	0.862061290137285	0.647978080698077	0.858935512282919	CopyKat	3_1
VZA01006R-G23	0.329994269503787	0.570212172861804	0.615199034981906	0.570212172861804	0.222222222222222	SCEVAN (Expr)	3_1
VZA01006R-G23	0.35129346529594	0.572533155428565	0.611599364313478	0.128514466310766	0.220498975625634	SCEVAN (CNV)	3_1
VZA01006R-G23	-0.0977196494348767	0.32195925329049	0.654832005542085	0.293421753876826	0.654832005542085	CONICSmat	3_1
VZA01006R-H01	0.724256829829825	0.820521584021028	0.758683248128363	0.639162198913881	0.470147146112164	InferCNV (CNV)	3_1
VZA01006R-H01	0.366397840416485	0.653841051783684	0.716868190782545	0.653647313672942	0.39926666283723	InferCNV (Expr)	3_1
VZA01006R-H01	0.41010930891081	0.785027964386833	0.86995950370498	0.695997780900887	0.86995950370498	CopyKat	3_1
VZA01006R-H01	0.440755357189451	0.607816398267206	0.719852758151914	0.261245357692976	0.710757845558811	SCEVAN (Expr)	3_1
VZA01006R-H01	0.453122697929971	0.665277754351928	0.972856472705689	0.309170468112302	0.965719359718153	SCEVAN (CNV)	3_1
VZA01006R-H01	0.0384417077241706	0.545056362439372	0.626255628680291	0.31893835948212	0.626255628680291	CONICSmat	3_1
VZA01006R-H06	0.571890207385776	0.726862882610234	0.984823462959772	0.455927400807746	0.977408715798342	InferCNV (CNV)	2_3
VZA01006R-H06	0.331927648147946	0.647944307026299	0.775602178949586	0.647592136215126	0.507876672985238	InferCNV (Expr)	2_3
VZA01006R-H06	0.33628651358436	0.728991054608944	0.888175656269746	0.634758476461105	0.888175656269745	CopyKat	2_3
VZA01006R-H06	0.390214437639008	0.606532301510724	0.726676335994792	0.219671781853029	0.70973107779501	SCEVAN (Expr)	2_3
VZA01006R-H06	0.372460879896584	0.625265264143256	0.972856472705689	0.240703069263289	0.965719359718153	SCEVAN (CNV)	2_3
VZA01006R-H06	0.157460035658297	0.67910386898081	0.73051610668514	0.637195985423664	0.73051610668514	CONICSmat	2_3
VZA01006R-H07	0.724256829829825	0.820521584021028	0.758683248128363	0.639162198913881	0.470147146112164	InferCNV (CNV)	3_1
VZA01006R-H07	0.268898081622009	0.63589976309248	0.644530128094664	0.63589976309248	0.233033201217761	InferCNV (Expr)	3_1
VZA01006R-H07	0.362491859829524	0.766062142980549	0.596970915426887	0.652001793331124	0.296211197698934	CopyKat	3_1
VZA01006R-H07	0.44093293229646	0.667510301169312	0.714376663411645	0.310853254549541	0.696186838225439	SCEVAN (Expr)	3_1
VZA01006R-H07	0.453122697929971	0.665277754351928	0.972856472705689	0.309170468112302	0.965719359718153	SCEVAN (CNV)	3_1
VZA01006R-H07	0.325167180712965	0.893680142125322	0.735538621406304	0.893680142125322	0.735538621406304	CONICSmat	3_1
VZA01006R-H15	0.724256829829825	0.820521584021028	0.758683248128363	0.639162198913881	0.470147146112164	InferCNV (CNV)	3_1
VZA01006R-H15	0.395019297738721	0.70893766328134	0.980301137342754	0.70893766328134	0.973088632316618	InferCNV (Expr)	3_1
VZA01006R-H15	0.436927112317336	0.845529641247163	0.96143039041109	0.811900807910715	0.96143039041109	CopyKat	3_1
VZA01006R-H15	0.402730290406656	0.629148559750885	0.985653972083405	0.279660507010357	0.985653972083405	SCEVAN (Expr)	3_1
VZA01006R-H15	0.453122697929971	0.665277754351928	0.972856472705689	0.309170468112302	0.965719359718153	SCEVAN (CNV)	3_1
VZA01006R-H15	0.156009082500702	0.698122524869456	0.73467267059231	0.609447411674331	0.73467267059231	CONICSmat	3_1
VZA01006R-H23	0.666766931608335	0.766795384747933	0.984823462959772	0.522180506481566	0.977408715798342	InferCNV (CNV)	3_1
VZA01006R-H23	0.339027251168463	0.695841422849158	0.962617515844295	0.690646278427649	0.962617515844295	InferCNV (Expr)	3_1
VZA01006R-H23	0.426407754974715	0.782268677835403	0.981846075784556	0.733062388686059	0.981846075784556	CopyKat	3_1
VZA01006R-H23	0.547311037152958	0.790339807529164	0.900013403029085	0.596058090435127	0.900013403029085	SCEVAN (Expr)	3_1
VZA01006R-H23	0.567488084417462	0.815823776726172	0.874739119612461	0.618262187380766	0.772926359928772	SCEVAN (CNV)	3_1
VZA01006R-H23	0.118601598545804	0.672536148308537	0.75839972289574	0.633643554801903	0.75839972289574	CONICSmat	3_1
VZA01006R-I01	0.667477916868956	0.806728785053618	0.758683248128363	0.62148668592372	0.470147146112164	InferCNV (CNV)	2_3
VZA01006R-I01	0.15603995563298	0.547942186427866	0.785824382024623	0.547783898901984	0.540821797154728	InferCNV (Expr)	2_3
VZA01006R-I01	0.255905613239373	0.617214311211957	0.998145116510617	0.447851076430912	0.998145116510617	CopyKat	2_3
VZA01006R-I01	0.300003012242253	0.564643413799946	0.615333065272752	0.133210944509493	0.615333065272752	SCEVAN (Expr)	2_3
VZA01006R-I01	0.364174440314087	0.580554465803583	0.611599364313478	0.145223882179551	0.220498975625634	SCEVAN (CNV)	2_3
VZA01006R-I01	0.0147241297074692	0.501521646320356	0.660027710426048	0.36540884230578	0.660027710426048	CONICSmat	2_3
VZA01006R-I04	0.667477916868956	0.806728785053618	0.758683248128363	0.62148668592372	0.470147146112164	InferCNV (CNV)	2_3
VZA01006R-I04	0.428210490780805	0.696177697060395	0.540840944339135	0.696073686756307	0	InferCNV (Expr)	2_3
VZA01006R-I04	0.437594362545021	0.827728642165676	0.875627070289314	0.739127641344197	0.873803300974592	CopyKat	2_3
VZA01006R-I04	0.438499165238825	0.580726385747963	0.612365251689739	0.145395802123931	0.612365251689739	SCEVAN (Expr)	2_3
VZA01006R-I04	0.364174440314087	0.580554465803583	0.611599364313478	0.145223882179551	0.220498975625634	SCEVAN (CNV)	2_3
VZA01006R-I04	0.245598108390289	0.749032990813216	0.681503290613093	0.696936436224335	0.681503290613093	CONICSmat	2_3
VZA01006R-I07	0.724256829829825	0.820521584021028	0.758683248128363	0.639162198913881	0.470147146112164	InferCNV (CNV)	3_1
VZA01006R-I07	0.265512246910415	0.639542381465325	0.554196105462692	0.638902589845479	0	InferCNV (Expr)	3_1
VZA01006R-I07	0.361603245791644	0.772315553341116	0.78461332261091	0.689694226558714	0.78461332261091	CopyKat	3_1
VZA01006R-I07	0.349226080635998	0.569966239424748	0.614069351101921	0.128214286202701	0.614069351101921	SCEVAN (Expr)	3_1
VZA01006R-I07	0.35129346529594	0.572533155428565	0.611599364313478	0.128514466310766	0.220498975625634	SCEVAN (CNV)	3_1
VZA01006R-I07	0.0470524499422868	0.511127878140312	0.695704883962591	0.455939287954398	0.695704883962591	CONICSmat	3_1
VZA01006R-I08	0.667477916868956	0.806728785053618	0.758683248128363	0.62148668592372	0.470147146112164	InferCNV (CNV)	2_3
VZA01006R-I08	0.35296381723928	0.684397015409177	0.585417983035595	0.684397015409177	0.116931855170697	InferCNV (Expr)	2_3
VZA01006R-I08	0.347154475536825	0.736743356594278	0.888340800735252	0.616786530968563	0.885538131617746	CopyKat	2_3
VZA01006R-I08	0.537849506238311	0.753064390961606	0.876258927374729	0.515365755263754	0.87625892737473	SCEVAN (Expr)	2_3
VZA01006R-I08	0.520420514918881	0.799154714317523	0.874739119612461	0.594306420414698	0.772926359928772	SCEVAN (CNV)	2_3
VZA01006R-I08	0.173825500760154	0.686664241822839	0.604433668167648	0.570961953203836	0.604433668167648	CONICSmat	2_3
VZA01006R-I09	0.724256829829825	0.820521584021028	0.758683248128363	0.639162198913881	0.470147146112164	InferCNV (CNV)	3_1
VZA01006R-I09	0.179991861651016	0.569115045336997	0.533947957952783	0.569115045336997	0	InferCNV (Expr)	3_1
VZA01006R-I09	0.338025137902799	0.710747405162915	0.841817929423478	0.62678871559838	0.841817929423478	CopyKat	3_1
VZA01006R-I09	0.468885661390377	0.623311116510453	0.967978727478124	0.264290920793934	0.967978727478124	SCEVAN (Expr)	3_1
VZA01006R-I09	0.453122697929971	0.665277754351928	0.972856472705689	0.309170468112302	0.965719359718153	SCEVAN (CNV)	3_1
VZA01006R-I09	0.286490883106832	0.799863663781308	0.805680637339799	0.799863663781308	0.805680637339799	CONICSmat	3_1
VZA01006R-I13	0.724256829829825	0.820521584021028	0.758683248128363	0.639162198913881	0.470147146112164	InferCNV (CNV)	3_1
VZA01006R-I13	0.473860812718575	0.657905563383588	0.909975922415609	0.657905563383588	0.82969058149999	InferCNV (Expr)	3_1
VZA01006R-I13	0.42467432657786	0.713521962836016	0.95723955042411	0.635050962240214	0.954472782277366	CopyKat	3_1
VZA01006R-I13	0.486497132756781	0.626773786367493	0.984256227621728	0.265813930271603	0.984256227621728	SCEVAN (Expr)	3_1
VZA01006R-I13	0.453122697929971	0.665277754351928	0.972856472705689	0.309170468112302	0.965719359718153	SCEVAN (CNV)	3_1
VZA01006R-I13	0.0238693516401652	0.469272140433848	0.641149982680984	0.431784158834523	0.641149982680984	CONICSmat	3_1
VZA01006R-I19	0.666766931608335	0.766795384747933	0.984823462959772	0.522180506481566	0.977408715798342	InferCNV (CNV)	3_1
VZA01006R-I19	0.386420339269321	0.714689064007881	0.589868506711088	0.714689064007881	0.143773814310606	InferCNV (Expr)	3_1
VZA01006R-I19	0.460969691742863	0.838875534888131	0.896607597602773	0.812915995611034	0.896607597602773	CopyKat	3_1
VZA01006R-I19	0.419972031006384	0.656972999289323	0.971284010186302	0.308012597991597	0.971284010186302	SCEVAN (Expr)	3_1
VZA01006R-I19	0.453122697929971	0.665277754351928	0.972856472705689	0.309170468112302	0.965719359718153	SCEVAN (CNV)	3_1
VZA01006R-I19	0.403903435747397	0.85310762429189	0.738136473848285	0.812500928118709	0.738136473848285	CONICSmat	3_1
VZA01006R-I20	0.667477916868956	0.806728785053618	0.758683248128363	0.62148668592372	0.470147146112164	InferCNV (CNV)	2_3
VZA01006R-I20	0.214498895165705	0.608749462907957	0.642792521109771	0.608749462907956	0.285879430179792	InferCNV (Expr)	2_3
VZA01006R-I20	0.320490714219545	0.744462839794342	0.762048365787811	0.614800994459684	0.759037471039884	CopyKat	2_3
VZA01006R-I20	0.341263393866938	0.618708575750553	0.719965247860302	0.240507671264831	0.702589178011373	SCEVAN (Expr)	2_3
VZA01006R-I20	0.372460879896584	0.625265264143256	0.972856472705689	0.240703069263289	0.965719359718153	SCEVAN (CNV)	2_3
VZA01006R-I20	0.156021082033069	0.628523060317247	0.552303429165223	0.462651548368554	0.552303429165223	CONICSmat	2_3
VZA01006R-I21	0.724256829829825	0.820521584021028	0.758683248128363	0.639162198913881	0.470147146112164	InferCNV (CNV)	3_1
VZA01006R-I21	0.0996692775320232	0.552046033998531	0.570850565799299	0.552046033998531	0.121287839623183	InferCNV (Expr)	3_1
VZA01006R-I21	0.359821985309412	0.774531689400884	0.90931893465066	0.64972149576762	0.908979072127444	CopyKat	3_1
VZA01006R-I21	0.291472730075918	0.572333947065278	0.612863078484309	0.572333947065278	0.221762689796465	SCEVAN (Expr)	3_1
VZA01006R-I21	0.35129346529594	0.572533155428565	0.611599364313478	0.128514466310766	0.220498975625634	SCEVAN (CNV)	3_1
VZA01006R-I21	-0.0560551524121655	0.523387530751667	0.560443366816765	0.379702733300758	0.560443366816765	CONICSmat	3_1
VZA01006R-I22	0.804372596719691	0.967416440752834	0.964942702050663	0.940203529862792	0.941571170084439	InferCNV (CNV)	3_1
VZA01006R-I22	0.544380898590223	0.807838461619112	0.712399716621671	0.807556515686177	0.363226874988033	InferCNV (Expr)	3_1
VZA01006R-I22	0.421431070961346	0.785166772045004	0.849945909204052	0.704788020876307	0.849945909204052	CopyKat	3_1
VZA01006R-I22	0.511692257028552	0.770612709311236	0.888879315296686	0.574900065323932	0.888879315296686	SCEVAN (Expr)	3_1
VZA01006R-I22	0.567488084417462	0.815823776726172	0.874739119612461	0.618262187380766	0.772926359928772	SCEVAN (CNV)	3_1
VZA01006R-I22	0.0776965463189066	0.55792391807287	0.698995497055767	0.465834035167862	0.698995497055767	CONICSmat	3_1
VZA01006R-I23	0.736793760767789	0.887935722709252	0.966385921075306	0.771415924725678	0.943552903670515	InferCNV (CNV)	3_1
VZA01006R-I23	0.443409243834611	0.725291667027548	0.656327187087139	0.722356192758936	0.340075535642484	InferCNV (Expr)	3_1
VZA01006R-I23	0.448646870228185	0.801924434843138	0.788883144733567	0.729462848551956	0.786915771535796	CopyKat	3_1
VZA01006R-I23	0.343710541471475	0.626289213163433	0.452424033545867	0.287101418026214	0.40993643134777	SCEVAN (Expr)	3_1
VZA01006R-I23	0.453122697929971	0.665277754351928	0.972856472705689	0.309170468112302	0.965719359718153	SCEVAN (CNV)	3_1
VZA01006R-I23	0.340124719311152	0.823789915881213	0.572566678212677	0.767395655296594	0.572566678212677	CONICSmat	3_1
VZA01006R-J01	0.724256829829825	0.820521584021028	0.758683248128363	0.639162198913881	0.470147146112164	InferCNV (CNV)	3_1
VZA01006R-J01	0.424786077553156	0.747672407544755	0.808097344285523	0.747672407544755	0.575638558599958	InferCNV (Expr)	3_1
VZA01006R-J01	0.409690210645106	0.813122041789994	0.946632010262891	0.703781722336363	0.946632010262891	CopyKat	3_1
VZA01006R-J01	0.374368140612942	0.645826903887207	0.7277270377391	0.296740914708278	0.707143814502078	SCEVAN (Expr)	3_1
VZA01006R-J01	0.453122697929971	0.665277754351928	0.972856472705689	0.309170468112302	0.965719359718153	SCEVAN (CNV)	3_1
VZA01006R-J01	0.288800660802455	0.732800104090723	0.757880152407343	0.685428925199643	0.757880152407343	CONICSmat	3_1
VZA01006R-J03	0.724256829829825	0.820521584021028	0.758683248128363	0.639162198913881	0.470147146112164	InferCNV (CNV)	3_1
VZA01006R-J03	0.239061046151366	0.639800053152621	0.54100130200854	0.63980005315262	0.0265762919562678	InferCNV (Expr)	3_1
VZA01006R-J03	0.272727799472694	0.70239113855557	0.510468723074272	0.63641613213942	0.279941409615716	CopyKat	3_1
VZA01006R-J03	0.315259704786786	0.56739202975088	0.396595630612519	0.128429905323604	0.392842782468838	SCEVAN (Expr)	3_1
VZA01006R-J03	0.35129346529594	0.572533155428565	0.611599364313478	0.128514466310766	0.220498975625634	SCEVAN (CNV)	3_1
VZA01006R-J03	0.240503954786443	0.69410668780538	0.760131624523727	0.558819626286962	0.760131624523727	CONICSmat	3_1
VZA01006R-J05	0.667477916868956	0.806728785053618	0.758683248128363	0.62148668592372	0.470147146112164	InferCNV (CNV)	2_3
VZA01006R-J05	0.291462940714802	0.656122495863571	0.714181601470504	0.656122495863571	0.438121086794187	InferCNV (Expr)	2_3
VZA01006R-J05	0.408400179427261	0.877160296540445	0.837055067302353	0.875024550975904	0.834537212552894	CopyKat	2_3
VZA01006R-J05	0.256484663134714	0.592027155777646	0.979897849771191	0.199501103973446	0.979897849771191	SCEVAN (Expr)	2_3
VZA01006R-J05	0.372460879896584	0.625265264143256	0.972856472705689	0.240703069263289	0.965719359718153	SCEVAN (CNV)	2_3
VZA01006R-J05	0.281857754919733	0.712940143245857	0.652580533425701	0.705245372516852	0.652580533425701	CONICSmat	2_3
VZA01006R-J13	0.724256829829825	0.820521584021028	0.758683248128363	0.639162198913881	0.470147146112164	InferCNV (CNV)	3_1
VZA01006R-J13	0.161491912030068	0.577812404982852	0.551716545082046	0.577462536747561	0.0802721772263389	InferCNV (Expr)	3_1
VZA01006R-J13	0.137032215933152	0.578784172553646	0.752335956497597	0.440690154411554	0.750193865242116	CopyKat	3_1
VZA01006R-J13	0.0739023516796828	0.476109697709286	0.603346927834262	0.0329924606244384	0.603346927834262	SCEVAN (Expr)	3_1
VZA01006R-J13	0.35129346529594	0.572533155428565	0.611599364313478	0.128514466310766	0.220498975625634	SCEVAN (CNV)	3_1
VZA01006R-J13	-0.303341229534047	0.337783824593932	0.667474887426394	0.350084019787609	0.667474887426394	CONICSmat	3_1
VZA01006R-J14	0.724256829829825	0.820521584021028	0.758683248128363	0.639162198913881	0.470147146112164	InferCNV (CNV)	3_1
VZA01006R-J14	0.105664618226274	0.537096745518839	0.512062726176116	0.535207457048261	0	InferCNV (Expr)	3_1
VZA01006R-J14	0.179387500462082	0.627883107996916	0.636832959963237	0.532419223743813	0.636832959963237	CopyKat	3_1
VZA01006R-J14	0.313983634375656	0.572507855510573	0.611293009362973	0.572507855510573	0.22019262067513	SCEVAN (Expr)	3_1
VZA01006R-J14	0.35129346529594	0.572533155428565	0.611599364313478	0.128514466310766	0.220498975625634	SCEVAN (CNV)	3_1
VZA01006R-J14	0.0332603340217134	0.529026249672065	0.754069968825771	0.449296432983465	0.754069968825771	CONICSmat	3_1
VZA01006R-J15	0.724256829829825	0.820521584021028	0.758683248128363	0.639162198913881	0.470147146112164	InferCNV (CNV)	3_1
VZA01006R-J15	0.0827247599549513	0.542090174377975	0.513268998793727	0.542090174377975	0	InferCNV (Expr)	3_1
VZA01006R-J15	0.273779259445629	0.750127069407932	0.625093342523982	0.677224102115027	0.625093342523982	CopyKat	3_1
VZA01006R-J15	0.239380946584413	0.562353243381108	0.611158979072127	0.562127595463884	0.221264863001896	SCEVAN (Expr)	3_1
VZA01006R-J15	0.35129346529594	0.572533155428565	0.611599364313478	0.128514466310766	0.220498975625634	SCEVAN (CNV)	3_1
VZA01006R-J15	-0.372620290646528	0.161980580574493	0.750952545895393	0.106007067137809	0.750952545895393	CONICSmat	3_1
VZA01006R-K19	0.74762018566851	0.954399812579491	0.964942702050663	0.924258787734661	0.941571170084439	InferCNV (CNV)	2_3
VZA01006R-K19	0.377852805558902	0.668466777038765	0.716533115055431	0.66823527837651	0.393067761885615	InferCNV (Expr)	2_3
VZA01006R-K19	0.438806603348418	0.779973522813853	0.933757922147548	0.717278661276307	0.933757922147548	CopyKat	2_3
VZA01006R-K19	0.405332211865141	0.636225981067095	0.982559308403699	0.242491693060544	0.982559308403699	SCEVAN (Expr)	2_3
VZA01006R-K19	0.372460879896584	0.625265264143256	0.972856472705689	0.240703069263289	0.965719359718153	SCEVAN (CNV)	2_3
VZA01006R-K19	0.151307915713641	0.712718550632208	0.792691375129893	0.545114027100908	0.792691375129893	CONICSmat	2_3
VZA01006R-K20	0.667477916868956	0.806728785053618	0.758683248128363	0.62148668592372	0.470147146112164	InferCNV (CNV)	2_3
VZA01006R-K20	0.28079878264313	0.626568169918502	0.706613676833822	0.626102143167659	0.373327014762479	InferCNV (Expr)	2_3
VZA01006R-K20	0.384628156028738	0.706080260611449	0.815976410668811	0.606134815530657	0.815976410668811	CopyKat	2_3
VZA01006R-K20	0.343592231191832	0.526787954798939	0.609071935971815	0.525783699969655	0.221724395427652	SCEVAN (Expr)	2_3
VZA01006R-K20	0.364174440314087	0.580554465803583	0.611599364313478	0.145223882179551	0.220498975625634	SCEVAN (CNV)	2_3
VZA01006R-K20	-0.106090278618467	0.44197066376035	0.815032906130932	0.441970663760351	0.815032906130932	CONICSmat	2_3
VZA01006R-K21	0.736793760767789	0.887935722709252	0.966385921075306	0.771415924725678	0.943552903670515	InferCNV (CNV)	3_1
VZA01006R-K21	0.284853084050536	0.625368615246597	0.642918174507438	0.625368615246597	0.255200853964425	InferCNV (Expr)	3_1
VZA01006R-K21	0.38879605586202	0.703873576993576	0.887081873360522	0.633175919218957	0.880552683477895	CopyKat	3_1
VZA01006R-K21	0.388642221897711	0.572576917448875	0.611024948781282	0.572576917448875	0.219924560093438	SCEVAN (Expr)	3_1
VZA01006R-K21	0.35129346529594	0.572533155428565	0.611599364313478	0.128514466310766	0.220498975625634	SCEVAN (CNV)	3_1
VZA01006R-K21	0.124041075991032	0.613387820678273	0.685313474194666	0.571537740076319	0.685313474194666	CONICSmat	3_1
VZA01006R-K23	0.804372596719691	0.967416440752834	0.964942702050663	0.940203529862792	0.941571170084439	InferCNV (CNV)	3_1
VZA01006R-K23	0.509532265233153	0.716329569951538	0.806881498075708	0.716329569951538	0.608492733643518	InferCNV (Expr)	3_1
VZA01006R-K23	0.49637665329246	0.843231451399313	0.823020181132365	0.785831407728464	0.817891129109464	CopyKat	3_1
VZA01006R-K23	0.545735813477477	0.673383528978435	0.967251134470676	0.311503758747276	0.967251134470676	SCEVAN (Expr)	3_1
VZA01006R-K23	0.453122697929971	0.665277754351928	0.972856472705689	0.309170468112302	0.965719359718153	SCEVAN (CNV)	3_1
VZA01006R-K23	0.123003334051265	0.64625984071008	0.655697956356079	0.556284064903017	0.655697956356079	CONICSmat	3_1
VZA01006R-L01	0.667649667349206	0.86411041148193	0.966385921075306	0.735053062926739	0.943552903670515	InferCNV (CNV)	2_3
VZA01006R-L01	0.505700085975561	0.760244131370063	0.74794885787045	0.760244131370063	0.4601403488617	InferCNV (Expr)	2_3
VZA01006R-L01	0.5630459981753	0.860181119302342	0.929619736917686	0.827548896203271	0.929619736917686	CopyKat	2_3
VZA01006R-L01	0.521186422507138	0.616360770342724	0.97813630880579	0.245112904194897	0.97813630880579	SCEVAN (Expr)	2_3
VZA01006R-L01	0.372460879896584	0.625265264143256	0.972856472705689	0.240703069263289	0.965719359718153	SCEVAN (CNV)	2_3
VZA01006R-L01	0.255684077179104	0.712123790812377	0.757360581918947	0.674273150003252	0.757360581918947	CONICSmat	2_3
VZA01006R-L04	0.804372596719691	0.967416440752834	0.964942702050663	0.940203529862792	0.941571170084439	InferCNV (CNV)	3_1
VZA01006R-L04	0.534578525266716	0.746622460948095	0.823173358607617	0.746622460948095	0.624416010875601	InferCNV (Expr)	3_1
VZA01006R-L04	0.558485644808322	0.846631669206535	0.954465602083214	0.812885111476909	0.951713194324775	CopyKat	3_1
VZA01006R-L04	0.424653745097918	0.57258603453644	0.611446186838225	0.128567345418641	0.611446186838225	SCEVAN (Expr)	3_1
VZA01006R-L04	0.35129346529594	0.572533155428565	0.611599364313478	0.128514466310766	0.220498975625634	SCEVAN (CNV)	3_1
VZA01006R-L04	0.386001355422241	0.836917934034862	0.746276411499827	0.818763814236716	0.746276411499827	CONICSmat	3_1
VZA01006R-L05	0.736793760767789	0.887935722709252	0.966385921075306	0.771415924725678	0.943552903670515	InferCNV (CNV)	3_1
VZA01006R-L05	0.337287612732633	0.646048449115027	0.893733126543741	0.646048449115027	0.800483945085875	InferCNV (Expr)	3_1
VZA01006R-L05	0.447284069759824	0.77556328785882	0.970391272713347	0.723464830606792	0.967275068451184	CopyKat	3_1
VZA01006R-L05	0.458993101324618	0.669046530423949	0.987200107224233	0.308266280953082	0.987200107224233	SCEVAN (Expr)	3_1
VZA01006R-L05	0.453122697929971	0.665277754351928	0.972856472705689	0.309170468112302	0.965719359718153	SCEVAN (CNV)	3_1
VZA01006R-L05	0.0214934039838899	0.502393073064098	0.652060962937305	0.171495123222343	0.652060962937305	CONICSmat	3_1
VZA01006R-L19	0.571890207385776	0.726862882610234	0.984823462959772	0.455927400807746	0.977408715798342	InferCNV (CNV)	2_3
VZA01006R-L19	0.424437069740326	0.65914396995213	0.929945239052598	0.65914396995213	0.845960901449442	InferCNV (Expr)	2_3
VZA01006R-L19	0.418664771962711	0.817062284500496	0.991209048959351	0.760677465561734	0.99120904895935	CopyKat	2_3
VZA01006R-L19	0.440950923532837	0.626609824530578	0.992384207402301	0.242343503622437	0.992384207402301	SCEVAN (Expr)	2_3
VZA01006R-L19	0.372460879896584	0.625265264143256	0.972856472705689	0.240703069263289	0.965719359718153	SCEVAN (CNV)	2_3
VZA01006R-L19	-0.023213116464634	0.552598088167112	0.766886040872878	0.440182975183725	0.766886040872878	CONICSmat	2_3
VZA01006R-L23	0.724256829829825	0.820521584021028	0.758683248128363	0.639162198913881	0.470147146112164	InferCNV (CNV)	3_1
VZA01006R-L23	0.401619026429491	0.662260454222418	0.720116031937504	0.662062841349457	0.410455798724798	InferCNV (Expr)	3_1
VZA01006R-L23	0.449275111665069	0.840070557140662	0.540247381622532	0.74664058115963	0.39539893158711	CopyKat	3_1
VZA01006R-L23	0.489764467832664	0.667567738820969	0.704803071208379	0.310910692201198	0.685703754762862	SCEVAN (Expr)	3_1
VZA01006R-L23	0.453122697929971	0.665277754351928	0.972856472705689	0.309170468112302	0.965719359718153	SCEVAN (CNV)	3_1
VZA01006R-L23	0.161704056769281	0.6484934541408	0.779528922757187	0.62111306831213	0.779528922757187	CONICSmat	3_1
VZA01006R-M01	0.724256829829825	0.820521584021028	0.758683248128363	0.639162198913881	0.470147146112164	InferCNV (CNV)	3_1
VZA01006R-M01	0.322640095721765	0.676005603362017	0.547992417714975	0.676005603362017	0	InferCNV (Expr)	3_1
VZA01006R-M01	0.440906080638049	0.818978858841501	0.868296092059663	0.77120418036699	0.868296092059663	CopyKat	3_1
VZA01006R-M01	0.391368631548986	0.572720283650828	0.612365251689739	0.572720283650828	0.221264863001896	SCEVAN (Expr)	3_1
VZA01006R-M01	0.35129346529594	0.572533155428565	0.611599364313478	0.128514466310766	0.220498975625634	SCEVAN (CNV)	3_1
VZA01006R-M01	0.249376498035616	0.736232552252199	0.767232421198476	0.708813273830022	0.767232421198476	CONICSmat	3_1
VZA01006R-M02	0.667477916868956	0.806728785053618	0.758683248128363	0.62148668592372	0.470147146112164	InferCNV (CNV)	2_3
VZA01006R-M02	0.188064552605075	0.61106823631343	0.811515116702089	0.61106823631343	0.61916728895016	InferCNV (Expr)	2_3
VZA01006R-M02	0.293996495130562	0.732155542865625	0.958302219158673	0.633958960361471	0.952680127137304	CopyKat	2_3
VZA01006R-M02	0.381410250144541	0.576611162527208	0.615390506825971	0.145303657072978	0.615390506825971	SCEVAN (Expr)	2_3
VZA01006R-M02	0.364174440314087	0.580554465803583	0.611599364313478	0.145223882179551	0.220498975625634	SCEVAN (CNV)	2_3
VZA01006R-M02	0.156311638370309	0.718474189311946	0.719085555940423	0.703313583181409	0.719085555940423	CONICSmat	2_3
VZA01006R-M03	0.667477916868956	0.806728785053618	0.758683248128363	0.62148668592372	0.470147146112164	InferCNV (CNV)	2_3
VZA01006R-M03	0.11231788787932	0.564190767015405	0.525676374289161	0.563922410332767	0	InferCNV (Expr)	2_3
VZA01006R-M03	0.100776269090216	0.568328458481459	0.858128937139794	0.40436833179085	0.858128937139794	CopyKat	2_3
VZA01006R-M03	0.307256345260204	0.580571885004996	0.610680299461964	0.580571885004996	0.219579910774121	SCEVAN (Expr)	2_3
VZA01006R-M03	0.364174440314087	0.580554465803583	0.611599364313478	0.145223882179551	0.220498975625634	SCEVAN (CNV)	2_3
VZA01006R-M03	-0.102211277653806	0.294631505906689	0.639244890890197	0.216938250923609	0.639244890890197	CONICSmat	2_3
VZA01006R-M15	0.666766931608335	0.766795384747933	0.984823462959772	0.522180506481566	0.977408715798342	InferCNV (CNV)	3_1
VZA01006R-M15	0.301483197094396	0.68400174501056	0.581133800524633	0.68400174501056	0.130990675321194	InferCNV (Expr)	3_1
VZA01006R-M15	0.417568145284842	0.806759910160219	0.845977655235798	0.737698427712664	0.843079250196259	CopyKat	3_1
VZA01006R-M15	0.374860139099692	0.620482084239154	0.972662607463572	0.617271957707654	0.965652344572731	SCEVAN (Expr)	3_1
VZA01006R-M15	0.453122697929971	0.665277754351928	0.972856472705689	0.309170468112302	0.965719359718153	SCEVAN (CNV)	3_1
VZA01006R-M15	0.243749919851677	0.851406721535866	0.799792171804641	0.784666323940418	0.799792171804641	CONICSmat	3_1
VZA01006R-M18	0.724256829829825	0.820521584021028	0.758683248128363	0.639162198913881	0.470147146112164	InferCNV (CNV)	3_1
VZA01006R-M18	0.35305571465372	0.647239140750965	0.55867654661382	0.647239140750965	0	InferCNV (Expr)	3_1
VZA01006R-M18	0.438239797117619	0.789398696165307	0.588376223026404	0.64983876430642	0.260973198196761	CopyKat	3_1
VZA01006R-M18	0.389017763722682	0.57250853929214	0.610335650142647	0.57250853929214	0.219235261454803	SCEVAN (Expr)	3_1
VZA01006R-M18	0.35129346529594	0.572533155428565	0.611599364313478	0.128514466310766	0.220498975625634	SCEVAN (CNV)	3_1
VZA01006R-M18	0.0594734669443198	0.546233511602839	0.326117076550052	0.36486084819325	0	CONICSmat	3_1
VZA01006R-M20	0.724256829829825	0.820521584021028	0.758683248128363	0.639162198913881	0.470147146112164	InferCNV (CNV)	3_1
VZA01006R-M20	0.303088196735055	0.645430424541741	0.531016045340533	0.645430424541741	0.0268946138970264	InferCNV (Expr)	3_1
VZA01006R-M20	0.453680300619853	0.825075911150335	0.931716353610202	0.76707960995276	0.931716353610202	CopyKat	3_1
VZA01006R-M20	0.261342429602017	0.575335748145926	0.608784728205717	0.575335748145926	0.21969479388056	SCEVAN (Expr)	3_1
VZA01006R-M20	0.35129346529594	0.572533155428565	0.611599364313478	0.128514466310766	0.220498975625634	SCEVAN (CNV)	3_1
VZA01006R-M20	0.163065401656667	0.771930767412155	0.877900935226879	0.771930767412155	0.877900935226879	CONICSmat	3_1
VZA01006R-M21	0.736793760767789	0.887935722709252	0.966385921075306	0.771415924725678	0.943552903670515	InferCNV (CNV)	3_1
VZA01006R-M21	0.422673166691631	0.745372622206581	0.700039012388228	0.745372622206581	0.332928849062745	InferCNV (Expr)	3_1
VZA01006R-M21	0.53745503106495	0.882388430780563	0.853332567445957	0.808212604100045	0.850376720853198	CopyKat	3_1
VZA01006R-M21	0.447528722410764	0.657104057423064	0.98009889520746	0.308693416505484	0.98009889520746	SCEVAN (Expr)	3_1
VZA01006R-M21	0.453122697929971	0.665277754351928	0.972856472705689	0.309170468112302	0.965719359718153	SCEVAN (CNV)	3_1
VZA01006R-M21	0.366224509694025	0.914542836420345	0.662105992379633	0.914542836420345	0.662105992379633	CONICSmat	3_1
VZA01006R-O02	0.667477916868956	0.806728785053618	0.758683248128363	0.62148668592372	0.470147146112164	InferCNV (CNV)	2_3
VZA01006R-O02	0.283759763083532	0.634793693542218	0.531621575047389	0.634749514408204	0	InferCNV (Expr)	2_3
VZA01006R-O02	0.416497135164914	0.823284221283437	0.740744729737492	0.748861314377203	0.740744729737492	CopyKat	2_3
VZA01006R-O02	0.400086803600454	0.580479739954044	0.611216420625347	0.580479739954044	0.220116031937504	SCEVAN (Expr)	2_3
VZA01006R-O02	0.364174440314087	0.580554465803583	0.611599364313478	0.145223882179551	0.220498975625634	SCEVAN (CNV)	2_3
VZA01006R-O02	0.234903323872787	0.676609968678081	0.773294076896432	0.652854978255077	0.773294076896432	CONICSmat	2_3
VZA01006R-O07	0.724256829829825	0.820521584021028	0.758683248128363	0.639162198913881	0.470147146112164	InferCNV (CNV)	3_1
VZA01006R-O07	0.26818651000639	0.65279258671376	0.519731173530932	0.65279258671376	0	InferCNV (Expr)	3_1
VZA01006R-O07	0.360029322492147	0.806003191892356	0.545366860053229	0.753560336657575	0.319211752967282	CopyKat	3_1
VZA01006R-O07	0.384598603108608	0.5684972486909	0.614433147605645	0.128663302765258	0.614433147605645	SCEVAN (Expr)	3_1
VZA01006R-O07	0.35129346529594	0.572533155428565	0.611599364313478	0.128514466310766	0.220498975625634	SCEVAN (CNV)	3_1
VZA01006R-O07	-0.0261019912823389	0.462086674855326	0.183408382403879	0.382371472353377	0	CONICSmat	3_1
VZA01006R-O18	0.724256829829825	0.820521584021028	0.758683248128363	0.639162198913881	0.470147146112164	InferCNV (CNV)	3_1
VZA01006R-O18	0.369675664657936	0.678641581304137	0.52145442012752	0.678028913019794	0	InferCNV (Expr)	3_1
VZA01006R-O18	0.440459190118749	0.817346672240246	0.552635609933559	0.771572282777411	0.315430715913225	CopyKat	3_1
VZA01006R-O18	0.382940697398	0.57258603453644	0.609722940241638	0.128567345418641	0.609722940241638	SCEVAN (Expr)	3_1
VZA01006R-O18	0.35129346529594	0.572533155428565	0.611599364313478	0.128514466310766	0.220498975625634	SCEVAN (CNV)	3_1
VZA01006R-O18	0.0741412736527227	0.588946064929888	0.620020782819536	0.509897457909375	0.620020782819536	CONICSmat	3_1
VZA01006R-O19	0.667649667349206	0.86411041148193	0.966385921075306	0.735053062926739	0.943552903670515	InferCNV (CNV)	2_3
VZA01006R-O19	0.346295940173555	0.671141381812233	0.662849196775614	0.671141381812233	0.315796905815	InferCNV (Expr)	2_3
VZA01006R-O19	0.423059943331349	0.817485899282682	0.899194860895705	0.769639644688684	0.895130871005419	CopyKat	2_3
VZA01006R-O19	0.342865746423425	0.580423443114695	0.611216420625347	0.145092859490663	0.611216420625347	SCEVAN (Expr)	2_3
VZA01006R-O19	0.364174440314087	0.580554465803583	0.611599364313478	0.145223882179551	0.220498975625634	SCEVAN (CNV)	2_3
VZA01006R-O19	0.335091858389757	0.881327452518865	0.667474887426394	0.881327452518866	0.667474887426394	CONICSmat	2_3
VZA01006R-O24	0.724256829829825	0.820521584021028	0.758683248128363	0.639162198913881	0.470147146112164	InferCNV (CNV)	3_1
VZA01006R-O24	0.264453047538336	0.625383544477484	0.612511248970839	0.625262059285685	0.163031095027476	InferCNV (Expr)	3_1
VZA01006R-O24	0.371028680007039	0.800517440304729	0.878891665230628	0.759554023986146	0.878891665230628	CopyKat	3_1
VZA01006R-O24	0.374877730638918	0.570190519778838	0.613456641200911	0.128438566556791	0.613456641200911	SCEVAN (Expr)	3_1
VZA01006R-O24	0.35129346529594	0.572533155428565	0.611599364313478	0.128514466310766	0.220498975625634	SCEVAN (CNV)	3_1
VZA01006R-O24	0.181418410988505	0.632443070082332	0.721856598545203	0.50570813630699	0.721856598545203	CONICSmat	3_1
VZA01006R-P02	0.724256829829825	0.820521584021028	0.758683248128363	0.639162198913881	0.470147146112164	InferCNV (CNV)	3_1
VZA01006R-P02	0.417494426461037	0.697546318223738	0.544804411511287	0.697428707794153	0	InferCNV (Expr)	3_1
VZA01006R-P02	0.553676689565242	0.852552305870993	0.818812587359029	0.820225620565961	0.818812587359029	CopyKat	3_1
VZA01006R-P02	0.426781386122347	0.568500211744359	0.615543684301224	0.128666265818717	0.615543684301224	SCEVAN (Expr)	3_1
VZA01006R-P02	0.35129346529594	0.572533155428565	0.611599364313478	0.128514466310766	0.220498975625634	SCEVAN (CNV)	3_1
VZA01006R-P02	0.0784831944122179	0.605812014888556	0.770003463803256	0.453170606722102	0.770003463803256	CONICSmat	3_1
VZA01006R-P05	0.667649667349206	0.86411041148193	0.966385921075306	0.735053062926739	0.943552903670515	InferCNV (CNV)	2_3
VZA01006R-P05	0.390063936454115	0.690890716979379	0.731365002776342	0.690890716979379	0.425005265475712	InferCNV (Expr)	2_3
VZA01006R-P05	0.342067501431536	0.778409076565215	0.906657476018151	0.696958910375937	0.904462730005553	CopyKat	2_3
VZA01006R-P05	0.335367156916648	0.615733426639664	0.977739004729354	0.240639198858108	0.977739004729355	SCEVAN (Expr)	2_3
VZA01006R-P05	0.372460879896584	0.625265264143256	0.972856472705689	0.240703069263289	0.965719359718153	SCEVAN (CNV)	2_3
VZA01006R-P05	0.125861439823785	0.590782822455278	0.653273294076896	0.40873622978918	0.653273294076896	CONICSmat	2_3
VZA01006R-P09	0.724256829829825	0.820521584021028	0.758683248128363	0.639162198913881	0.470147146112164	InferCNV (CNV)	3_1
VZA01006R-P09	0.182144592972848	0.591260906885817	0.611745361594577	0.591260906885817	0.162049801826641	InferCNV (Expr)	3_1
VZA01006R-P09	0.392416665410995	0.800707759507641	0.922300725678289	0.693315875630162	0.917664713653857	CopyKat	3_1
VZA01006R-P09	0.274694488630886	0.548992037591575	0.97329925134509	0.184477429054243	0.97329925134509	SCEVAN (Expr)	3_1
VZA01006R-P09	0.453122697929971	0.665277754351928	0.972856472705689	0.309170468112302	0.965719359718153	SCEVAN (CNV)	3_1
VZA01006R-P09	0.215171389267461	0.730612926059523	0.76948389331486	0.645593716654021	0.76948389331486	CONICSmat	3_1
VZA01006R-P13	0.724256829829825	0.820521584021028	0.758683248128363	0.639162198913881	0.470147146112164	InferCNV (CNV)	3_1
VZA01006R-P13	0.499067694988381	0.753661536329543	0.760527361326517	0.753661536329543	0.479584314626534	InferCNV (Expr)	3_1
VZA01006R-P13	0.511777278820263	0.801861071084564	0.917655140061654	0.671794192688734	0.917655140061654	CopyKat	3_1
VZA01006R-P13	0.457286431398122	0.642264629848524	0.985723380626879	0.289738991458657	0.985723380626879	SCEVAN (Expr)	3_1
VZA01006R-P13	0.453122697929971	0.665277754351928	0.972856472705689	0.309170468112302	0.965719359718153	SCEVAN (CNV)	3_1
VZA01006R-P13	0.205199888235474	0.745787401769684	0.672670592310357	0.689400212565702	0.672670592310357	CONICSmat	3_1
VZA01006R-P21	0.667649667349206	0.86411041148193	0.966385921075306	0.735053062926739	0.943552903670515	InferCNV (CNV)	2_3
VZA01006R-P21	0.371403426918075	0.707915461838569	0.793832691902656	0.707915461838569	0.568159189691156	InferCNV (Expr)	2_3
VZA01006R-P21	0.386978649270909	0.780477922298244	0.999779807379325	0.677591030474514	0.999779807379325	CopyKat	2_3
VZA01006R-P21	0.41074200106035	0.610190586259633	0.983554961992839	0.219775034800535	0.983554961992839	SCEVAN (Expr)	2_3
VZA01006R-P21	0.372460879896584	0.625265264143256	0.972856472705689	0.240703069263289	0.965719359718153	SCEVAN (CNV)	2_3
VZA01006R-P21	0.26043986094151	0.706668678919908	0.639937651541392	0.595638454211886	0.639937651541392	CONICSmat	2_3
