# Supplementary material for: Benchmarking scRNA-seq copy number variation callers
Source: Nat Commun. 2025 Oct 2;16:8777. doi: 10.1038/s41467-025-62359-9 (PMC12491403; doi:10.1038/s41467-025-62359-9)
Supplement: Supplementary file 11 — Source Data [file 41467_2025_62359_MOESM11_ESM.zip › figure_source_data/figure_2A_metrics_per_method_dataset.tsv]

method	value	metric	dataset	norm_value	datatype
InferCNV (CNV)	0.747	Correlation	SNU601	0.747	droplet
InferCNV (Expr)	0.711	Correlation	SNU601	0.711	droplet
CaSpER	0.222	Correlation	SNU601	0.222	droplet
copyKat	0.664	Correlation	SNU601	0.664	droplet
SCEVAN (CNV)	0.647	Correlation	SNU601	0.647	droplet
SCEVAN (Expr)	0.632	Correlation	SNU601	0.632	droplet
Numbat (Expr)	0.685	Correlation	SNU601	0.685	droplet
Numbat (CNV)	0.777	Correlation	SNU601	0.777	droplet
CONICSmat	0.531	Correlation	SNU601	0.531	droplet
InferCNV (CNV)	0.924443194338275	Partial AUC (gain)	SNU601	0.924443194338275	droplet
InferCNV (Expr)	0.915480361769161	Partial AUC (gain)	SNU601	0.915480361769161	droplet
CaSpER	0.630957593288425	Partial AUC (gain)	SNU601	0.630957593288425	droplet
copyKat	0.860222778090803	Partial AUC (gain)	SNU601	0.860222778090803	droplet
SCEVAN (CNV)	0.619263966596844	Partial AUC (gain)	SNU601	0.619263966596844	droplet
SCEVAN (Expr)	0.617073240271203	Partial AUC (gain)	SNU601	0.617073240271203	droplet
Numbat (Expr)	0.898034601822244	Partial AUC (gain)	SNU601	0.898034601822244	droplet
Numbat (CNV)	0.944095581084039	Partial AUC (gain)	SNU601	0.944095581084039	droplet
CONICSmat	0.748265103854514	Partial AUC (gain)	SNU601	0.748265103854514	droplet
InferCNV (CNV)	0.866173885272152	Partial AUC (loss)	SNU601	0.866173885272152	droplet
InferCNV (Expr)	0.86721960105333	Partial AUC (loss)	SNU601	0.86721960105333	droplet
CaSpER	0.591034012931538	Partial AUC (loss)	SNU601	0.591034012931538	droplet
copyKat	0.831185469836515	Partial AUC (loss)	SNU601	0.831185469836515	droplet
SCEVAN (CNV)	0.71135952662232	Partial AUC (loss)	SNU601	0.71135952662232	droplet
SCEVAN (Expr)	0.863730555009308	Partial AUC (loss)	SNU601	0.863730555009308	droplet
Numbat (Expr)	0.831740301716172	Partial AUC (loss)	SNU601	0.831740301716172	droplet
Numbat (CNV)	0.128272251308901	Partial AUC (loss)	SNU601	0.128272251308901	droplet
CONICSmat	0.656965672133911	Partial AUC (loss)	SNU601	0.656965672133911	droplet
InferCNV (CNV)	0.746473179176465	Maximal F1 Score	SNU601	0.746473179176465	droplet
InferCNV (Expr)	0.697938584076565	Maximal F1 Score	SNU601	0.697938584076565	droplet
CaSpER	0.568246963128548	Maximal F1 Score	SNU601	0.568246963128548	droplet
copyKat	0.686640580470241	Maximal F1 Score	SNU601	0.686640580470241	droplet
SCEVAN (CNV)	0.692577608189668	Maximal F1 Score	SNU601	0.692577608189668	droplet
SCEVAN (Expr)	0.707582171313643	Maximal F1 Score	SNU601	0.707582171313643	droplet
Numbat (Expr)	0.661550634143356	Maximal F1 Score	SNU601	0.661550634143356	droplet
Numbat (CNV)	0.678834432316148	Maximal F1 Score	SNU601	0.678834432316148	droplet
CONICSmat	0.641987300974085	Maximal F1 Score	SNU601	0.641987300974085	droplet
InferCNV (CNV)	0.616	Correlation	NCIN87	0.616	droplet
InferCNV (Expr)	0.631	Correlation	NCIN87	0.631	droplet
CaSpER	0.301	Correlation	NCIN87	0.301	droplet
copyKat	0.684	Correlation	NCIN87	0.684	droplet
SCEVAN (CNV)	0.702	Correlation	NCIN87	0.702	droplet
SCEVAN (Expr)	0.695	Correlation	NCIN87	0.695	droplet
Numbat (Expr)	0.733	Correlation	NCIN87	0.733	droplet
Numbat (CNV)	0.637	Correlation	NCIN87	0.637	droplet
CONICSmat	0.529	Correlation	NCIN87	0.529	droplet
InferCNV (CNV)	0.725287305298066	Partial AUC (gain)	NCIN87	0.725287305298066	droplet
InferCNV (Expr)	0.684465480695602	Partial AUC (gain)	NCIN87	0.684465480695602	droplet
CaSpER	0.576681651073164	Partial AUC (gain)	NCIN87	0.576681651073164	droplet
copyKat	0.674414052559333	Partial AUC (gain)	NCIN87	0.674414052559333	droplet
SCEVAN (CNV)	0.702617634351653	Partial AUC (gain)	NCIN87	0.702617634351653	droplet
SCEVAN (Expr)	0.791994637911709	Partial AUC (gain)	NCIN87	0.791994637911709	droplet
Numbat (Expr)	0.618924360190589	Partial AUC (gain)	NCIN87	0.618924360190589	droplet
Numbat (CNV)	0.576584068107552	Partial AUC (gain)	NCIN87	0.576584068107552	droplet
CONICSmat	0.565449660392146	Partial AUC (gain)	NCIN87	0.565449660392146	droplet
InferCNV (CNV)	0.829493031528339	Partial AUC (loss)	NCIN87	0.829493031528339	droplet
InferCNV (Expr)	0.83869122885026	Partial AUC (loss)	NCIN87	0.83869122885026	droplet
CaSpER	0.78437217752581	Partial AUC (loss)	NCIN87	0.78437217752581	droplet
copyKat	0.924212081000088	Partial AUC (loss)	NCIN87	0.924212081000088	droplet
SCEVAN (CNV)	0.842978668463787	Partial AUC (loss)	NCIN87	0.842978668463787	droplet
SCEVAN (Expr)	0.846164098359896	Partial AUC (loss)	NCIN87	0.846164098359896	droplet
Numbat (Expr)	0.932099260772298	Partial AUC (loss)	NCIN87	0.932099260772298	droplet
Numbat (CNV)	0.401785366904276	Partial AUC (loss)	NCIN87	0.401785366904276	droplet
CONICSmat	0.643104246853882	Partial AUC (loss)	NCIN87	0.643104246853882	droplet
InferCNV (CNV)	0.660336865963724	Maximal F1 Score	NCIN87	0.660336865963724	droplet
InferCNV (Expr)	0.716098118167325	Maximal F1 Score	NCIN87	0.716098118167325	droplet
CaSpER	0.562916876074852	Maximal F1 Score	NCIN87	0.562916876074852	droplet
copyKat	0.753828256472413	Maximal F1 Score	NCIN87	0.753828256472413	droplet
SCEVAN (CNV)	0.698136495833452	Maximal F1 Score	NCIN87	0.698136495833452	droplet
SCEVAN (Expr)	0.788532449500191	Maximal F1 Score	NCIN87	0.788532449500191	droplet
Numbat (Expr)	0.766341548055901	Maximal F1 Score	NCIN87	0.766341548055901	droplet
Numbat (CNV)	0.736985920253302	Maximal F1 Score	NCIN87	0.736985920253302	droplet
CONICSmat	0.688182045794831	Maximal F1 Score	NCIN87	0.688182045794831	droplet
InferCNV (CNV)	0.706	Correlation	MKN45	0.706	droplet
InferCNV (Expr)	0.704	Correlation	MKN45	0.704	droplet
CaSpER	0.606	Correlation	MKN45	0.606	droplet
copyKat	0.735	Correlation	MKN45	0.735	droplet
SCEVAN (CNV)	0.698	Correlation	MKN45	0.698	droplet
SCEVAN (Expr)	0.682	Correlation	MKN45	0.682	droplet
Numbat (Expr)	0.743	Correlation	MKN45	0.743	droplet
Numbat (CNV)	0.521	Correlation	MKN45	0.521	droplet
CONICSmat	0.541	Correlation	MKN45	0.541	droplet
InferCNV (CNV)	0.849151880631557	Partial AUC (gain)	MKN45	0.849151880631557	droplet
InferCNV (Expr)	0.905091901747685	Partial AUC (gain)	MKN45	0.905091901747685	droplet
CaSpER	0.772415777885245	Partial AUC (gain)	MKN45	0.772415777885245	droplet
copyKat	0.89645431810494	Partial AUC (gain)	MKN45	0.89645431810494	droplet
SCEVAN (CNV)	0.777141621609568	Partial AUC (gain)	MKN45	0.777141621609568	droplet
SCEVAN (Expr)	0.883279235614463	Partial AUC (gain)	MKN45	0.883279235614463	droplet
Numbat (Expr)	0.882498679495355	Partial AUC (gain)	MKN45	0.882498679495355	droplet
Numbat (CNV)	0.764776163263551	Partial AUC (gain)	MKN45	0.764776163263551	droplet
CONICSmat	0.895113505661595	Partial AUC (gain)	MKN45	0.895113505661595	droplet
InferCNV (CNV)	0.81589187760674	Partial AUC (loss)	MKN45	0.81589187760674	droplet
InferCNV (Expr)	0.811763192146329	Partial AUC (loss)	MKN45	0.811763192146329	droplet
CaSpER	0.855584542030688	Partial AUC (loss)	MKN45	0.855584542030688	droplet
copyKat	0.854977411948331	Partial AUC (loss)	MKN45	0.854977411948331	droplet
SCEVAN (CNV)	0.634500795885122	Partial AUC (loss)	MKN45	0.634500795885122	droplet
SCEVAN (Expr)	0.613465064930546	Partial AUC (loss)	MKN45	0.613465064930546	droplet
Numbat (Expr)	0.856508638122801	Partial AUC (loss)	MKN45	0.856508638122801	droplet
Numbat (CNV)	0.14972790326391	Partial AUC (loss)	MKN45	0.14972790326391	droplet
CONICSmat	0.67402095993672	Partial AUC (loss)	MKN45	0.67402095993672	droplet
InferCNV (CNV)	0.674967829247012	Maximal F1 Score	MKN45	0.674967829247012	droplet
InferCNV (Expr)	0.742592533174121	Maximal F1 Score	MKN45	0.742592533174121	droplet
CaSpER	0.647615258646082	Maximal F1 Score	MKN45	0.647615258646082	droplet
copyKat	0.743748614991476	Maximal F1 Score	MKN45	0.743748614991476	droplet
SCEVAN (CNV)	0.767459878260723	Maximal F1 Score	MKN45	0.767459878260723	droplet
SCEVAN (Expr)	0.762918651708983	Maximal F1 Score	MKN45	0.762918651708983	droplet
Numbat (Expr)	0.730127308237297	Maximal F1 Score	MKN45	0.730127308237297	droplet
Numbat (CNV)	0.626899757339851	Maximal F1 Score	MKN45	0.626899757339851	droplet
CONICSmat	0.693018818062209	Maximal F1 Score	MKN45	0.693018818062209	droplet
InferCNV (CNV)	0.392	Correlation	KATOIII	0.392	droplet
InferCNV (Expr)	0.356	Correlation	KATOIII	0.356	droplet
CaSpER	0.139	Correlation	KATOIII	0.139	droplet
copyKat	0.387	Correlation	KATOIII	0.387	droplet
SCEVAN (CNV)	0.387	Correlation	KATOIII	0.387	droplet
SCEVAN (Expr)	0.354	Correlation	KATOIII	0.354	droplet
Numbat (Expr)	0.396	Correlation	KATOIII	0.396	droplet
Numbat (CNV)	0.403	Correlation	KATOIII	0.403	droplet
CONICSmat	0.438	Correlation	KATOIII	0.438	droplet
InferCNV (CNV)	0.518319912420711	Partial AUC (gain)	KATOIII	0.518319912420711	droplet
InferCNV (Expr)	0.58864836142191	Partial AUC (gain)	KATOIII	0.58864836142191	droplet
CaSpER	0.642586695895321	Partial AUC (gain)	KATOIII	0.642586695895321	droplet
copyKat	0.489963817539593	Partial AUC (gain)	KATOIII	0.489963817539593	droplet
SCEVAN (CNV)	0.209579251389094	Partial AUC (gain)	KATOIII	0.209579251389094	droplet
SCEVAN (Expr)	0.209453576176513	Partial AUC (gain)	KATOIII	0.209453576176513	droplet
Numbat (Expr)	0.510643390417215	Partial AUC (gain)	KATOIII	0.510643390417215	droplet
Numbat (CNV)	0.819178870829883	Partial AUC (gain)	KATOIII	0.819178870829883	droplet
CONICSmat	0.423422126037904	Partial AUC (gain)	KATOIII	0.423422126037904	droplet
InferCNV (CNV)	0	Partial AUC (loss)	KATOIII	0	droplet
InferCNV (Expr)	0	Partial AUC (loss)	KATOIII	0	droplet
CaSpER	0.310191645734487	Partial AUC (loss)	KATOIII	0.310191645734487	droplet
copyKat	0	Partial AUC (loss)	KATOIII	0	droplet
SCEVAN (CNV)	0	Partial AUC (loss)	KATOIII	0	droplet
SCEVAN (Expr)	0.282328588705926	Partial AUC (loss)	KATOIII	0.282328588705926	droplet
Numbat (Expr)	0	Partial AUC (loss)	KATOIII	0	droplet
Numbat (CNV)	0	Partial AUC (loss)	KATOIII	0	droplet
CONICSmat	0.284445064657177	Partial AUC (loss)	KATOIII	0.284445064657177	droplet
InferCNV (CNV)	0.30836732128757	Maximal F1 Score	KATOIII	0.30836732128757	droplet
InferCNV (Expr)	0.331349684478687	Maximal F1 Score	KATOIII	0.331349684478687	droplet
CaSpER	0.3625688826911	Maximal F1 Score	KATOIII	0.3625688826911	droplet
copyKat	0.289956191461248	Maximal F1 Score	KATOIII	0.289956191461248	droplet
SCEVAN (CNV)	0.163097687387752	Maximal F1 Score	KATOIII	0.163097687387752	droplet
SCEVAN (Expr)	0.164390385633459	Maximal F1 Score	KATOIII	0.164390385633459	droplet
Numbat (Expr)	0.297912265507948	Maximal F1 Score	KATOIII	0.297912265507948	droplet
Numbat (CNV)	0.50127364181472	Maximal F1 Score	KATOIII	0.50127364181472	droplet
CONICSmat	0.261737956934026	Maximal F1 Score	KATOIII	0.261737956934026	droplet
InferCNV (CNV)	0.716	Correlation	NUGC4	0.716	droplet
InferCNV (Expr)	0.639	Correlation	NUGC4	0.639	droplet
CaSpER	0.361	Correlation	NUGC4	0.361	droplet
copyKat	0.686	Correlation	NUGC4	0.686	droplet
SCEVAN (CNV)	0.625	Correlation	NUGC4	0.625	droplet
SCEVAN (Expr)	0.617	Correlation	NUGC4	0.617	droplet
Numbat (Expr)	0.717	Correlation	NUGC4	0.717	droplet
Numbat (CNV)	0.816	Correlation	NUGC4	0.816	droplet
CONICSmat	0.638	Correlation	NUGC4	0.638	droplet
InferCNV (CNV)	0.85307999065852	Partial AUC (gain)	NUGC4	0.85307999065852	droplet
InferCNV (Expr)	0.903639284775623	Partial AUC (gain)	NUGC4	0.903639284775623	droplet
CaSpER	0.715380260651946	Partial AUC (gain)	NUGC4	0.715380260651946	droplet
copyKat	0.833474675880716	Partial AUC (gain)	NUGC4	0.833474675880716	droplet
SCEVAN (CNV)	0.656461305695297	Partial AUC (gain)	NUGC4	0.656461305695297	droplet
SCEVAN (Expr)	0.654911097939865	Partial AUC (gain)	NUGC4	0.654911097939865	droplet
Numbat (Expr)	0.857855513823771	Partial AUC (gain)	NUGC4	0.857855513823771	droplet
Numbat (CNV)	0.953632887557719	Partial AUC (gain)	NUGC4	0.953632887557719	droplet
CONICSmat	0.789130124807409	Partial AUC (gain)	NUGC4	0.789130124807409	droplet
InferCNV (CNV)	0.716150352148617	Partial AUC (loss)	NUGC4	0.716150352148617	droplet
InferCNV (Expr)	0.679149900882655	Partial AUC (loss)	NUGC4	0.679149900882655	droplet
CaSpER	0.878203854026206	Partial AUC (loss)	NUGC4	0.878203854026206	droplet
copyKat	0.690232778025497	Partial AUC (loss)	NUGC4	0.690232778025497	droplet
SCEVAN (CNV)	0.746992903305523	Partial AUC (loss)	NUGC4	0.746992903305523	droplet
SCEVAN (Expr)	0.816411978962411	Partial AUC (loss)	NUGC4	0.816411978962411	droplet
Numbat (Expr)	0.917945477401782	Partial AUC (loss)	NUGC4	0.917945477401782	droplet
Numbat (CNV)	0	Partial AUC (loss)	NUGC4	0	droplet
CONICSmat	0.58669074313834	Partial AUC (loss)	NUGC4	0.58669074313834	droplet
InferCNV (CNV)	0.578100565222809	Maximal F1 Score	NUGC4	0.578100565222809	droplet
InferCNV (Expr)	0.595793723416878	Maximal F1 Score	NUGC4	0.595793723416878	droplet
CaSpER	0.551537838267832	Maximal F1 Score	NUGC4	0.551537838267832	droplet
copyKat	0.64600168382183	Maximal F1 Score	NUGC4	0.64600168382183	droplet
SCEVAN (CNV)	0.6352391819991	Maximal F1 Score	NUGC4	0.6352391819991	droplet
SCEVAN (Expr)	0.709175126210974	Maximal F1 Score	NUGC4	0.709175126210974	droplet
Numbat (Expr)	0.638451829461048	Maximal F1 Score	NUGC4	0.638451829461048	droplet
Numbat (CNV)	0.637717865158488	Maximal F1 Score	NUGC4	0.637717865158488	droplet
CONICSmat	0.589838907811251	Maximal F1 Score	NUGC4	0.589838907811251	droplet
InferCNV (CNV)	0.526	Correlation	SNU638	0.526	droplet
InferCNV (Expr)	0.514	Correlation	SNU638	0.514	droplet
CaSpER	0.329	Correlation	SNU638	0.329	droplet
copyKat	0.583	Correlation	SNU638	0.583	droplet
SCEVAN (CNV)	0.558	Correlation	SNU638	0.558	droplet
SCEVAN (Expr)	0.536	Correlation	SNU638	0.536	droplet
Numbat (Expr)	0.759	Correlation	SNU638	0.759	droplet
Numbat (CNV)	0.926	Correlation	SNU638	0.926	droplet
CONICSmat	0.698	Correlation	SNU638	0.698	droplet
InferCNV (CNV)	0.815519611727654	Partial AUC (gain)	SNU638	0.815519611727654	droplet
InferCNV (Expr)	0.939374342375385	Partial AUC (gain)	SNU638	0.939374342375385	droplet
CaSpER	0.713178707506527	Partial AUC (gain)	SNU638	0.713178707506527	droplet
copyKat	0.880300648916139	Partial AUC (gain)	SNU638	0.880300648916139	droplet
SCEVAN (CNV)	0.82056633823841	Partial AUC (gain)	SNU638	0.82056633823841	droplet
SCEVAN (Expr)	0.817521214566079	Partial AUC (gain)	SNU638	0.817521214566079	droplet
Numbat (Expr)	0.976361425101719	Partial AUC (gain)	SNU638	0.976361425101719	droplet
Numbat (CNV)	0.921787709497207	Partial AUC (gain)	SNU638	0.921787709497207	droplet
CONICSmat	0.97503270915605	Partial AUC (gain)	SNU638	0.97503270915605	droplet
InferCNV (CNV)	0.789064926995962	Partial AUC (loss)	SNU638	0.789064926995962	droplet
InferCNV (Expr)	0.787076731904318	Partial AUC (loss)	SNU638	0.787076731904318	droplet
CaSpER	0.694377135756446	Partial AUC (loss)	SNU638	0.694377135756446	droplet
copyKat	0.955281143212178	Partial AUC (loss)	SNU638	0.955281143212178	droplet
SCEVAN (CNV)	0.971606088847468	Partial AUC (loss)	SNU638	0.971606088847468	droplet
SCEVAN (Expr)	0.980413171792482	Partial AUC (loss)	SNU638	0.980413171792482	droplet
Numbat (Expr)	0.981018949984467	Partial AUC (loss)	SNU638	0.981018949984467	droplet
Numbat (CNV)	0	Partial AUC (loss)	SNU638	0	droplet
CONICSmat	0.748462255358807	Partial AUC (loss)	SNU638	0.748462255358807	droplet
InferCNV (CNV)	0.532428702791532	Maximal F1 Score	SNU638	0.532428702791532	droplet
InferCNV (Expr)	0.565645036497072	Maximal F1 Score	SNU638	0.565645036497072	droplet
CaSpER	0.468126019703322	Maximal F1 Score	SNU638	0.468126019703322	droplet
copyKat	0.578756807583454	Maximal F1 Score	SNU638	0.578756807583454	droplet
SCEVAN (CNV)	0.570391078253438	Maximal F1 Score	SNU638	0.570391078253438	droplet
SCEVAN (Expr)	0.65449289851566	Maximal F1 Score	SNU638	0.65449289851566	droplet
Numbat (Expr)	0.764051504066122	Maximal F1 Score	SNU638	0.764051504066122	droplet
Numbat (CNV)	0.65046882185762	Maximal F1 Score	SNU638	0.65046882185762	droplet
CONICSmat	0.621355304417366	Maximal F1 Score	SNU638	0.621355304417366	droplet
InferCNV (CNV)	0.73	Correlation	SNU668	0.73	droplet
InferCNV (Expr)	0.643	Correlation	SNU668	0.643	droplet
CaSpER	0.509	Correlation	SNU668	0.509	droplet
copyKat	0.68	Correlation	SNU668	0.68	droplet
SCEVAN (CNV)	0.602	Correlation	SNU668	0.602	droplet
SCEVAN (Expr)	0.583	Correlation	SNU668	0.583	droplet
Numbat (Expr)	0.717	Correlation	SNU668	0.717	droplet
Numbat (CNV)	0.326	Correlation	SNU668	0.326	droplet
CONICSmat	0.581	Correlation	SNU668	0.581	droplet
InferCNV (CNV)	0.80124354994353	Partial AUC (gain)	SNU668	0.80124354994353	droplet
InferCNV (Expr)	0.849069070403977	Partial AUC (gain)	SNU668	0.849069070403977	droplet
CaSpER	0.745872690485482	Partial AUC (gain)	SNU668	0.745872690485482	droplet
copyKat	0.764696803712691	Partial AUC (gain)	SNU668	0.764696803712691	droplet
SCEVAN (CNV)	0.60643428440188	Partial AUC (gain)	SNU668	0.60643428440188	droplet
SCEVAN (Expr)	0.589571385849049	Partial AUC (gain)	SNU668	0.589571385849049	droplet
Numbat (Expr)	0.775778320230549	Partial AUC (gain)	SNU668	0.775778320230549	droplet
Numbat (CNV)	0.233130832513029	Partial AUC (gain)	SNU668	0.233130832513029	droplet
CONICSmat	0.736525282255198	Partial AUC (gain)	SNU668	0.736525282255198	droplet
InferCNV (CNV)	0.94320254954277	Partial AUC (loss)	SNU668	0.94320254954277	droplet
InferCNV (Expr)	0.964105721648309	Partial AUC (loss)	SNU668	0.964105721648309	droplet
CaSpER	0.928961141137032	Partial AUC (loss)	SNU668	0.928961141137032	droplet
copyKat	0.988027639050421	Partial AUC (loss)	SNU668	0.988027639050421	droplet
SCEVAN (CNV)	0.970871530865887	Partial AUC (loss)	SNU668	0.970871530865887	droplet
SCEVAN (Expr)	0.990983671980114	Partial AUC (loss)	SNU668	0.990983671980114	droplet
Numbat (Expr)	0.999529657248409	Partial AUC (loss)	SNU668	0.999529657248409	droplet
Numbat (CNV)	0	Partial AUC (loss)	SNU668	0	droplet
CONICSmat	0.846730975348339	Partial AUC (loss)	SNU668	0.846730975348339	droplet
InferCNV (CNV)	0.577689647124953	Maximal F1 Score	SNU668	0.577689647124953	droplet
InferCNV (Expr)	0.637642714418593	Maximal F1 Score	SNU668	0.637642714418593	droplet
CaSpER	0.577661778221192	Maximal F1 Score	SNU668	0.577661778221192	droplet
copyKat	0.806775005952249	Maximal F1 Score	SNU668	0.806775005952249	droplet
SCEVAN (CNV)	0.632360896401144	Maximal F1 Score	SNU668	0.632360896401144	droplet
SCEVAN (Expr)	0.806894176812639	Maximal F1 Score	SNU668	0.806894176812639	droplet
Numbat (Expr)	0.823006819338066	Maximal F1 Score	SNU668	0.823006819338066	droplet
Numbat (CNV)	0.364458603136736	Maximal F1 Score	SNU668	0.364458603136736	droplet
CONICSmat	0.527878574301144	Maximal F1 Score	SNU668	0.527878574301144	droplet
InferCNV (CNV)	0.416	Correlation	HGC27	0.416	droplet
InferCNV (Expr)	0.257	Correlation	HGC27	0.257	droplet
CaSpER	0.436	Correlation	HGC27	0.436	droplet
copyKat	0.439	Correlation	HGC27	0.439	droplet
SCEVAN (CNV)	0.413	Correlation	HGC27	0.413	droplet
SCEVAN (Expr)	0.372	Correlation	HGC27	0.372	droplet
Numbat (Expr)	0.476	Correlation	HGC27	0.476	droplet
Numbat (CNV)	0.222	Correlation	HGC27	0.222	droplet
CONICSmat	0.396	Correlation	HGC27	0.396	droplet
InferCNV (CNV)	0.425770022050967	Partial AUC (gain)	HGC27	0.425770022050967	droplet
InferCNV (Expr)	0.637449589670145	Partial AUC (gain)	HGC27	0.637449589670145	droplet
CaSpER	0.579534372229421	Partial AUC (gain)	HGC27	0.579534372229421	droplet
copyKat	0.571244117847644	Partial AUC (gain)	HGC27	0.571244117847644	droplet
SCEVAN (CNV)	0.33162392870945	Partial AUC (gain)	HGC27	0.33162392870945	droplet
SCEVAN (Expr)	0.330691422855714	Partial AUC (gain)	HGC27	0.330691422855714	droplet
Numbat (Expr)	0.593590613562482	Partial AUC (gain)	HGC27	0.593590613562482	droplet
Numbat (CNV)	0.385818841073905	Partial AUC (gain)	HGC27	0.385818841073905	droplet
CONICSmat	0.599929641501284	Partial AUC (gain)	HGC27	0.599929641501284	droplet
InferCNV (CNV)	0	Partial AUC (loss)	HGC27	0	droplet
InferCNV (Expr)	0	Partial AUC (loss)	HGC27	0	droplet
CaSpER	0.847266435986159	Partial AUC (loss)	HGC27	0.847266435986159	droplet
copyKat	0.838477508650519	Partial AUC (loss)	HGC27	0.838477508650519	droplet
SCEVAN (CNV)	0.910588235294118	Partial AUC (loss)	HGC27	0.910588235294118	droplet
SCEVAN (Expr)	0.905882352941176	Partial AUC (loss)	HGC27	0.905882352941176	droplet
Numbat (Expr)	0.684221453287197	Partial AUC (loss)	HGC27	0.684221453287197	droplet
Numbat (CNV)	0	Partial AUC (loss)	HGC27	0	droplet
CONICSmat	0	Partial AUC (loss)	HGC27	0	droplet
InferCNV (CNV)	0.352095278195058	Maximal F1 Score	HGC27	0.352095278195058	droplet
InferCNV (Expr)	0.440387351668713	Maximal F1 Score	HGC27	0.440387351668713	droplet
CaSpER	0.41975196683685	Maximal F1 Score	HGC27	0.41975196683685	droplet
copyKat	0.41402443388481	Maximal F1 Score	HGC27	0.41402443388481	droplet
SCEVAN (CNV)	0.309910123461507	Maximal F1 Score	HGC27	0.309910123461507	droplet
SCEVAN (Expr)	0.310186047550657	Maximal F1 Score	HGC27	0.310186047550657	droplet
Numbat (Expr)	0.421766959915251	Maximal F1 Score	HGC27	0.421766959915251	droplet
Numbat (CNV)	0.320356797182895	Maximal F1 Score	HGC27	0.320356797182895	droplet
CONICSmat	0.399964402834383	Maximal F1 Score	HGC27	0.399964402834383	droplet
InferCNV (CNV)	0.39	Correlation	SNU16	0.39	droplet
InferCNV (Expr)	0.388	Correlation	SNU16	0.388	droplet
CaSpER	0.443	Correlation	SNU16	0.443	droplet
copyKat	0.475	Correlation	SNU16	0.475	droplet
SCEVAN (CNV)	0.484	Correlation	SNU16	0.484	droplet
SCEVAN (Expr)	0.489	Correlation	SNU16	0.489	droplet
Numbat (Expr)	0.484	Correlation	SNU16	0.484	droplet
Numbat (CNV)	0.211	Correlation	SNU16	0.211	droplet
CONICSmat	0.536	Correlation	SNU16	0.536	droplet
InferCNV (CNV)	0.445812152525238	Partial AUC (gain)	SNU16	0.445812152525238	droplet
InferCNV (Expr)	0.630107301637693	Partial AUC (gain)	SNU16	0.630107301637693	droplet
CaSpER	0.599274019264072	Partial AUC (gain)	SNU16	0.599274019264072	droplet
copyKat	0.594604212178027	Partial AUC (gain)	SNU16	0.594604212178027	droplet
SCEVAN (CNV)	0.361313576578136	Partial AUC (gain)	SNU16	0.361313576578136	droplet
SCEVAN (Expr)	0.360687910578065	Partial AUC (gain)	SNU16	0.360687910578065	droplet
Numbat (Expr)	0.61484313299444	Partial AUC (gain)	SNU16	0.61484313299444	droplet
Numbat (CNV)	0.191145760824168	Partial AUC (gain)	SNU16	0.191145760824168	droplet
CONICSmat	0.587976738951392	Partial AUC (gain)	SNU16	0.587976738951392	droplet
InferCNV (CNV)	NA	Partial AUC (loss)	SNU16	NA	droplet
InferCNV (Expr)	NA	Partial AUC (loss)	SNU16	NA	droplet
CaSpER	NA	Partial AUC (loss)	SNU16	NA	droplet
copyKat	NA	Partial AUC (loss)	SNU16	NA	droplet
SCEVAN (CNV)	NA	Partial AUC (loss)	SNU16	NA	droplet
SCEVAN (Expr)	NA	Partial AUC (loss)	SNU16	NA	droplet
Numbat (Expr)	NA	Partial AUC (loss)	SNU16	NA	droplet
Numbat (CNV)	NA	Partial AUC (loss)	SNU16	NA	droplet
CONICSmat	NA	Partial AUC (loss)	SNU16	NA	droplet
InferCNV (CNV)	0.406908703315667	Maximal F1 Score	SNU16	0.406908703315667	droplet
InferCNV (Expr)	0.510975418544805	Maximal F1 Score	SNU16	0.510975418544805	droplet
CaSpER	0.488849671816231	Maximal F1 Score	SNU16	0.488849671816231	droplet
copyKat	0.475860882614303	Maximal F1 Score	SNU16	0.475860882614303	droplet
SCEVAN (CNV)	0.342705294863531	Maximal F1 Score	SNU16	0.342705294863531	droplet
SCEVAN (Expr)	0.342348124928749	Maximal F1 Score	SNU16	0.342348124928749	droplet
Numbat (Expr)	0.493179703610817	Maximal F1 Score	SNU16	0.493179703610817	droplet
Numbat (CNV)	0.224678603905271	Maximal F1 Score	SNU16	0.224678603905271	droplet
CONICSmat	0.491004191668228	Maximal F1 Score	SNU16	0.491004191668228	droplet
InferCNV (CNV)	0.654	Correlation	MCF7	0.654	droplet
InferCNV (Expr)	0.594	Correlation	MCF7	0.594	droplet
CaSpER	0.574	Correlation	MCF7	0.574	droplet
copyKat	0.582	Correlation	MCF7	0.582	droplet
SCEVAN (CNV)	0.58	Correlation	MCF7	0.58	droplet
SCEVAN (Expr)	0.558	Correlation	MCF7	0.558	droplet
Numbat (Expr)	0.615	Correlation	MCF7	0.615	droplet
Numbat (CNV)	0.3	Correlation	MCF7	0.3	droplet
CONICSmat	0.519	Correlation	MCF7	0.519	droplet
InferCNV (CNV)	0.569247379183943	Partial AUC (gain)	MCF7	0.569247379183943	droplet
InferCNV (Expr)	0.682424706432144	Partial AUC (gain)	MCF7	0.682424706432144	droplet
CaSpER	0.58608065933715	Partial AUC (gain)	MCF7	0.58608065933715	droplet
copyKat	0.600122246497268	Partial AUC (gain)	MCF7	0.600122246497268	droplet
SCEVAN (CNV)	0.399636635111116	Partial AUC (gain)	MCF7	0.399636635111116	droplet
SCEVAN (Expr)	0.399171233679501	Partial AUC (gain)	MCF7	0.399171233679501	droplet
Numbat (Expr)	0.637693403163509	Partial AUC (gain)	MCF7	0.637693403163509	droplet
Numbat (CNV)	0.240269957687903	Partial AUC (gain)	MCF7	0.240269957687903	droplet
CONICSmat	0.741836022018079	Partial AUC (gain)	MCF7	0.741836022018079	droplet
InferCNV (CNV)	0.876179474620772	Partial AUC (loss)	MCF7	0.876179474620772	droplet
InferCNV (Expr)	0.884126392487013	Partial AUC (loss)	MCF7	0.884126392487013	droplet
CaSpER	0.878148594241426	Partial AUC (loss)	MCF7	0.878148594241426	droplet
copyKat	0.853992095592199	Partial AUC (loss)	MCF7	0.853992095592199	droplet
SCEVAN (CNV)	0.885695773739664	Partial AUC (loss)	MCF7	0.885695773739664	droplet
SCEVAN (Expr)	0.904103248118108	Partial AUC (loss)	MCF7	0.904103248118108	droplet
Numbat (Expr)	0.869609718581314	Partial AUC (loss)	MCF7	0.869609718581314	droplet
Numbat (CNV)	0.0751068655809144	Partial AUC (loss)	MCF7	0.0751068655809144	droplet
CONICSmat	0.551174109521947	Partial AUC (loss)	MCF7	0.551174109521947	droplet
InferCNV (CNV)	0.600658135470753	Maximal F1 Score	MCF7	0.600658135470753	droplet
InferCNV (Expr)	0.628272275140414	Maximal F1 Score	MCF7	0.628272275140414	droplet
CaSpER	0.57296401237088	Maximal F1 Score	MCF7	0.57296401237088	droplet
copyKat	0.607781004540445	Maximal F1 Score	MCF7	0.607781004540445	droplet
SCEVAN (CNV)	0.532997652154764	Maximal F1 Score	MCF7	0.532997652154764	droplet
SCEVAN (Expr)	0.537833872137357	Maximal F1 Score	MCF7	0.537833872137357	droplet
Numbat (Expr)	0.646026415356312	Maximal F1 Score	MCF7	0.646026415356312	droplet
Numbat (CNV)	0.292402693416539	Maximal F1 Score	MCF7	0.292402693416539	droplet
CONICSmat	0.574112633436982	Maximal F1 Score	MCF7	0.574112633436982	droplet
InferCNV (CNV)	0.216	Correlation	COLO320	0.216	droplet
InferCNV (Expr)	0.367	Correlation	COLO320	0.367	droplet
CaSpER	0.259	Correlation	COLO320	0.259	droplet
copyKat	0.371	Correlation	COLO320	0.371	droplet
SCEVAN (CNV)	0.318	Correlation	COLO320	0.318	droplet
SCEVAN (Expr)	0.383	Correlation	COLO320	0.383	droplet
Numbat (Expr)	0.368	Correlation	COLO320	0.368	droplet
Numbat (CNV)	0.348	Correlation	COLO320	0.348	droplet
CONICSmat	0.468	Correlation	COLO320	0.468	droplet
InferCNV (CNV)	0.623970099137794	Partial AUC (gain)	COLO320	0.623970099137794	droplet
InferCNV (Expr)	0.660171374928609	Partial AUC (gain)	COLO320	0.660171374928609	droplet
CaSpER	0.635395765050529	Partial AUC (gain)	COLO320	0.635395765050529	droplet
copyKat	0.638948267323389	Partial AUC (gain)	COLO320	0.638948267323389	droplet
SCEVAN (CNV)	0.517136235350725	Partial AUC (gain)	COLO320	0.517136235350725	droplet
SCEVAN (Expr)	0.520337532986289	Partial AUC (gain)	COLO320	0.520337532986289	droplet
Numbat (Expr)	0.670435676268871	Partial AUC (gain)	COLO320	0.670435676268871	droplet
Numbat (CNV)	0.631163057540506	Partial AUC (gain)	COLO320	0.631163057540506	droplet
CONICSmat	0.681077410316528	Partial AUC (gain)	COLO320	0.681077410316528	droplet
InferCNV (CNV)	0.116954169797145	Partial AUC (loss)	COLO320	0.116954169797145	droplet
InferCNV (Expr)	0.185637114951165	Partial AUC (loss)	COLO320	0.185637114951165	droplet
CaSpER	0.560565740045079	Partial AUC (loss)	COLO320	0.560565740045079	droplet
copyKat	0.251068369646882	Partial AUC (loss)	COLO320	0.251068369646882	droplet
SCEVAN (CNV)	0.167531179564237	Partial AUC (loss)	COLO320	0.167531179564237	droplet
SCEVAN (Expr)	0.382965189080892	Partial AUC (loss)	COLO320	0.382965189080892	droplet
Numbat (Expr)	0.329847483095417	Partial AUC (loss)	COLO320	0.329847483095417	droplet
Numbat (CNV)	0	Partial AUC (loss)	COLO320	0	droplet
CONICSmat	0.475242424242424	Partial AUC (loss)	COLO320	0.475242424242424	droplet
InferCNV (CNV)	0.442427372546411	Maximal F1 Score	COLO320	0.442427372546411	droplet
InferCNV (Expr)	0.45181536170806	Maximal F1 Score	COLO320	0.45181536170806	droplet
CaSpER	0.467007730982736	Maximal F1 Score	COLO320	0.467007730982736	droplet
copyKat	0.46022593778824	Maximal F1 Score	COLO320	0.46022593778824	droplet
SCEVAN (CNV)	0.463555414838447	Maximal F1 Score	COLO320	0.463555414838447	droplet
SCEVAN (Expr)	0.467511375415608	Maximal F1 Score	COLO320	0.467511375415608	droplet
Numbat (Expr)	0.450232707959142	Maximal F1 Score	COLO320	0.450232707959142	droplet
Numbat (CNV)	0.478387813414504	Maximal F1 Score	COLO320	0.478387813414504	droplet
CONICSmat	0.53395465217421	Maximal F1 Score	COLO320	0.53395465217421	droplet
InferCNV (CNV)	0.612	Correlation	MM	0.612	droplet
InferCNV (Expr)	0.585	Correlation	MM	0.585	droplet
CaSpER	0.391	Correlation	MM	0.391	droplet
copyKat	0.571	Correlation	MM	0.571	droplet
SCEVAN (CNV)	0.542	Correlation	MM	0.542	droplet
SCEVAN (Expr)	0.533	Correlation	MM	0.533	droplet
Numbat (Expr)	0.635	Correlation	MM	0.635	droplet
Numbat (CNV)	0.752	Correlation	MM	0.752	droplet
CONICSmat	0.539	Correlation	MM	0.539	droplet
InferCNV (CNV)	0.700237083740464	Partial AUC (gain)	MM	0.700237083740464	droplet
InferCNV (Expr)	0.810023552940185	Partial AUC (gain)	MM	0.810023552940185	droplet
CaSpER	0.554346625519084	Partial AUC (gain)	MM	0.554346625519084	droplet
copyKat	0.696207107613692	Partial AUC (gain)	MM	0.696207107613692	droplet
SCEVAN (CNV)	0.502162650232126	Partial AUC (gain)	MM	0.502162650232126	droplet
SCEVAN (Expr)	0.731719682566373	Partial AUC (gain)	MM	0.731719682566373	droplet
Numbat (Expr)	0.768352264471187	Partial AUC (gain)	MM	0.768352264471187	droplet
Numbat (CNV)	0.792909166099686	Partial AUC (gain)	MM	0.792909166099686	droplet
CONICSmat	0.805039601486419	Partial AUC (gain)	MM	0.805039601486419	droplet
InferCNV (CNV)	0.543695823177565	Partial AUC (loss)	MM	0.543695823177565	droplet
InferCNV (Expr)	0.682410926455088	Partial AUC (loss)	MM	0.682410926455088	droplet
CaSpER	0.686155814503165	Partial AUC (loss)	MM	0.686155814503165	droplet
copyKat	0.744890221375771	Partial AUC (loss)	MM	0.744890221375771	droplet
SCEVAN (CNV)	0.572588542555076	Partial AUC (loss)	MM	0.572588542555076	droplet
SCEVAN (Expr)	0.57610922836839	Partial AUC (loss)	MM	0.57610922836839	droplet
Numbat (Expr)	0.744401346552631	Partial AUC (loss)	MM	0.744401346552631	droplet
Numbat (CNV)	0.47214094866738	Partial AUC (loss)	MM	0.47214094866738	droplet
CONICSmat	0.735648707462663	Partial AUC (loss)	MM	0.735648707462663	droplet
InferCNV (CNV)	0.673027035131176	Maximal F1 Score	MM	0.673027035131176	droplet
InferCNV (Expr)	0.663663540805779	Maximal F1 Score	MM	0.663663540805779	droplet
CaSpER	0.561568625512896	Maximal F1 Score	MM	0.561568625512896	droplet
copyKat	0.646599104073277	Maximal F1 Score	MM	0.646599104073277	droplet
SCEVAN (CNV)	0.60699757067243	Maximal F1 Score	MM	0.60699757067243	droplet
SCEVAN (Expr)	0.608425904924834	Maximal F1 Score	MM	0.608425904924834	droplet
Numbat (Expr)	0.671766782672056	Maximal F1 Score	MM	0.671766782672056	droplet
Numbat (CNV)	0.758573065759074	Maximal F1 Score	MM	0.758573065759074	droplet
CONICSmat	0.640415461000481	Maximal F1 Score	MM	0.640415461000481	droplet
InferCNV (CNV)	0.209	Correlation	BCC06	0.209	droplet
InferCNV (Expr)	0.221	Correlation	BCC06	0.221	droplet
CaSpER	0.221	Correlation	BCC06	0.221	droplet
copyKat	0.212	Correlation	BCC06	0.212	droplet
SCEVAN (CNV)	-0.021	Correlation	BCC06	0	droplet
SCEVAN (Expr)	-0.03	Correlation	BCC06	0	droplet
Numbat (Expr)	0.197	Correlation	BCC06	0.197	droplet
Numbat (CNV)	0.235	Correlation	BCC06	0.235	droplet
CONICSmat	0.035	Correlation	BCC06	0.035	droplet
InferCNV (CNV)	0.320226883942483	Partial AUC (gain)	BCC06	0.320226883942483	droplet
InferCNV (Expr)	0.523320611463155	Partial AUC (gain)	BCC06	0.523320611463155	droplet
CaSpER	0.515251755770595	Partial AUC (gain)	BCC06	0.515251755770595	droplet
copyKat	0.442854464855357	Partial AUC (gain)	BCC06	0.442854464855357	droplet
SCEVAN (CNV)	0.00184409926363121	Partial AUC (gain)	BCC06	0.00184409926363121	droplet
SCEVAN (Expr)	0.00429887371415063	Partial AUC (gain)	BCC06	0.00429887371415063	droplet
Numbat (Expr)	0.506981205692687	Partial AUC (gain)	BCC06	0.506981205692687	droplet
Numbat (CNV)	0.0930201923150245	Partial AUC (gain)	BCC06	0.0930201923150245	droplet
CONICSmat	0.294302506034039	Partial AUC (gain)	BCC06	0.294302506034039	droplet
InferCNV (CNV)	0.242662126279382	Partial AUC (loss)	BCC06	0.242662126279382	droplet
InferCNV (Expr)	0.435458615337236	Partial AUC (loss)	BCC06	0.435458615337236	droplet
CaSpER	0.381328286017104	Partial AUC (loss)	BCC06	0.381328286017104	droplet
copyKat	0.466715664361882	Partial AUC (loss)	BCC06	0.466715664361882	droplet
SCEVAN (CNV)	0	Partial AUC (loss)	BCC06	0	droplet
SCEVAN (Expr)	0.500093729496673	Partial AUC (loss)	BCC06	0.500093729496673	droplet
Numbat (Expr)	0.397624987253818	Partial AUC (loss)	BCC06	0.397624987253818	droplet
Numbat (CNV)	0.118336708281877	Partial AUC (loss)	BCC06	0.118336708281877	droplet
CONICSmat	0.46257231848665	Partial AUC (loss)	BCC06	0.46257231848665	droplet
InferCNV (CNV)	0.417444209681951	Maximal F1 Score	BCC06	0.417444209681951	droplet
InferCNV (Expr)	0.422889784576937	Maximal F1 Score	BCC06	0.422889784576937	droplet
CaSpER	0.4090561213443	Maximal F1 Score	BCC06	0.4090561213443	droplet
copyKat	0.414323453494538	Maximal F1 Score	BCC06	0.414323453494538	droplet
SCEVAN (CNV)	0.224002829279726	Maximal F1 Score	BCC06	0.224002829279726	droplet
SCEVAN (Expr)	0.228017237657427	Maximal F1 Score	BCC06	0.228017237657427	droplet
Numbat (Expr)	0.40412013606679	Maximal F1 Score	BCC06	0.40412013606679	droplet
Numbat (CNV)	0.348274850313716	Maximal F1 Score	BCC06	0.348274850313716	droplet
CONICSmat	0.357945644079078	Maximal F1 Score	BCC06	0.357945644079078	droplet
InferCNV (CNV)	0.249	Correlation	BCC06post	0.249	droplet
InferCNV (Expr)	0.246	Correlation	BCC06post	0.246	droplet
CaSpER	0.235	Correlation	BCC06post	0.235	droplet
copyKat	0.214	Correlation	BCC06post	0.214	droplet
SCEVAN (CNV)	0.234	Correlation	BCC06post	0.234	droplet
SCEVAN (Expr)	0.219	Correlation	BCC06post	0.219	droplet
Numbat (Expr)	0.213	Correlation	BCC06post	0.213	droplet
Numbat (CNV)	0.282	Correlation	BCC06post	0.282	droplet
CONICSmat	0.177	Correlation	BCC06post	0.177	droplet
InferCNV (CNV)	0.364337554221675	Partial AUC (gain)	BCC06post	0.364337554221675	droplet
InferCNV (Expr)	0.582986621708915	Partial AUC (gain)	BCC06post	0.582986621708915	droplet
CaSpER	0.544008381213831	Partial AUC (gain)	BCC06post	0.544008381213831	droplet
copyKat	0.508221460585514	Partial AUC (gain)	BCC06post	0.508221460585514	droplet
SCEVAN (CNV)	0.352084918961876	Partial AUC (gain)	BCC06post	0.352084918961876	droplet
SCEVAN (Expr)	0.351041600793866	Partial AUC (gain)	BCC06post	0.351041600793866	droplet
Numbat (Expr)	0.505507206925822	Partial AUC (gain)	BCC06post	0.505507206925822	droplet
Numbat (CNV)	0.226957199291265	Partial AUC (gain)	BCC06post	0.226957199291265	droplet
CONICSmat	0.421642851876855	Partial AUC (gain)	BCC06post	0.421642851876855	droplet
InferCNV (CNV)	0.0657713806405455	Partial AUC (loss)	BCC06post	0.0657713806405455	droplet
InferCNV (Expr)	0.370274940034465	Partial AUC (loss)	BCC06post	0.370274940034465	droplet
CaSpER	0.408619530283447	Partial AUC (loss)	BCC06post	0.408619530283447	droplet
copyKat	0.443013243615599	Partial AUC (loss)	BCC06post	0.443013243615599	droplet
SCEVAN (CNV)	0.135092139336629	Partial AUC (loss)	BCC06post	0.135092139336629	droplet
SCEVAN (Expr)	0.536838346705274	Partial AUC (loss)	BCC06post	0.536838346705274	droplet
Numbat (Expr)	0.420865525183593	Partial AUC (loss)	BCC06post	0.420865525183593	droplet
Numbat (CNV)	0.0449076755986817	Partial AUC (loss)	BCC06post	0.0449076755986817	droplet
CONICSmat	0.507357490783118	Partial AUC (loss)	BCC06post	0.507357490783118	droplet
InferCNV (CNV)	0.384664139921369	Maximal F1 Score	BCC06post	0.384664139921369	droplet
InferCNV (Expr)	0.431835255955946	Maximal F1 Score	BCC06post	0.431835255955946	droplet
CaSpER	0.430147240235286	Maximal F1 Score	BCC06post	0.430147240235286	droplet
copyKat	0.429386252299404	Maximal F1 Score	BCC06post	0.429386252299404	droplet
SCEVAN (CNV)	0.40193928503144	Maximal F1 Score	BCC06post	0.40193928503144	droplet
SCEVAN (Expr)	0.397471051137413	Maximal F1 Score	BCC06post	0.397471051137413	droplet
Numbat (Expr)	0.411909957033527	Maximal F1 Score	BCC06post	0.411909957033527	droplet
Numbat (CNV)	0.359383701867553	Maximal F1 Score	BCC06post	0.359383701867553	droplet
CONICSmat	0.42532188361137	Maximal F1 Score	BCC06post	0.42532188361137	droplet
InferCNV (CNV)	0.443	Correlation	iAMP21	0.443	droplet
InferCNV (Expr)	0.489	Correlation	iAMP21	0.489	droplet
CaSpER	0.355	Correlation	iAMP21	0.355	droplet
copyKat	0.46	Correlation	iAMP21	0.46	droplet
SCEVAN (CNV)	0.459	Correlation	iAMP21	0.459	droplet
SCEVAN (Expr)	0.462	Correlation	iAMP21	0.462	droplet
Numbat (Expr)	0.449	Correlation	iAMP21	0.449	droplet
Numbat (CNV)	0.459	Correlation	iAMP21	0.459	droplet
CONICSmat	0.112	Correlation	iAMP21	0.112	droplet
InferCNV (CNV)	0.817962626653094	Partial AUC (gain)	iAMP21	0.817962626653094	droplet
InferCNV (Expr)	0.833029959550824	Partial AUC (gain)	iAMP21	0.833029959550824	droplet
CaSpER	0.74639912394864	Partial AUC (gain)	iAMP21	0.74639912394864	droplet
copyKat	0.818865302636195	Partial AUC (gain)	iAMP21	0.818865302636195	droplet
SCEVAN (CNV)	0.332589789605914	Partial AUC (gain)	iAMP21	0.332589789605914	droplet
SCEVAN (Expr)	0.617216094852752	Partial AUC (gain)	iAMP21	0.617216094852752	droplet
Numbat (Expr)	0.836916141967018	Partial AUC (gain)	iAMP21	0.836916141967018	droplet
Numbat (CNV)	0.830406808755987	Partial AUC (gain)	iAMP21	0.830406808755987	droplet
CONICSmat	0.840991883361517	Partial AUC (gain)	iAMP21	0.840991883361517	droplet
InferCNV (CNV)	0.509680475487296	Partial AUC (loss)	iAMP21	0.509680475487296	droplet
InferCNV (Expr)	0.647986162438768	Partial AUC (loss)	iAMP21	0.647986162438768	droplet
CaSpER	0.605441933508443	Partial AUC (loss)	iAMP21	0.605441933508443	droplet
copyKat	0.719002026731877	Partial AUC (loss)	iAMP21	0.719002026731877	droplet
SCEVAN (CNV)	0.440687447507281	Partial AUC (loss)	iAMP21	0.440687447507281	droplet
SCEVAN (Expr)	0.44035450667362	Partial AUC (loss)	iAMP21	0.44035450667362	droplet
Numbat (Expr)	0.667645383731192	Partial AUC (loss)	iAMP21	0.667645383731192	droplet
Numbat (CNV)	0	Partial AUC (loss)	iAMP21	0	droplet
CONICSmat	0.458367592650786	Partial AUC (loss)	iAMP21	0.458367592650786	droplet
InferCNV (CNV)	0.696819417528014	Maximal F1 Score	iAMP21	0.696819417528014	droplet
InferCNV (Expr)	0.657329126540693	Maximal F1 Score	iAMP21	0.657329126540693	droplet
CaSpER	0.54642019547778	Maximal F1 Score	iAMP21	0.54642019547778	droplet
copyKat	0.620597620722834	Maximal F1 Score	iAMP21	0.620597620722834	droplet
SCEVAN (CNV)	0.582250084371315	Maximal F1 Score	iAMP21	0.582250084371315	droplet
SCEVAN (Expr)	0.583784762425482	Maximal F1 Score	iAMP21	0.583784762425482	droplet
Numbat (Expr)	0.649822532845949	Maximal F1 Score	iAMP21	0.649822532845949	droplet
Numbat (CNV)	0.573181166600062	Maximal F1 Score	iAMP21	0.573181166600062	droplet
CONICSmat	0.668406660675835	Maximal F1 Score	iAMP21	0.668406660675835	droplet
InferCNV (CNV)	0.555	Correlation	mouse	0.555	droplet_mouse
InferCNV (Expr)	0.596	Correlation	mouse	0.596	droplet_mouse
copyKat	0.608	Correlation	mouse	0.608	droplet_mouse
SCEVAN (CNV)	0.685	Correlation	mouse	0.685	droplet_mouse
SCEVAN (Expr)	0.67	Correlation	mouse	0.67	droplet_mouse
CONICSmat	0.601	Correlation	mouse	0.601	droplet_mouse
InferCNV (CNV)	0.96885373531136	Partial AUC (gain)	mouse	0.96885373531136	droplet_mouse
InferCNV (Expr)	0.982140723426024	Partial AUC (gain)	mouse	0.982140723426024	droplet_mouse
copyKat	0.977680921851021	Partial AUC (gain)	mouse	0.977680921851021	droplet_mouse
SCEVAN (CNV)	0.652489274072193	Partial AUC (gain)	mouse	0.652489274072193	droplet_mouse
SCEVAN (Expr)	0.650713754952223	Partial AUC (gain)	mouse	0.650713754952223	droplet_mouse
CONICSmat	0.938650306748466	Partial AUC (gain)	mouse	0.938650306748466	droplet_mouse
InferCNV (CNV)	0.792399541156841	Partial AUC (loss)	mouse	0.792399541156841	droplet_mouse
InferCNV (Expr)	0.893649193548387	Partial AUC (loss)	mouse	0.893649193548387	droplet_mouse
copyKat	0.897220870411568	Partial AUC (loss)	mouse	0.897220870411568	droplet_mouse
SCEVAN (CNV)	0.812482619577308	Partial AUC (loss)	mouse	0.812482619577308	droplet_mouse
SCEVAN (Expr)	0.915591977196885	Partial AUC (loss)	mouse	0.915591977196885	droplet_mouse
CONICSmat	0.848998887652948	Partial AUC (loss)	mouse	0.848998887652948	droplet_mouse
InferCNV (CNV)	0.660833594123762	Maximal F1 Score	mouse	0.660833594123762	droplet_mouse
InferCNV (Expr)	0.636865303471127	Maximal F1 Score	mouse	0.636865303471127	droplet_mouse
copyKat	0.785325313704575	Maximal F1 Score	mouse	0.785325313704575	droplet_mouse
SCEVAN (CNV)	0.874232471470301	Maximal F1 Score	mouse	0.874232471470301	droplet_mouse
SCEVAN (Expr)	0.860493190262493	Maximal F1 Score	mouse	0.860493190262493	droplet_mouse
CONICSmat	0.702303881436698	Maximal F1 Score	mouse	0.702303881436698	droplet_mouse
InferCNV (CNV)	0.413	Correlation	HCT116	0.413	plate-based
InferCNV (Expr)	0.4	Correlation	HCT116	0.4	plate-based
CaSpER	0.126	Correlation	HCT116	0.126	plate-based
copyKat	0.361	Correlation	HCT116	0.361	plate-based
SCEVAN (CNV)	0.3	Correlation	HCT116	0.3	plate-based
SCEVAN (Expr)	0.327	Correlation	HCT116	0.327	plate-based
Numbat (Expr)	0.445	Correlation	HCT116	0.445	plate-based
CONICSmat	0.374	Correlation	HCT116	0.374	plate-based
InferCNV (CNV)	0.879573559287814	Partial AUC (gain)	HCT116	0.879573559287814	plate-based
InferCNV (Expr)	0.88992784346385	Partial AUC (gain)	HCT116	0.88992784346385	plate-based
CaSpER	0.513250535232832	Partial AUC (gain)	HCT116	0.513250535232832	plate-based
copyKat	0.869055655802176	Partial AUC (gain)	HCT116	0.869055655802176	plate-based
SCEVAN (CNV)	0.716386431795144	Partial AUC (gain)	HCT116	0.716386431795144	plate-based
SCEVAN (Expr)	0.732544995310141	Partial AUC (gain)	HCT116	0.732544995310141	plate-based
Numbat (Expr)	0.951875417986347	Partial AUC (gain)	HCT116	0.951875417986347	plate-based
CONICSmat	0.97180364000387	Partial AUC (gain)	HCT116	0.97180364000387	plate-based
InferCNV (CNV)	0.486811926605505	Partial AUC (loss)	HCT116	0.486811926605505	plate-based
InferCNV (Expr)	0.583360808486239	Partial AUC (loss)	HCT116	0.583360808486239	plate-based
CaSpER	0.498600559059633	Partial AUC (loss)	HCT116	0.498600559059633	plate-based
copyKat	0.596867832568807	Partial AUC (loss)	HCT116	0.596867832568807	plate-based
SCEVAN (CNV)	0.569416571100917	Partial AUC (loss)	HCT116	0.569416571100917	plate-based
SCEVAN (Expr)	0.607647649082569	Partial AUC (loss)	HCT116	0.607647649082569	plate-based
Numbat (Expr)	0.554250286697248	Partial AUC (loss)	HCT116	0.554250286697248	plate-based
CONICSmat	0.478852494266055	Partial AUC (loss)	HCT116	0.478852494266055	plate-based
InferCNV (CNV)	0.491546926023202	Maximal F1 Score	HCT116	0.491546926023202	plate-based
InferCNV (Expr)	0.588478195777439	Maximal F1 Score	HCT116	0.588478195777439	plate-based
CaSpER	0.411264211675734	Maximal F1 Score	HCT116	0.411264211675734	plate-based
copyKat	0.532211876892498	Maximal F1 Score	HCT116	0.532211876892498	plate-based
SCEVAN (CNV)	0.415698996910109	Maximal F1 Score	HCT116	0.415698996910109	plate-based
SCEVAN (Expr)	0.551397197124453	Maximal F1 Score	HCT116	0.551397197124453	plate-based
Numbat (Expr)	0.535523446811612	Maximal F1 Score	HCT116	0.535523446811612	plate-based
CONICSmat	0.57278469836566	Maximal F1 Score	HCT116	0.57278469836566	plate-based
InferCNV (CNV)	0.498	Correlation	A375	0.498	plate-based
InferCNV (Expr)	0.519	Correlation	A375	0.519	plate-based
copyKat	0.465	Correlation	A375	0.465	plate-based
SCEVAN (CNV)	0.382	Correlation	A375	0.382	plate-based
SCEVAN (Expr)	0.396	Correlation	A375	0.396	plate-based
Numbat (Expr)	0.477	Correlation	A375	0.477	plate-based
Numbat (CNV)	0.264	Correlation	A375	0.264	plate-based
CONICSmat	0.402	Correlation	A375	0.402	plate-based
InferCNV (CNV)	0.425321391800629	Partial AUC (gain)	A375	0.425321391800629	plate-based
InferCNV (Expr)	0.685882264314063	Partial AUC (gain)	A375	0.685882264314063	plate-based
copyKat	0.657108544316578	Partial AUC (gain)	A375	0.657108544316578	plate-based
SCEVAN (CNV)	0.315254693009075	Partial AUC (gain)	A375	0.315254693009075	plate-based
SCEVAN (Expr)	0.674227771725931	Partial AUC (gain)	A375	0.674227771725931	plate-based
Numbat (Expr)	0.625750126277365	Partial AUC (gain)	A375	0.625750126277365	plate-based
Numbat (CNV)	0.291063149378701	Partial AUC (gain)	A375	0.291063149378701	plate-based
CONICSmat	0.616370424301169	Partial AUC (gain)	A375	0.616370424301169	plate-based
InferCNV (CNV)	0.684126700071582	Partial AUC (loss)	A375	0.684126700071582	plate-based
InferCNV (Expr)	0.731432957841992	Partial AUC (loss)	A375	0.731432957841992	plate-based
copyKat	0.725830727498776	Partial AUC (loss)	A375	0.725830727498776	plate-based
SCEVAN (CNV)	0.541668236446521	Partial AUC (loss)	A375	0.541668236446521	plate-based
SCEVAN (Expr)	0.55387296085597	Partial AUC (loss)	A375	0.55387296085597	plate-based
Numbat (Expr)	0.576434464830652	Partial AUC (loss)	A375	0.576434464830652	plate-based
Numbat (CNV)	0	Partial AUC (loss)	A375	0	plate-based
CONICSmat	0.509335794748145	Partial AUC (loss)	A375	0.509335794748145	plate-based
InferCNV (CNV)	0.425604323635575	Maximal F1 Score	A375	0.425604323635575	plate-based
InferCNV (Expr)	0.513624061621822	Maximal F1 Score	A375	0.513624061621822	plate-based
copyKat	0.497255825452068	Maximal F1 Score	A375	0.497255825452068	plate-based
SCEVAN (CNV)	0.347436731425384	Maximal F1 Score	A375	0.347436731425384	plate-based
SCEVAN (Expr)	0.385770531940412	Maximal F1 Score	A375	0.385770531940412	plate-based
Numbat (Expr)	0.458597353257972	Maximal F1 Score	A375	0.458597353257972	plate-based
Numbat (CNV)	0.328948047850379	Maximal F1 Score	A375	0.328948047850379	plate-based
CONICSmat	0.472394069239395	Maximal F1 Score	A375	0.472394069239395	plate-based
InferCNV (CNV)	0.871	Correlation	ALL1	0.871	plate-based
InferCNV (Expr)	0.756	Correlation	ALL1	0.756	plate-based
copyKat	0.72	Correlation	ALL1	0.72	plate-based
SCEVAN (CNV)	0.61	Correlation	ALL1	0.61	plate-based
SCEVAN (Expr)	0.578	Correlation	ALL1	0.578	plate-based
CONICSmat	0.583	Correlation	ALL1	0.583	plate-based
InferCNV (CNV)	0.986369840127311	Partial AUC (gain)	ALL1	0.986369840127311	plate-based
InferCNV (Expr)	0.985324680001623	Partial AUC (gain)	ALL1	0.985324680001623	plate-based
copyKat	0.977215942321657	Partial AUC (gain)	ALL1	0.977215942321657	plate-based
SCEVAN (CNV)	0.690240909921807	Partial AUC (gain)	ALL1	0.690240909921807	plate-based
SCEVAN (Expr)	0.693002589708723	Partial AUC (gain)	ALL1	0.693002589708723	plate-based
CONICSmat	0.943585057640507	Partial AUC (gain)	ALL1	0.943585057640507	plate-based
InferCNV (CNV)	0.981034713845329	Partial AUC (loss)	ALL1	0.981034713845329	plate-based
InferCNV (Expr)	0.990996036532828	Partial AUC (loss)	ALL1	0.990996036532828	plate-based
copyKat	0.987757768970073	Partial AUC (loss)	ALL1	0.987757768970073	plate-based
SCEVAN (CNV)	0.962919083998698	Partial AUC (loss)	ALL1	0.962919083998698	plate-based
SCEVAN (Expr)	0.973250186685048	Partial AUC (loss)	ALL1	0.973250186685048	plate-based
CONICSmat	0.992417714975013	Partial AUC (loss)	ALL1	0.992417714975013	plate-based
InferCNV (CNV)	0.872198300254648	Maximal F1 Score	ALL1	0.872198300254648	plate-based
InferCNV (Expr)	0.838849443368471	Maximal F1 Score	ALL1	0.838849443368471	plate-based
copyKat	0.878081959097558	Maximal F1 Score	ALL1	0.878081959097558	plate-based
SCEVAN (CNV)	0.782685004518492	Maximal F1 Score	ALL1	0.782685004518492	plate-based
SCEVAN (Expr)	0.808459595235628	Maximal F1 Score	ALL1	0.808459595235628	plate-based
CONICSmat	0.874852224244007	Maximal F1 Score	ALL1	0.874852224244007	plate-based
InferCNV (CNV)	0.806	Correlation	ALL2	0.806	plate-based
InferCNV (Expr)	0.632	Correlation	ALL2	0.632	plate-based
copyKat	0.592	Correlation	ALL2	0.592	plate-based
SCEVAN (CNV)	0.991	Correlation	ALL2	0.991	plate-based
SCEVAN (Expr)	0.555	Correlation	ALL2	0.555	plate-based
CONICSmat	0.172	Correlation	ALL2	0.172	plate-based
InferCNV (CNV)	0.88934244036522	Partial AUC (gain)	ALL2	0.88934244036522	plate-based
InferCNV (Expr)	0.964682467006967	Partial AUC (gain)	ALL2	0.964682467006967	plate-based
copyKat	0.97410960683857	Partial AUC (gain)	ALL2	0.97410960683857	plate-based
SCEVAN (CNV)	1	Partial AUC (gain)	ALL2	1	plate-based
SCEVAN (Expr)	0.948299044998255	Partial AUC (gain)	ALL2	0.948299044998255	plate-based
CONICSmat	0.863636363636364	Partial AUC (gain)	ALL2	0.863636363636364	plate-based
InferCNV (CNV)	0.599412276882891	Partial AUC (loss)	ALL2	0.599412276882891	plate-based
InferCNV (Expr)	0.95132781889421	Partial AUC (loss)	ALL2	0.95132781889421	plate-based
copyKat	0.814431867653461	Partial AUC (loss)	ALL2	0.814431867653461	plate-based
SCEVAN (CNV)	0	Partial AUC (loss)	ALL2	0	plate-based
SCEVAN (Expr)	0.961580322159338	Partial AUC (loss)	ALL2	0.961580322159338	plate-based
CONICSmat	0	Partial AUC (loss)	ALL2	0	plate-based
InferCNV (CNV)	0.71939122694864	Maximal F1 Score	ALL2	0.71939122694864	plate-based
InferCNV (Expr)	0.6197669479528	Maximal F1 Score	ALL2	0.6197669479528	plate-based
copyKat	0.577059920182191	Maximal F1 Score	ALL2	0.577059920182191	plate-based
SCEVAN (CNV)	0.66647284567973	Maximal F1 Score	ALL2	0.66647284567973	plate-based
SCEVAN (Expr)	0.556562610691645	Maximal F1 Score	ALL2	0.556562610691645	plate-based
CONICSmat	0.461941522440345	Maximal F1 Score	ALL2	0.461941522440345	plate-based
