# Supplementary material for: Benchmarking scRNA-seq copy number variation callers
Source: Nat Commun. 2025 Oct 2;16:8777. doi: 10.1038/s41467-025-62359-9 (PMC12491403; doi:10.1038/s41467-025-62359-9)
Supplement: Supplementary file 11 — Source Data [file 41467_2025_62359_MOESM11_ESM.zip › figure_source_data/figure_2E_karyogram_A375.tsv]

chr	start_position	wgs_mean	infercnv_cnv	infercnv_expr	copykat	scevan	scevan_cnv	numbat	numbat_cnv	CONICSmat	counted_pos
chr1	900001	2.05413255732675	0	-0.832303726695666	-0.547428405207982	0.00672754274500605	0	-0.552274481358916	2.38857771819122	0.895426563814183	1
chr1	1000001	2.05413255732675	0	-0.712018276844303	-0.547428405207982	0.00672754274500605	0	-0.525719940012927	2.38857771819122	0.895426563814183	2
chr1	1200001	2.05413255732675	0	-0.520815184703382	-0.547428405207982	0.00672754274500605	0	-0.271877418115688	2.38857771819122	0.895426563814183	3
chr1	1300001	2.05413255732675	0	-0.312280462981568	-0.547428405207982	0.00672754274500605	0	-0.348381822491722	2.38857771819122	0.895426563814183	4
chr1	1400001	2.05413255732675	0	-0.247521175430588	-0.547428405207982	0.00672754274500605	0	-0.480901199329711	2.38857771819122	0.895426563814183	5
chr1	1500001	2.05413255732675	0	-0.168553311834602	-0.547428405207982	0.00672754274500605	0	-0.532795316064286	2.38857771819122	0.895426563814183	6
chr1	1600001	2.05413255732675	0	-0.129689641724737	-0.547428405207982	0.00672754274500605	0	-0.457111057824706	2.38857771819122	0.895426563814183	7
chr1	1700001	2.05413255732675	0	-0.06613083758749	-0.547428405207982	0.00672754274500605	0	-0.295880255244172	2.38857771819122	0.895426563814183	8
chr1	1800001	2.05413255732675	0	-0.0525236427302582	-0.547428405207982	0.00672754274500605	0	-0.23994118635155	2.38857771819122	0.895426563814183	9
chr1	2100001	2.05413255732675	0	-0.0490605112364082	-0.547428405207982	0.00672754274500605	0	-0.0882094615203534	2.38857771819122	0.895426563814183	10
chr1	2200001	2.01745161880306	0	-0.0475690864430948	-0.547428405207982	0.00672754274500605	0	-0.0341639903254961	2.38857771819122	0.895426563814183	11
chr1	2300001	2.01745161880306	0	-0.0686552372285458	-0.547428405207982	0.00672754274500605	0	-0.0628118415349219	2.38857771819122	0.895426563814183	12
chr1	2400001	2.01745161880306	0	-0.102848787800504	-0.547428405207982	0.00672754274500605	0	-0.141866729562839	2.38857771819122	0.895426563814183	13
chr1	2500001	2.01745161880306	0	-0.157023184694496	-0.0966135224438203	0.00672754274500605	0	-0.222539949770959	2.38857771819122	0.895426563814183	14
chr1	3600001	1.87072786470829	0	-0.15144736101869	-0.0966135224438203	0.00672754274500605	0	-0.30529461330669	2.38857771819122	0.895426563814183	15
chr1	3700001	1.87072786470829	0	-0.155351264678489	-0.0966135224438203	0.00672754274500605	0	-0.356451110874156	2.38857771819122	0.895426563814183	16
chr1	3800001	1.87072786470829	0	-0.120507951196584	-0.0966135224438203	0.00672754274500605	0	-0.27352774145075	2.38857771819122	0.895426563814183	17
chr1	3900001	1.87072786470829	0	-0.116355762954898	-0.0966135224438203	0.00672754274500605	0	-0.262952309228866	2.38857771819122	0.895426563814183	18
chr1	5800001	1.98077068027936	0	-0.110110567975975	-0.0966135224438203	0.00672754274500605	0	-0.282852419161779	2.38857771819122	0.895426563814183	19
chr1	5900001	2.01745161880306	0	-0.0923448813441211	-0.0966135224438203	0.00672754274500605	0	-0.298771790114814	2.38857771819122	0.895426563814183	20
chr1	6000001	2.01745161880306	0	-0.0745791947123475	-0.0966135224438203	0.00672754274500605	0	-0.314691161067815	2.38857771819122	0.895426563814183	21
chr1	6100001	2.01745161880306	0	-0.0732831755463855	-0.0966135224438203	0.00672754274500605	0	-0.344647048957718	2.38857771819122	0.895426563814183	22
chr1	6200001	2.01745161880306	0	-0.00958638106609899	-0.0966135224438203	0.00672754274500605	0	-0.434270057977244	2.38857771819122	0.895426563814183	23
chr1	6300001	2.01745161880306	0	0.0315570516222554	-0.0966135224438203	0.00672754274500605	0	-0.432516546450918	2.38857771819122	0.895426563814183	24
chr1	6500001	2.01745161880306	0	0.0600561129062996	-0.0966135224438203	0.00672754274500605	0	-0.421302991149889	2.38857771819122	0.895426563814183	25
chr1	6600001	2.01745161880306	0	0.112389749335616	-0.0966135224438203	0.00672754274500605	0	-0.390300304778322	2.38857771819122	0.895426563814183	26
chr1	6700001	2.01745161880306	0	0.17227047829523	-0.0966135224438203	0.00672754274500605	0	-0.402769152144874	2.38857771819122	0.895426563814183	27
chr1	6800001	2.01745161880306	0	0.191339885599635	-0.0966135224438203	0.00672754274500605	0	-0.443042326414567	2.38857771819122	0.895426563814183	28
chr1	6900001	2.01745161880306	0	0.191339885599635	-0.0966135224438203	0.00672754274500605	0	-0.443042326414567	2.38857771819122	0.895426563814183	29
chr1	7000001	2.01745161880306	0	0.191339885599635	-0.0966135224438203	0.00672754274500605	0	-0.443042326414567	2.38857771819122	0.895426563814183	30
chr1	7100001	2.01745161880306	0	0.191339885599635	-0.0966135224438203	0.00672754274500605	0	-0.443042326414567	2.38857771819122	0.895426563814183	31
chr1	7200001	2.01745161880306	0	0.191339885599635	-0.0966135224438203	0.00672754274500605	0	-0.443042326414567	2.38857771819122	0.895426563814183	32
chr1	7300001	2.01745161880306	0	0.191339885599635	-0.0966135224438203	0.00672754274500605	0	-0.443042326414567	2.38857771819122	0.895426563814183	33
chr1	7400001	2.01745161880306	0	0.191339885599635	-0.0966135224438203	0.00672754274500605	0	-0.443042326414567	2.38857771819122	0.895426563814183	34
chr1	7500001	2.01745161880306	0	0.191339885599635	-0.0966135224438203	0.00672754274500605	0	-0.443042326414567	2.38857771819122	0.895426563814183	35
chr1	7600001	2.09081349585044	0	0.191339885599635	-0.0966135224438203	0.00672754274500605	0	-0.443042326414567	2.38857771819122	0.895426563814183	36
chr1	7700001	2.16417537289782	0	0.193896958826222	-0.0966135224438203	0.00672754274500605	0	-0.446945721191497	2.38857771819122	0.895426563814183	37
chr1	7800001	2.20085631142152	0	0.196013170926993	-0.0966135224438203	0.00672754274500605	0	-0.437691483032813	2.38857771819122	0.895426563814183	38
chr1	7900001	2.20085631142152	0	0.197835398663877	-0.0966135224438203	0.00672754274500605	0	-0.387396259409796	2.38857771819122	0.895426563814183	39
chr1	8300001	2.20085631142152	0	0.202007693804442	-0.0966135224438203	0.00672754274500605	0	-0.270742943142886	2.38857771819122	0.895426563814183	40
chr1	8400001	2.20085631142152	0	0.202007693804442	-0.0966135224438203	0.00672754274500605	0	-0.270742943142886	2.38857771819122	0.895426563814183	41
chr1	8500001	2.20085631142152	0	0.202645425833498	-0.0966135224438203	0.00672754274500605	0	-0.270742943142886	2.38857771819122	0.895426563814183	42
chr1	8600001	2.20085631142152	0	0.202007693804442	-0.0966135224438203	0.00672754274500605	0	-0.270742943142886	2.38857771819122	0.895426563814183	43
chr1	8700001	2.20085631142152	0	0.202007693804442	-0.0966135224438203	0.00672754274500605	0	-0.270742943142886	2.38857771819122	0.895426563814183	44
chr1	8800001	2.20085631142152	0	0.20379833793056	-0.0966135224438203	0.00672754274500605	0	-0.301242822617842	2.38857771819122	0.895426563814183	45
chr1	9200001	2.20085631142152	0	0.210723074501255	-0.0966135224438203	0.00672754274500605	0	-0.272314397214446	2.38857771819122	0.895426563814183	46
chr1	9300001	2.20085631142152	0	0.21159632004885	-0.0966135224438203	0.00672754274500605	0	-0.233610334206652	2.38857771819122	0.895426563814183	47
chr1	9700001	2.20085631142152	0	0.268271209384804	-0.0966135224438203	0.00672754274500605	0	-0.267152608422382	2.38857771819122	0.895426563814183	48
chr1	9800001	2.20085631142152	0	0.321985024993686	-0.053111690545519	0.00672754274500605	0	-0.230903737437232	2.38857771819122	0.895426563814183	49
chr1	9900001	2.20085631142152	0	0.370605321443043	-0.00960985864716052	0.00672754274500605	0	-0.2237506977007	2.38857771819122	0.895426563814183	50
chr1	10000001	2.20085631142152	0	0.438418961047956	-0.00960985864716052	0.00672754274500605	0	-0.213639554324825	2.38857771819122	0.895426563814183	51
chr1	10100001	2.20085631142152	0	0.474954894186185	-0.00960985864716052	0.00672754274500605	0	-0.213639554324825	2.38857771819122	0.895426563814183	52
chr1	10200001	2.20085631142152	0	0.481221098842685	-0.00960985864716052	0.00672754274500605	0	-0.290243809721459	2.38857771819122	0.895426563814183	53
chr1	10300001	2.20085631142152	0	0.482495966495273	-0.00960985864716052	0.00672754274500605	0	-0.280873799118228	2.38857771819122	0.895426563814183	54
chr1	10400001	2.20085631142152	0	0.481840945759363	-0.00960985864716052	0.00672754274500605	0	-0.264817600865629	2.38857771819122	0.895426563814183	55
chr1	10600001	2.20085631142152	0	0.459397827230529	-0.00960985864716052	0.00672754274500605	0	-0.260404738986466	2.38857771819122	0.895426563814183	56
chr1	11000001	2.20085631142152	0	0.346614692352867	-0.00960985864716052	0.00672754274500605	0	-0.222633887818268	2.38857771819122	0.895426563814183	57
chr1	11200001	2.20085631142152	0	0.292825288970821	-0.00960985864716052	0.00672754274500605	0	-0.180073508602278	2.38857771819122	0.895426563814183	58
chr1	11600001	2.20085631142152	0	0.169446202309806	-0.00960985864716052	0.00672754274500605	0	-0.249007398432215	2.38857771819122	0.895426563814183	59
chr1	11700001	2.20085631142152	0	0.0905153098346696	-0.00960985864716052	0.00672754274500605	0	-0.312762064683743	2.38857771819122	0.895426563814183	60
chr1	11800001	2.20085631142152	0	0.0712220884448495	-0.00960985864716052	0.00672754274500605	0	-0.270240551986858	2.38857771819122	0.895426563814183	61
chr1	11900001	2.20085631142152	0	0.053882981968872	-0.00960985864716052	0.00672754274500605	0	-0.188403166508291	2.38857771819122	0.895426563814183	62
chr1	12000001	2.20085631142152	0	0.0268821847644238	-0.00960985864716052	0.00672754274500605	0	-0.159463563515443	2.38857771819122	0.895426563814183	63
chr1	12200001	2.20085631142152	0	0.00626230823047751	-0.00960985864716052	0.00672754274500605	0	-0.237788441331888	2.38857771819122	0.895426563814183	64
chr1	12300001	2.20085631142152	0	-0.019658949514182	-0.00960985864716052	0.00672754274500605	0	-0.237788441331888	2.38857771819122	0.895426563814183	65
chr1	12400001	2.20085631142152	0	-0.019658949514182	-0.00960985864716052	0.00672754274500605	0	-0.237788441331888	2.38857771819122	0.895426563814183	66
chr1	12500001	2.20085631142152	0	-0.0215544483126805	-0.00960985864716052	0.00672754274500605	0	-0.241837288112888	2.38857771819122	0.895426563814183	67
chr1	12600001	2.16417537289782	0	-0.0234499471111791	-0.00960985864716052	0.00672754274500605	0	-0.245886134893888	2.38857771819122	0.895426563814183	68
chr1	13700001	1.98077068027936	0	-0.129679745953016	-0.00960985864716052	0.00672754274500605	0	-0.0779769440188031	2.38857771819122	0.895426563814183	69
chr1	13800001	1.98077068027936	0	-0.13107638082774	-0.00960985864716052	0.00672754274500605	0	-0.0779769440188031	2.38857771819122	0.895426563814183	70
chr1	14500001	2.12749443437413	0	-0.132473015702544	-0.00960985864716052	0.00672754274500605	0	0.0351772749964111	2.38857771819122	0.895426563814183	71
chr1	14600001	2.12749443437413	0	-0.132473015702544	-0.00960985864716052	0.00672754274500605	0	0.0351772749964111	2.38857771819122	0.895426563814183	72
chr1	14700001	2.12749443437413	0	-0.132473015702544	-0.00960985864716052	0.00672754274500605	0	0.0351772749964111	2.38857771819122	0.895426563814183	73
chr1	14800001	2.12749443437413	0	-0.132473015702544	-0.00960985864716052	0.00672754274500605	0	0.0351772749964111	2.38857771819122	0.895426563814183	74
chr1	14900001	2.12749443437413	0	-0.132473015702544	-0.00960985864716052	0.00672754274500605	0	0.0351772749964111	2.38857771819122	0.895426563814183	75
chr1	15000001	2.16417537289782	0	-0.132473015702544	-0.00960985864716052	0.00672754274500605	0	0.0351772749964111	2.38857771819122	0.895426563814183	76
chr1	15100001	2.23753724994521	0	-0.133833606706652	-0.00960985864716052	0.00672754274500605	0	0.00720889576567995	2.38857771819122	0.895426563814183	77
chr1	15200001	2.23753724994521	0	-0.135188409444709	-0.00960985864716052	0.00672754274500605	0	-0.0207594834650527	2.38857771819122	0.895426563814183	78
chr1	15400001	2.23753724994521	0	-0.136443733822354	-0.00960985864716052	0.00672754274500605	0	-0.0891129479500423	2.38857771819122	0.895426563814183	79
chr1	15500001	2.23753724994521	0	-0.136850906454256	-0.00960985864716052	0.00672754274500605	0	-0.132348178970166	2.38857771819122	0.895426563814183	80
chr1	15600001	2.23753724994521	0	-0.13617346663041	-0.00960985864716052	0.00672754274500605	0	-0.121627983838049	2.38857771819122	0.895426563814183	81
chr1	15700001	2.23753724994521	0	-0.136111276504476	-0.00960985864716052	0.00672754274500605	0	-0.09472639937625	2.38857771819122	0.895426563814183	82
chr1	15800001	2.23753724994521	0	-0.136664973805722	-0.00960985864716052	0.00672754274500605	0	0.0439118604533089	2.38857771819122	0.895426563814183	83
chr1	15900001	2.23753724994521	0	-0.136949504950269	-0.00960985864716052	0.00672754274500605	0	0.026702693256501	2.38857771819122	0.895426563814183	84
chr1	16100001	2.23753724994521	0	-0.135156049461995	-0.00960985864716052	0.00672754274500605	0	-0.11384890757534	2.38857771819122	0.895426563814183	85
chr1	16200001	2.23753724994521	0	-0.134355781376347	-0.00960985864716052	0.00672754274500605	0	-0.138207420258218	2.38857771819122	0.895426563814183	86
chr1	16300001	2.23753724994521	0	-0.133084917222059	-0.00960985864716052	0.00672754274500605	0	-0.110919688370357	2.38857771819122	0.895426563814183	87
chr1	16400001	2.23753724994521	0	-0.131142694087472	-0.00960985864716052	0.00672754274500605	0	-0.0248121147906877	2.38857771819122	0.895426563814183	88
chr1	16500001	2.23753724994521	0	-0.130062629708321	-0.00960985864716052	0.00672754274500605	0	-0.151921507112335	2.38857771819122	0.895426563814183	89
chr1	16600001	2.23753724994521	0	-0.118268141867485	-0.00960985864716052	0.00672754274500605	0	-0.151921507112335	2.38857771819122	0.895426563814183	90
chr1	16900001	2.23753724994521	0	-0.0576790511578614	-0.00960985864716052	0.00672754274500605	0	-0.180946237031936	2.38857771819122	0.895426563814183	91
chr1	17000001	2.23753724994521	0	-0.0308496724822003	-0.00960985864716052	0.00672754274500605	0	-0.221694215729493	2.38857771819122	0.895426563814183	92
chr1	18900001	2.20085631142152	0	0.0167441332732751	-0.00960985864716052	0.00672754274500605	0	-0.17313378976243	2.38857771819122	0.895426563814183	93
chr1	19000001	2.20085631142152	0	0.0523726554936147	-0.00960985864716052	0.00672754274500605	0	-0.199966581943336	2.38857771819122	0.895426563814183	94
chr1	19100001	2.20085631142152	0	0.0523726554936147	-0.00960985864716052	0.00672754274500605	0	-0.199966581943336	2.38857771819122	0.895426563814183	95
chr1	19200001	2.20085631142152	0	0.0542923018033234	-0.00960985864716052	0.00672754274500605	0	-0.168272483884852	2.38857771819122	0.895426563814183	96
chr1	19300001	2.20085631142152	0	0.0583327726851905	-0.00960985864716052	0.00672754274500605	0	-0.190153519366735	2.38857771819122	0.895426563814183	97
chr1	19400001	2.20085631142152	0	0.0588414069335428	-0.00960985864716052	0.00672754274500605	0	-0.237566496832706	2.38857771819122	0.895426563814183	98
chr1	19600001	2.20085631142152	0	0.0596665774916018	-0.00960985864716052	0.00672754274500605	0	-0.160074118154345	2.38857771819122	0.895426563814183	99
chr1	20400001	2.20085631142152	0	0.0106901004667114	-0.00960985864716052	0.00672754274500605	0	-0.196786521065972	2.38857771819122	0.895426563814183	100
chr1	20500001	2.20085631142152	0	0.00977169384547271	-0.00960985864716052	0.00672754274500605	0	-0.224942216760748	2.38857771819122	0.895426563814183	101
chr1	20600001	2.20085631142152	0	0.0246223178672935	-0.00960985864716052	0.00672754274500605	0	-0.227467632160329	2.38857771819122	0.895426563814183	102
chr1	20700001	2.20085631142152	0	0.0233855461332658	-0.00960985864716052	0.00672754274500605	0	-0.314502797645157	2.38857771819122	0.895426563814183	103
chr1	20800001	2.20085631142152	0	0.0231272127799366	-0.00960985864716052	0.00672754274500605	0	-0.40334475565645	2.38857771819122	0.895426563814183	104
chr1	20900001	2.20085631142152	0	0.0231272127799366	-0.00960985864716052	0.00672754274500605	0	-0.40334475565645	2.38857771819122	0.895426563814183	105
chr1	21000001	2.20085631142152	0	0.0231272127799366	-0.00960985864716052	0.00672754274500605	0	-0.40334475565645	2.38857771819122	0.895426563814183	106
chr1	21100001	2.20085631142152	0	0.0231272127799366	-0.00960985864716052	0.00672754274500605	0	-0.40334475565645	2.38857771819122	0.895426563814183	107
chr1	21500001	2.20085631142152	0	0.0167705989074194	-0.239636073110965	0.00672754274500605	0	-0.592758005044778	2.38857771819122	0.895426563814183	108
chr1	21600001	2.20085631142152	0	0.0155006785622353	-0.239636073110965	0.00672754274500605	0	-0.569420193259731	2.38857771819122	0.895426563814183	109
chr1	21700001	2.20085631142152	0	0.0142307582169724	-0.239636073110965	0.00672754274500605	0	-0.546082381474684	2.38857771819122	0.895426563814183	110
chr1	21800001	2.20085631142152	0	0.0105828274557543	-0.239636073110965	0.00672754274500605	0	-0.441639707784286	2.38857771819122	0.895426563814183	111
chr1	21900001	2.20085631142152	0	0.0105828274557543	-0.239636073110965	0.00672754274500605	0	-0.441639707784286	2.38857771819122	0.895426563814183	112
chr1	23000001	2.23753724994521	0	0.0171953823106183	-0.239636073110965	0.00672754274500605	0	-0.398804935488309	2.38857771819122	0.895426563814183	113
chr1	23100001	2.23753724994521	0	0.0189083542522074	-0.239636073110965	0.00672754274500605	0	-0.421951489822837	2.38857771819122	0.895426563814183	114
chr1	23300001	2.23753724994521	0	-0.00703884661612217	-0.239636073110965	0.00672754274500605	0	-0.625013377317182	2.38857771819122	0.895426563814183	115
chr1	23400001	2.23753724994521	0	-0.00316375904658443	-0.239636073110965	0.00672754274500605	0	-0.668443710708524	2.38857771819122	0.895426563814183	116
chr1	23500001	2.23753724994521	0	0.0356547591085678	-0.239636073110965	0.00672754274500605	0	-0.725016745427794	2.38857771819122	0.895426563814183	117
chr1	23600001	2.23753724994521	0	0.0712998280203876	-0.239636073110965	0.00672754274500605	0	-0.651808887307157	2.38857771819122	0.895426563814183	118
chr1	23700001	2.23753724994521	0	0.0720890289642636	-0.239636073110965	0.00672754274500605	0	-0.572055743036421	2.38857771819122	0.895426563814183	119
chr1	23800001	2.23753724994521	0	0.048008360680193	-0.239636073110965	0.00672754274500605	0	-0.566832232990914	2.38857771819122	0.895426563814183	120
chr1	23900001	2.23753724994521	0	0.0338732540217256	-0.239636073110965	0.00672754274500605	0	-0.509385069311325	2.38857771819122	0.895426563814183	121
chr1	24300001	2.23753724994521	0	0.0244104125020332	-0.239636073110965	0.00672754274500605	0	-0.493181693866262	2.38857771819122	0.895426563814183	122
chr1	24400001	2.23753724994521	0	0.0222008976229395	-0.239636073110965	0.00672754274500605	0	-0.499091004709088	2.38857771819122	0.895426563814183	123
chr1	24500001	2.23753724994521	0	0.0191280879328296	-0.239636073110965	0.00672754274500605	0	-0.47964702268591	2.38857771819122	0.895426563814183	124
chr1	24600001	2.23753724994521	0	0.0171275573631239	-0.239636073110965	0.00672754274500605	0	-0.389770357047466	2.38857771819122	0.895426563814183	125
chr1	24700001	2.23753724994521	0	0.0153957810638455	-0.239636073110965	-1.29486046758948	-1.59676233022715	-0.409081644035207	2.38857771819122	0.895426563814183	126
chr1	24800001	2.23753724994521	0	0.01408900527225	-0.239636073110965	-1.29486046758948	-1.59676233022715	-0.387410275317755	2.38857771819122	0.895426563814183	127
chr1	24900001	2.23753724994521	0	0.012782229480658	-0.239636073110965	-1.29486046758948	-1.59676233022715	-0.365738906600337	2.38857771819122	0.895426563814183	128
chr1	25200001	2.23753724994521	0	0.0087513061513313	-0.239636073110965	-1.29486046758948	-1.59676233022715	-0.359755792573879	2.38857771819122	0.895426563814183	129
chr1	25300001	2.23753724994521	0	0.00564691355203624	-0.590579993135969	-1.29486046758948	-1.59676233022715	-0.339542873622778	2.38857771819122	0.895426563814183	130
chr1	25500001	2.23753724994521	0	-0.00124077957453099	-0.941523913160974	-1.29486046758948	-1.59676233022715	-0.34902741066604	2.38857771819122	0.895426563814183	131
chr1	25800001	2.23753724994521	-0.0806950112699734	-0.0555602352455549	-0.941523913160974	-1.29486046758948	-1.59676233022715	-0.352834905902311	2.38857771819122	0.895426563814183	132
chr1	26000001	2.23753724994521	-0.242085033809938	-0.107632530140261	-0.941523913160974	-1.29486046758948	-1.59676233022715	-0.246846609912731	2.38857771819122	0.895426563814183	133
chr1	26100001	2.23753724994521	-0.242085033809938	-0.173588025181821	-0.941523913160974	-1.29486046758948	-1.59676233022715	-0.282620416166457	2.38857771819122	0.895426563814183	134
chr1	26200001	2.23753724994521	-0.242085033809938	-0.145438795594121	-0.941523913160974	-1.29486046758948	-1.59676233022715	-0.275416463094692	2.38857771819122	0.895426563814183	135
chr1	26400001	2.23753724994521	-0.242085033809938	-0.126658415426341	-0.941523913160974	-1.29486046758948	-1.59676233022715	-0.242893504383839	2.38857771819122	0.895426563814183	136
chr1	26600001	2.23753724994521	-0.242085033809938	-0.145111836132113	-0.941523913160974	-1.29486046758948	-1.59676233022715	-0.125468759886304	2.38857771819122	0.895426563814183	137
chr1	26700001	2.23753724994521	-0.242085033809938	-0.162213608242445	-0.941523913160974	-1.29486046758948	-1.59676233022715	-0.146708211102943	2.38857771819122	0.895426563814183	138
chr1	27000001	2.23753724994521	-0.242085033809938	-0.147213495747618	-0.941523913160974	-1.29486046758948	-1.59676233022715	-0.0748153387832102	2.38857771819122	0.895426563814183	139
chr1	27100001	2.23753724994521	-0.242085033809938	-0.147107678869657	-0.941523913160974	-1.29486046758948	-1.59676233022715	-0.0224427666779556	2.38857771819122	0.895426563814183	140
chr1	27200001	2.23753724994521	-0.242085033809938	-0.146827330968264	-0.941523913160974	-1.29486046758948	-1.59676233022715	-0.0158327101546261	2.38857771819122	0.895426563814183	141
chr1	27300001	2.23753724994521	-0.242085033809938	-0.178017738828645	-0.941523913160974	-1.29486046758948	-1.59676233022715	-0.0480370095369615	2.38857771819122	0.895426563814183	142
chr1	27400001	2.23753724994521	-0.242085033809938	-0.171462739064213	-0.941523913160974	-1.29486046758948	-1.59676233022715	-0.110140953494812	2.38857771819122	0.895426563814183	143
chr1	27700001	2.23753724994521	-0.242085033809938	-0.120142970564543	-0.941523913160974	-1.29486046758948	-1.59676233022715	-0.195164732195088	2.38857771819122	0.895426563814183	144
chr1	27800001	2.23753724994521	-0.242085033809938	-0.0577364998596171	-0.941523913160974	-1.29486046758948	-1.59676233022715	-0.159454745449548	2.38857771819122	0.895426563814183	145
chr1	27900001	2.23753724994521	-0.161390022539965	0.0165236935850187	-0.941523913160974	-1.29486046758948	-1.59676233022715	-0.214493285213258	2.38857771819122	0.895426563814183	146
chr1	28000001	2.23753724994521	0	0.0434969237824694	-0.941523913160974	-1.29486046758948	-1.59676233022715	-0.252480126547669	2.38857771819122	0.895426563814183	147
chr1	28200001	2.23753724994521	0	0.0816591121197217	-0.941523913160974	-1.29486046758948	-1.59676233022715	-0.234295171591147	2.38857771819122	0.895426563814183	148
chr1	28300001	2.23753724994521	0	0.0849124828116878	-0.941523913160974	0.919975518830729	1.59676233022715	-0.263881122698259	2.38857771819122	0.895426563814183	149
chr1	28400001	2.23753724994521	0	0.0858174512262607	-0.941523913160974	0.919975518830729	1.59676233022715	-0.210372577186754	2.38857771819122	0.895426563814183	150
chr1	28500001	2.23753724994521	0	0.178884161276301	-0.0160947648652236	0.919975518830729	1.59676233022715	-0.260894159303589	2.38857771819122	0.895426563814183	151
chr1	28600001	2.23753724994521	0	0.276803989268308	0.600858000665278	0.919975518830729	1.59676233022715	-0.235516924310921	2.38857771819122	0.895426563814183	152
chr1	28700001	2.23753724994521	0	0.320893318836726	0.600858000665278	0.919975518830729	1.59676233022715	-0.241969753624397	2.38857771819122	0.895426563814183	153
chr1	29100001	2.23753724994521	0.564865078889868	0.531489524274612	0.600858000665278	0.919975518830729	1.59676233022715	-0.34117375503404	2.38857771819122	0.895426563814183	154
chr1	29200001	2.16417537289782	1.57355271976464	0.653616079609782	0.600858000665278	0.919975518830729	1.59676233022715	-0.368155903239161	2.38857771819122	0.895426563814183	155
chr1	30800001	2.23753724994521	1.57355271976464	0.758439545793864	0.600858000665278	0.919975518830729	1.59676233022715	-0.367309400672521	2.38857771819122	0.895426563814183	156
chr1	30900001	2.23753724994521	1.57355271976464	0.800964786722587	0.600858000665278	0.919975518830729	1.59676233022715	-0.37418717548721	2.38857771819122	0.895426563814183	157
chr1	31000001	2.23753724994521	1.57355271976464	0.843490027651389	0.600858000665278	0.919975518830729	1.59676233022715	-0.381064950301864	2.38857771819122	0.895426563814183	158
chr1	31200001	2.23753724994521	1.57355271976464	0.904911074681311	0.600858000665278	0.919975518830729	1.59676233022715	-0.290814105702259	2.38857771819122	0.895426563814183	159
chr1	31300001	2.23753724994521	1.57355271976464	0.942509321997576	0.600858000665278	0.919975518830729	1.59676233022715	-0.253179177256575	2.38857771819122	0.895426563814183	160
chr1	31400001	2.23753724994521	1.57355271976464	1.00246737957969	0.600858000665278	0.919975518830729	1.59676233022715	-0.306902171075668	2.38857771819122	0.895426563814183	161
chr1	31600001	2.23753724994521	1.57355271976464	1.10333397216417	0.600858000665278	0.919975518830729	1.59676233022715	-0.203638734072702	2.38857771819122	0.895426563814183	162
chr1	31900001	2.23753724994521	1.57355271976464	1.16271988815277	0.600858000665278	0.919975518830729	1.59676233022715	-0.141883577972482	2.38857771819122	0.895426563814183	163
chr1	32100001	2.23753724994521	1.57355271976464	1.2538948353631	0.600858000665278	0.919975518830729	1.59676233022715	-0.0253186357744151	2.38857771819122	0.895426563814183	164
chr1	32200001	2.23753724994521	1.57355271976464	1.38643085595017	0.600858000665278	0.919975518830729	1.59676233022715	0.00226944815231245	2.38857771819122	0.895426563814183	165
chr1	32300001	2.23753724994521	1.57355271976464	1.32612625148087	0.600858000665278	0.919975518830729	1.59676233022715	-0.0669989876618035	2.38857771819122	0.895426563814183	166
chr1	32600001	2.23753724994521	1.57355271976464	1.33509033068011	0.600858000665278	0.919975518830729	1.59676233022715	0.126073646953134	2.38857771819122	0.895426563814183	167
chr1	32800001	2.23753724994521	1.57355271976464	1.313980323285	0.600858000665278	0.919975518830729	1.59676233022715	0.220049268550692	2.38857771819122	0.895426563814183	168
chr1	32900001	2.23753724994521	1.57355271976464	1.2766665130448	0.600858000665278	0.919975518830729	1.59676233022715	0.175450899372288	2.38857771819122	0.895426563814183	169
chr1	33000001	2.23753724994521	1.57355271976464	1.26334370436972	0.600858000665278	0.919975518830729	1.59676233022715	0.0835432976396095	2.38857771819122	0.895426563814183	170
chr1	33200001	2.23753724994521	1.57355271976464	1.26751675758099	0.600858000665278	0.919975518830729	1.59676233022715	0.309584586735743	2.38857771819122	0.895426563814183	171
chr1	33300001	2.23753724994521	1.57355271976464	1.26881370978013	0.600858000665278	0.919975518830729	1.59676233022715	0.34073411397141	2.38857771819122	0.895426563814183	172
chr1	34800001	2.20085631142152	1.57355271976464	1.30174330336768	0.99881939881262	0.919975518830729	1.59676233022715	0.636985178213497	2.38857771819122	0.895426563814183	173
chr1	35100001	2.23753724994521	1.57355271976464	1.40515384378752	0.99881939881262	0.919975518830729	1.59676233022715	0.626183617656083	2.38857771819122	0.895426563814183	174
chr1	35200001	2.23753724994521	1.57355271976464	1.41385438864485	0.99881939881262	0.919975518830729	1.59676233022715	0.611166332018125	2.38857771819122	0.895426563814183	175
chr1	35300001	2.23753724994521	1.57355271976464	1.41385438864485	0.99881939881262	0.919975518830729	1.59676233022715	0.611166332018125	2.38857771819122	0.895426563814183	176
chr1	35400001	2.23753724994521	1.57355271976464	1.39943319994248	0.99881939881262	0.919975518830729	1.59676233022715	0.686361104137538	2.38857771819122	0.895426563814183	177
chr1	35500001	2.23753724994521	1.57355271976464	1.44494119751046	0.99881939881262	0.919975518830729	1.59676233022715	0.746091411249402	2.38857771819122	0.895426563814183	178
chr1	35700001	2.23753724994521	1.57355271976464	1.54373435051911	0.99881939881262	0.919975518830729	1.59676233022715	0.735840748967109	2.38857771819122	0.895426563814183	179
chr1	35800001	2.23753724994521	1.57355271976464	1.60625682178544	0.99881939881262	0.919975518830729	1.59676233022715	0.721502872933639	2.38857771819122	0.895426563814183	180
chr1	35900001	2.23753724994521	1.57355271976464	1.62941997779533	0.99881939881262	0.919975518830729	1.59676233022715	0.769256011956744	2.38857771819122	0.895426563814183	181
chr1	36100001	2.23753724994521	1.57355271976464	1.61535288018174	0.99881939881262	0.919975518830729	1.59676233022715	0.732225321108175	2.38857771819122	0.895426563814183	182
chr1	36200001	2.23753724994521	1.57355271976464	1.60056465563352	0.99881939881262	0.919975518830729	1.59676233022715	0.623405541234734	2.38857771819122	0.895426563814183	183
chr1	36300001	2.23753724994521	1.57355271976464	1.60897948896246	0.99881939881262	0.919975518830729	1.59676233022715	0.627234550639482	2.38857771819122	0.895426563814183	184
chr1	36400001	2.23753724994521	1.57355271976464	1.62165835388875	0.99881939881262	0.919975518830729	1.59676233022715	0.744971987086597	2.38857771819122	0.895426563814183	185
chr1	37400001	2.20085631142152	1.57355271976464	1.61275991295089	0.99881939881262	0.919975518830729	1.59676233022715	0.773118821578042	2.38857771819122	0.895426563814183	186
chr1	37500001	2.20085631142152	1.57355271976464	1.58793954848852	0.99881939881262	0.919975518830729	1.59676233022715	0.76464504934775	2.38857771819122	0.895426563814183	187
chr1	37800001	2.20085631142152	1.57355271976464	1.58155291085226	0.99881939881262	1.46993120594985	1.59676233022715	0.628519710005542	2.38857771819122	0.895426563814183	188
chr1	37900001	2.20085631142152	1.57355271976464	1.5417907969746	0.99881939881262	1.65324976832293	1.59676233022715	0.528341686518055	2.38857771819122	0.895426563814183	189
chr1	38000001	2.20085631142152	1.57355271976464	1.52839220903719	0.99881939881262	1.65324976832293	1.59676233022715	0.563554270118217	2.38857771819122	0.895426563814183	190
chr1	38800001	2.20085631142152	1.57355271976464	1.53889224880744	0.99881939881262	1.65324976832293	1.59676233022715	0.475025043161558	2.38857771819122	0.895426563814183	191
chr1	38900001	2.23753724994521	1.57355271976464	1.53657075745467	1.65615150364051	1.65324976832293	1.59676233022715	0.417996856925408	2.38857771819122	0.895426563814183	192
chr1	39000001	2.23753724994521	1.57355271976464	1.55440225193763	1.65615150364051	1.65324976832293	1.59676233022715	0.42912256485534	2.38857771819122	0.895426563814183	193
chr1	39500001	2.23753724994521	1.57355271976464	1.57912761398289	1.65615150364051	1.65324976832293	1.59676233022715	0.400036621059404	2.38857771819122	0.895426563814183	194
chr1	39700001	2.23753724994521	1.57355271976464	1.5844998575546	1.65615150364051	1.65324976832293	1.59676233022715	0.407738684311615	2.38857771819122	0.895426563814183	195
chr1	39800001	2.23753724994521	1.57355271976464	1.56148690000301	1.65615150364051	1.65324976832293	1.59676233022715	0.476152872049218	2.38857771819122	0.895426563814183	196
chr1	39900001	2.23753724994521	1.57355271976464	1.53837744700635	1.65615150364051	1.65324976832293	1.59676233022715	0.494087624195128	2.38857771819122	0.895426563814183	197
chr1	40000001	2.23753724994521	1.57355271976464	1.52957452113285	1.65615150364051	1.65324976832293	1.59676233022715	0.590495260631607	2.38857771819122	0.895426563814183	198
chr1	40100001	2.23753724994521	1.57355271976464	1.5179798480697	1.65615150364051	1.65324976832293	1.59676233022715	0.674505952890297	2.38857771819122	0.895426563814183	199
chr1	40200001	2.23753724994521	1.57355271976464	1.51386981152823	1.65615150364051	1.65324976832293	1.59676233022715	0.671202488596352	2.38857771819122	0.895426563814183	200
chr1	40300001	2.23753724994521	1.57355271976464	1.42794830952276	1.65615150364051	1.65324976832293	1.59676233022715	0.777744685740033	2.38857771819122	0.895426563814183	201
chr1	40400001	2.23753724994521	1.57355271976464	1.41856462931463	1.65615150364051	1.65324976832293	1.59676233022715	0.806878324237709	2.38857771819122	0.895426563814183	202
chr1	40600001	2.23753724994521	1.57355271976464	1.37959450135653	1.65615150364051	1.65324976832293	1.59676233022715	0.843515971963739	2.38857771819122	0.895426563814183	203
chr1	40700001	2.23753724994521	1.57355271976464	1.42314981642474	1.65615150364051	1.65324976832293	1.59676233022715	0.843515971963739	2.38857771819122	0.895426563814183	204
chr1	40800001	2.23753724994521	1.57355271976464	1.42232385647441	1.65615150364051	1.65324976832293	1.59676233022715	0.778815599346366	2.38857771819122	0.895426563814183	205
chr1	41000001	2.23753724994521	1.57355271976464	1.39419392778616	1.65615150364051	1.65324976832293	1.59676233022715	0.921240880617619	2.38857771819122	0.895426563814183	206
chr1	41100001	2.23753724994521	1.57355271976464	1.37891611642016	1.65615150364051	1.65324976832293	1.59676233022715	0.926933238517127	2.38857771819122	0.895426563814183	207
chr1	41200001	2.23753724994521	1.57355271976464	1.37891611642016	1.65615150364051	1.65324976832293	1.59676233022715	0.926933238517127	2.38857771819122	0.895426563814183	208
chr1	41500001	2.23753724994521	1.57355271976464	1.33966880067232	1.65615150364051	1.65324976832293	1.59676233022715	0.880629693333809	2.38857771819122	0.895426563814183	209
chr1	41600001	2.23753724994521	1.57355271976464	1.33966880067232	1.65615150364051	1.65324976832293	1.59676233022715	0.880629693333809	2.38857771819122	0.895426563814183	210
chr1	41700001	2.23753724994521	1.57355271976464	1.33966880067232	1.65615150364051	1.65324976832293	1.59676233022715	0.880629693333809	2.38857771819122	0.895426563814183	211
chr1	41800001	2.23753724994521	1.57355271976464	1.33966880067232	1.65615150364051	1.65324976832293	1.59676233022715	0.880629693333809	2.38857771819122	0.895426563814183	212
chr1	41900001	2.23753724994521	1.57355271976464	1.33966880067232	1.65615150364051	1.65324976832293	1.59676233022715	0.880629693333809	2.38857771819122	0.895426563814183	213
chr1	42100001	2.23753724994521	1.57355271976464	1.3344772016928	1.65615150364051	1.65324976832293	1.59676233022715	0.895404001008889	2.38857771819122	0.895426563814183	214
chr1	42200001	2.23753724994521	1.57355271976464	1.3344772016928	1.65615150364051	1.65324976832293	1.59676233022715	0.895404001008889	2.38857771819122	0.895426563814183	215
chr1	42300001	2.23753724994521	1.57355271976464	1.33267664516603	1.65615150364051	1.65324976832293	1.59676233022715	0.889793557875081	2.38857771819122	0.895426563814183	216
chr1	42400001	2.23753724994521	1.57355271976464	1.35770459734666	1.65615150364051	1.65324976832293	1.59676233022715	0.910568021672478	2.38857771819122	0.895426563814183	217
chr1	42600001	2.23753724994521	1.57355271976464	1.39311130820885	1.65615150364051	1.65324976832293	1.59676233022715	1.02931271998291	2.38857771819122	0.895426563814183	218
chr1	42700001	2.23753724994521	1.57355271976464	1.39151013645987	1.65615150364051	1.65324976832293	1.59676233022715	1.06026160787699	2.38857771819122	0.895426563814183	219
chr1	42800001	2.23753724994521	1.57355271976464	1.42874500403024	1.65615150364051	1.65324976832293	1.59676233022715	1.08494979175183	2.38857771819122	0.895426563814183	220
chr1	42900001	2.23753724994521	1.57355271976464	1.43188929870386	1.65615150364051	1.65324976832293	1.59676233022715	1.12185502011196	2.38857771819122	0.895426563814183	221
chr1	43100001	2.23753724994521	1.57355271976464	1.43248821566222	1.65615150364051	1.65324976832293	1.59676233022715	1.19348370015032	2.38857771819122	0.895426563814183	222
chr1	43300001	2.23753724994521	1.57355271976464	1.45870122944459	1.05669791316578	1.65324976832293	1.59676233022715	1.12096966032456	2.38857771819122	0.895426563814183	223
chr1	43400001	2.23753724994521	1.57355271976464	1.43972172256811	1.05669791316578	1.65324976832293	1.59676233022715	1.08547653833386	2.38857771819122	0.895426563814183	224
chr1	43500001	2.23753724994521	1.57355271976464	1.3611636310865	1.05669791316578	1.65324976832293	1.59676233022715	1.16559745333089	2.38857771819122	0.895426563814183	225
chr1	43600001	2.23753724994521	1.57355271976464	1.34262344131723	1.05669791316578	1.65324976832293	1.59676233022715	1.05406471957003	2.38857771819122	0.895426563814183	226
chr1	43900001	2.23753724994521	1.57355271976464	1.36189861964632	1.05669791316578	1.65324976832293	1.59676233022715	0.988023671252921	2.38857771819122	0.895426563814183	227
chr1	44200001	2.23753724994521	1.57355271976464	1.26928419598388	1.05669791316578	1.65324976832293	1.59676233022715	0.964308090855455	2.38857771819122	0.895426563814183	228
chr1	44300001	2.23753724994521	1.57355271976464	1.2662444675719	1.05669791316578	1.65324976832293	1.59676233022715	0.973845420701597	2.38857771819122	0.895426563814183	229
chr1	44400001	2.23753724994521	1.57355271976464	1.22310281307264	1.05669791316578	1.65324976832293	1.59676233022715	1.04979623763409	2.38857771819122	0.895426563814183	230
chr1	44500001	2.23753724994521	1.57355271976464	1.22310281307264	1.05669791316578	1.65324976832293	1.59676233022715	1.04979623763409	2.38857771819122	0.895426563814183	231
chr1	44600001	2.23753724994521	1.57355271976464	1.2169317193316	1.05669791316578	1.65324976832293	1.59676233022715	1.08250599330607	2.38857771819122	0.895426563814183	232
chr1	44700001	2.23753724994521	1.57355271976464	1.14533342622674	1.05669791316578	1.65324976832293	1.59676233022715	1.02862877101046	2.38857771819122	0.895426563814183	233
chr1	44800001	2.23753724994521	1.57355271976464	1.06067006736866	1.05669791316578	1.65324976832293	1.59676233022715	0.929514740499041	2.38857771819122	0.895426563814183	234
chr1	44900001	2.23753724994521	1.57355271976464	1.07350129725753	1.05669791316578	1.65324976832293	1.59676233022715	0.938665291922725	2.38857771819122	0.895426563814183	235
chr1	45000001	2.23753724994521	1.57355271976464	1.01565549622702	1.05669791316578	1.65324976832293	1.59676233022715	0.89050166818879	2.38857771819122	0.895426563814183	236
chr1	45300001	2.23753724994521	1.57355271976464	0.892640626185556	1.05669791316578	1.65324976832293	1.59676233022715	0.926731050468332	2.38857771819122	0.895426563814183	237
chr1	45500001	2.23753724994521	1.57355271976464	0.860922828512004	1.05669791316578	1.65324976832293	1.59676233022715	0.873481097714774	2.38857771819122	0.895426563814183	238
chr1	45600001	2.23753724994521	1.57355271976464	0.810435504638212	1.05669791316578	1.65324976832293	1.59676233022715	0.626526298879157	2.38857771819122	0.895426563814183	239
chr1	46100001	2.23753724994521	1.57355271976464	0.737772600745611	1.05669791316578	1.65324976832293	1.59676233022715	0.688935085019458	2.38857771819122	0.895426563814183	240
chr1	46200001	2.23753724994521	1.57355271976464	0.719151612436175	0.876816189808187	1.65324976832293	1.59676233022715	0.735498242834927	2.38857771819122	0.895426563814183	241
chr1	46300001	2.23753724994521	1.57355271976464	0.634557887281335	0.786875328129388	1.65324976832293	1.59676233022715	0.758885798433345	2.38857771819122	0.895426563814183	242
chr1	46500001	2.23753724994521	0.887645123969797	0.510387409593941	0.786875328129388	1.65324976832293	1.59676233022715	0.787483566138132	2.38857771819122	0.895426563814183	243
chr1	46600001	2.23753724994521	0.665733842977352	0.492806584672788	0.786875328129388	1.65324976832293	1.59676233022715	0.731665718112479	2.38857771819122	0.895426563814183	244
chr1	46700001	2.23753724994521	0	0.436806413976904	0.786875328129388	1.65324976832293	1.59676233022715	0.705196564764931	2.38857771819122	0.895426563814183	245
chr1	47300001	2.23753724994521	0	0.351956668835178	0.786875328129388	1.65324976832293	1.59676233022715	0.727057978241431	2.38857771819122	0.895426563814183	246
chr1	48200001	2.23753724994521	0	0.253105841093328	0.786875328129388	1.65324976832293	1.59676233022715	0.667844184637979	2.38857771819122	0.895426563814183	247
chr1	48300001	2.23753724994521	0	0.253105841093328	0.786875328129388	1.65324976832293	1.59676233022715	0.667844184637979	2.38857771819122	0.895426563814183	248
chr1	48400001	2.23753724994521	0	0.253105841093328	0.786875328129388	1.65324976832293	1.59676233022715	0.667844184637979	2.38857771819122	0.895426563814183	249
chr1	50400001	2.20085631142152	0	0.253669314296481	0.786875328129388	1.65324976832293	1.59676233022715	0.619223429375851	2.38857771819122	0.895426563814183	250
chr1	50500001	2.23753724994521	0	0.253669314296481	0.786875328129388	1.65324976832293	1.59676233022715	0.619223429375851	2.38857771819122	0.895426563814183	251
chr1	50600001	2.23753724994521	0	0.253669314296481	0.786875328129388	1.65324976832293	1.59676233022715	0.619223429375851	2.38857771819122	0.895426563814183	252
chr1	50700001	2.23753724994521	0	0.253669314296481	0.786875328129388	1.65324976832293	1.59676233022715	0.619223429375851	2.38857771819122	0.895426563814183	253
chr1	50800001	2.23753724994521	0	0.253669314296481	0.786875328129388	1.65324976832293	1.59676233022715	0.619223429375851	2.38857771819122	0.895426563814183	254
chr1	50900001	2.23753724994521	0	0.253078230330879	0.786875328129388	1.65324976832293	1.59676233022715	0.578015132788631	2.38857771819122	0.895426563814183	255
chr1	51200001	2.23753724994521	0	0.233701897938894	0.786875328129388	1.65324976832293	1.59676233022715	0.60068658331299	2.38857771819122	0.895426563814183	256
chr1	51300001	2.23753724994521	0	0.199661297966288	0.786875328129388	1.65324976832293	1.59676233022715	0.639566293248928	2.38857771819122	0.895426563814183	257
chr1	51400001	2.23753724994521	0	0.183057753109161	0.786875328129388	1.65324976832293	1.59676233022715	0.639566293248928	2.38857771819122	0.895426563814183	258
chr1	51500001	2.23753724994521	0	0.183322499926202	0.786875328129388	1.65324976832293	1.59676233022715	0.639566293248928	2.38857771819122	0.895426563814183	259
chr1	51600001	2.23753724994521	0	0.18358724674324	0.786875328129388	1.65324976832293	1.59676233022715	0.780727863525792	2.38857771819122	0.895426563814183	260
chr1	51700001	2.23753724994521	0	0.18358724674324	0.786875328129388	1.65324976832293	1.59676233022715	0.780727863525792	2.38857771819122	0.895426563814183	261
chr1	52000001	2.23753724994521	0	0.184869938246914	0.786875328129388	1.65324976832293	1.59676233022715	0.834860458994975	2.38857771819122	0.895426563814183	262
chr1	52100001	2.23753724994521	0	0.185151453964494	0.786875328129388	1.65324976832293	1.59676233022715	0.76871373861468	2.38857771819122	0.895426563814183	263
chr1	52200001	2.23753724994521	0	0.185151453964494	0.786875328129388	1.65324976832293	1.59676233022715	0.76871373861468	2.38857771819122	0.895426563814183	264
chr1	52300001	2.23753724994521	0	0.185145001294113	0.786875328129388	1.65324976832293	1.59676233022715	0.776182945732732	2.38857771819122	0.895426563814183	265
chr1	52400001	2.23753724994521	0	0.18442905320833	0.786875328129388	1.65324976832293	1.59676233022715	0.859578222313855	2.38857771819122	0.895426563814183	266
chr1	52700001	2.23753724994521	0	0.179238784535689	0.786875328129388	1.65324976832293	1.59676233022715	0.936729572040199	2.38857771819122	0.895426563814183	267
chr1	52800001	2.23753724994521	0	0.178229494462929	0.786875328129388	0.829988655533969	0.798381165113576	0.948898991855321	2.38857771819122	0.895426563814183	268
chr1	52900001	2.23753724994521	0	0.175746064749202	0.786875328129388	0.00672754274500605	0	1.01187411516381	2.38857771819122	0.895426563814183	269
chr1	53000001	2.23753724994521	0	0.174271925108236	0.786875328129388	0.00672754274500605	0	1.06267981865717	2.38857771819122	0.895426563814183	270
chr1	53100001	2.23753724994521	0	0.17056266290196	0.786875328129388	0.00672754274500605	0	1.09067518744097	2.38857771819122	0.895426563814183	271
chr1	53200001	2.23753724994521	0	0.144272181126547	0.786875328129388	0.00672754274500605	0	1.09332723604015	2.38857771819122	0.895426563814183	272
chr1	53800001	2.23753724994521	0	0.118941655619515	0.786875328129388	0.00672754274500605	0	1.25348421414208	2.38857771819122	0.895426563814183	273
chr1	53900001	2.23753724994521	0	0.114955166108013	0.786875328129388	0.00672754274500605	0	1.34295065925234	2.38857771819122	0.895426563814183	274
chr1	54000001	2.23753724994521	0	0.110460376831564	0.44477931436071	0.00672754274500605	0	1.38195616119368	2.38857771819122	0.895426563814183	275
chr1	54100001	2.23753724994521	0	0.106369899881366	0.44477931436071	0.00672754274500605	0	1.43691496506802	2.38857771819122	0.895426563814183	276
chr1	54200001	2.23753724994521	0	0.0840530049206296	0.44477931436071	0.00672754274500605	0	1.46624904337733	2.38857771819122	0.895426563814183	277
chr1	54300001	2.20085631142152	0	0.0654299239556716	0.44477931436071	0.00672754274500605	0	1.43711242965222	2.38857771819122	0.895426563814183	278
chr1	54400001	2.20085631142152	0	0.0654299239556716	0.44477931436071	0.00672754274500605	0	1.43711242965222	2.38857771819122	0.895426563814183	279
chr1	55000001	2.20085631142152	0	0.0185324961462463	0.44477931436071	0.00672754274500605	0	1.35216067313047	2.38857771819122	0.895426563814183	280
chr1	55100001	2.20085631142152	0	0.0193007759634512	0.44477931436071	0.00672754274500605	0	1.35216067313047	2.38857771819122	0.895426563814183	281
chr1	55200001	2.20085631142152	0	0.0193007759634512	0.44477931436071	0.00672754274500605	0	1.35216067313047	2.38857771819122	0.895426563814183	282
chr1	58500001	2.12749443437413	0	0.0395868062794884	0.44477931436071	0.00672754274500605	0	1.31130946178898	2.38857771819122	0.895426563814183	283
chr1	58600001	2.12749443437413	0	0.0616726952860147	0.44477931436071	0.00672754274500605	0	1.26325669528671	2.38857771819122	0.895426563814183	284
chr1	58700001	2.12749443437413	0	0.0635296450096299	0.44477931436071	0.00672754274500605	0	1.2450427696359	2.38857771819122	0.895426563814183	285
chr1	59800001	2.12749443437413	0	0.096031189124936	0.44477931436071	0.00672754274500605	0	1.13991520417753	2.38857771819122	0.895426563814183	286
chr1	61000001	2.20085631142152	0	0.190085085199891	0.44477931436071	0.00672754274500605	0	1.06814137737959	2.38857771819122	0.895426563814183	287
chr1	61100001	2.20085631142152	0	0.190085085199891	0.44477931436071	0.00672754274500605	0	1.06814137737959	2.38857771819122	0.895426563814183	288
chr1	61200001	2.20085631142152	0	0.190085085199891	0.44477931436071	0.00672754274500605	0	1.06814137737959	2.38857771819122	0.895426563814183	289
chr1	61300001	2.20085631142152	0	0.190085085199891	0.44477931436071	0.00672754274500605	0	1.06814137737959	2.38857771819122	0.895426563814183	290
chr1	61400001	2.20085631142152	0	0.190085085199891	0.44477931436071	0.00672754274500605	0	1.06814137737959	2.38857771819122	0.895426563814183	291
chr1	61600001	2.20085631142152	0	0.201914031722187	0.44477931436071	0.00672754274500605	0	1.03588017838907	2.38857771819122	0.895426563814183	292
chr1	61700001	2.20085631142152	0	0.201914031722187	0.44477931436071	0.00672754274500605	0	1.03588017838907	2.38857771819122	0.895426563814183	293
chr1	62400001	2.20085631142152	0	0.248400283856579	0.44477931436071	0.00672754274500605	0	1.04271265404228	2.38857771819122	0.895426563814183	294
chr1	62500001	2.23753724994521	0	0.252143371854671	0.44477931436071	0.00672754274500605	0	1.04495155749495	2.38857771819122	0.895426563814183	295
chr1	62600001	2.23753724994521	0	0.252143371854671	0.44477931436071	0.00672754274500605	0	1.04495155749495	2.38857771819122	0.895426563814183	296
chr1	63300001	2.23753724994521	0	0.359276444913182	0.44477931436071	0.00672754274500605	0	0.97013574786179	2.38857771819122	0.895426563814183	297
chr1	63400001	2.23753724994521	0	0.41673412601184	0.44477931436071	0.00672754274500605	0	0.937584194952039	2.38857771819122	0.895426563814183	298
chr1	63500001	2.23753724994521	0	0.474788425897478	0.44477931436071	0.00672754274500605	0	0.827875393545374	2.38857771819122	0.895426563814183	299
chr1	63600001	2.23753724994521	0	0.511560980591829	0.44477931436071	0.00672754274500605	0	0.788269953370188	2.38857771819122	0.895426563814183	300
chr1	64800001	2.23753724994521	0	0.555421243114698	0.44477931436071	0.00672754274500605	0	0.756197593865044	2.38857771819122	0.895426563814183	301
chr1	64900001	2.23753724994521	0	0.576536497484613	0.44477931436071	0.00672754274500605	0	0.704262269235823	2.38857771819122	0.895426563814183	302
chr1	65100001	2.23753724994521	0	0.645671301048966	0.44477931436071	0.00672754274500605	0	0.662898918186311	2.38857771819122	0.895426563814183	303
chr1	65200001	2.23753724994521	0	0.651646743812554	0.44477931436071	0.00672754274500605	0	0.582935892325312	2.38857771819122	0.895426563814183	304
chr1	65300001	2.23753724994521	0	0.657622186576146	0.44477931436071	0.00672754274500605	0	0.502972866464346	2.38857771819122	0.895426563814183	305
chr1	65400001	2.23753724994521	0	0.66304976796227	0.44477931436071	0.00672754274500605	0	0.527836389261998	2.38857771819122	0.895426563814183	306
chr1	65700001	2.23753724994521	0	0.744169246280134	0.44477931436071	0.00672754274500605	0	0.490129888720403	2.38857771819122	0.895426563814183	307
chr1	65800001	2.23753724994521	0	0.744169246280134	0.44477931436071	0.00672754274500605	0	0.490129888720403	2.38857771819122	0.895426563814183	308
chr1	65900001	2.23753724994521	0	0.744169246280134	0.44477931436071	0.00672754274500605	0	0.490129888720403	2.38857771819122	0.895426563814183	309
chr1	66000001	2.23753724994521	0	0.744169246280134	0.44477931436071	0.00672754274500605	0	0.490129888720403	2.38857771819122	0.895426563814183	310
chr1	66100001	2.23753724994521	0	0.744169246280134	0.44477931436071	0.00672754274500605	0	0.490129888720403	2.38857771819122	0.895426563814183	311
chr1	66200001	2.23753724994521	0	0.744169246280134	0.44477931436071	0.00672754274500605	0	0.490129888720403	2.38857771819122	0.895426563814183	312
chr1	66300001	2.23753724994521	0	0.744169246280134	0.44477931436071	0.00672754274500605	0	0.490129888720403	2.38857771819122	0.895426563814183	313
chr1	66900001	2.23753724994521	0	0.878969456419883	0.44477931436071	0.00672754274500605	0	0.503303663042153	2.38857771819122	0.895426563814183	314
chr1	67000001	2.23753724994521	0	0.885830949582197	0.44477931436071	0.00672754274500605	0	0.506571483891088	2.38857771819122	0.895426563814183	315
chr1	67400001	2.23753724994521	0	0.951764615735889	0.44477931436071	1.57831145321822	1.59676233022715	0.473398196845117	2.38857771819122	0.895426563814183	316
chr1	67700001	2.23753724994521	0	1.00814462738363	0.44477931436071	1.57831145321822	1.59676233022715	0.481468347054263	2.38857771819122	0.895426563814183	317
chr1	67800001	2.23753724994521	0	1.01145275738959	0.44477931436071	1.57831145321822	1.59676233022715	0.436884606035395	2.38857771819122	0.895426563814183	318
chr1	68000001	2.23753724994521	0	1.02207625668558	0.386973305802007	1.57831145321822	1.59676233022715	0.415457043506579	2.38857771819122	0.895426563814183	319
chr1	68100001	2.23753724994521	0	1.02210299597535	0.386973305802007	1.57831145321822	1.59676233022715	0.415457043506579	2.38857771819122	0.895426563814183	320
chr1	68200001	2.23753724994521	0	1.02210299597535	0.386973305802007	1.57831145321822	1.59676233022715	0.415457043506579	2.38857771819122	0.895426563814183	321
chr1	70200001	2.20085631142152	0	1.03052933014769	0.386973305802007	1.57831145321822	1.59676233022715	0.402491866453146	2.38857771819122	0.895426563814183	322
chr1	70300001	2.20085631142152	0	1.00655417017779	0.386973305802007	1.57831145321822	1.59676233022715	0.43870366763155	2.38857771819122	0.895426563814183	323
chr1	70400001	2.20085631142152	0	1.03424067428847	0.386973305802007	1.57831145321822	1.59676233022715	0.438794636819151	2.38857771819122	0.895426563814183	324
chr1	71000001	2.16417537289782	0	1.02821971635445	0.386973305802007	1.57831145321822	1.59676233022715	0.517865372993427	2.38857771819122	0.895426563814183	325
chr1	74700001	2.23753724994521	0	0.968686916047314	0.386973305802007	1.57831145321822	1.59676233022715	0.587266831819006	2.38857771819122	0.895426563814183	326
chr1	75700001	2.23753724994521	0	0.858450724258783	0.386973305802007	1.57831145321822	1.59676233022715	0.50293234689039	2.38857771819122	0.895426563814183	327
chr1	77000001	2.23753724994521	0	0.682417709636282	0.386973305802007	1.57831145321822	1.59676233022715	0.580483700070586	2.38857771819122	0.895426563814183	328
chr1	77100001	2.23753724994521	0	0.640222804053022	0.386973305802007	1.57831145321822	1.59676233022715	0.580483700070586	2.38857771819122	0.895426563814183	329
chr1	77200001	2.23753724994521	0	0.630499570231226	0.386973305802007	1.57831145321822	1.59676233022715	0.580483700070586	2.38857771819122	0.895426563814183	330
chr1	77500001	2.23753724994521	0	0.610577513970809	0.386973305802007	1.57831145321822	1.59676233022715	0.535137837524603	2.38857771819122	0.895426563814183	331
chr1	77600001	2.23753724994521	0	0.571402287198035	0.386973305802007	1.57831145321822	1.59676233022715	0.50212946407654	2.38857771819122	0.895426563814183	332
chr1	77900001	2.23753724994521	0	0.353482319169499	0.386973305802007	1.57831145321822	1.59676233022715	0.508767771290955	2.38857771819122	0.895426563814183	333
chr1	84000001	0.256766569665843	0	0.160854392575471	0.386973305802007	1.57831145321822	1.59676233022715	0.613253016684268	2.38857771819122	0.895426563814183	334
chr1	84100001	0.256766569665843	0	0.160854392575471	0.386973305802007	1.57831145321822	1.59676233022715	0.613253016684268	2.38857771819122	0.895426563814183	335
chr1	84200001	0.293447508189535	0	0.140873334615817	0.386973305802007	1.57831145321822	1.59676233022715	0.613253016684268	2.38857771819122	0.895426563814183	336
chr1	84400001	0.293447508189535	0	0.0435621046866791	0.386973305802007	0.00672754274500605	0	0.593116197284224	2.38857771819122	0.895426563814183	337
chr1	84500001	0.293447508189535	0	-0.0211940842371008	0.386973305802007	0.00672754274500605	0	0.623096360423344	2.38857771819122	0.895426563814183	338
chr1	84600001	0.293447508189535	0	-0.0750777136388401	0.386973305802007	0.00672754274500605	0	0.69830317589215	2.38857771819122	0.895426563814183	339
chr1	85000001	0.293447508189535	0	-0.0801936200474735	0.386973305802007	0.00672754274500605	0	0.763520243521161	2.38857771819122	0.895426563814183	340
chr1	85200001	0.293447508189535	0	-0.0872675574058003	0.386973305802007	0.00672754274500605	0	0.813713490887138	2.38857771819122	0.895426563814183	341
chr1	85600001	0.293447508189535	0	-0.0991674701331051	0.386973305802007	0.00672754274500605	0	0.868798850663814	2.38857771819122	0.895426563814183	342
chr1	85700001	0.293447508189535	0	-0.100656565234703	0.386973305802007	0.00672754274500605	0	0.868798850663814	2.38857771819122	0.895426563814183	343
chr1	86300001	0.330128446713227	0	-0.104490722625835	0.386973305802007	0.00672754274500605	0	0.856706390371377	2.38857771819122	0.895426563814183	344
chr1	86700001	0.330128446713227	0	-0.111278350591619	0.386973305802007	0.00672754274500605	0	0.85838207602787	2.38857771819122	0.895426563814183	345
chr1	87300001	0.330128446713227	0	-0.115215955282594	0.320110051126935	0.00672754274500605	0	0.780501584372528	2.38857771819122	0.895426563814183	346
chr1	88800001	0.330128446713227	0	-0.131638019933179	0.320110051126935	0.00672754274500605	0	0.730174680857561	2.38857771819122	0.895426563814183	347
chr1	88900001	0.330128446713227	0	-0.146308022819671	0.320110051126935	0.00672754274500605	0	0.686906558943401	2.38857771819122	0.895426563814183	348
chr1	89100001	0.330128446713227	0	-0.209117871217042	0.320110051126935	0.00672754274500605	0	0.623776615811212	2.38857771819122	0.895426563814183	349
chr1	89800001	0.330128446713227	0	-0.163008323124764	0.320110051126935	0.00672754274500605	0	0.612256982330667	2.38857771819122	0.895426563814183	350
chr1	89900001	0.330128446713227	0	-0.15789161674274	0.320110051126935	0.00672754274500605	0	0.652134492431812	2.38857771819122	0.895426563814183	351
chr1	90000001	0.330128446713227	0	-0.152266887154797	0.320110051126935	0.00672754274500605	0	0.692012002532955	2.38857771819122	0.895426563814183	352
chr1	90900001	0.330128446713227	0	-0.113876395247714	0.320110051126935	0.00672754274500605	0	0.745964592276859	2.38857771819122	0.895426563814183	353
chr1	91000001	0.330128446713227	0	-0.113876395247714	0.320110051126935	0.00672754274500605	0	0.745964592276859	2.38857771819122	0.895426563814183	354
chr1	91600001	0.366809385236919	0	-0.0301570047935125	0.320110051126935	0.00672754274500605	0	0.627229116946614	2.38857771819122	0.895426563814183	355
chr1	91700001	0.366809385236919	0	-0.0301570047935125	0.320110051126935	0.00672754274500605	0	0.627229116946614	2.38857771819122	0.895426563814183	356
chr1	91800001	0.366809385236919	0	-0.0301570047935125	0.320110051126935	0.00672754274500605	0	0.627229116946614	2.38857771819122	0.895426563814183	357
chr1	91900001	0.366809385236919	0	-0.0301570047935125	0.320110051126935	0.00672754274500605	0	0.627229116946614	2.38857771819122	0.895426563814183	358
chr1	92200001	0.440171262284303	0	0.00898151611739645	0.320110051126935	0.00672754274500605	0	0.457340890005216	2.38857771819122	0.895426563814183	359
chr1	92300001	0.440171262284303	0	0.0108850101870449	0.320110051126935	0.00672754274500605	0	0.437972711547252	2.38857771819122	0.895426563814183	360
chr1	92400001	0.440171262284303	0	0.0108850101870449	0.320110051126935	0.00672754274500605	0	0.437972711547252	2.38857771819122	0.895426563814183	361
chr1	92800001	0.476852200807995	0	0.0499401899887236	0.320110051126935	0.00672754274500605	0	0.337380860335756	2.38857771819122	0.895426563814183	362
chr1	93000001	0.476852200807995	0	0.0879735156343643	0.320110051126935	0.00672754274500605	0	0.273494943867641	2.38857771819122	0.895426563814183	363
chr1	93100001	0.476852200807995	0	0.11650140397005	0.320110051126935	0.00672754274500605	0	0.151336284874484	2.38857771819122	0.895426563814183	364
chr1	93300001	0.476852200807995	0	0.17655202555588	0.320110051126935	0.00672754274500605	0	0.00083024802814147	2.38857771819122	0.895426563814183	365
chr1	93400001	0.476852200807995	0	0.219449269953699	0.320110051126935	0.00672754274500605	0	-0.0793400838149747	2.38857771819122	0.895426563814183	366
chr1	93500001	0.476852200807995	0	0.223980390178817	0.320110051126935	0.00672754274500605	0	-0.0594742263123525	2.38857771819122	0.895426563814183	367
chr1	93600001	0.476852200807995	0	0.228511510404018	0.320110051126935	0.00672754274500605	0	-0.0396083688097649	2.38857771819122	0.895426563814183	368
chr1	93700001	0.476852200807995	0	0.228511510404018	0.320110051126935	0.00672754274500605	0	-0.0396083688097649	2.38857771819122	0.895426563814183	369
chr1	93800001	0.476852200807995	0	0.25600231272487	0.320110051126935	0.00672754274500605	0	-0.13554129996013	2.38857771819122	0.895426563814183	370
chr1	94400001	0.550214077855379	0	0.273180677026907	0.320110051126935	0.00672754274500605	0	-0.409283387445451	2.38857771819122	0.895426563814183	371
chr1	94500001	0.660256893426455	0	0.273655541871059	0.320110051126935	0.00672754274500605	0	-0.385696525120415	2.38857771819122	0.895426563814183	372
chr1	94800001	2.09081349585044	0	0.275518910368817	0.320110051126935	0.00672754274500605	0	-0.420062336056157	2.38857771819122	0.895426563814183	373
chr1	94900001	2.09081349585044	0	0.291973209570052	0.320110051126935	0.00672754274500605	0	-0.404450378251449	2.38857771819122	0.895426563814183	374
chr1	95000001	2.16417537289782	0	0.307812431945142	0.320110051126935	0.00672754274500605	0	-0.388838420446741	2.38857771819122	0.895426563814183	375
chr1	95200001	2.16417537289782	0	0.305818085116934	0.320110051126935	0.00672754274500605	0	-0.462344351715899	2.38857771819122	0.895426563814183	376
chr1	96700001	2.20085631142152	0	0.303815716947495	0.320110051126935	0.00672754274500605	0	-0.52489198728563	2.38857771819122	0.895426563814183	377
chr1	96800001	2.20085631142152	0	0.303815716947495	0.320110051126935	0.00672754274500605	0	-0.52489198728563	2.38857771819122	0.895426563814183	378
chr1	98600001	2.23753724994521	0	0.267287367749625	0.320110051126935	0.00672754274500605	0	-0.533463611858223	2.38857771819122	0.895426563814183	379
chr1	98700001	2.23753724994521	0	0.267287367749625	0.320110051126935	0.00672754274500605	0	-0.533463611858223	2.38857771819122	0.895426563814183	380
chr1	99800001	2.23753724994521	0	0.265072655714152	0.320110051126935	0.00672754274500605	0	-0.595645146531841	2.38857771819122	0.895426563814183	381
chr1	99900001	2.23753724994521	0	0.264153740712822	0.320110051126935	0.00672754274500605	0	-0.579459879077195	2.38857771819122	0.895426563814183	382
chr1	100000001	2.23753724994521	0	0.261766087677699	0.320110051126935	0.00672754274500605	0	-0.491971424976326	2.38857771819122	0.895426563814183	383
chr1	100100001	2.23753724994521	0	0.238239027111475	-0.286086500140543	0.00672754274500605	0	-0.413394924994296	2.38857771819122	0.895426563814183	384
chr1	100200001	2.23753724994521	0	0.198237758487445	-0.286086500140543	0.00672754274500605	0	-0.439348584526951	2.38857771819122	0.895426563814183	385
chr1	100800001	2.09081349585044	0	0.136737383339097	-0.286086500140543	0.00672754274500605	0	-0.367767062384622	2.38857771819122	0.895426563814183	386
chr1	100900001	2.09081349585044	0	0.132329196869442	-0.286086500140543	0.00672754274500605	0	-0.353345173760995	2.38857771819122	0.895426563814183	387
chr1	103500001	2.09081349585044	0	0.11318280625912	-0.286086500140543	0.00672754274500605	0	-0.323025179228574	2.38857771819122	0.895426563814183	388
chr1	108100001	2.12749443437413	0	0.0950578052472139	-0.286086500140543	0.00672754274500605	0	-0.214620809057501	2.38857771819122	0.895426563814183	389
chr1	108200001	2.12749443437413	0	0.0950578052472139	-0.286086500140543	0.00672754274500605	0	-0.214620809057501	2.38857771819122	0.895426563814183	390
chr1	108600001	2.23753724994521	0	0.0711555090045825	-0.286086500140543	0.00672754274500605	0	-0.0910608022458908	2.38857771819122	0.895426563814183	391
chr1	108700001	2.23753724994521	0	0.0335764136623038	-0.286086500140543	0.00672754274500605	0	0.024756910186682	2.38857771819122	0.895426563814183	392
chr1	108800001	2.23753724994521	0	0.0115210974628216	-0.286086500140543	0.00672754274500605	0	0.0697534029947011	2.38857771819122	0.895426563814183	393
chr1	108900001	2.23753724994521	0	0.0045852424487737	-0.286086500140543	0.00672754274500605	0	0.16676967164219	2.38857771819122	0.895426563814183	394
chr1	109000001	2.23753724994521	0	-0.00251207021765935	-0.286086500140543	0.00672754274500605	0	0.247717543561559	2.38857771819122	0.895426563814183	395
chr1	109200001	2.23753724994521	0	-0.0123947912895378	-0.286086500140543	0.00672754274500605	0	0.282481073929838	2.38857771819122	0.895426563814183	396
chr1	109300001	2.23753724994521	0	-0.0687875901173029	-0.286086500140543	0.00672754274500605	0	0.364298699923635	2.38857771819122	0.895426563814183	397
chr1	109600001	2.23753724994521	0	-0.14120050021125	-0.286086500140543	0.00672754274500605	0	0.535581299618622	2.38857771819122	0.895426563814183	398
chr1	109700001	2.23753724994521	0	-0.17064568091627	-0.286086500140543	0.00672754274500605	0	0.577306979475965	2.38857771819122	0.895426563814183	399
chr1	109900001	2.23753724994521	0	-0.17439024049092	-0.286086500140543	0.00672754274500605	0	0.558995350391979	2.38857771819122	0.895426563814183	400
chr1	110000001	2.23753724994521	0	-0.155804102425391	-0.286086500140543	0.00672754274500605	0	0.580753279371936	2.38857771819122	0.895426563814183	401
chr1	110200001	2.23753724994521	0	-0.117370867372337	-0.286086500140543	0.00672754274500605	0	0.589227110482071	2.38857771819122	0.895426563814183	402
chr1	110400001	2.23753724994521	0	-0.0921423136426119	-0.286086500140543	0.00672754274500605	0	0.648531934982662	2.38857771819122	0.895426563814183	403
chr1	110900001	2.23753724994521	0	-0.0579514310452481	-0.286086500140543	0.00672754274500605	0	0.594754740416301	2.38857771819122	0.895426563814183	404
chr1	111100001	2.23753724994521	0	-0.0368866521784131	-0.286086500140543	0.00672754274500605	0	0.50177311834893	2.38857771819122	0.895426563814183	405
chr1	111200001	2.23753724994521	0	-0.00625437309916367	-0.286086500140543	1.3215514280842	1.59676233022715	0.502016349336627	2.38857771819122	0.895426563814183	406
chr1	111400001	2.23753724994521	0	0.0235862616473148	1.07526546810843	1.3215514280842	1.59676233022715	0.489774088178163	2.38857771819122	0.895426563814183	407
chr1	111500001	2.23753724994521	0	0.0811996846675641	1.07526546810843	1.3215514280842	1.59676233022715	0.497428817972381	2.38857771819122	0.895426563814183	408
chr1	111600001	2.23753724994521	0	0.0811996846675641	1.07526546810843	1.3215514280842	1.59676233022715	0.497428817972381	2.38857771819122	0.895426563814183	409
chr1	111700001	2.23753724994521	0	0.117427815793906	1.07526546810843	1.3215514280842	1.59676233022715	0.414591010980929	2.38857771819122	0.895426563814183	410
chr1	112300001	2.23753724994521	0	0.19262015016136	1.07526546810843	1.3215514280842	1.59676233022715	0.303653017899456	2.38857771819122	0.895426563814183	411
chr1	112400001	2.23753724994521	0	0.211982124073135	1.07526546810843	1.3215514280842	1.59676233022715	0.303653017899456	2.38857771819122	0.895426563814183	412
chr1	112500001	2.23753724994521	0	0.234499827673091	1.07526546810843	1.3215514280842	1.59676233022715	0.328044033990819	2.38857771819122	0.895426563814183	413
chr1	112600001	2.23753724994521	0	0.242254171053381	1.07526546810843	1.3215514280842	1.59676233022715	0.335806712490893	2.38857771819122	0.895426563814183	414
chr1	112900001	2.23753724994521	0	0.292344382398359	1.07526546810843	1.3215514280842	1.59676233022715	0.362301223272574	2.38857771819122	0.895426563814183	415
chr1	113700001	2.23753724994521	0	0.402117997716531	1.07526546810843	1.3215514280842	1.59676233022715	0.165830871665588	2.38857771819122	0.895426563814183	416
chr1	113800001	2.23753724994521	0	0.426599487309915	1.07526546810843	1.3215514280842	1.59676233022715	0.138036518652078	2.38857771819122	0.895426563814183	417
chr1	113900001	2.23753724994521	0	0.448848984557606	1.07526546810843	1.3215514280842	1.59676233022715	0.0807650592268616	2.38857771819122	0.895426563814183	418
chr1	114300001	2.23753724994521	0	0.501329463147573	1.07526546810843	1.3215514280842	1.59676233022715	0.0840896155415524	2.38857771819122	0.895426563814183	419
chr1	114400001	2.23753724994521	0	0.501329463147573	1.07526546810843	1.3215514280842	1.59676233022715	0.0840896155415524	2.38857771819122	0.895426563814183	420
chr1	114500001	2.23753724994521	0	0.530330487018634	1.07526546810843	1.3215514280842	1.59676233022715	0.0529976131900518	2.38857771819122	0.895426563814183	421
chr1	114700001	2.23753724994521	0	0.544055849497984	1.07526546810843	1.3215514280842	1.59676233022715	0.011349643678499	2.38857771819122	0.895426563814183	422
chr1	115600001	2.23753724994521	0	0.523833448615362	1.07526546810843	1.3215514280842	1.59676233022715	-0.0568427765323421	2.38857771819122	0.895426563814183	423
chr1	116300001	2.23753724994521	0	0.488256912499099	1.07526546810843	1.3215514280842	1.59676233022715	-0.0991561971583826	2.38857771819122	0.895426563814183	424
chr1	116400001	2.23753724994521	0	0.488256912499099	1.07526546810843	1.3215514280842	1.59676233022715	-0.0991561971583826	2.38857771819122	0.895426563814183	425
chr1	116500001	2.23753724994521	0	0.469677731130307	1.07526546810843	1.3215514280842	1.59676233022715	-0.085442719740453	2.38857771819122	0.895426563814183	426
chr1	116600001	2.23753724994521	0	0.468976717039981	1.07526546810843	1.3215514280842	1.59676233022715	-0.10602704997309	2.38857771819122	0.895426563814183	427
chr1	116900001	2.23753724994521	0	0.468161415635027	1.07526546810843	1.3215514280842	1.59676233022715	-0.0611472442318813	2.38857771819122	0.895426563814183	428
chr1	117000001	2.23753724994521	0	0.466493123492306	1.07526546810843	1.3215514280842	1.59676233022715	0.0543550137951668	2.38857771819122	0.895426563814183	429
chr1	117100001	2.23753724994521	0	0.465032466167278	1.07526546810843	1.3215514280842	1.59676233022715	0.0486302542518666	2.38857771819122	0.895426563814183	430
chr1	117300001	2.23753724994521	0	0.460625495208391	1.07526546810843	1.3215514280842	1.59676233022715	0.187690939666249	2.38857771819122	0.895426563814183	431
chr1	117400001	2.23753724994521	0	0.460625495208391	1.07526546810843	1.3215514280842	1.59676233022715	0.187690939666249	2.38857771819122	0.895426563814183	432
chr1	117500001	2.23753724994521	0	0.460625495208391	1.07526546810843	1.3215514280842	1.59676233022715	0.187690939666249	2.38857771819122	0.895426563814183	433
chr1	117900001	2.23753724994521	0	0.454126485202039	1.07526546810843	1.3215514280842	1.59676233022715	0.172826558617586	2.38857771819122	0.895426563814183	434
chr1	120100001	-1.7973659876609	0	0.32815117806222	1.07526546810843	1.3215514280842	1.59676233022715	0.269895176488867	2.38857771819122	0.895426563814183	435
chr1	121100001	-2.31089912699259	0	0.278369214709912	1.07526546810843	1.3215514280842	1.59676233022715	0.295099106248501	2.38857771819122	0.895426563814183	436
chr1	121200001	-2.31089912699259	0	0.278369214709912	1.07526546810843	1.3215514280842	1.59676233022715	0.295099106248501	2.38857771819122	0.895426563814183	437
chr1	121300001	-2.31089912699259	0	0.278369214709912	1.07526546810843	1.3215514280842	1.59676233022715	0.295099106248501	2.38857771819122	0.895426563814183	438
chr1	144400001	-2.34758006551628	0	0.240543558090489	1.07526546810843	1.3215514280842	1.59676233022715	0.401448568957269	2.38857771819122	2.11402135602649	439
chr1	144800001	-2.34758006551628	0	0.239070348121067	1.07526546810843	1.3215514280842	1.59676233022715	0.508481617441439	2.38857771819122	2.11402135602649	440
chr1	144900001	-2.34758006551628	0	0.239070348121067	1.07526546810843	1.3215514280842	1.59676233022715	0.508481617441439	2.38857771819122	2.11402135602649	441
chr1	145000001	-2.34758006551628	0	0.239070348121067	1.07526546810843	1.3215514280842	1.59676233022715	0.508481617441439	2.38857771819122	2.11402135602649	442
chr1	145600001	-1.32051378685291	0	0.234873685741521	-0.210646754055384	1.3215514280842	1.59676233022715	0.597192072181155	2.38857771819122	2.11402135602649	443
chr1	145700001	0.0366809385236919	0	0.231334543015017	-0.210646754055384	1.3215514280842	1.59676233022715	0.688743272884478	2.38857771819122	2.11402135602649	444
chr1	145800001	0.0366809385236919	0	0.205949480149633	-0.210646754055384	0.491919089885637	0	0.705240893161831	2.38857771819122	2.11402135602649	445
chr1	145900001	0.0366809385236919	0	0.088387151609281	-0.210646754055384	-1.16734558651162	-1.59676233022715	0.763660446292885	2.38857771819122	2.11402135602649	446
chr1	146900001	-1.28383284832922	0	-0.0227068976030412	-0.210646754055384	-1.16734558651162	-1.59676233022715	0.720916819768779	2.38857771819122	2.11402135602649	447
chr1	147100001	1.21047097128183	0	-0.0324985701648893	-0.210646754055384	-1.16734558651162	-1.59676233022715	0.748340375419342	2.38857771819122	2.11402135602649	448
chr1	147200001	1.39387566390029	0	-0.0357012574353184	-0.210646754055384	-1.16734558651162	-1.59676233022715	0.730684580404139	2.38857771819122	2.11402135602649	449
chr1	147900001	0.513533139331687	0	0.0213069621599982	-0.210646754055384	-1.16734558651162	-1.59676233022715	0.673078684208827	2.38857771819122	2.11402135602649	450
chr1	148100001	-0.806980647521222	0	0.0172901696593014	-0.210646754055384	-1.16734558651162	-1.59676233022715	0.604868349994405	2.38857771819122	2.11402135602649	451
chr1	148400001	-1.02706627866337	0	0.0130841762519512	-0.210646754055384	-1.16734558651162	-1.59676233022715	0.618734508700775	2.38857771819122	2.11402135602649	452
chr1	148500001	-1.90740880323198	0	0.0110249692277445	-0.210646754055384	-1.16734558651162	-1.59676233022715	0.572804235530669	2.38857771819122	2.11402135602649	453
chr1	148800001	-1.90740880323198	0	0.00519785736714741	-0.210646754055384	-1.16734558651162	-1.59676233022715	0.707177163337437	2.38857771819122	2.11402135602649	454
chr1	148900001	-1.90740880323198	0	0.00519785736714741	-0.210646754055384	-1.16734558651162	-1.59676233022715	0.707177163337437	2.38857771819122	2.11402135602649	455
chr1	149000001	-1.90740880323198	0	0.00369585508363637	-0.210646754055384	-1.16734558651162	-1.59676233022715	0.664690314840873	2.38857771819122	2.11402135602649	456
chr1	149800001	-1.8340469261846	0	-0.0315549749152922	-0.210646754055384	-1.16734558651162	-1.59676233022715	0.608383639645148	2.38857771819122	2.11402135602649	457
chr1	149900001	2.2742181884689	0	-0.0214436819018673	-0.210646754055384	-1.16734558651162	-1.59676233022715	0.539046606897736	2.38857771819122	2.11402135602649	458
chr1	150000001	2.2742181884689	0	-0.00398037009965097	-0.210646754055384	-1.16734558651162	-1.59676233022715	0.532464866732631	2.38857771819122	2.11402135602649	459
chr1	150100001	2.2742181884689	0	0.0353007954675855	-0.210646754055384	-1.16734558651162	-1.59676233022715	0.517432826867693	2.38857771819122	2.11402135602649	460
chr1	150200001	2.2742181884689	0	0.0856324885576171	-0.0531252193515616	-1.16734558651162	-1.59676233022715	0.249262514595129	2.38857771819122	2.11402135602649	461
chr1	150300001	2.2742181884689	0	0.134175854088754	0.183157082704228	-1.16734558651162	-1.59676233022715	0.109903498581924	2.38857771819122	2.11402135602649	462
chr1	150400001	2.2742181884689	0	0.160862860925056	0.183157082704228	-1.16734558651162	-1.59676233022715	0.0572393595145623	2.38857771819122	2.11402135602649	463
chr1	150500001	2.2742181884689	0	0.186236567918215	0.183157082704228	-0.38463016700718	-0.798381165113576	0.0202894663664542	2.38857771819122	2.11402135602649	464
chr1	150700001	2.2742181884689	0	0.187863275745903	0.183157082704228	0.00672754274500605	0	0.131880127872709	2.38857771819122	2.11402135602649	465
chr1	150800001	2.2742181884689	0	0.186709794080775	0.183157082704228	0.00672754274500605	0	0.155066959836132	2.38857771819122	2.11402135602649	466
chr1	150900001	2.2742181884689	0	0.157662606897418	0.183157082704228	0.00672754274500605	0	0.0828258516224532	2.38857771819122	2.11402135602649	467
chr1	151000001	2.2742181884689	0	0.13772712753024	0.183157082704228	0.00672754274500605	0	0.050513796832565	2.38857771819122	2.11402135602649	468
chr1	151100001	2.2742181884689	0	0.179143576530054	0.183157082704228	0.00672754274500605	0	0.0493284805625115	2.38857771819122	2.11402135602649	469
chr1	151200001	2.2742181884689	0	0.14476084983995	0.183157082704228	0.00672754274500605	0	0.063833438196906	2.38857771819122	2.11402135602649	470
chr1	151300001	2.2742181884689	0	0.11015634448901	0.183157082704228	0.00672754274500605	0	-0.0771867271587061	2.38857771819122	2.11402135602649	471
chr1	151500001	2.2742181884689	0	0.0765551338841616	0.183157082704228	0.00672754274500605	0	-0.129715295143088	2.38857771819122	2.11402135602649	472
chr1	151600001	2.2742181884689	0	0.0748136304332739	0.183157082704228	0.00672754274500605	0	-0.103766885653587	2.38857771819122	2.11402135602649	473
chr1	151700001	2.2742181884689	0	0.0973269872323736	0.183157082704228	0.00672754274500605	0	-0.0255176629033138	2.38857771819122	2.11402135602649	474
chr1	151800001	2.2742181884689	0	0.0877575139284931	0.183157082704228	0.00672754274500605	0	-0.0495552703431746	2.38857771819122	2.11402135602649	475
chr1	151900001	2.2742181884689	0	0.0611381788767616	0.352021344411379	0.00672754274500605	0	-0.118019060792123	2.38857771819122	2.11402135602649	476
chr1	152000001	2.2742181884689	0	0.0611381788767616	0.520885606118533	0.00672754274500605	0	-0.175917433698306	2.38857771819122	2.11402135602649	477
chr1	153500001	2.2742181884689	0	0.180605690371723	0.520885606118533	0.00672754274500605	0	0.0991044752981431	2.38857771819122	2.11402135602649	478
chr1	153600001	2.2742181884689	0	0.327148896018659	0.520885606118533	0.00672754274500605	0	0.243253002231737	2.38857771819122	2.11402135602649	479
chr1	153700001	2.2742181884689	0.685907595794846	0.462022960995637	0.520885606118533	0.00672754274500605	0	0.26698443711542	2.38857771819122	2.11402135602649	480
chr1	153800001	2.2742181884689	0.685907595794846	0.496196077085481	0.520885606118533	0.00672754274500605	0	0.353020556921562	2.38857771819122	2.11402135602649	481
chr1	153900001	2.2742181884689	0.837210741926055	0.618860392280001	0.520885606118533	0.00672754274500605	0	0.359004905717618	2.38857771819122	2.11402135602649	482
chr1	154100001	2.2742181884689	0.927992629604784	0.840726996801453	0.520885606118533	0.00672754274500605	0	0.171533136840807	2.38857771819122	2.11402135602649	483
chr1	154200001	2.2742181884689	0.927992629604784	0.915403682035521	0.520885606118533	0.00672754274500605	0	0.237459132919936	2.38857771819122	2.11402135602649	484
chr1	154400001	2.2742181884689	0.927992629604784	0.99971897519343	0.520885606118533	0.00672754274500605	0	0.39961531978137	2.38857771819122	2.11402135602649	485
chr1	154500001	2.2742181884689	0.927992629604784	1.06958258145919	0.520885606118533	0.00672754274500605	0	0.418234026896075	2.38857771819122	2.11402135602649	486
chr1	154600001	2.2742181884689	0.927992629604784	1.12572571472473	0.520885606118533	0.00672754274500605	0	0.40821274546509	2.38857771819122	2.11402135602649	487
chr1	154900001	2.2742181884689	0.927992629604784	1.18311175153763	0.520885606118533	0.00672754274500605	0	0.399483706898103	2.38857771819122	2.11402135602649	488
chr1	155000001	2.2742181884689	0.927992629604784	1.25031406110409	0.520885606118533	0.00672754274500605	0	0.217952251246042	2.38857771819122	2.11402135602649	489
chr1	155100001	2.2742181884689	0.927992629604784	1.34558723311858	0.520885606118533	0.00672754274500605	0	0.372232045355597	2.38857771819122	2.11402135602649	490
chr1	155200001	2.2742181884689	0.927992629604784	1.35693020021598	0.520885606118533	0.00672754274500605	0	0.31217629386667	2.38857771819122	2.11402135602649	491
chr1	155300001	2.2742181884689	0.927992629604784	1.35915552518393	0.520885606118533	0.00672754274500605	0	0.387495475370022	2.38857771819122	2.11402135602649	492
chr1	155400001	2.2742181884689	0.927992629604784	1.3463501392713	0.520885606118533	0.00672754274500605	0	0.390014154533378	2.38857771819122	2.11402135602649	493
chr1	155500001	2.2742181884689	0.927992629604784	1.33960679325399	0.520885606118533	0.00672754274500605	0	0.386895848940259	2.38857771819122	2.11402135602649	494
chr1	155600001	2.2742181884689	0.927992629604784	1.25456291897328	0.520885606118533	0.00672754274500605	0	0.405604616554856	2.38857771819122	2.11402135602649	495
chr1	155700001	2.2742181884689	0.927992629604784	1.25699752272031	0.520885606118533	0.00672754274500605	0	0.480046825679401	2.38857771819122	2.11402135602649	496
chr1	155800001	2.2742181884689	0.927992629604784	1.22280524742344	0.520885606118533	0.00672754274500605	0	0.48748155398745	2.38857771819122	2.11402135602649	497
chr1	155900001	2.2742181884689	0.927992629604784	1.14970230965563	0.520885606118533	0.00672754274500605	0	0.498281497880968	2.38857771819122	2.11402135602649	498
chr1	156000001	2.2742181884689	0.927992629604784	1.02979911356866	0.520885606118533	0.00672754274500605	0	0.641871688823335	2.38857771819122	2.11402135602649	499
chr1	156100001	2.2742181884689	0.927992629604784	0.886943924546068	0.520885606118533	0.00672754274500605	0	0.736035969282696	2.38857771819122	2.11402135602649	500
chr1	156200001	2.2742181884689	0.927992629604784	0.77166175126139	1.06172516242412	0.00672754274500605	0	0.824693304220557	2.38857771819122	2.11402135602649	501
chr1	156300001	2.2742181884689	0.927992629604784	0.711553053940316	1.24200501452598	0.00672754274500605	0	1.04497285790746	2.38857771819122	2.11402135602649	502
chr1	156400001	2.2742181884689	0.927992629604784	0.707032352629955	1.24200501452598	0.00672754274500605	0	1.17172302509624	2.38857771819122	2.11402135602649	503
chr1	156500001	2.2742181884689	0.927992629604784	0.705139669361895	1.24200501452598	0.00672754274500605	0	1.21100792772876	2.38857771819122	2.11402135602649	504
chr1	156600001	2.2742181884689	0.927992629604784	0.673279720353244	1.24200501452598	0.00672754274500605	0	1.18638335516367	2.38857771819122	2.11402135602649	505
chr1	156700001	2.2742181884689	0.927992629604784	0.6186981811465	1.24200501452598	0.00672754274500605	0	1.0886889615785	2.38857771819122	2.11402135602649	506
chr1	158900001	2.2742181884689	0.927992629604784	0.460535947898052	1.24200501452598	1.78585648693056	1.59676233022715	1.33256978256788	2.38857771819122	2.11402135602649	507
chr1	159000001	2.2742181884689	0.927992629604784	0.460535947898052	1.24200501452598	1.78585648693056	1.59676233022715	1.33256978256788	2.38857771819122	2.11402135602649	508
chr1	159700001	2.2742181884689	0.927992629604784	0.419501641117763	1.24200501452598	1.78585648693056	1.59676233022715	1.3636733160145	2.38857771819122	2.11402135602649	509
chr1	159900001	2.2742181884689	0.927992629604784	0.462628006805946	1.24200501452598	1.78585648693056	1.59676233022715	1.46392182334737	2.38857771819122	2.11402135602649	510
chr1	160000001	2.2742181884689	0.927992629604784	0.615153057336518	1.24200501452598	1.78585648693056	1.59676233022715	1.46288573091328	2.38857771819122	2.11402135602649	511
chr1	160200001	2.2742181884689	1.14990391059723	0.68294793152868	1.24200501452598	1.78585648693056	1.59676233022715	1.53635819665691	2.38857771819122	2.11402135602649	512
chr1	160300001	2.2742181884689	1.81563775357458	0.769998667465423	1.24200501452598	1.78585648693056	1.59676233022715	1.63030346176264	2.38857771819122	2.11402135602649	513
chr1	161000001	2.2742181884689	1.81563775357458	0.936797943574283	1.24200501452598	1.78585648693056	1.59676233022715	1.75057392760932	2.38857771819122	2.11402135602649	514
chr1	161100001	2.2742181884689	1.81563775357458	1.62054763269116	2.39409755292796	1.78585648693056	1.59676233022715	2.09550812469702	2.38857771819122	2.11402135602649	515
chr1	161200001	2.2742181884689	1.81563775357458	2.00366631532311	2.85493456828881	1.78585648693056	1.59676233022715	2.28203714085222	2.38857771819122	2.11402135602649	516
chr1	161300001	2.2742181884689	1.81563775357458	2.13990930838064	2.85493456828881	1.78585648693056	1.59676233022715	2.17200424225012	2.38857771819122	2.11402135602649	517
chr1	161700001	2.2742181884689	1.81563775357458	2.43078788118029	2.85493456828881	2.55747962578612	1.59676233022715	2.12065450647395	2.38857771819122	2.11402135602649	518
chr1	161800001	2.2742181884689	1.81563775357458	2.47872556524337	2.85493456828881	2.94329119521387	1.59676233022715	2.05200467790011	2.38857771819122	2.11402135602649	519
chr1	161900001	2.2742181884689	1.81563775357458	2.47872556524337	2.85493456828881	2.94329119521387	1.59676233022715	2.05200467790011	2.38857771819122	2.11402135602649	520
chr1	165400001	2.2742181884689	1.81563775357458	2.72120704142111	2.85493456828881	2.94329119521387	1.59676233022715	2.33728978671995	2.38857771819122	2.11402135602649	521
chr1	165600001	2.2742181884689	1.81563775357458	2.73781894365698	2.85493456828881	2.94329119521387	1.59676233022715	2.345256754222	2.38857771819122	2.11402135602649	522
chr1	165700001	2.2742181884689	1.81563775357458	2.75712424310171	2.85493456828881	2.94329119521387	1.59676233022715	2.37131647422245	2.38857771819122	2.11402135602649	523
chr1	165800001	2.2742181884689	1.81563775357458	2.76220186116309	2.85493456828881	2.94329119521387	1.59676233022715	2.24337418924962	2.38857771819122	2.11402135602649	524
chr1	165900001	2.2742181884689	1.81563775357458	2.76727947922438	2.85493456828881	2.94329119521387	1.59676233022715	2.24337418924962	2.38857771819122	2.11402135602649	525
chr1	166800001	2.2742181884689	1.81563775357458	2.81289172933506	2.85493456828881	2.94329119521387	1.59676233022715	2.31918656038943	2.38857771819122	2.11402135602649	526
chr1	167200001	2.2742181884689	1.81563775357458	2.8196224575133	2.85493456828881	2.94329119521387	1.59676233022715	2.4277271992315	2.38857771819122	2.11402135602649	527
chr1	167300001	2.2742181884689	1.81563775357458	2.8196224575133	2.85493456828881	2.94329119521387	1.59676233022715	2.4277271992315	2.38857771819122	2.11402135602649	528
chr1	167400001	2.2742181884689	1.81563775357458	2.8213673776705	2.85493456828881	2.94329119521387	1.59676233022715	2.4277271992315	2.38857771819122	2.11402135602649	529
chr1	167500001	2.2742181884689	1.81563775357458	2.8253125003056	2.85493456828881	2.94329119521387	1.59676233022715	2.56204782347278	2.38857771819122	2.11402135602649	530
chr1	167700001	2.2742181884689	1.81563775357458	2.82815407888871	2.85493456828881	2.94329119521387	1.59676233022715	2.57362474457199	2.38857771819122	2.11402135602649	531
chr1	167900001	2.2742181884689	1.81563775357458	2.83030155582624	2.85493456828881	2.94329119521387	1.59676233022715	2.49531896621066	2.38857771819122	2.11402135602649	532
chr1	168000001	2.2742181884689	1.81563775357458	2.83167416986525	2.85493456828881	2.94329119521387	1.59676233022715	2.4789084981138	2.38857771819122	2.11402135602649	533
chr1	168200001	2.2742181884689	1.81563775357458	2.8121739782068	2.85493456828881	2.94329119521387	1.59676233022715	2.53554127600537	2.38857771819122	2.11402135602649	534
chr1	169100001	2.31089912699259	1.81563775357458	2.80930972673944	2.85493456828881	2.94329119521387	1.59676233022715	2.5500258303342	2.38857771819122	2.11402135602649	535
chr1	169400001	2.2742181884689	1.81563775357458	2.81346606345318	2.85493456828881	2.94329119521387	1.59676233022715	2.70920446808762	2.38857771819122	2.11402135602649	536
chr1	169900001	2.2742181884689	1.81563775357458	2.81532084762833	3.05939191692187	2.94329119521387	1.59676233022715	2.91193757792465	2.38857771819122	2.11402135602649	537
chr1	170000001	2.2742181884689	1.81563775357458	2.81532084762833	3.05939191692187	2.94329119521387	1.59676233022715	2.91193757792465	2.38857771819122	2.11402135602649	538
chr1	171400001	2.2742181884689	1.81563775357458	2.82672670257611	3.05939191692187	2.94329119521387	1.59676233022715	2.98636575686994	2.38857771819122	2.11402135602649	539
chr1	171500001	2.2742181884689	1.81563775357458	2.82672670257611	3.05939191692187	2.94329119521387	1.59676233022715	2.98636575686994	2.38857771819122	2.11402135602649	540
chr1	171700001	2.2742181884689	1.81563775357458	2.82959232939931	3.05939191692187	2.94329119521387	1.59676233022715	2.99553849119526	2.38857771819122	2.11402135602649	541
chr1	172400001	2.2742181884689	1.81563775357458	2.83237524792254	3.05939191692187	2.94329119521387	1.59676233022715	3.06024180468152	2.38857771819122	2.11402135602649	542
chr1	172500001	2.2742181884689	1.81563775357458	2.83320220657443	3.05939191692187	2.94329119521387	1.59676233022715	3.06840618032836	2.38857771819122	2.11402135602649	543
chr1	172600001	2.2742181884689	1.81563775357458	2.83320220657443	3.05939191692187	2.94329119521387	1.59676233022715	3.06840618032836	2.38857771819122	2.11402135602649	544
chr1	173400001	2.2742181884689	1.81563775357458	2.83402873654081	3.05939191692187	2.94329119521387	1.59676233022715	3.14008891861669	2.38857771819122	2.11402135602649	545
chr1	173700001	2.2742181884689	1.81563775357458	2.83439510106546	3.05939191692187	2.94329119521387	1.59676233022715	3.22340495097623	2.38857771819122	2.11402135602649	546
chr1	173800001	2.2742181884689	1.81563775357458	2.83418845578362	3.05939191692187	2.94329119521387	1.59676233022715	3.18878166633107	2.38857771819122	2.11402135602649	547
chr1	173900001	2.2742181884689	1.81563775357458	2.83384882306301	3.05939191692187	2.94329119521387	1.59676233022715	3.23878530517258	2.38857771819122	2.11402135602649	548
chr1	174000001	2.2742181884689	1.81563775357458	2.83387320900616	3.05939191692187	2.94329119521387	1.59676233022715	3.23878530517258	2.38857771819122	2.11402135602649	549
chr1	174100001	2.2742181884689	1.81563775357458	2.83370636816388	3.05939191692187	2.94329119521387	1.59676233022715	3.18363344014369	2.38857771819122	2.11402135602649	550
chr1	174200001	2.2742181884689	1.81563775357458	2.83370636816388	3.05939191692187	2.94329119521387	1.59676233022715	3.18363344014369	2.38857771819122	2.11402135602649	551
chr1	174300001	2.2742181884689	1.81563775357458	2.83370636816388	3.05939191692187	2.94329119521387	1.59676233022715	3.18363344014369	2.38857771819122	2.11402135602649	552
chr1	174400001	2.2742181884689	1.81563775357458	2.83370636816388	3.05939191692187	2.94329119521387	1.59676233022715	3.18363344014369	2.38857771819122	2.11402135602649	553
chr1	174500001	2.2742181884689	1.81563775357458	2.83370636816388	3.05939191692187	2.94329119521387	1.59676233022715	3.18363344014369	2.38857771819122	2.11402135602649	554
chr1	174600001	2.2742181884689	1.81563775357458	2.83370636816388	3.05939191692187	2.94329119521387	1.59676233022715	3.18363344014369	2.38857771819122	2.11402135602649	555
chr1	174700001	2.2742181884689	1.81563775357458	2.83370636816388	3.05939191692187	2.94329119521387	1.59676233022715	3.18363344014369	2.38857771819122	2.11402135602649	556
chr1	174800001	2.2742181884689	1.81563775357458	2.83370636816388	3.05939191692187	2.94329119521387	1.59676233022715	3.18363344014369	2.38857771819122	2.11402135602649	557
chr1	174900001	2.2742181884689	1.81563775357458	2.83365220618767	3.05939191692187	2.94329119521387	1.59676233022715	3.16005056185453	2.38857771819122	2.11402135602649	558
chr1	175000001	2.2742181884689	1.81563775357458	2.83295308771967	3.05939191692187	2.94329119521387	1.59676233022715	3.11862082516567	2.38857771819122	2.11402135602649	559
chr1	178700001	2.2742181884689	1.81563775357458	2.82734863682755	3.05939191692187	2.94329119521387	1.59676233022715	2.96554288908938	2.38857771819122	2.11402135602649	560
chr1	178800001	2.2742181884689	1.81563775357458	2.82734863682755	3.05939191692187	2.94329119521387	1.59676233022715	2.96554288908938	2.38857771819122	2.11402135602649	561
chr1	178900001	2.2742181884689	1.81563775357458	2.82734863682755	3.05939191692187	2.94329119521387	1.59676233022715	2.96554288908938	2.38857771819122	2.11402135602649	562
chr1	179000001	2.2742181884689	1.81563775357458	2.82368287822143	3.05939191692187	2.94329119521387	1.59676233022715	3.09731641959123	2.38857771819122	2.11402135602649	563
chr1	179100001	2.2742181884689	1.81563775357458	2.82197015662019	3.05939191692187	2.94329119521387	1.59676233022715	3.15443011577674	2.38857771819122	2.11402135602649	564
chr1	179200001	2.2742181884689	1.81563775357458	2.82113182307753	3.05939191692187	2.94329119521387	1.59676233022715	3.13816018329182	2.38857771819122	2.11402135602649	565
chr1	179300001	2.2742181884689	1.81563775357458	2.82029348953494	3.05939191692187	2.94329119521387	1.59676233022715	3.12189025080689	2.38857771819122	2.11402135602649	566
chr1	179800001	2.2742181884689	1.81563775357458	2.81619833140458	3.05939191692187	2.94329119521387	1.59676233022715	3.06723904687731	2.38857771819122	2.11402135602649	567
chr1	179900001	2.2742181884689	1.81563775357458	2.81266604022876	3.05939191692187	2.94329119521387	1.59676233022715	2.97371233931738	2.38857771819122	2.11402135602649	568
chr1	180000001	2.2742181884689	1.81563775357458	2.8108217007722	3.05939191692187	2.94329119521387	1.59676233022715	2.96185320673554	2.38857771819122	2.11402135602649	569
chr1	180100001	2.2742181884689	1.81563775357458	2.8097958554699	3.05939191692187	2.94329119521387	1.59676233022715	2.96431331369367	2.38857771819122	2.11402135602649	570
chr1	180200001	2.2742181884689	1.81563775357458	2.80775782341206	3.05939191692187	2.94329119521387	1.59676233022715	2.94267610089912	2.38857771819122	2.11402135602649	571
chr1	180300001	2.2742181884689	1.81563775357458	2.80674563665652	3.05939191692187	2.94329119521387	1.59676233022715	2.91857878114646	2.38857771819122	2.11402135602649	572
chr1	180400001	2.2742181884689	1.81563775357458	2.80674563665652	3.05939191692187	2.94329119521387	1.59676233022715	2.91857878114646	2.38857771819122	2.11402135602649	573
chr1	180500001	2.2742181884689	1.81563775357458	2.80674563665652	3.05939191692187	2.94329119521387	1.59676233022715	2.91857878114646	2.38857771819122	2.11402135602649	574
chr1	180600001	2.2742181884689	1.81563775357458	2.80450069562745	3.05939191692187	2.94329119521387	1.59676233022715	3.03759123680648	2.38857771819122	2.11402135602649	575
chr1	180700001	2.2742181884689	1.81563775357458	2.80450069562745	3.05939191692187	2.94329119521387	1.59676233022715	3.03759123680648	2.38857771819122	2.11402135602649	576
chr1	180800001	2.2742181884689	1.81563775357458	2.80450069562745	3.05939191692187	2.94329119521387	1.59676233022715	3.03759123680648	2.38857771819122	2.11402135602649	577
chr1	180900001	2.2742181884689	1.81563775357458	2.79752430143036	3.05939191692187	2.94329119521387	1.59676233022715	2.9026718994511	2.38857771819122	2.11402135602649	578
chr1	181000001	2.2742181884689	1.81563775357458	2.7908637079984	2.36554652329257	2.94329119521387	1.59676233022715	2.92272876790743	2.38857771819122	2.11402135602649	579
chr1	182300001	2.16417537289782	1.81563775357458	2.78563893976991	2.01862382647789	2.94329119521387	1.59676233022715	2.76571214138991	2.38857771819122	2.11402135602649	580
chr1	182800001	2.2742181884689	1.81563775357458	2.78750551079282	2.01862382647789	2.94329119521387	1.59676233022715	2.63634005121584	2.38857771819122	2.11402135602649	581
chr1	183000001	2.2742181884689	1.81563775357458	2.82409196056452	2.01862382647789	2.94329119521387	1.59676233022715	2.6050860715721	2.38857771819122	2.11402135602649	582
chr1	183100001	2.2742181884689	1.81563775357458	2.82366102224728	2.01862382647789	2.94329119521387	1.59676233022715	2.6050860715721	2.38857771819122	2.11402135602649	583
chr1	183400001	2.2742181884689	1.81563775357458	2.82359082617272	2.01862382647789	2.94329119521387	1.59676233022715	2.57212628038316	2.38857771819122	2.11402135602649	584
chr1	183500001	2.2742181884689	1.81563775357458	2.82305781452009	2.01862382647789	2.94329119521387	1.59676233022715	2.57212628038316	2.38857771819122	2.11402135602649	585
chr1	183600001	2.2742181884689	1.81563775357458	2.82487658285237	2.01862382647789	2.94329119521387	1.59676233022715	2.49728191233678	2.38857771819122	2.11402135602649	586
chr1	184000001	2.2742181884689	1.81563775357458	2.82597661042797	2.01862382647789	2.94329119521387	1.59676233022715	2.45173946417543	2.38857771819122	2.11402135602649	587
chr1	184300001	2.2742181884689	1.81563775357458	2.82243636395981	2.01862382647789	2.94329119521387	1.59676233022715	2.44467180699463	2.38857771819122	2.11402135602649	588
chr1	184400001	2.2742181884689	1.81563775357458	2.82243636395981	2.01862382647789	2.94329119521387	1.59676233022715	2.44467180699463	2.38857771819122	2.11402135602649	589
chr1	184500001	2.2742181884689	1.81563775357458	2.82243636395981	2.01862382647789	2.94329119521387	1.59676233022715	2.44467180699463	2.38857771819122	2.11402135602649	590
chr1	184600001	2.2742181884689	1.81563775357458	2.82008658934536	2.01862382647789	2.94329119521387	1.59676233022715	2.43278016678582	2.38857771819122	2.11402135602649	591
chr1	184700001	2.2742181884689	1.81563775357458	2.81773681473083	2.01862382647789	2.94329119521387	1.59676233022715	2.42088852657698	2.38857771819122	2.11402135602649	592
chr1	185200001	2.2742181884689	1.81563775357458	2.76905992814142	2.01862382647789	2.94329119521387	1.59676233022715	2.11938166681983	2.38857771819122	2.11402135602649	593
chr1	185300001	2.2742181884689	1.81563775357458	2.7601563727604	2.01862382647789	2.94329119521387	1.59676233022715	2.08465983260962	2.38857771819122	2.11402135602649	594
chr1	193000001	2.2742181884689	1.81563775357458	2.51173304616041	2.01862382647789	2.94329119521387	1.59676233022715	1.98292182372627	2.38857771819122	2.11402135602649	595
chr1	193100001	2.2742181884689	1.81563775357458	2.387974662153	2.01862382647789	2.94329119521387	1.59676233022715	2.04567139830392	2.38857771819122	2.11402135602649	596
chr1	197100001	2.2742181884689	1.81563775357458	2.19004730995382	2.01862382647789	2.94329119521387	1.59676233022715	2.12468020882191	2.38857771819122	2.11402135602649	597
chr1	197200001	2.2742181884689	1.81563775357458	2.16725763996701	2.01862382647789	2.94329119521387	1.59676233022715	2.09717963044419	2.38857771819122	2.11402135602649	598
chr1	200400001	2.2742181884689	1.81563775357458	1.65830588389095	2.01862382647789	2.94329119521387	1.59676233022715	1.98465562095805	2.38857771819122	2.11402135602649	599
chr1	200600001	2.2742181884689	1.81563775357458	1.49892254556993	2.01862382647789	2.94329119521387	1.59676233022715	1.89446277781433	2.38857771819122	2.11402135602649	600
chr1	200700001	2.2742181884689	1.81563775357458	1.37451699486832	2.01862382647789	2.94329119521387	1.59676233022715	1.7435526295613	2.38857771819122	2.11402135602649	601
chr1	200800001	2.2742181884689	1.81563775357458	1.37451699486832	2.01862382647789	2.94329119521387	1.59676233022715	1.7435526295613	2.38857771819122	2.11402135602649	602
chr1	201100001	2.2742181884689	1.81563775357458	1.15888668339521	2.01862382647789	2.94329119521387	1.59676233022715	1.65576353062072	2.38857771819122	2.11402135602649	603
chr1	201300001	2.2742181884689	1.81563775357458	0.993144961400303	2.01862382647789	0.00672754274500605	0	1.655514348071	2.38857771819122	2.11402135602649	604
chr1	201400001	2.2742181884689	1.65424773103462	0.759830582552973	2.01862382647789	0.00672754274500605	0	1.52366464927335	2.38857771819122	2.11402135602649	605
chr1	201500001	2.2742181884689	1.57355271976464	0.692126460103701	2.01862382647789	0.00672754274500605	0	1.49875134390518	2.38857771819122	2.11402135602649	606
chr1	201600001	2.2742181884689	0	0.599430681983731	2.01862382647789	0.00672754274500605	0	1.51405602860694	2.38857771819122	2.11402135602649	607
chr1	201700001	2.2742181884689	0	0.599430681983731	2.01862382647789	0.00672754274500605	0	1.51405602860694	2.38857771819122	2.11402135602649	608
chr1	201800001	2.2742181884689	0	0.578289816558549	1.38622777555806	0.00672754274500605	0	1.54698583230086	2.38857771819122	2.11402135602649	609
chr1	201900001	2.2742181884689	0	0.495127396749184	0.121435673718439	0.00672754274500605	0	1.63197718834753	2.38857771819122	2.11402135602649	610
chr1	202000001	2.2742181884689	0	0.478193482910235	0.121435673718439	0.00672754274500605	0	1.59662730795007	2.38857771819122	2.11402135602649	611
chr1	202700001	2.2742181884689	0	0.161921164684055	0.121435673718439	0.00672754274500605	0	1.45108559248448	2.38857771819122	2.11402135602649	612
chr1	202800001	2.2742181884689	0	0.145795132497632	0.121435673718439	0.00672754274500605	0	1.44282583528394	2.38857771819122	2.11402135602649	613
chr1	202900001	2.2742181884689	0	0.0838770433171824	0.121435673718439	0.00672754274500605	0	1.49125405271104	2.38857771819122	2.11402135602649	614
chr1	203000001	2.2742181884689	0	-0.00958959291281371	0.121435673718439	0.00672754274500605	0	1.66451492397728	2.38857771819122	2.11402135602649	615
chr1	203600001	2.2742181884689	0	-0.134517875456756	0.121435673718439	0.00672754274500605	0	1.91361429321771	2.38857771819122	2.11402135602649	616
chr1	203700001	2.2742181884689	0	-0.184135170465263	0.121435673718439	0.00672754274500605	0	1.91361429321771	2.38857771819122	2.11402135602649	617
chr1	203800001	2.2742181884689	0	-0.211387249279992	0.121435673718439	0.00672754274500605	0	1.8668030784752	2.38857771819122	2.11402135602649	618
chr1	204100001	2.23753724994521	0	-0.293430526963904	0.121435673718439	0.00672754274500605	0	1.75224575817624	2.38857771819122	2.11402135602649	619
chr1	204400001	2.23753724994521	0	-0.360494310646362	0.121435673718439	0.00672754274500605	0	1.70276346543012	2.38857771819122	2.11402135602649	620
chr1	205000001	2.20085631142152	0	-0.456733325445443	0.121435673718439	0.00672754274500605	0	1.69716363839146	2.38857771819122	2.11402135602649	621
chr1	205100001	2.20085631142152	0	-0.45676254993165	0.121435673718439	0.00672754274500605	0	1.72302765663886	2.38857771819122	2.11402135602649	622
chr1	205200001	2.20085631142152	0	-0.453413879727727	0.121435673718439	0.00672754274500605	0	1.73715555929215	2.38857771819122	2.11402135602649	623
chr1	205600001	2.20085631142152	0	-0.33658123565908	0.121435673718439	0.00672754274500605	0	1.67842552722295	2.38857771819122	2.11402135602649	624
chr1	205700001	2.20085631142152	0	-0.232297448600123	0.121435673718439	0.00672754274500605	0	1.67698385998631	2.38857771819122	2.11402135602649	625
chr1	206200001	1.3571947253766	0	-0.172759874895886	0.121435673718439	0.00672754274500605	0	1.50635522684293	2.38857771819122	2.11402135602649	626
chr1	206300001	1.3571947253766	0	-0.172759874895886	0.121435673718439	0.00672754274500605	0	1.50635522684293	2.38857771819122	2.11402135602649	627
chr1	206400001	2.12749443437413	0	-0.153235870407349	0.121435673718439	0.00672754274500605	0	1.52006519541363	2.38857771819122	2.11402135602649	628
chr1	206500001	2.16417537289782	0	-0.0941789861784306	0.121435673718439	0.00672754274500605	0	1.49455170031584	2.38857771819122	2.11402135602649	629
chr1	206600001	2.16417537289782	0	-0.0573344322534385	0.121435673718439	0.00672754274500605	0	1.43161885186864	2.38857771819122	2.11402135602649	630
chr1	206900001	2.23753724994521	0	-0.052144955777778	0.121435673718439	0.00672754274500605	0	1.3665693221697	2.38857771819122	2.11402135602649	631
chr1	207000001	2.23753724994521	0	-0.0137467368113666	0.121435673718439	0.00672754274500605	0	1.38910469936581	2.38857771819122	2.11402135602649	632
chr1	207300001	2.2742181884689	0	0.0213900190184592	2.03338370886703	0.00672754274500605	0	1.49918478644557	2.38857771819122	2.11402135602649	633
chr1	207700001	2.2742181884689	0	0.0222305620974254	2.03338370886703	0.00672754274500605	0	1.42151227311679	2.38857771819122	2.11402135602649	634
chr1	211200001	2.2742181884689	0.887645123969797	0.639078397725247	2.03338370886703	0.00672754274500605	0	1.28952697341317	2.38857771819122	2.11402135602649	635
chr1	211300001	2.2742181884689	0.887645123969797	0.709178145103106	2.03338370886703	0.00672754274500605	0	1.33270452152706	2.38857771819122	2.11402135602649	636
chr1	211700001	2.2742181884689	0.887645123969797	1.00757057836082	2.03338370886703	0.00672754274500605	0	1.46224023510054	2.38857771819122	2.11402135602649	637
chr1	211800001	2.2742181884689	0.887645123969797	1.00757057836082	2.03338370886703	0.00672754274500605	0	1.46224023510054	2.38857771819122	2.11402135602649	638
chr1	212400001	2.2742181884689	1.81563775357458	1.62777941917216	2.03338370886703	1.82538260789922	1.59676233022715	1.2982722618234	2.38857771819122	2.11402135602649	639
chr1	212500001	2.2742181884689	1.81563775357458	1.67941399754004	2.03338370886703	1.82538260789922	1.59676233022715	1.3048088124259	2.38857771819122	2.11402135602649	640
chr1	212600001	2.2742181884689	1.81563775357458	1.67941399754004	2.03338370886703	1.82538260789922	1.59676233022715	1.3048088124259	2.38857771819122	2.11402135602649	641
chr1	212700001	2.2742181884689	1.81563775357458	1.80007011384099	2.03338370886703	1.82538260789922	1.59676233022715	1.16633688425321	2.38857771819122	2.11402135602649	642
chr1	212800001	2.2742181884689	1.81563775357458	1.90966892004647	2.03338370886703	1.82538260789922	1.59676233022715	1.18881431196856	2.38857771819122	2.11402135602649	643
chr1	212900001	2.2742181884689	1.81563775357458	1.98601559743546	2.03338370886703	1.82538260789922	1.59676233022715	1.25358194644316	2.38857771819122	2.11402135602649	644
chr1	213000001	2.2742181884689	1.81563775357458	2.0018057236613	2.03338370886703	1.82538260789922	1.59676233022715	1.25218062690031	2.38857771819122	2.11402135602649	645
chr1	214200001	2.2742181884689	1.81563775357458	2.08066785541055	2.03338370886703	1.82538260789922	1.59676233022715	1.25658585710772	2.38857771819122	2.11402135602649	646
chr1	214300001	2.2742181884689	1.81563775357458	2.09291022475023	2.03338370886703	1.82538260789922	1.59676233022715	1.29229759909675	2.38857771819122	2.11402135602649	647
chr1	214400001	2.2742181884689	1.81563775357458	2.1051525940899	2.03338370886703	1.82538260789922	1.59676233022715	1.32800934108578	2.38857771819122	2.11402135602649	648
chr1	214500001	2.2742181884689	1.81563775357458	2.1051525940899	2.03338370886703	1.82538260789922	1.59676233022715	1.32800934108578	2.38857771819122	2.11402135602649	649
chr1	215500001	2.2742181884689	1.81563775357458	2.19101701432947	2.03338370886703	1.82538260789922	1.59676233022715	1.32591634720708	2.38857771819122	2.11402135602649	650
chr1	215600001	2.2742181884689	1.81563775357458	2.19101701432947	2.03338370886703	1.82538260789922	1.59676233022715	1.32591634720708	2.38857771819122	2.11402135602649	651
chr1	217400001	2.2742181884689	1.81563775357458	2.29095315381812	2.03338370886703	1.82538260789922	1.59676233022715	1.49109281985754	2.38857771819122	2.11402135602649	652
chr1	217500001	2.2742181884689	1.81563775357458	2.29095315381812	2.03338370886703	1.82538260789922	1.59676233022715	1.49109281985754	2.38857771819122	2.11402135602649	653
chr1	217600001	2.2742181884689	1.81563775357458	2.29095315381812	2.03338370886703	1.82538260789922	1.59676233022715	1.49109281985754	2.38857771819122	2.11402135602649	654
chr1	218200001	2.2742181884689	1.81563775357458	2.30983783463755	2.03338370886703	1.82538260789922	1.59676233022715	1.56377519838254	2.38857771819122	2.11402135602649	655
chr1	218300001	2.2742181884689	1.81563775357458	2.31552345341329	2.03338370886703	1.82538260789922	1.59676233022715	1.53751043316309	2.38857771819122	2.11402135602649	656
chr1	219100001	2.2742181884689	1.81563775357458	2.36855218649751	2.03338370886703	1.82538260789922	1.59676233022715	1.40778417403631	2.38857771819122	2.11402135602649	657
chr1	219200001	2.2742181884689	1.81563775357458	2.36855218649751	2.03338370886703	1.82538260789922	1.59676233022715	1.40778417403631	2.38857771819122	2.11402135602649	658
chr1	220000001	2.2742181884689	1.81563775357458	2.40503694465365	2.03338370886703	1.82538260789922	1.59676233022715	1.49260144864767	2.38857771819122	2.11402135602649	659
chr1	220100001	2.2742181884689	1.81563775357458	2.43409014530544	2.03338370886703	1.82538260789922	1.59676233022715	1.51479564806468	2.38857771819122	2.11402135602649	660
chr1	220200001	2.2742181884689	1.81563775357458	2.43952185452743	2.03338370886703	1.82538260789922	1.59676233022715	1.52877102275518	2.38857771819122	2.11402135602649	661
chr1	222600001	2.2742181884689	1.81563775357458	2.57010987688117	2.03338370886703	1.82538260789922	1.59676233022715	1.74827954908537	2.38857771819122	2.11402135602649	662
chr1	222700001	2.2742181884689	1.81563775357458	2.59301676140773	2.03338370886703	1.82538260789922	1.59676233022715	1.82504371617163	2.38857771819122	2.11402135602649	663
chr1	222800001	2.2742181884689	1.81563775357458	2.59958089154267	2.03338370886703	1.82538260789922	1.59676233022715	1.87238980142575	2.38857771819122	2.11402135602649	664
chr1	222900001	2.2742181884689	1.81563775357458	2.59958089154267	2.03338370886703	1.82538260789922	1.59676233022715	1.87238980142575	2.38857771819122	2.11402135602649	665
chr1	223000001	2.2742181884689	1.81563775357458	2.59958089154267	2.03338370886703	1.82538260789922	1.59676233022715	1.87238980142575	2.38857771819122	2.11402135602649	666
chr1	223700001	2.2742181884689	1.81563775357458	2.60985042480484	2.03338370886703	1.82538260789922	1.59676233022715	1.94392861733918	2.38857771819122	2.11402135602649	667
chr1	224100001	2.2742181884689	1.81563775357458	2.6048145225387	2.03338370886703	1.82538260789922	1.59676233022715	1.93866029890792	2.38857771819122	2.11402135602649	668
chr1	224300001	2.2742181884689	1.81563775357458	2.58367054416903	1.87482138186039	1.82538260789922	1.59676233022715	1.96105318956195	2.38857771819122	2.11402135602649	669
chr1	224400001	2.2742181884689	1.81563775357458	2.553930558238	1.71625905485381	1.82538260789922	1.59676233022715	1.92912362968613	2.38857771819122	2.11402135602649	670
chr1	225400001	2.2742181884689	1.81563775357458	2.50019958810993	1.71625905485381	1.82538260789922	1.59676233022715	1.88474155240894	2.38857771819122	2.11402135602649	671
chr1	225500001	2.2742181884689	1.81563775357458	2.49563956607665	1.71625905485381	1.82538260789922	1.59676233022715	1.90968913966559	2.38857771819122	2.11402135602649	672
chr1	225600001	2.2742181884689	1.81563775357458	2.49563956607665	1.71625905485381	1.82538260789922	1.59676233022715	1.90968913966559	2.38857771819122	2.11402135602649	673
chr1	225700001	2.2742181884689	1.81563775357458	2.48615774104642	1.71625905485381	1.82538260789922	1.59676233022715	1.92420691191981	2.38857771819122	2.11402135602649	674
chr1	225800001	2.2742181884689	1.81563775357458	2.46767632878393	1.71625905485381	1.82538260789922	1.59676233022715	1.92763177137392	2.38857771819122	2.11402135602649	675
chr1	225900001	2.2742181884689	1.81563775357458	2.41767288241843	1.71625905485381	1.82538260789922	1.59676233022715	1.85400818191458	2.38857771819122	2.11402135602649	676
chr1	226100001	2.2742181884689	1.81563775357458	2.37467730891607	1.71625905485381	1.82538260789922	1.59676233022715	2.05262844289393	2.38857771819122	2.11402135602649	677
chr1	226300001	2.2742181884689	1.81563775357458	2.36836559721904	1.71625905485381	1.82538260789922	1.59676233022715	2.16894183860562	2.38857771819122	2.11402135602649	678
chr1	226400001	2.2742181884689	1.81563775357458	2.36615990292922	1.71625905485381	1.82538260789922	1.59676233022715	2.16894183860562	2.38857771819122	2.11402135602649	679
chr1	226600001	2.2742181884689	1.81563775357458	2.35538862874782	1.71625905485381	1.82538260789922	1.59676233022715	2.14048601054144	2.38857771819122	2.11402135602649	680
chr1	226700001	2.2742181884689	1.81563775357458	2.35538862874782	1.71625905485381	1.82538260789922	1.59676233022715	2.14048601054144	2.38857771819122	2.11402135602649	681
chr1	226800001	2.2742181884689	1.81563775357458	2.31097847370972	1.71625905485381	1.82538260789922	1.59676233022715	2.23815809927239	2.38857771819122	2.11402135602649	682
chr1	226900001	2.2742181884689	1.81563775357458	2.30319931308636	1.71625905485381	1.82538260789922	1.59676233022715	2.26650648873165	2.38857771819122	2.11402135602649	683
chr1	227000001	2.2742181884689	1.81563775357458	2.30319931308636	1.71625905485381	1.82538260789922	1.59676233022715	2.26650648873165	2.38857771819122	2.11402135602649	684
chr1	227100001	2.2742181884689	1.81563775357458	2.30319931308636	1.71625905485381	1.82538260789922	1.59676233022715	2.26650648873165	2.38857771819122	2.11402135602649	685
chr1	227200001	2.2742181884689	1.81563775357458	2.30319931308636	1.71625905485381	1.82538260789922	1.59676233022715	2.26650648873165	2.38857771819122	2.11402135602649	686
chr1	227300001	2.2742181884689	1.81563775357458	2.30319931308636	1.71625905485381	1.82538260789922	1.59676233022715	2.26650648873165	2.38857771819122	2.11402135602649	687
chr1	227700001	2.16417537289782	1.81563775357458	2.2543807467286	1.71625905485381	1.82538260789922	1.59676233022715	2.38864748773103	2.38857771819122	2.11402135602649	688
chr1	228000001	2.16417537289782	1.81563775357458	2.23916349640814	1.71625905485381	1.82538260789922	1.59676233022715	2.4620612822915	2.38857771819122	2.11402135602649	689
chr1	228100001	2.16417537289782	1.81563775357458	2.18021824004127	1.71625905485381	1.82538260789922	1.59676233022715	2.41258884563079	2.38857771819122	2.11402135602649	690
chr1	228400001	2.16417537289782	1.81563775357458	2.14339480303547	1.71625905485381	1.82538260789922	1.59676233022715	2.51862571968784	2.38857771819122	2.11402135602649	691
chr1	229200001	2.2742181884689	1.81563775357458	2.13909858168469	1.71625905485381	1.82538260789922	1.59676233022715	2.58691683652092	2.38857771819122	2.11402135602649	692
chr1	229300001	2.2742181884689	1.81563775357458	2.13635969575477	1.71625905485381	1.82538260789922	1.59676233022715	2.58753264958654	2.38857771819122	2.11402135602649	693
chr1	230000001	2.2742181884689	1.81563775357458	2.11059443037492	1.71625905485381	1.82538260789922	1.59676233022715	2.28803178616299	2.38857771819122	2.11402135602649	694
chr1	230100001	2.2742181884689	1.81563775357458	2.11059443037492	1.71625905485381	1.82538260789922	1.59676233022715	2.28803178616299	2.38857771819122	2.11402135602649	695
chr1	230200001	2.2742181884689	1.81563775357458	2.11059443037492	1.71625905485381	1.82538260789922	1.59676233022715	2.28803178616299	2.38857771819122	2.11402135602649	696
chr1	230600001	2.2742181884689	1.81563775357458	2.09514707388693	1.71625905485381	1.82538260789922	1.59676233022715	2.38895074204853	2.38857771819122	2.11402135602649	697
chr1	230800001	2.2742181884689	1.81563775357458	2.12766988982399	1.71625905485381	1.82538260789922	1.59676233022715	2.29086770675083	2.38857771819122	2.11402135602649	698
chr1	230900001	2.2742181884689	1.81563775357458	2.14533477543337	1.71625905485381	1.82538260789922	1.59676233022715	2.33321706215074	2.38857771819122	2.11402135602649	699
chr1	231000001	2.2742181884689	1.81563775357458	2.17306458105642	1.71625905485381	1.82538260789922	1.59676233022715	2.30324862490835	2.38857771819122	2.11402135602649	700
chr1	231200001	2.2742181884689	1.81563775357458	2.21705885920803	1.81456449082188	1.82538260789922	1.59676233022715	2.15632874044479	2.38857771819122	2.11402135602649	701
chr1	231300001	2.2742181884689	1.81563775357458	2.27400076173543	1.91286992679	1.82538260789922	1.59676233022715	2.1548329887352	2.38857771819122	2.11402135602649	702
chr1	231400001	2.2742181884689	1.81563775357458	2.28020915758525	1.91286992679	1.82538260789922	1.59676233022715	2.09775988877579	2.38857771819122	2.11402135602649	703
chr1	231500001	2.2742181884689	1.81563775357458	2.31955625961884	1.91286992679	1.82538260789922	1.59676233022715	2.11728220589452	2.38857771819122	2.11402135602649	704
chr1	232900001	2.2742181884689	1.81563775357458	2.37925522082047	1.91286992679	1.82538260789922	1.59676233022715	2.15422547943442	2.38857771819122	2.11402135602649	705
chr1	234300001	2.2742181884689	1.81563775357458	2.40827900523571	1.91286992679	1.82538260789922	1.59676233022715	2.04060049380172	2.38857771819122	2.11402135602649	706
chr1	234600001	2.2742181884689	1.81563775357458	2.42629478204094	1.91286992679	1.82538260789922	1.59676233022715	1.90957442061512	2.38857771819122	2.11402135602649	707
chr1	235100001	2.2742181884689	1.81563775357458	2.4523871554754	1.91286992679	1.82538260789922	1.59676233022715	1.84034308838884	2.38857771819122	2.11402135602649	708
chr1	235200001	2.2742181884689	1.81563775357458	2.48207938504374	1.91286992679	1.82538260789922	1.59676233022715	1.83951471527049	2.38857771819122	2.11402135602649	709
chr1	235300001	2.2742181884689	1.81563775357458	2.49048854948008	1.91286992679	1.82538260789922	1.59676233022715	1.79895854152368	2.38857771819122	2.11402135602649	710
chr1	235400001	2.2742181884689	1.81563775357458	2.50267351868107	1.91286992679	1.82538260789922	1.59676233022715	1.69269367951936	2.38857771819122	2.11402135602649	711
chr1	235500001	2.2742181884689	1.81563775357458	2.50707956383077	1.91286992679	1.82538260789922	1.59676233022715	1.75788926297526	2.38857771819122	2.11402135602649	712
chr1	235600001	2.2742181884689	1.81563775357458	2.51879783239906	1.91286992679	1.82538260789922	1.59676233022715	1.79104360766097	2.38857771819122	2.11402135602649	713
chr1	235700001	2.2742181884689	1.81563775357458	2.51879783239906	1.91286992679	1.82538260789922	1.59676233022715	1.75900236889078	2.38857771819122	2.11402135602649	714
chr1	235800001	2.2742181884689	1.81563775357458	2.51879783239906	1.91286992679	1.82538260789922	1.59676233022715	1.75900236889078	2.38857771819122	2.11402135602649	715
chr1	236100001	2.2742181884689	1.81563775357458	2.57293202436499	1.91286992679	1.82538260789922	1.59676233022715	1.73283923401402	2.38857771819122	2.11402135602649	716
chr1	236200001	2.2742181884689	1.81563775357458	2.57821583678934	1.91286992679	1.82538260789922	1.59676233022715	1.71261315120891	2.38857771819122	2.11402135602649	717
chr1	236500001	2.2742181884689	1.81563775357458	2.60918863182419	1.91286992679	1.82538260789922	1.59676233022715	1.74156143472376	2.38857771819122	2.11402135602649	718
chr1	236700001	2.2742181884689	1.81563775357458	2.62125008636469	1.91286992679	1.82538260789922	1.59676233022715	1.79942401036054	2.38857771819122	2.11402135602649	719
chr1	236800001	2.2742181884689	1.81563775357458	2.62125008636469	1.91286992679	1.82538260789922	1.59676233022715	1.79942401036054	2.38857771819122	2.11402135602649	720
chr1	236900001	2.2742181884689	1.81563775357458	2.62125008636469	1.91286992679	1.82538260789922	1.59676233022715	1.79942401036054	2.38857771819122	2.11402135602649	721
chr1	237000001	2.2742181884689	1.81563775357458	2.62772565933602	1.91286992679	1.82538260789922	1.59676233022715	1.80262441382075	2.38857771819122	2.11402135602649	722
chr1	237100001	2.2742181884689	1.81563775357458	2.62772565933602	1.91286992679	1.82538260789922	1.59676233022715	1.80262441382075	2.38857771819122	2.11402135602649	723
chr1	237200001	2.2742181884689	1.81563775357458	2.62772565933602	1.91286992679	1.82538260789922	1.59676233022715	1.80262441382075	2.38857771819122	2.11402135602649	724
chr1	237300001	2.2742181884689	1.81563775357458	2.62772565933602	1.91286992679	1.82538260789922	1.59676233022715	1.80262441382075	2.38857771819122	2.11402135602649	725
chr1	237400001	2.2742181884689	1.81563775357458	2.62772565933602	1.91286992679	1.82538260789922	1.59676233022715	1.80262441382075	2.38857771819122	2.11402135602649	726
chr1	237500001	2.2742181884689	1.81563775357458	2.62772565933602	1.91286992679	1.82538260789922	1.59676233022715	1.80262441382075	2.38857771819122	2.11402135602649	727
chr1	237600001	2.2742181884689	1.81563775357458	2.62772565933602	1.91286992679	1.82538260789922	1.59676233022715	1.80262441382075	2.38857771819122	2.11402135602649	728
chr1	237700001	2.2742181884689	1.81563775357458	2.62772565933602	1.91286992679	1.82538260789922	1.59676233022715	1.80262441382075	2.38857771819122	2.11402135602649	729
chr1	237800001	2.2742181884689	1.81563775357458	2.62772565933602	1.91286992679	1.82538260789922	1.59676233022715	1.80262441382075	2.38857771819122	2.11402135602649	730
chr1	241400001	2.2742181884689	1.81563775357458	2.64549776440561	1.91286992679	1.82538260789922	1.59676233022715	1.96881820579218	2.38857771819122	2.11402135602649	731
chr1	241500001	2.2742181884689	1.81563775357458	2.64777152742053	1.91286992679	1.82538260789922	1.59676233022715	1.96881820579218	2.38857771819122	2.11402135602649	732
chr1	241600001	2.2742181884689	1.81563775357458	2.65343397208126	1.91286992679	1.82538260789922	1.59676233022715	2.08212419513997	2.38857771819122	2.11402135602649	733
chr1	243100001	2.20085631142152	1.81563775357458	2.66649988296971	1.91286992679	1.82538260789922	1.59676233022715	2.07495670481289	2.38857771819122	2.11402135602649	734
chr1	243200001	2.20085631142152	1.81563775357458	2.66885316231098	1.91286992679	1.82538260789922	1.59676233022715	2.0751001396151	2.38857771819122	2.11402135602649	735
chr1	244600001	2.2742181884689	1.81563775357458	2.68130957547705	1.91286992679	1.82538260789922	1.59676233022715	2.11298822847619	2.38857771819122	2.11402135602649	736
chr1	244700001	2.2742181884689	1.81563775357458	2.68130957547705	1.91286992679	1.82538260789922	1.59676233022715	2.11298822847619	2.38857771819122	2.11402135602649	737
chr1	244800001	2.2742181884689	1.81563775357458	2.68340777305434	1.91286992679	1.82538260789922	1.59676233022715	2.12638860306681	2.38857771819122	2.11402135602649	738
chr1	245700001	2.2742181884689	1.81563775357458	2.68646872457188	1.71158269394172	1.82538260789922	1.59676233022715	2.11990619048495	2.38857771819122	2.11402135602649	739
chr1	245800001	2.2742181884689	1.81563775357458	2.6874603428834	1.71158269394172	1.82538260789922	1.59676233022715	2.13652894629506	2.38857771819122	2.11402135602649	740
chr1	245900001	2.2742181884689	1.81563775357458	2.6874603428834	1.71158269394172	1.82538260789922	1.59676233022715	2.13652894629506	2.38857771819122	2.11402135602649	741
chr1	246000001	2.2742181884689	1.81563775357458	2.6874603428834	1.71158269394172	1.82538260789922	1.59676233022715	2.13652894629506	2.38857771819122	2.11402135602649	742
chr1	246100001	2.2742181884689	1.81563775357458	2.6874603428834	1.71158269394172	1.82538260789922	1.59676233022715	2.13652894629506	2.38857771819122	2.11402135602649	743
chr1	246200001	2.2742181884689	1.81563775357458	2.6874603428834	1.71158269394172	1.82538260789922	1.59676233022715	2.13652894629506	2.38857771819122	2.11402135602649	744
chr1	246300001	2.2742181884689	1.81563775357458	2.6874603428834	1.71158269394172	1.82538260789922	1.59676233022715	2.13652894629506	2.38857771819122	2.11402135602649	745
chr1	246400001	2.2742181884689	1.81563775357458	2.6874603428834	1.71158269394172	1.82538260789922	1.59676233022715	2.13652894629506	2.38857771819122	2.11402135602649	746
chr1	246500001	2.2742181884689	1.81563775357458	2.68671658953269	1.71158269394172	1.82538260789922	1.59676233022715	2.13619147312998	2.38857771819122	2.11402135602649	747
chr1	246600001	2.2742181884689	1.81563775357458	2.6852095316501	1.71158269394172	1.82538260789922	1.59676233022715	2.13821447968177	2.38857771819122	2.11402135602649	748
chr1	246700001	2.2742181884689	1.81563775357458	2.68370831987238	1.71158269394172	1.82538260789922	1.59676233022715	2.10387634452652	2.38857771819122	2.11402135602649	749
chr1	248800001	1.90740880323198	1.81563775357458	2.61496111839091	1.71158269394172	1.82538260789922	1.59676233022715	1.67321882651776	2.38857771819122	2.11402135602649	750
chr2	200001	1.65064223356614	1.81563775357458	1.98880953030702	1.71158269394172	0.00672754274500605	0	1.68149518786629	0	1.93848291176399	751
chr2	600001	1.65064223356614	1.81563775357458	1.99247287273567	1.71158269394172	0.00672754274500605	0	1.58423209544068	0	1.93848291176399	752
chr2	3300001	1.76068504913721	1.81563775357458	1.96937415189955	1.71158269394172	0.00672754274500605	0	1.55936411914959	0	1.93848291176399	753
chr2	3400001	1.8340469261846	1.81563775357458	1.96431243400228	1.71158269394172	0.00672754274500605	0	1.54621763562657	0	1.93848291176399	754
chr2	3500001	1.8340469261846	1.81563775357458	1.9058113123489	1.71158269394172	0.00672754274500605	0	1.43585548992092	0	1.93848291176399	755
chr2	6900001	1.94408974175567	1.81563775357458	1.81653210804437	1.71158269394172	0.00672754274500605	0	1.36787256778064	0	1.93848291176399	756
chr2	7000001	1.94408974175567	1.81563775357458	1.81653210804437	1.71158269394172	0.00672754274500605	0	1.36787256778064	0	1.93848291176399	757
chr2	8700001	2.09081349585044	1.81563775357458	1.77575381949037	1.71158269394172	0.00672754274500605	0	1.38019091938406	0	1.93848291176399	758
chr2	8800001	2.09081349585044	1.81563775357458	1.7710379245245	1.71158269394172	0.00672754274500605	0	1.36554639733339	0	1.93848291176399	759
chr2	8900001	2.09081349585044	1.81563775357458	1.76632202955863	1.71158269394172	0.00672754274500605	0	1.35090187528275	0	1.93848291176399	760
chr2	9000001	2.12749443437413	1.81563775357458	1.76632202955863	1.71158269394172	0.00672754274500605	0	1.35090187528275	0	1.93848291176399	761
chr2	9200001	2.12749443437413	1.81563775357458	1.75503518208832	1.71158269394172	0.00672754274500605	0	1.30282902100025	0	1.93848291176399	762
chr2	9300001	2.12749443437413	1.81563775357458	1.75503518208832	1.71158269394172	0.00672754274500605	0	1.30282902100025	0	1.93848291176399	763
chr2	9400001	2.12749443437413	1.81563775357458	1.69735228831586	1.71158269394172	0.00672754274500605	0	1.29941099562328	0	1.93848291176399	764
chr2	9500001	2.12749443437413	1.81563775357458	1.62133059308986	1.71158269394172	0.00672754274500605	0	1.28354828751234	0	1.93848291176399	765
chr2	9800001	2.12749443437413	1.81563775357458	1.52891665645478	1.71158269394172	0.00672754274500605	0	1.27979915360788	0	1.93848291176399	766
chr2	9900001	2.12749443437413	1.81563775357458	1.52319103208244	1.71158269394172	0.00672754274500605	0	1.27979915360788	0	1.93848291176399	767
chr2	10300001	2.12749443437413	1.81563775357458	1.40328579933924	1.71158269394172	0.00672754274500605	0	1.24750573121136	0	1.93848291176399	768
chr2	10400001	2.20085631142152	1.81563775357458	1.39880997669718	1.71158269394172	0.00672754274500605	0	1.23533605692903	0	1.93848291176399	769
chr2	10500001	2.23753724994521	1.81563775357458	1.38384083591961	1.71158269394172	0.00672754274500605	0	1.16887469125597	0	1.93848291176399	770
chr2	10600001	2.23753724994521	1.81563775357458	1.38384083591961	1.71158269394172	0.00672754274500605	0	1.16887469125597	0	1.93848291176399	771
chr2	10700001	2.23753724994521	1.47268395567716	1.36515112923933	1.71158269394172	0.00672754274500605	0	1.20576592513889	0	1.93848291176399	772
chr2	10800001	2.23753724994521	1.12973015777974	1.35900029849576	1.71158269394172	0.00672754274500605	0	1.20576592513889	0	1.93848291176399	773
chr2	11400001	2.23753724994521	1.12973015777974	1.23197276237816	0.91001502127973	0.00672754274500605	0	1.0780761426133	0	1.93848291176399	774
chr2	11600001	2.23753724994521	1.12973015777974	1.18275105497179	0.91001502127973	0.00672754274500605	0	1.03663061268195	0	1.93848291176399	775
chr2	12700001	2.23753724994521	1.12973015777974	1.14808031180663	0.91001502127973	0.00672754274500605	0	0.997235189940015	0	1.93848291176399	776
chr2	15100001	2.16417537289782	1.12973015777974	1.10175429007026	0.91001502127973	0.00672754274500605	0	0.929395326998278	0	1.93848291176399	777
chr2	15200001	2.12749443437413	1.12973015777974	1.10175429007026	0.91001502127973	0.00672754274500605	0	0.929395326998278	0	1.93848291176399	778
chr2	15300001	2.12749443437413	1.12973015777974	1.10175429007026	0.91001502127973	0.00672754274500605	0	0.929395326998278	0	1.93848291176399	779
chr2	15400001	2.12749443437413	1.12973015777974	1.10175429007026	0.91001502127973	0.00672754274500605	0	0.929395326998278	0	1.93848291176399	780
chr2	15500001	2.12749443437413	1.00868764087478	1.0958958229165	0.91001502127973	0.00672754274500605	0	0.936726087877433	0	1.93848291176399	781
chr2	15600001	2.12749443437413	0.887645123969797	1.09003735576273	0.91001502127973	0.00672754274500605	0	0.944056848756587	0	1.93848291176399	782
chr2	17600001	2.12749443437413	0.887645123969797	1.00162512261753	0.91001502127973	0.00672754274500605	0	0.944167773639943	0	1.93848291176399	783
chr2	17700001	2.16417537289782	0.887645123969797	0.922246717673823	0.91001502127973	0.00672754274500605	0	0.875103479954074	0	1.93848291176399	784
chr2	17800001	2.16417537289782	0.887645123969797	0.917238261823449	0.91001502127973	0.00672754274500605	0	0.717471988896472	0	1.93848291176399	785
chr2	18500001	2.16417537289782	0.887645123969797	0.831190577004926	0.91001502127973	0.00672754274500605	0	0.793040520631282	0	1.93848291176399	786
chr2	19800001	2.16417537289782	0.887645123969797	0.820854241631406	0.91001502127973	0.00672754274500605	0	0.770580664519031	0	1.93848291176399	787
chr2	19900001	2.16417537289782	0.887645123969797	0.815036415188614	0.91001502127973	0.00672754274500605	0	0.721195405854022	0	1.93848291176399	788
chr2	20000001	2.16417537289782	0.887645123969797	0.7964066330965	0.91001502127973	0.00672754274500605	0	0.692168568097262	0	1.93848291176399	789
chr2	20200001	2.16417537289782	0.887645123969797	0.730822262175444	0.91001502127973	0.00672754274500605	0	0.542997630277693	0	1.93848291176399	790
chr2	20300001	2.16417537289782	0.887645123969797	0.709911324668346	0.91001502127973	0.00672754274500605	0	0.519958993162822	0	1.93848291176399	791
chr2	20600001	2.16417537289782	0.887645123969797	0.668812802389398	0.91001502127973	0.00672754274500605	0	0.654521450025461	0	1.93848291176399	792
chr2	23700001	2.2742181884689	0.887645123969797	0.635105479047525	0.91001502127973	0.00672754274500605	0	0.598433589428085	0	1.93848291176399	793
chr2	23800001	2.2742181884689	0.887645123969797	0.631052027445661	0.91001502127973	0.00672754274500605	0	0.598433589428085	0	1.93848291176399	794
chr2	23900001	2.2742181884689	0.887645123969797	0.643834335559065	0.91001502127973	0.00672754274500605	0	0.573828465265812	0	1.93848291176399	795
chr2	24000001	2.2742181884689	0.887645123969797	0.636443874505132	0.91001502127973	0.00672754274500605	0	0.611680517484261	0	1.93848291176399	796
chr2	24200001	2.2742181884689	0.887645123969797	0.64814823805263	0.91001502127973	0.00672754274500605	0	0.667924999701412	0	1.93848291176399	797
chr2	24300001	2.2742181884689	0.887645123969797	0.64814823805263	0.91001502127973	0.00672754274500605	0	0.667924999701412	0	1.93848291176399	798
chr2	24400001	2.2742181884689	0.887645123969797	0.649106007401231	0.91001502127973	0.00672754274500605	0	0.723097509862451	0	1.93848291176399	799
chr2	24500001	2.2742181884689	0.887645123969797	0.649106007401231	0.91001502127973	0.00672754274500605	0	0.723097509862451	0	1.93848291176399	800
chr2	24600001	2.2742181884689	0.887645123969797	0.649106007401231	0.91001502127973	0.00672754274500605	0	0.723097509862451	0	1.93848291176399	801
chr2	24700001	2.2742181884689	0.887645123969797	0.651569000495604	0.91001502127973	0.00672754274500605	0	0.711603774683149	0	1.93848291176399	802
chr2	25700001	2.2742181884689	0.887645123969797	0.780110843383082	0.91001502127973	0.00672754274500605	0	0.72918298935319	0	1.93848291176399	803
chr2	25800001	2.2742181884689	0.887645123969797	0.780110843383082	0.91001502127973	0.00672754274500605	0	0.72918298935319	0	1.93848291176399	804
chr2	26000001	2.2742181884689	0.887645123969797	0.836137043140891	0.91001502127973	1.47308339598674	1.59676233022715	0.800727655168218	0	1.93848291176399	805
chr2	26100001	2.2742181884689	0.887645123969797	0.84150759114816	0.91001502127973	1.47308339598674	1.59676233022715	0.826688778243447	0	1.93848291176399	806
chr2	26200001	2.2742181884689	1.23059892186722	0.851245761392765	0.91001502127973	1.47308339598674	1.59676233022715	0.893500222971289	0	1.93848291176399	807
chr2	26700001	2.2742181884689	1.57355271976464	0.91970907834132	0.91001502127973	1.47308339598674	1.59676233022715	1.04379893025476	0	1.93848291176399	808
chr2	27000001	2.2742181884689	1.74647060105745	1.11156877623653	1.17620235648558	1.47308339598674	1.59676233022715	0.939051357169587	0	1.93848291176399	809
chr2	27100001	2.2742181884689	1.81563775357458	1.26707037808656	1.30929602408853	1.47308339598674	1.59676233022715	0.918649512757301	0	1.93848291176399	810
chr2	27200001	2.2742181884689	1.81563775357458	1.42511199294405	1.30929602408853	1.47308339598674	1.59676233022715	0.914611807742921	0	1.93848291176399	811
chr2	27300001	2.2742181884689	1.81563775357458	1.55029722284187	1.30929602408853	1.47308339598674	1.59676233022715	0.703697860341066	0	1.93848291176399	812
chr2	27400001	2.2742181884689	1.81563775357458	1.51035728613428	1.30929602408853	1.47308339598674	1.59676233022715	0.603048963630375	0	1.93848291176399	813
chr2	27600001	2.2742181884689	1.81563775357458	1.46011019671094	1.30929602408853	1.47308339598674	1.59676233022715	0.693792071259601	0	1.93848291176399	814
chr2	27700001	2.2742181884689	1.81563775357458	1.51117685435934	1.30929602408853	1.47308339598674	1.59676233022715	0.710312088284187	0	1.93848291176399	815
chr2	28300001	2.2742181884689	1.81563775357458	1.52821927761866	1.30929602408853	1.47308339598674	1.59676233022715	0.727265775091886	0	1.93848291176399	816
chr2	28400001	2.2742181884689	1.81563775357458	1.52821927761866	1.30929602408853	1.47308339598674	1.59676233022715	0.727265775091886	0	1.93848291176399	817
chr2	28800001	2.2742181884689	1.81563775357458	1.5311286745088	1.30929602408853	1.47308339598674	1.59676233022715	0.724569033158976	0	1.93848291176399	818
chr2	30100001	2.20085631142152	1.81563775357458	1.52656313595572	1.30929602408853	1.47308339598674	1.59676233022715	0.922569963596801	0	1.93848291176399	819
chr2	30400001	2.20085631142152	1.81563775357458	1.56748141394698	1.30929602408853	1.47308339598674	1.59676233022715	1.02008819050915	0	1.93848291176399	820
chr2	30500001	2.20085631142152	1.81563775357458	1.56748141394698	1.30929602408853	1.47308339598674	1.59676233022715	1.02008819050915	0	1.93848291176399	821
chr2	30600001	2.20085631142152	1.81563775357458	1.56748141394698	1.30929602408853	1.47308339598674	1.59676233022715	1.02008819050915	0	1.93848291176399	822
chr2	31800001	2.23753724994521	1.81563775357458	1.52937107033125	1.30929602408853	1.47308339598674	1.59676233022715	1.07408333171011	0	1.93848291176399	823
chr2	31900001	2.2742181884689	1.81563775357458	1.52937107033125	1.30929602408853	1.47308339598674	1.59676233022715	1.07408333171011	0	1.93848291176399	824
chr2	32000001	2.2742181884689	1.81563775357458	1.5235717294957	1.30929602408853	1.47308339598674	1.59676233022715	1.07179863518873	0	1.93848291176399	825
chr2	32200001	2.2742181884689	1.81563775357458	1.43907341321448	1.30929602408853	1.47308339598674	1.59676233022715	1.02555333059659	0	1.93848291176399	826
chr2	32300001	2.2742181884689	1.81563775357458	1.38843480021869	1.30929602408853	1.47308339598674	1.59676233022715	1.01351171368907	0	1.93848291176399	827
chr2	32600001	2.2742181884689	1.81563775357458	1.35547239990036	1.30929602408853	1.47308339598674	1.59676233022715	1.06367574682259	0	1.93848291176399	828
chr2	32700001	2.2742181884689	1.81563775357458	1.34786054655056	1.30929602408853	1.47308339598674	1.59676233022715	1.0990246105723	0	1.93848291176399	829
chr2	32800001	2.2742181884689	1.81563775357458	1.34786054655056	1.30929602408853	1.47308339598674	1.59676233022715	1.0990246105723	0	1.93848291176399	830
chr2	33500001	2.2742181884689	1.81563775357458	1.31798787809368	1.30929602408853	0.00672754274500605	0	1.21863846341476	0	1.93848291176399	831
chr2	36300001	2.2742181884689	1.81563775357458	1.23461047464487	1.30929602408853	0.00672754274500605	0	1.30935257129497	0	1.93848291176399	832
chr2	36400001	2.2742181884689	1.81563775357458	1.23461047464487	1.30929602408853	0.00672754274500605	0	1.30935257129497	0	1.93848291176399	833
chr2	36500001	2.2742181884689	1.81563775357458	1.22821114792666	1.04301606032676	0.00672754274500605	0	1.29987660760309	0	1.93848291176399	834
chr2	36800001	2.2742181884689	1.81563775357458	1.1781657458968	0.776736096565037	0.00672754274500605	0	1.2765993540899	0	1.93848291176399	835
chr2	36900001	2.2742181884689	1.81563775357458	1.17303523241169	0.776736096565037	0.00672754274500605	0	1.29428523373197	0	1.93848291176399	836
chr2	37000001	2.2742181884689	1.81563775357458	1.13339332185407	0.776736096565037	0.00672754274500605	0	1.23980590096762	0	1.93848291176399	837
chr2	37100001	2.2742181884689	1.81563775357458	1.10016824099306	0.776736096565037	0.00672754274500605	0	1.22334040870283	0	1.93848291176399	838
chr2	37200001	2.2742181884689	1.81563775357458	1.01821420466906	0.776736096565037	0.00672754274500605	0	1.29197659675134	0	1.93848291176399	839
chr2	37300001	2.2742181884689	1.81563775357458	0.886932719485047	0.776736096565037	0.00672754274500605	0	1.40360794736431	0	1.93848291176399	840
chr2	37600001	2.2742181884689	1.81563775357458	0.804207510241705	0.776736096565037	0.00672754274500605	0	1.41958756663044	0	1.93848291176399	841
chr2	38000001	2.2742181884689	1.81563775357458	0.813051429038998	0.776736096565037	0.00672754274500605	0	1.39558314769075	0	1.93848291176399	842
chr2	38200001	2.2742181884689	1.81563775357458	0.858827079436174	0.776736096565037	0.00672754274500605	0	1.48583078153329	0	1.93848291176399	843
chr2	38300001	2.2742181884689	1.81563775357458	0.858827079436174	0.776736096565037	0.00672754274500605	0	1.48583078153329	0	1.93848291176399	844
chr2	38500001	2.2742181884689	1.81563775357458	0.892082921474461	0.776736096565037	0.00672754274500605	0	1.46450393758749	0	1.93848291176399	845
chr2	38600001	2.2742181884689	1.81563775357458	0.872518797677625	0.776736096565037	0.00672754274500605	0	1.46450393758749	0	1.93848291176399	846
chr2	38700001	2.2742181884689	1.81563775357458	0.864840904991415	0.776736096565037	0.00672754274500605	0	1.39821119648191	0	1.93848291176399	847
chr2	38800001	2.2742181884689	1.81563775357458	0.871487983371331	0.776736096565037	0.00672754274500605	0	1.28507653439703	0	1.93848291176399	848
chr2	38900001	2.2742181884689	1.81563775357458	0.866411027003352	0.776736096565037	0.00672754274500605	0	1.2369406690881	0	1.93848291176399	849
chr2	39000001	2.2742181884689	1.81563775357458	0.864025680140507	0.776736096565037	0.00672754274500605	0	1.2369406690881	0	1.93848291176399	850
chr2	39100001	2.2742181884689	1.81563775357458	0.864025680140507	0.776736096565037	0.00672754274500605	0	1.2369406690881	0	1.93848291176399	851
chr2	39200001	2.2742181884689	1.81563775357458	0.79361543530478	0.776736096565037	0.00672754274500605	0	1.32462210102008	0	1.93848291176399	852
chr2	39300001	2.2742181884689	1.81563775357458	0.79361543530478	0.776736096565037	0.00672754274500605	0	1.32462210102008	0	1.93848291176399	853
chr2	39400001	2.2742181884689	1.81563775357458	0.79361543530478	0.776736096565037	0.00672754274500605	0	1.32462210102008	0	1.93848291176399	854
chr2	39700001	2.2742181884689	1.81563775357458	0.758245326970851	0.776736096565037	0.00672754274500605	0	1.25726206829023	0	1.93848291176399	855
chr2	42300001	2.2742181884689	1.81563775357458	0.738666963185861	0.776736096565037	0.00672754274500605	0	1.35382019027519	0	1.93848291176399	856
chr2	42400001	2.2742181884689	1.81563775357458	0.773130387317086	0.776736096565037	0.00672754274500605	0	1.38068348386084	0	1.93848291176399	857
chr2	42500001	2.2742181884689	1.81563775357458	0.790616856583528	0.776736096565037	0.00672754274500605	0	1.38068348386084	0	1.93848291176399	858
chr2	42600001	2.2742181884689	1.81563775357458	0.790616856583528	0.776736096565037	0.00672754274500605	0	1.38068348386084	0	1.93848291176399	859
chr2	42700001	2.2742181884689	1.81563775357458	0.729820035561828	0.776736096565037	0.00672754274500605	0	1.38068348386084	0	1.93848291176399	860
chr2	43200001	2.2742181884689	1.81563775357458	0.716902016404004	0.776736096565037	0.00672754274500605	0	1.26243728311356	0	1.93848291176399	861
chr2	43700001	2.2742181884689	1.81563775357458	0.73318243123488	0.776736096565037	0.00672754274500605	0	1.27045953912878	0	1.93848291176399	862
chr2	43800001	2.2742181884689	1.81563775357458	0.743285312606202	0.776736096565037	0.00672754274500605	0	1.31847770678144	0	1.93848291176399	863
chr2	43900001	2.2742181884689	1.81563775357458	0.746246171576803	0.776736096565037	0.00672754274500605	0	1.36649587443411	0	1.93848291176399	864
chr2	44100001	2.2742181884689	1.81563775357458	0.748561870676898	0.913862836768456	0.00672754274500605	0	1.42189467947793	0	1.93848291176399	865
chr2	44200001	2.2742181884689	1.81563775357458	0.748561870676898	0.913862836768456	0.00672754274500605	0	1.42189467947793	0	1.93848291176399	866
chr2	44300001	2.2742181884689	1.81563775357458	0.717286760280656	0.913862836768456	0.00672754274500605	0	1.37153289417742	0	1.93848291176399	867
chr2	46500001	2.2742181884689	1.81563775357458	0.760210148654805	0.913862836768456	0.00672754274500605	0	1.22782747061274	0	1.93848291176399	868
chr2	46600001	2.2742181884689	1.81563775357458	0.796654214724054	0.913862836768456	0.00672754274500605	0	1.14517018564363	0	1.93848291176399	869
chr2	46900001	2.2742181884689	1.81563775357458	0.902566386432847	0.913862836768456	0.00672754274500605	0	1.21523296010599	0	1.93848291176399	870
chr2	47700001	2.2742181884689	1.81563775357458	0.91036909913053	0.913862836768456	0.00672754274500605	0	1.19595276658912	0	1.93848291176399	871
chr2	47800001	2.2742181884689	1.81563775357458	0.91036909913053	0.913862836768456	0.00672754274500605	0	1.21673303297386	0	1.93848291176399	872
chr2	47900001	2.2742181884689	1.81563775357458	0.908867134386136	0.913862836768456	0.00672754274500605	0	1.23751329935862	0	1.93848291176399	873
chr2	48300001	2.2742181884689	1.81563775357458	0.908336167638166	0.913862836768456	0.00672754274500605	0	1.19653613029158	0	1.93848291176399	874
chr2	48400001	2.2742181884689	1.81563775357458	0.942007960416383	0.913862836768456	0.00672754274500605	0	1.14993134241719	0	1.93848291176399	875
chr2	48500001	2.2742181884689	1.81563775357458	0.958961785117143	0.913862836768456	0.00672754274500605	0	1.14993134241719	0	1.93848291176399	876
chr2	53700001	2.2742181884689	1.81563775357458	1.02205847398027	0.913862836768456	0.00672754274500605	0	0.999250930520434	0	1.93848291176399	877
chr2	53800001	2.2742181884689	1.81563775357458	1.08482100891139	0.913862836768456	0.00672754274500605	0	0.984788237654237	0	1.93848291176399	878
chr2	53900001	2.2742181884689	1.81563775357458	1.12462455947785	0.913862836768456	0.00672754274500605	0	0.968102857293647	0	1.93848291176399	879
chr2	54000001	2.2742181884689	1.81563775357458	1.14398176080586	0.913862836768456	0.00672754274500605	0	0.969620857238451	0	1.93848291176399	880
chr2	54100001	2.2742181884689	1.81563775357458	1.14398176080586	0.913862836768456	0.00672754274500605	0	0.969620857238451	0	1.93848291176399	881
chr2	54200001	2.2742181884689	1.81563775357458	1.14398176080586	0.913862836768456	0.00672754274500605	0	0.969620857238451	0	1.93848291176399	882
chr2	54300001	2.2742181884689	1.81563775357458	1.14398176080586	0.913862836768456	0.00672754274500605	0	0.969620857238451	0	1.93848291176399	883
chr2	54900001	2.2742181884689	1.81563775357458	1.18290061254036	0.913862836768456	0.00672754274500605	0	0.934431095579059	0	1.93848291176399	884
chr2	55000001	2.2742181884689	1.81563775357458	1.1843330217045	0.913862836768456	0.00672754274500605	0	0.934431095579059	0	1.93848291176399	885
chr2	55100001	2.2742181884689	1.81563775357458	1.18545074649072	0.913862836768456	0.00672754274500605	0	0.935828333047168	0	1.93848291176399	886
chr2	55200001	2.2742181884689	1.81563775357458	1.16297547181014	0.913862836768456	0.00672754274500605	0	0.896045434646946	0	1.93848291176399	887
chr2	55300001	2.2742181884689	1.81563775357458	1.13882680680551	0.913862836768456	0.00672754274500605	0	0.817136599996111	0	1.93848291176399	888
chr2	55400001	2.2742181884689	1.81563775357458	1.13882680680551	0.913862836768456	0.00672754274500605	0	0.817136599996111	0	1.93848291176399	889
chr2	55500001	2.2742181884689	1.81563775357458	1.14536406646857	0.913862836768456	0.00672754274500605	0	0.65025493283095	0	1.93848291176399	890
chr2	55600001	2.2742181884689	1.81563775357458	1.17916131719201	0.913862836768456	0.00672754274500605	0	0.666513998724852	0	1.93848291176399	891
chr2	55800001	2.2742181884689	1.81563775357458	1.20627699843624	0.913862836768456	0.00672754274500605	0	0.77500887317661	0	1.93848291176399	892
chr2	55900001	2.2742181884689	1.81563775357458	1.20627699843624	0.913862836768456	0.00672754274500605	0	0.77500887317661	0	1.93848291176399	893
chr2	58100001	2.2742181884689	1.81563775357458	1.21546870235895	0.913862836768456	0.00672754274500605	0	0.965089921451233	0	1.93848291176399	894
chr2	58200001	2.2742181884689	1.81563775357458	1.19892612096201	0.913862836768456	0.00672754274500605	0	1.02167858905427	0	1.93848291176399	895
chr2	60400001	2.16417537289782	1.81563775357458	1.20075539548065	0.913862836768456	0.00672754274500605	0	1.14169247480212	0	1.93848291176399	896
chr2	60500001	2.16417537289782	1.81563775357458	1.20075539548065	0.913862836768456	0.00672754274500605	0	1.14169247480212	0	1.93848291176399	897
chr2	60700001	2.2742181884689	1.81563775357458	1.20706787062122	0.913862836768456	0.00672754274500605	0	1.06078208276245	0	1.93848291176399	898
chr2	60800001	2.2742181884689	1.81563775357458	1.20995469037363	0.913862836768456	0.00672754274500605	0	0.975241741082741	0	1.93848291176399	899
chr2	60900001	2.2742181884689	1.81563775357458	1.24972624819236	0.913862836768456	0.00672754274500605	0	0.889701399403031	0	1.93848291176399	900
chr2	61000001	2.2742181884689	1.81563775357458	1.27436872242025	0.913862836768456	0.00672754274500605	0	0.869359189644142	0	1.93848291176399	901
chr2	61100001	2.2742181884689	1.81563775357458	1.27241246371025	0.697533901980407	0.00672754274500605	0	0.813465426596364	0	1.93848291176399	902
chr2	61200001	2.2742181884689	1.81563775357458	1.27515148250926	0.697533901980407	0.00672754274500605	0	0.779875402558205	0	1.93848291176399	903
chr2	61300001	2.2742181884689	1.81563775357458	1.27515148250926	0.697533901980407	0.00672754274500605	0	0.779875402558205	0	1.93848291176399	904
chr2	61400001	2.2742181884689	1.81563775357458	1.25858479224329	0.697533901980407	0.00672754274500605	0	0.816159861473255	0	1.93848291176399	905
chr2	61800001	2.2742181884689	1.81563775357458	1.29455131074648	0.697533901980407	0.00672754274500605	0	0.8474457730183	0	1.93848291176399	906
chr2	61900001	2.2742181884689	1.81563775357458	1.30331133931972	0.697533901980407	0.00672754274500605	0	0.827428279203001	0	1.93848291176399	907
chr2	62000001	2.2742181884689	1.81563775357458	1.30331133931972	0.697533901980407	0.00672754274500605	0	0.827428279203001	0	1.93848291176399	908
chr2	62100001	2.2742181884689	1.81563775357458	1.30181378816019	0.697533901980407	0.00672754274500605	0	0.777426136883985	0	1.93848291176399	909
chr2	62200001	2.2742181884689	1.81563775357458	1.30031623700057	0.697533901980407	0.00672754274500605	0	0.72742399456497	0	1.93848291176399	910
chr2	62500001	2.2742181884689	1.81563775357458	1.29546893061914	0.697533901980407	0.00672754274500605	0	0.745402808067056	0	1.93848291176399	911
chr2	62600001	2.2742181884689	1.81563775357458	1.29384764575978	0.697533901980407	0.00672754274500605	0	0.763395825902279	0	1.93848291176399	912
chr2	62700001	2.2742181884689	1.81563775357458	1.29384764575978	0.697533901980407	0.00672754274500605	0	0.763395825902279	0	1.93848291176399	913
chr2	62800001	2.2742181884689	1.81563775357458	1.29384764575978	0.697533901980407	0.00672754274500605	0	0.763395825902279	0	1.93848291176399	914
chr2	62900001	2.2742181884689	1.81563775357458	1.29384764575978	0.697533901980407	0.00672754274500605	0	0.763395825902279	0	1.93848291176399	915
chr2	63000001	2.2742181884689	1.81563775357458	1.27478026402968	0.697533901980407	0.00672754274500605	0	0.797681593663307	0	1.93848291176399	916
chr2	63500001	2.2742181884689	1.81563775357458	1.16976644151665	0.697533901980407	0.00672754274500605	0	0.91763331233509	0	1.93848291176399	917
chr2	63600001	2.2742181884689	1.81563775357458	1.16976644151665	0.697533901980407	0.00672754274500605	0	0.962729010944217	0	1.93848291176399	918
chr2	63800001	2.2742181884689	1.81563775357458	1.15916289350476	0.697533901980407	0.00672754274500605	0	0.910032791386095	0	1.93848291176399	919
chr2	63900001	2.2742181884689	1.81563775357458	1.14176618240987	0.697533901980407	0.00672754274500605	0	0.933674603344959	0	1.93848291176399	920
chr2	64000001	2.2742181884689	1.81563775357458	1.13940078903504	0.697533901980407	0.00672754274500605	0	0.923414473207792	0	1.93848291176399	921
chr2	64100001	2.2742181884689	1.81563775357458	1.13703539566021	0.697533901980407	0.00672754274500605	0	0.913154343070591	0	1.93848291176399	922
chr2	64500001	2.2742181884689	1.81563775357458	1.17208009115854	0.697533901980407	0.00672754274500605	0	0.907296357627006	0	1.93848291176399	923
chr2	64600001	2.2742181884689	1.81563775357458	1.17743075827288	0.697533901980407	0.00672754274500605	0	1.05795748417957	0	1.93848291176399	924
chr2	64900001	2.2742181884689	1.81563775357458	1.18382034325747	0.697533901980407	0.00672754274500605	0	1.20405891142649	0	1.93848291176399	925
chr2	65000001	2.2742181884689	1.81563775357458	1.19091127977257	0.697533901980407	0.00672754274500605	0	1.24427088603793	0	1.93848291176399	926
chr2	66400001	2.23753724994521	1.81563775357458	1.23708469605281	0.697533901980407	0.00672754274500605	0	1.16719488469874	0	1.93848291176399	927
chr2	66500001	2.23753724994521	1.81563775357458	1.23708469605281	0.697533901980407	0.00672754274500605	0	1.16719488469874	0	1.93848291176399	928
chr2	67300001	2.23753724994521	1.81563775357458	1.23392864794283	0.697533901980407	0.00672754274500605	0	1.05769750420999	0	1.93848291176399	929
chr2	67400001	2.2742181884689	1.81563775357458	1.23392864794283	0.697533901980407	0.00672754274500605	0	1.05769750420999	0	1.93848291176399	930
chr2	68000001	2.2742181884689	1.81563775357458	1.22925670588293	0.697533901980407	0.00672754274500605	0	0.916085246918896	0	1.93848291176399	931
chr2	68100001	2.2742181884689	1.81563775357458	1.22567495367837	0.697533901980407	0.00672754274500605	0	0.869756599063242	0	1.93848291176399	932
chr2	68200001	2.2742181884689	1.81563775357458	1.204827517373	0.697533901980407	0.00672754274500605	0	0.876633002957029	0	1.93848291176399	933
chr2	68300001	2.2742181884689	1.81563775357458	1.18816003473282	0.697533901980407	0.00672754274500605	0	0.867748383397872	0	1.93848291176399	934
chr2	69000001	2.2742181884689	1.81563775357458	1.24403447903541	0.697533901980407	0.00672754274500605	0	0.846527434037875	0	1.93848291176399	935
chr2	69100001	2.2742181884689	1.81563775357458	1.24403447903541	0.697533901980407	0.00672754274500605	0	0.846527434037875	0	1.93848291176399	936
chr2	69200001	2.2742181884689	1.81563775357458	1.24403447903541	0.697533901980407	0.00672754274500605	0	0.846527434037875	0	1.93848291176399	937
chr2	69300001	2.2742181884689	1.81563775357458	1.25446495358486	0.697533901980407	0.00672754274500605	0	0.883020489700478	0	1.93848291176399	938
chr2	69400001	2.2742181884689	1.81563775357458	1.25701491483044	0.976781466327022	0.00672754274500605	0	0.868293928432516	0	1.93848291176399	939
chr2	69500001	2.2742181884689	1.81563775357458	1.2564290632328	1.25602903067364	0.00672754274500605	0	0.871548145215999	0	1.93848291176399	940
chr2	69600001	2.2742181884689	1.81563775357458	1.27103525793966	1.25602903067364	0.00672754274500605	0	0.909820305444941	0	1.93848291176399	941
chr2	69700001	2.2742181884689	1.81563775357458	1.28564145264643	1.25602903067364	0.00672754274500605	0	0.948092465673881	0	1.93848291176399	942
chr2	69800001	2.2742181884689	1.81563775357458	1.31218030670469	1.25602903067364	0.00672754274500605	0	1.04087698441877	0	1.93848291176399	943
chr2	69900001	2.2742181884689	1.81563775357458	1.33220763988145	1.25602903067364	0.00672754274500605	0	1.04734854868308	0	1.93848291176399	944
chr2	70000001	2.2742181884689	1.81563775357458	1.35836701461963	1.25602903067364	0.00672754274500605	0	1.04616076902392	0	1.93848291176399	945
chr2	70200001	2.2742181884689	1.81563775357458	1.42851332083837	1.25602903067364	0.661960282392927	0.798381165113576	1.04388625150972	0	1.93848291176399	946
chr2	70300001	2.2742181884689	1.81563775357458	1.45786603442496	1.25602903067364	1.31719302204078	1.59676233022715	0.999472516218432	0	1.93848291176399	947
chr2	70900001	2.23753724994521	1.81563775357458	1.49436794514085	1.25602903067364	1.31719302204078	1.59676233022715	0.916404892412488	0	1.93848291176399	948
chr2	71000001	2.23753724994521	1.81563775357458	1.56361725253482	1.25602903067364	1.31719302204078	1.59676233022715	0.972611598906273	0	1.93848291176399	949
chr2	71100001	2.23753724994521	1.81563775357458	1.58385497670805	1.25602903067364	1.31719302204078	1.59676233022715	0.94276370443023	0	1.93848291176399	950
chr2	71300001	2.23753724994521	1.81563775357458	1.60914209708528	1.25602903067364	1.31719302204078	1.59676233022715	0.868062355669694	0	1.93848291176399	951
chr2	71400001	2.23753724994521	1.81563775357458	1.60914209708528	1.25602903067364	1.31719302204078	1.59676233022715	0.868062355669694	0	1.93848291176399	952
chr2	72800001	2.23753724994521	1.81563775357458	1.65775836699254	1.25602903067364	1.31719302204078	1.59676233022715	0.840321396921165	0	1.93848291176399	953
chr2	73200001	2.23753724994521	1.81563775357458	1.83546608976026	1.25602903067364	1.31719302204078	1.59676233022715	0.860388561227229	0	1.93848291176399	954
chr2	73700001	2.2742181884689	1.81563775357458	1.84950931477629	1.25602903067364	1.31719302204078	1.59676233022715	1.03232060960346	0	1.93848291176399	955
chr2	73900001	2.2742181884689	1.81563775357458	1.70130661672021	1.25602903067364	1.31719302204078	1.59676233022715	0.944496556709216	0	1.93848291176399	956
chr2	74100001	2.2742181884689	1.81563775357458	1.70390577881069	1.25602903067364	1.31719302204078	1.59676233022715	0.977355261492445	0	1.93848291176399	957
chr2	74400001	2.2742181884689	1.81563775357458	1.48728532133184	0.796120746566273	1.31719302204078	1.59676233022715	0.741471849552801	0	1.93848291176399	958
chr2	74500001	2.2742181884689	1.81563775357458	1.17289720786028	0.106258320405168	1.31719302204078	1.59676233022715	0.823752811812619	0	1.93848291176399	959
chr2	74800001	2.2742181884689	1.81563775357458	0.887230103452762	0.106258320405168	1.31719302204078	1.59676233022715	0.906486185174413	0	1.93848291176399	960
chr2	75400001	2.2742181884689	1.81563775357458	0.857652757990793	0.106258320405168	1.31719302204078	1.59676233022715	0.816864400851847	0	1.93848291176399	961
chr2	75500001	2.2742181884689	1.81563775357458	0.857652757990793	0.106258320405168	1.31719302204078	1.59676233022715	0.816864400851847	0	1.93848291176399	962
chr2	75600001	2.2742181884689	1.81563775357458	0.799146107646178	0.106258320405168	0.661960282392927	0.798381165113576	0.821227333946659	0	1.93848291176399	963
chr2	75700001	2.2742181884689	1.81563775357458	0.789409725056684	0.106258320405168	0.00672754274500605	0	0.820265268805973	0	1.93848291176399	964
chr2	84400001	1.98077068027936	0.927992629604784	0.716079411254718	0.106258320405168	0.00672754274500605	0	0.827136882546899	0	1.93848291176399	965
chr2	84900001	2.01745161880306	0.84729761833481	0.603857310294603	0.106258320405168	0.00672754274500605	0	0.737927893597886	0	1.93848291176399	966
chr2	85000001	2.01745161880306	0.685907595794846	0.564991039054299	0.106258320405168	0.00672754274500605	0	0.701589871578038	0	1.93848291176399	967
chr2	85300001	2.01745161880306	0.137181519158976	0.425592091328998	0.106258320405168	0.00672754274500605	0	0.548864594981558	0	1.93848291176399	968
chr2	85500001	2.01745161880306	0	0.293054439699754	0.106258320405168	0.00672754274500605	0	0.473783049175584	0	1.93848291176399	969
chr2	85600001	2.01745161880306	0	0.263225825887224	0.106258320405168	0.00672754274500605	0	0.457356633267547	0	1.93848291176399	970
chr2	85800001	2.01745161880306	0	0.25752658759982	0.106258320405168	0.00672754274500605	0	0.659483384552841	0	1.93848291176399	971
chr2	86100001	2.01745161880306	0	0.244097829505783	0.08203984875639	0.00672754274500605	0	0.570989980682386	0	1.93848291176399	972
chr2	86200001	2.01745161880306	0	0.214883309538375	0.08203984875639	0.00672754274500605	0	0.561336750112682	0	1.93848291176399	973
chr2	86400001	2.01745161880306	0	0.211665583980007	0.08203984875639	0.00672754274500605	0	0.621216148587311	0	1.93848291176399	974
chr2	86700001	1.57728035651875	0	0.202561224223525	0.08203984875639	0.00672754274500605	0	0.554482915963995	0	1.93848291176399	975
chr2	88000001	1.10042815571076	0	0.196868699850813	0.08203984875639	0.00672754274500605	0	0.588604990042476	0	1.93848291176399	976
chr2	88100001	1.10042815571076	0	0.194005871790262	0.08203984875639	0.00672754274500605	0	0.446204043381216	0	1.93848291176399	977
chr2	95000001	1.21047097128183	0	0.186544778362412	0.08203984875639	0.00672754274500605	0	0.323931207221578	0	-0.136317296552273	978
chr2	95100001	1.21047097128183	0	0.172950986056379	0.08203984875639	0.00672754274500605	0	0.352491000348257	0	-0.136317296552273	979
chr2	95200001	1.21047097128183	0	0.184143678781237	0.08203984875639	0.00672754274500605	0	0.515596593873643	0	-0.136317296552273	980
chr2	95300001	1.21047097128183	0	0.184835668286525	0.08203984875639	0.00672754274500605	0	0.515596593873643	0	-0.136317296552273	981
chr2	95400001	1.21047097128183	0	0.1868989653372	0.08203984875639	0.00672754274500605	0	0.621984852527689	0	-0.136317296552273	982
chr2	95800001	1.21047097128183	0	0.18950612032961	0.08203984875639	0.00672754274500605	0	0.695457328536706	0	-0.136317296552273	983
chr2	95900001	1.21047097128183	0	0.190456831945883	0.08203984875639	0.00672754274500605	0	0.695457328536706	0	-0.136317296552273	984
chr2	96100001	1.21047097128183	0	0.268750050382308	0.08203984875639	0.00672754274500605	0	0.803547831472601	0	-0.136317296552273	985
chr2	96200001	1.21047097128183	0	0.326640393484746	0.08203984875639	0.00672754274500605	0	0.806083698322479	0	-0.136317296552273	986
chr2	96300001	1.21047097128183	0	0.393853704740128	0.08203984875639	0.00672754274500605	0	0.76704591981533	0	-0.136317296552273	987
chr2	96500001	1.21047097128183	0	0.457886014212574	0.08203984875639	0.00672754274500605	0	0.737125088900715	0	-0.136317296552273	988
chr2	96600001	1.21047097128183	0	0.478585555691365	0.08203984875639	0.00672754274500605	0	0.760413383142777	0	-0.136317296552273	989
chr2	96800001	1.21047097128183	0	0.552205615052604	0.08203984875639	0.00672754274500605	0	0.702397274852069	0	-0.136317296552273	990
chr2	97000001	1.21047097128183	0	0.647821687729511	0.08203984875639	0.00672754274500605	0	0.679424978074045	0	-0.136317296552273	991
chr2	97100001	1.21047097128183	0	0.621691962270601	0.08203984875639	0.00672754274500605	0	0.547129990434341	0	-0.136317296552273	992
chr2	97200001	1.06374721718707	0	0.621691962270601	0.08203984875639	0.00672754274500605	0	0.547129990434341	0	-0.136317296552273	993
chr2	97500001	1.06374721718707	0	0.629327811654221	0.08203984875639	1.12515754778655	1.59676233022715	0.45397256350737	0	-0.136317296552273	994
chr2	97600001	1.24715190980553	0	0.635254459179952	0.08203984875639	1.12515754778655	1.59676233022715	0.445952376148801	0	-0.136317296552273	995
chr2	97700001	1.61396129504244	0	0.641923799640258	1.16008900049983	1.12515754778655	1.59676233022715	0.603087763555086	0	-0.136317296552273	996
chr2	97800001	1.90740880323198	0	0.643914310226629	1.16008900049983	1.12515754778655	1.59676233022715	0.603087763555086	0	-0.136317296552273	997
chr2	97900001	2.01745161880306	0	0.643914310226629	1.16008900049983	1.12515754778655	1.59676233022715	0.603087763555086	0	-0.136317296552273	998
chr2	98500001	2.09081349585044	0	0.655499777624214	1.16008900049983	1.12515754778655	1.59676233022715	0.778364696728341	0	-0.136317296552273	999
chr2	98600001	2.09081349585044	0	0.68629471516237	1.16008900049983	1.12515754778655	1.59676233022715	0.743908688070075	0	-0.136317296552273	1000
chr2	99100001	2.09081349585044	0	0.747473225123259	1.16008900049983	1.12515754778655	1.59676233022715	0.799709108161057	0	-0.136317296552273	1001
chr2	99300001	2.09081349585044	0	0.859301121077288	1.16008900049983	1.12515754778655	1.59676233022715	0.729456922526916	0	-0.136317296552273	1002
chr2	99400001	2.09081349585044	0	0.864774083659121	1.16008900049983	1.12515754778655	1.59676233022715	0.684569006249035	0	-0.136317296552273	1003
chr2	99500001	2.09081349585044	0	0.868105638234615	1.16008900049983	1.12515754778655	1.59676233022715	0.738537854293506	0	-0.136317296552273	1004
chr2	99600001	2.09081349585044	0	0.868105638234615	1.16008900049983	1.12515754778655	1.59676233022715	0.738537854293506	0	-0.136317296552273	1005
chr2	99700001	2.09081349585044	0	0.868105638234615	1.16008900049983	1.12515754778655	1.59676233022715	0.738537854293506	0	-0.136317296552273	1006
chr2	99800001	2.09081349585044	0	0.868105638234615	1.16008900049983	1.12515754778655	1.59676233022715	0.738537854293506	0	-0.136317296552273	1007
chr2	99900001	2.09081349585044	0	0.868105638234615	1.16008900049983	1.12515754778655	1.59676233022715	0.738537854293506	0	-0.136317296552273	1008
chr2	100000001	2.09081349585044	0	0.868105638234615	1.16008900049983	1.12515754778655	1.59676233022715	0.738537854293506	0	-0.136317296552273	1009
chr2	100100001	2.09081349585044	0	0.868105638234615	1.16008900049983	1.12515754778655	1.59676233022715	0.738537854293506	0	-0.136317296552273	1010
chr2	100500001	2.09081349585044	0	0.867708435474925	1.16008900049983	1.12515754778655	1.59676233022715	0.694832414172359	0	-0.136317296552273	1011
chr2	101000001	2.09081349585044	0	0.791427347671199	1.16008900049983	1.12515754778655	1.59676233022715	0.711710324383962	0	-0.136317296552273	1012
chr2	101200001	2.09081349585044	0	0.764785936010511	1.16008900049983	1.12515754778655	1.59676233022715	0.663593639116974	0	-0.136317296552273	1013
chr2	101300001	2.09081349585044	0	0.750587070672341	1.16008900049983	1.12515754778655	1.59676233022715	0.681585014621534	0	-0.136317296552273	1014
chr2	101600001	2.09081349585044	0	0.711820261795104	1.16008900049983	1.12515754778655	1.59676233022715	0.724619984646855	0	-0.136317296552273	1015
chr2	101700001	2.09081349585044	0	0.711820261795104	1.16008900049983	1.12515754778655	1.59676233022715	0.724619984646855	0	-0.136317296552273	1016
chr2	101800001	2.09081349585044	0	0.711820261795104	1.16008900049983	1.12515754778655	1.59676233022715	0.724619984646855	0	-0.136317296552273	1017
chr2	105000001	2.09081349585044	0	0.688354293879159	1.16008900049983	1.12515754778655	1.59676233022715	0.849699733600622	0	-0.136317296552273	1018
chr2	105200001	2.09081349585044	0	0.652085297839875	1.16008900049983	1.12515754778655	1.59676233022715	0.76927784509614	0	-0.136317296552273	1019
chr2	105300001	2.09081349585044	0	0.648169936646235	1.16008900049983	1.12515754778655	1.59676233022715	0.83466806696424	0	-0.136317296552273	1020
chr2	105400001	2.09081349585044	0	0.644097925435745	1.16008900049983	1.12515754778655	1.59676233022715	0.943897398050373	0	-0.136317296552273	1021
chr2	105700001	2.09081349585044	0	0.637168209325171	1.16008900049983	1.12515754778655	1.59676233022715	0.962325930326982	0	-0.136317296552273	1022
chr2	105800001	2.09081349585044	0	0.637168209325171	1.16008900049983	1.12515754778655	1.59676233022715	0.962325930326982	0	-0.136317296552273	1023
chr2	106000001	2.09081349585044	0	0.597302060859882	1.16008900049983	1.12515754778655	1.59676233022715	1.0015522914497	0	-0.136317296552273	1024
chr2	106100001	2.09081349585044	0	0.597302060859882	1.16008900049983	1.12515754778655	1.59676233022715	1.0015522914497	0	-0.136317296552273	1025
chr2	108400001	2.09081349585044	0	0.585525050810542	1.16008900049983	1.12515754778655	1.59676233022715	1.09923037050174	0	-0.136317296552273	1026
chr2	108500001	2.09081349585044	0	0.581569349020837	1.16008900049983	1.12515754778655	1.59676233022715	1.104032654221	0	-0.136317296552273	1027
chr2	108600001	2.09081349585044	0	0.577613647231132	1.16008900049983	1.12515754778655	1.59676233022715	1.10883493794029	0	-0.136317296552273	1028
chr2	109100001	2.09081349585044	0	0.488615457720642	1.16008900049983	0.00672754274500605	0	0.996458063291922	0	-0.136317296552273	1029
chr2	109200001	2.09081349585044	0	0.449772706705921	1.16008900049983	0.00672754274500605	0	0.996458063291922	0	-0.136317296552273	1030
chr2	109300001	2.09081349585044	0	0.449772706705921	1.16008900049983	0.00672754274500605	0	0.996458063291922	0	-0.136317296552273	1031
chr2	109400001	2.09081349585044	0	0.449772706705921	1.16008900049983	0.00672754274500605	0	0.996458063291922	0	-0.136317296552273	1032
chr2	109500001	2.09081349585044	0	0.449772706705921	1.16008900049983	0.00672754274500605	0	0.996458063291922	0	-0.136317296552273	1033
chr2	109600001	2.09081349585044	0	0.441761971760662	1.16008900049983	0.00672754274500605	0	1.1115142658048	0	-0.136317296552273	1034
chr2	112100001	2.09081349585044	0	0.272670208471357	1.16008900049983	0.00672754274500605	0	0.948311205264445	0	-0.136317296552273	1035
chr2	112200001	2.09081349585044	0	0.270186141034412	0.654060598125069	0.00672754274500605	0	0.938377651011056	0	-0.136317296552273	1036
chr2	112400001	2.09081349585044	0	0.269305230243265	0.654060598125069	0.00672754274500605	0	0.937923493809414	0	-0.136317296552273	1037
chr2	112500001	2.09081349585044	0	0.267201211372575	0.654060598125069	0.00672754274500605	0	0.945209093415912	0	-0.136317296552273	1038
chr2	113700001	1.98077068027936	0	0.238672920690774	0.654060598125069	0.00672754274500605	0	1.27033892388484	0	-0.136317296552273	1039
chr2	117800001	1.94408974175567	0	0.247316141849366	0.654060598125069	0.00672754274500605	0	1.25919172184781	0	-0.136317296552273	1040
chr2	117900001	1.94408974175567	0	0.24996747697794	0.654060598125069	0.00672754274500605	0	1.24706851177001	0	-0.136317296552273	1041
chr2	118000001	1.94408974175567	0	0.251277284701908	0.654060598125069	0.00672754274500605	0	1.19954098008655	0	-0.136317296552273	1042
chr2	119300001	2.05413255732675	0	0.295193288985283	0.654060598125069	0.00672754274500605	0	1.21489263105743	0	-0.136317296552273	1043
chr2	120200001	2.09081349585044	0	0.302159013710212	0.654060598125069	0.00672754274500605	0	1.02021370286801	0	-0.136317296552273	1044
chr2	121700001	2.09081349585044	0	0.342800999881851	0.654060598125069	0.00672754274500605	0	0.981190011211952	0	-0.136317296552273	1045
chr2	126600001	1.98077068027936	0	0.34413642901152	0.654060598125069	0.00672754274500605	0	0.827236524185493	0	-0.136317296552273	1046
chr2	127200001	2.01745161880306	0	0.394626809419855	0.654060598125069	0.00672754274500605	0	0.821341108223501	0	-0.136317296552273	1047
chr2	127300001	2.01745161880306	0	0.453317088858447	0.654060598125069	0.00672754274500605	0	0.812216608170949	0	-0.136317296552273	1048
chr2	127400001	2.01745161880306	0	0.456518298208338	0.654060598125069	0.00672754274500605	0	0.829624731551355	0	-0.136317296552273	1049
chr2	127500001	2.01745161880306	0	0.456518298208338	0.654060598125069	0.00672754274500605	0	0.829624731551355	0	-0.136317296552273	1050
chr2	127700001	2.01745161880306	0	0.456064027193388	0.654060598125069	0.00672754274500605	0	0.686293017804927	0	-0.136317296552273	1051
chr2	127800001	2.01745161880306	0	0.466895219948517	0.654060598125069	0.00672754274500605	0	0.626536788817977	0	-0.136317296552273	1052
chr2	127900001	2.01745161880306	0	0.488322305928125	0.654060598125069	0.00672754274500605	0	0.486171447399299	0	-0.136317296552273	1053
chr2	128000001	2.01745161880306	0	0.487836707937624	0.654060598125069	0.00672754274500605	0	0.436323197720417	0	-0.136317296552273	1054
chr2	128100001	2.01745161880306	0	0.487351109947122	0.654060598125069	0.00672754274500605	0	0.386474948041535	0	-0.136317296552273	1055
chr2	130100001	1.87072786470829	0	0.48986417589464	-0.272008146284052	0.00672754274500605	0	0.301576337759181	0	-0.136317296552273	1056
chr2	130300001	1.87072786470829	0	0.456928079644604	-0.272008146284052	0.00672754274500605	0	0.201476383345004	0	-0.136317296552273	1057
chr2	131000001	1.87072786470829	0	0.41409942464734	-0.272008146284052	0.00672754274500605	0	0.152637163067375	0	-0.136317296552273	1058
chr2	131100001	1.87072786470829	0	0.414443629439239	-0.272008146284052	0.00672754274500605	0	0.0513159061376013	0	-0.136317296552273	1059
chr2	134100001	2.09081349585044	0	0.371509054723073	-0.272008146284052	0.00672754274500605	0	-0.0262594068347511	0	-0.136317296552273	1060
chr2	134200001	2.09081349585044	0	0.371509054723073	-0.272008146284052	0.00672754274500605	0	-0.0262594068347511	0	-0.136317296552273	1061
chr2	134300001	2.09081349585044	0	0.371509054723073	-0.272008146284052	0.00672754274500605	0	-0.0262594068347511	0	-0.136317296552273	1062
chr2	134400001	2.09081349585044	0	0.371509054723073	-0.272008146284052	0.00672754274500605	0	-0.0262594068347511	0	-0.136317296552273	1063
chr2	135000001	2.12749443437413	0	0.366764260759401	-0.272008146284052	0.00672754274500605	0	-0.127141250648442	0	-0.136317296552273	1064
chr2	135100001	2.12749443437413	0	0.365985814728448	-0.272008146284052	0.00672754274500605	0	-0.161365807701829	0	-0.136317296552273	1065
chr2	135500001	2.12749443437413	0	0.36428108632764	-0.272008146284052	0.00672754274500605	0	-0.268496687591469	0	-0.136317296552273	1066
chr2	135600001	2.12749443437413	0	0.363354803957865	-0.272008146284052	0.00672754274500605	0	-0.341403010427689	0	-0.136317296552273	1067
chr2	135700001	2.12749443437413	0	0.361341304951909	-0.272008146284052	0.00672754274500605	0	-0.396128951799602	0	-0.136317296552273	1068
chr2	137900001	2.09081349585044	0	0.274389840857377	-0.272008146284052	0.00672754274500605	0	-0.420968702796867	0	-0.136317296552273	1069
chr2	138000001	2.09081349585044	0	0.274389840857377	-0.272008146284052	0.00672754274500605	0	-0.420968702796867	0	-0.136317296552273	1070
chr2	144300001	2.20085631142152	0	0.192781426420366	-0.272008146284052	0.00672754274500605	0	-0.438773615675194	0	-0.136317296552273	1071
chr2	144400001	2.20085631142152	0	0.191708707571081	-0.272008146284052	0.00672754274500605	0	-0.462461195976034	0	-0.136317296552273	1072
chr2	144500001	2.16417537289782	0	0.191708707571081	-0.272008146284052	0.00672754274500605	0	-0.462461195976034	0	-0.136317296552273	1073
chr2	147800001	0.0366809385236919	0	0.113671393722299	-0.272008146284052	0.00672754274500605	0	-0.510313425359633	0	-0.136317296552273	1074
chr2	147900001	0.0366809385236919	0	0.110558134233064	-0.272008146284052	0.00672754274500605	0	-0.471828052948379	0	-0.136317296552273	1075
chr2	148600001	0.0366809385236919	0	-0.00368237554031851	-0.272008146284052	0.00672754274500605	0	-0.380376985824265	0	-0.136317296552273	1076
chr2	148700001	0.0366809385236919	0	-0.00368237554031851	-0.272008146284052	0.00672754274500605	0	-0.380376985824265	0	-0.136317296552273	1077
chr2	149000001	0.0366809385236919	0	-0.0453543885047081	-0.272008146284052	0.00672754274500605	0	-0.366197422485989	0	-0.136317296552273	1078
chr2	149500001	0.0366809385236919	0	-0.0576314107890841	-0.272008146284052	0.00672754274500605	0	-0.277804079988653	0	-0.136317296552273	1079
chr2	150400001	0.0366809385236919	0	-0.0970179393429151	-0.272008146284052	0.00672754274500605	0	-0.244633896923825	0	-0.136317296552273	1080
chr2	151200001	0	0	-0.143641014132042	-0.272008146284052	0.00672754274500605	0	-0.298368704883884	0	-0.136317296552273	1081
chr2	151700001	0	0	-0.237138637948115	-0.272008146284052	0.00672754274500605	0	-0.318083359123923	0	-0.136317296552273	1082
chr2	151800001	0	0	-0.279493666247381	-0.272008146284052	0.00672754274500605	0	-0.318083359123923	0	-0.136317296552273	1083
chr2	152100001	0	0	-0.291460756948919	-0.272008146284052	0.00672754274500605	0	-0.464728172599145	0	-0.136317296552273	1084
chr2	152700001	0	0	-0.451279786901136	-0.272008146284052	0.00672754274500605	0	-0.500837775168198	0	-0.136317296552273	1085
chr2	156300001	0	0	-0.550324213590952	-0.272008146284052	0.00672754274500605	0	-0.521911178196983	0	-0.136317296552273	1086
chr2	156400001	0	-0.887645123969797	-0.664352511326914	-0.939044949992401	0.00672754274500605	0	-0.594138236336914	0	-0.136317296552273	1087
chr2	156500001	0	-0.887645123969797	-0.664352511326914	-0.939044949992401	0.00672754274500605	0	-0.594138236336914	0	-0.136317296552273	1088
chr2	158400001	0.0366809385236919	-0.887645123969797	-0.809623905752351	-0.939044949992401	0.00672754274500605	0	-0.509248193200185	0	-0.136317296552273	1089
chr2	158500001	0.0366809385236919	-0.887645123969797	-0.809623905752351	-0.939044949992401	0.00672754274500605	0	-0.509248193200185	0	-0.136317296552273	1090
chr2	158600001	0.0366809385236919	-0.887645123969797	-0.809623905752351	-0.939044949992401	0.00672754274500605	0	-0.509248193200185	0	-0.136317296552273	1091
chr2	158900001	0.0366809385236919	-1.12973015777974	-0.870529319048667	-0.939044949992401	0.00672754274500605	0	-0.516213187994417	0	-0.136317296552273	1092
chr2	159000001	0.0366809385236919	-1.12973015777974	-0.870529319048667	-0.939044949992401	0.00672754274500605	0	-0.516213187994417	0	-0.136317296552273	1093
chr2	159100001	0.0366809385236919	-1.12973015777974	-0.870529319048667	-0.939044949992401	0.00672754274500605	0	-0.516213187994417	0	-0.136317296552273	1094
chr2	159200001	0.0366809385236919	-1.12973015777974	-0.892561086850812	-0.939044949992401	0.00672754274500605	0	-0.572447886823594	0	-0.136317296552273	1095
chr2	159300001	0.0366809385236919	-1.12973015777974	-0.92238376614906	-0.939044949992401	0.00672754274500605	0	-0.638299870450544	0	-0.136317296552273	1096
chr2	159400001	0.0366809385236919	-1.12973015777974	-0.92238376614906	-0.939044949992401	0.00672754274500605	0	-0.638299870450544	0	-0.136317296552273	1097
chr2	159500001	0.0366809385236919	-1.12973015777974	-0.92238376614906	-0.939044949992401	0.00672754274500605	0	-0.638299870450544	0	-0.136317296552273	1098
chr2	159600001	0.0366809385236919	-1.12973015777974	-0.92238376614906	-0.939044949992401	0.00672754274500605	0	-0.638299870450544	0	-0.136317296552273	1099
chr2	160200001	0.0366809385236919	-1.12973015777974	-1.08699743762944	-0.939044949992401	0.00672754274500605	0	-0.646972811990139	0	-0.136317296552273	1100
chr2	160300001	0.0366809385236919	-1.12973015777974	-1.08816816543094	-0.939044949992401	0.00672754274500605	0	-0.646972811990139	0	-0.136317296552273	1101
chr2	160400001	0.0366809385236919	-1.12973015777974	-1.08816816543094	-0.939044949992401	0.00672754274500605	0	-0.646972811990139	0	-0.136317296552273	1102
chr2	161100001	0.0366809385236919	-1.12973015777974	-1.09050778976545	-0.939044949992401	0.00672754274500605	0	-0.651990949036791	0	-0.136317296552273	1103
chr2	161200001	0.0366809385236919	-1.12973015777974	-1.09050778976545	-0.939044949992401	0.00672754274500605	0	-0.651990949036791	0	-0.136317296552273	1104
chr2	168400001	-2.01745161880306	-1.12973015777974	-1.12372137875596	-0.939044949992401	0.00672754274500605	0	-0.723111360534893	0	-0.136317296552273	1105
chr2	168500001	-2.01745161880306	-1.12973015777974	-1.12372137875596	-0.939044949992401	0.00672754274500605	0	-0.723111360534893	0	-0.136317296552273	1106
chr2	168600001	-2.01745161880306	-1.12973015777974	-1.12372137875596	-0.939044949992401	0.00672754274500605	0	-0.723111360534893	0	-0.136317296552273	1107
chr2	168700001	-2.01745161880306	-1.12973015777974	-1.12372137875596	-0.939044949992401	0.00672754274500605	0	-0.723111360534893	0	-0.136317296552273	1108
chr2	169500001	-2.01745161880306	-1.12973015777974	-0.948656175479193	-0.939044949992401	0.00672754274500605	0	-0.633912003837123	0	-0.136317296552273	1109
chr2	169600001	-2.01745161880306	-1.12973015777974	-0.92238440033285	-0.939044949992401	0.00672754274500605	0	-0.597346563683904	0	-0.136317296552273	1110
chr2	169700001	-2.01745161880306	-1.12973015777974	-0.858274234336763	-0.939044949992401	0.00672754274500605	0	-0.646383797385097	0	-0.136317296552273	1111
chr2	169800001	-2.01745161880306	-0.537966741799883	-0.795574511748013	-0.939044949992401	0.00672754274500605	0	-0.631755694682015	0	-0.136317296552273	1112
chr2	169900001	-2.01745161880306	-0.242085033809938	-0.790086894899075	-0.939044949992401	0.00672754274500605	0	-0.629019478587608	0	-0.136317296552273	1113
chr2	170000001	-2.01745161880306	-0.242085033809938	-0.790086894899075	-0.939044949992401	0.00672754274500605	0	-0.629019478587608	0	-0.136317296552273	1114
chr2	170900001	-1.98077068027936	-0.242085033809938	-0.680386328505213	-0.939044949992401	0.00672754274500605	0	-0.611333342979355	0	-0.136317296552273	1115
chr2	171300001	-1.90740880323198	-0.242085033809938	-0.593393529648538	-0.939044949992401	0.00672754274500605	0	-0.617072954710766	0	-0.136317296552273	1116
chr2	171400001	-1.90740880323198	-0.242085033809938	-0.569869925662696	-0.939044949992401	0.00672754274500605	0	-0.662681359202422	0	-0.136317296552273	1117
chr2	171500001	-1.90740880323198	-0.242085033809938	-0.433520230798377	-0.939044949992401	0.00672754274500605	0	-0.734922483499602	0	-0.136317296552273	1118
chr2	171900001	0.110042815571076	-0.0806950112699734	-0.321587087456321	-0.939044949992401	0.00672754274500605	0	-0.812785269161355	0	-0.136317296552273	1119
chr2	172400001	0.110042815571076	0	-0.160486712254261	-0.939044949992401	0.00672754274500605	0	-0.732112433436371	0	-0.136317296552273	1120
chr2	172500001	0.110042815571076	0	-0.141176300160516	-0.939044949992401	0.00672754274500605	0	-0.755059830278604	0	-0.136317296552273	1121
chr2	173900001	0.110042815571076	0	-0.108126671664453	-0.939044949992401	0.00672754274500605	0	-0.793742921582005	0	-0.136317296552273	1122
chr2	174000001	0.110042815571076	0	-0.0384814061330054	-0.939044949992401	0.00672754274500605	0	-0.78633693869257	0	-0.136317296552273	1123
chr2	174100001	0.110042815571076	0	-0.0384814061330054	-0.939044949992401	0.00672754274500605	0	-0.78633693869257	0	-0.136317296552273	1124
chr2	174200001	0.110042815571076	0	-0.0384814061330054	-0.939044949992401	0.00672754274500605	0	-0.78633693869257	0	-0.136317296552273	1125
chr2	174300001	0.110042815571076	0	-0.0202376545762106	-0.939044949992401	0.00672754274500605	0	-0.723257911981456	0	-0.136317296552273	1126
chr2	174400001	0.110042815571076	0	0.0142910613237939	-0.939044949992401	0.00672754274500605	0	-0.696082976380102	0	-0.136317296552273	1127
chr2	176100001	0.0733618770473838	0	0.117019830967275	0.137460126884082	0.00672754274500605	0	-0.462895717853264	0	-0.136317296552273	1128
chr2	176200001	0.0733618770473838	0	0.124450891428991	0.137460126884082	0.00672754274500605	0	-0.508008461483646	0	-0.136317296552273	1129
chr2	176300001	0.0733618770473838	0	0.124450891428991	0.137460126884082	0.00672754274500605	0	-0.508008461483646	0	-0.136317296552273	1130
chr2	177200001	0.0733618770473838	0	0.169159656418807	0.137460126884082	0.00672754274500605	0	-0.576685447982658	0	-0.136317296552273	1131
chr2	177300001	0.0733618770473838	0	0.171580166217637	0.137460126884082	0.00672754274500605	0	-0.509319118960766	0	-0.136317296552273	1132
chr2	177400001	0.0733618770473838	0	0.172565132248816	0.137460126884082	0.00672754274500605	0	-0.509319118960766	0	-0.136317296552273	1133
chr2	177500001	0.0733618770473838	0	0.172565132248816	0.137460126884082	0.00672754274500605	0	-0.509319118960766	0	-0.136317296552273	1134
chr2	178400001	0.0733618770473838	0	0.210931850621502	0.137460126884082	0.00672754274500605	0	-0.422093540720761	0	-0.136317296552273	1135
chr2	178500001	0.0366809385236919	0	0.2019634046801	0.137460126884082	0.00672754274500605	0	-0.340281934456759	0	-0.136317296552273	1136
chr2	179900001	0.0366809385236919	0	0.181151338764005	0.137460126884082	0.00672754274500605	0	-0.344319757791452	0	-0.136317296552273	1137
chr2	180000001	0.0366809385236919	0	0.181151338764005	0.137460126884082	0.00672754274500605	0	-0.344319757791452	0	-0.136317296552273	1138
chr2	180900001	0.0733618770473838	0	0.146442371583322	0.137460126884082	0.00672754274500605	0	-0.382582879549649	0	-0.136317296552273	1139
chr2	181000001	0.0733618770473838	0	0.146442371583322	0.137460126884082	0.00672754274500605	0	-0.382582879549649	0	-0.136317296552273	1140
chr2	182700001	0.0733618770473838	0	0.211192537487391	0.137460126884082	0.00672754274500605	0	-0.431366097943456	0	-0.136317296552273	1141
chr2	182900001	0.0733618770473838	0	0.2114819659611	0.137460126884082	0.00672754274500605	0	-0.355073022830065	0	-0.136317296552273	1142
chr2	183000001	0.0733618770473838	0	0.228738935160575	0.137460126884082	0.00672754274500605	0	-0.355073022830065	0	-0.136317296552273	1143
chr2	186400001	0.0733618770473838	0	0.250754435045798	0.137460126884082	0.00672754274500605	0	-0.205449165651005	0	-0.136317296552273	1144
chr2	186500001	0.0733618770473838	0	0.250211694102547	0.137460126884082	0.00672754274500605	0	-0.136754921815066	0	-0.136317296552273	1145
chr2	186600001	0.0733618770473838	0	0.232876243798445	0.137460126884082	0.00672754274500605	0	-0.0558517411628777	0	-0.136317296552273	1146
chr2	188200001	0.146723754094768	0	0.280372845161377	0.137460126884082	0.00672754274500605	0	-0.0863313895712262	0	-0.136317296552273	1147
chr2	188300001	0.146723754094768	0	0.280372845161377	0.137460126884082	0.00672754274500605	0	-0.0863313895712262	0	-0.136317296552273	1148
chr2	188400001	0.146723754094768	0	0.280372845161377	0.137460126884082	0.00672754274500605	0	-0.0863313895712262	0	-0.136317296552273	1149
chr2	188500001	0.146723754094768	0	0.280372845161377	0.137460126884082	0.00672754274500605	0	-0.0863313895712262	0	-0.136317296552273	1150
chr2	189400001	0.146723754094768	0	0.277511902819744	0.137460126884082	0.00672754274500605	0	0.0410888900999996	0	-0.136317296552273	1151
chr2	189600001	0.146723754094768	0	0.237494453068852	0.137460126884082	0.00672754274500605	0	-0.0540106774807279	0	-0.136317296552273	1152
chr2	189700001	0.146723754094768	0	0.253790960031963	0.137460126884082	0.00672754274500605	0	-0.0434370129407885	0	-0.136317296552273	1153
chr2	189800001	0.146723754094768	0	0.288417558724414	0.137460126884082	0.00672754274500605	0	-0.0430818997847297	0	-0.136317296552273	1154
chr2	190200001	0.146723754094768	0	0.273173745119324	0.137460126884082	0.00672754274500605	0	0.0907109940152245	0	-0.136317296552273	1155
chr2	190300001	0.146723754094768	0	0.27448787946828	0.137460126884082	0.00672754274500605	0	0.0822354564444635	0	-0.136317296552273	1156
chr2	190400001	0.146723754094768	0	0.274803619719855	0.137460126884082	0.00672754274500605	0	0.160724211926369	0	-0.136317296552273	1157
chr2	190500001	0.146723754094768	0	0.275516294078319	0.137460126884082	0.00672754274500605	0	0.186699396656818	0	-0.136317296552273	1158
chr2	190600001	0.146723754094768	0	0.27800292917303	0.137460126884082	0.00672754274500605	0	0.227067626487854	0	-0.136317296552273	1159
chr2	190800001	0.146723754094768	0	0.281386612938112	0.137460126884082	0.00672754274500605	0	0.291803550348706	0	-0.136317296552273	1160
chr2	190900001	0.146723754094768	0	0.282671942121745	0.137460126884082	0.00672754274500605	0	0.2550824422194	0	-0.136317296552273	1161
chr2	191000001	0.146723754094768	0	0.283957271305296	0.137460126884082	0.00672754274500605	0	0.218361334090062	0	-0.136317296552273	1162
chr2	191200001	0.146723754094768	0	0.284595348273896	0.137460126884082	0.00672754274500605	0	0.203132733735789	0	-0.136317296552273	1163
chr2	191300001	0.146723754094768	0	0.284595348273896	0.137460126884082	0.00672754274500605	0	0.203132733735789	0	-0.136317296552273	1164
chr2	191400001	0.146723754094768	0	0.284595348273896	0.137460126884082	0.00672754274500605	0	0.203132733735789	0	-0.136317296552273	1165
chr2	195600001	0.0733618770473838	0	0.245170934925335	0.137460126884082	0.00672754274500605	0	0.0743768831184447	0	-0.136317296552273	1166
chr2	195700001	0.0733618770473838	0	0.245170934925335	0.137460126884082	0.00672754274500605	0	0.0743768831184447	0	-0.136317296552273	1167
chr2	196100001	0.0733618770473838	0	0.224227446724937	0.137460126884082	0.00672754274500605	0	0.00356141936860783	0	-0.136317296552273	1168
chr2	196700001	0.0733618770473838	0	0.206559458377731	0.137460126884082	0.00672754274500605	0	0.0359176049313772	0	-0.136317296552273	1169
chr2	196900001	0.0733618770473838	0	0.18856462272844	0.137460126884082	0.00672754274500605	0	0.0346822410030432	0	-0.136317296552273	1170
chr2	197000001	0.0733618770473838	0	0.171838668091417	0.137460126884082	0.00672754274500605	0	0.0785314098016956	0	-0.136317296552273	1171
chr2	197100001	0.0733618770473838	0	0.171838668091417	0.137460126884082	0.00672754274500605	0	0.0785314098016956	0	-0.136317296552273	1172
chr2	197200001	0.0733618770473838	0	0.172532277829411	0.137460126884082	0.00672754274500605	0	0.0785314098016956	0	-0.136317296552273	1173
chr2	197300001	0.0733618770473838	0	0.173364692736045	0.137460126884082	0.00672754274500605	0	0.0527018680791949	0	-0.136317296552273	1174
chr2	197400001	0.0733618770473838	0	0.218735758167792	0.137460126884082	0.00672754274500605	0	-0.00599762873795989	0	-0.136317296552273	1175
chr2	197500001	0.0733618770473838	0	0.243574360166053	0.137460126884082	0.00672754274500605	0	0.0376797987381706	0	-0.136317296552273	1176
chr2	199900001	0.0733618770473838	0	0.168458082832263	0.137460126884082	0.00672754274500605	0	0.179964839166854	0	-0.136317296552273	1177
chr2	200300001	0.0733618770473838	0	0.166272064976842	0.137460126884082	0.00672754274500605	0	0.347329477533518	0	-0.136317296552273	1178
chr2	200400001	0.0733618770473838	0	0.149461533482994	0.137460126884082	0.00672754274500605	0	0.344956478756423	0	-0.136317296552273	1179
chr2	200800001	0.0733618770473838	0	0.148838307760269	0.137460126884082	0.00672754274500605	0	0.239046991943409	0	-0.136317296552273	1180
chr2	200900001	0.0733618770473838	0	0.160125225734222	0.137460126884082	0.00672754274500605	0	0.168614274680172	0	-0.136317296552273	1181
chr2	201000001	0.0733618770473838	0	0.153377460967888	0.137460126884082	0.00672754274500605	0	0.154958868027397	0	-0.136317296552273	1182
chr2	201100001	0.0733618770473838	0	0.113132149867587	0.137460126884082	0.00672754274500605	0	0.17803561386459	0	-0.136317296552273	1183
chr2	201300001	0.0733618770473838	0	0.103156118436747	0.137460126884082	0.00672754274500605	0	0.136435080973096	0	-0.136317296552273	1184
chr2	201400001	0.0733618770473838	0	0.103156118436747	0.137460126884082	0.00672754274500605	0	0.111687270105546	0	-0.136317296552273	1185
chr2	201600001	0.0733618770473838	0	0.0795731417601817	0.137460126884082	0.00672754274500605	0	-0.0463322288900899	0	-0.136317296552273	1186
chr2	201700001	0.0733618770473838	0	0.0443974586466023	0.137460126884082	0.00672754274500605	0	-0.0479919919220176	0	-0.136317296552273	1187
chr2	202200001	0.0733618770473838	0	0.0611381788767616	-0.355231563954252	0.00672754274500605	0	-0.168153122578636	0	-0.136317296552273	1188
chr2	202300001	0.0733618770473838	0	0.0611381788767616	-0.355231563954252	0.00672754274500605	0	-0.226869164836794	0	-0.136317296552273	1189
chr2	202400001	0.0733618770473838	0	0.0611381788767616	-0.355231563954252	0.00672754274500605	0	-0.237456416117892	0	-0.136317296552273	1190
chr2	202500001	0.0733618770473838	0	0.0611381788767616	-0.355231563954252	0.00672754274500605	0	-0.237456416117892	0	-0.136317296552273	1191
chr2	202700001	0.0733618770473838	0	0.0611381788767616	-0.355231563954252	0.00672754274500605	0	-0.306418207244548	0	-0.136317296552273	1192
chr2	202800001	0.0733618770473838	0	0.0611381788767616	-0.355231563954252	0.00672754274500605	0	-0.370695594893752	0	-0.136317296552273	1193
chr2	202900001	0.0733618770473838	0	0.0611381788767616	-0.355231563954252	0.00672754274500605	0	-0.411308336342807	0	-0.136317296552273	1194
chr2	203000001	0.0733618770473838	0	0.044082862766604	-0.355231563954252	0.00672754274500605	0	-0.401636521166629	0	-0.136317296552273	1195
chr2	203100001	0.0733618770473838	0	0.0270275466563676	-0.355231563954252	0.00672754274500605	0	-0.401636521166629	0	-0.136317296552273	1196
chr2	203200001	0.0733618770473838	0	0.0265601430792531	-0.355231563954252	0.00672754274500605	0	-0.411491344715092	0	-0.136317296552273	1197
chr2	203300001	0.0733618770473838	0	0.0255136280986741	-0.355231563954252	0.00672754274500605	0	-0.435837092402774	0	-0.136317296552273	1198
chr2	203400001	0.0733618770473838	0	0.0252240723969813	-0.355231563954252	0.00672754274500605	0	-0.476574335376551	0	-0.136317296552273	1199
chr2	203500001	0.0733618770473838	0	0.0249570213969405	-0.355231563954252	0.00672754274500605	0	-0.502820654211108	0	-0.136317296552273	1200
chr2	205900001	0.0733618770473838	0	-0.0457080546629386	-0.355231563954252	0.00672754274500605	0	-0.64330643502321	0	-0.136317296552273	1201
chr2	206000001	0.0733618770473838	0	-0.0457080546629386	-0.355231563954252	0.00672754274500605	0	-0.64330643502321	0	-0.136317296552273	1202
chr2	206100001	0.0733618770473838	0	-0.0718390565001568	-0.355231563954252	0.00672754274500605	0	-0.420303546225052	0	-0.136317296552273	1203
chr2	206700001	0.0733618770473838	0	-0.0939025397037063	-0.355231563954252	0.00672754274500605	0	-0.274252098495657	0	-0.136317296552273	1204
chr2	207000001	0.0733618770473838	0	-0.0976184028195641	-0.355231563954252	0.00672754274500605	0	-0.345316660759503	0	-0.136317296552273	1205
chr2	207100001	0.0733618770473838	0	-0.0976184028195641	-0.355231563954252	0.00672754274500605	0	-0.345316660759503	0	-0.136317296552273	1206
chr2	207500001	0.0733618770473838	0	-0.137653579713421	-0.355231563954252	0.00672754274500605	0	-0.291897047077585	0	-0.136317296552273	1207
chr2	207600001	0.0733618770473838	0	-0.137653579713421	-0.355231563954252	0.00672754274500605	0	-0.291897047077585	0	-0.136317296552273	1208
chr2	208200001	0.0733618770473838	0	-0.369651226154007	-0.355231563954252	0.00672754274500605	0	-0.303598835317766	0	-0.136317296552273	1209
chr2	208300001	0.0733618770473838	0	-0.410181238782797	-0.355231563954252	0.00672754274500605	0	-0.33125316155319	0	-0.136317296552273	1210
chr2	210000001	0.0733618770473838	-0.887645123969797	-0.519926997642267	-0.355231563954252	0.00672754274500605	0	-0.241985866468577	0	-0.136317296552273	1211
chr2	210400001	0.0733618770473838	-0.887645123969797	-0.598270963966142	-0.355231563954252	0.00672754274500605	0	-0.132656116558157	0	-0.136317296552273	1212
chr2	213200001	0.0733618770473838	-0.887645123969797	-0.651858181990042	-0.355231563954252	0.00672754274500605	0	-0.240561790487281	0	-0.136317296552273	1213
chr2	213300001	0.0733618770473838	-0.887645123969797	-0.651858181990042	-0.355231563954252	0.00672754274500605	0	-0.240561790487281	0	-0.136317296552273	1214
chr2	213400001	0.0733618770473838	-0.887645123969797	-0.651858181990042	-0.355231563954252	0.00672754274500605	0	-0.240561790487281	0	-0.136317296552273	1215
chr2	213500001	0.0733618770473838	-0.887645123969797	-0.651858181990042	-0.355231563954252	0.00672754274500605	0	-0.240561790487281	0	-0.136317296552273	1216
chr2	213600001	0.0733618770473838	-0.887645123969797	-0.651858181990042	-0.355231563954252	0.00672754274500605	0	-0.240561790487281	0	-0.136317296552273	1217
chr2	213700001	0.0733618770473838	-0.887645123969797	-0.651858181990042	-0.355231563954252	0.00672754274500605	0	-0.240561790487281	0	-0.136317296552273	1218
chr2	213800001	0.0733618770473838	-0.887645123969797	-0.651858181990042	-0.355231563954252	0.00672754274500605	0	-0.240561790487281	0	-0.136317296552273	1219
chr2	213900001	0.0733618770473838	-0.887645123969797	-0.651858181990042	-0.355231563954252	0.00672754274500605	0	-0.240561790487281	0	-0.136317296552273	1220
chr2	214000001	0.0733618770473838	-0.887645123969797	-0.651858181990042	-0.355231563954252	0.00672754274500605	0	-0.240561790487281	0	-0.136317296552273	1221
chr2	214100001	0.0733618770473838	-0.887645123969797	-0.651858181990042	-0.355231563954252	0.00672754274500605	0	-0.240561790487281	0	-0.136317296552273	1222
chr2	214200001	0.0733618770473838	-0.887645123969797	-0.651858181990042	-0.355231563954252	0.00672754274500605	0	-0.240561790487281	0	-0.136317296552273	1223
chr2	214300001	0.0733618770473838	-0.887645123969797	-0.651858181990042	-0.355231563954252	0.00672754274500605	0	-0.240561790487281	0	-0.136317296552273	1224
chr2	214400001	0.0733618770473838	-0.887645123969797	-0.651858181990042	-0.355231563954252	0.00672754274500605	0	-0.240561790487281	0	-0.136317296552273	1225
chr2	215300001	0.0733618770473838	-1.23059892186722	-0.937216751606878	-0.355231563954252	0.00672754274500605	0	-0.405291771576916	0	-0.136317296552273	1226
chr2	215400001	0.0733618770473838	-1.57355271976464	-0.945435969686484	-0.355231563954252	0.00672754274500605	0	-0.448892164026016	0	-0.136317296552273	1227
chr2	215900001	0.0733618770473838	-1.57355271976464	-1.01743073044889	-0.721604493963977	0.00672754274500605	0	-0.486875456583033	0	-0.136317296552273	1228
chr2	216000001	0.0733618770473838	-1.57355271976464	-1.03591498812297	-0.721604493963977	0.00672754274500605	0	-0.489157020408188	0	-0.136317296552273	1229
chr2	216100001	0.0733618770473838	-1.6945952366696	-1.07949279678333	-1.08797742397365	-1.86902788694602	-1.59676233022715	-0.400179649595076	0	-0.136317296552273	1230
chr2	216200001	0.0733618770473838	-1.81563775357458	-1.08610209009568	-1.08797742397365	-1.86902788694602	-1.59676233022715	-0.400179649595076	0	-0.136317296552273	1231
chr2	216400001	0.0733618770473838	-1.81563775357458	-1.10521723296455	-1.08797742397365	-1.86902788694602	-1.59676233022715	-0.318678567830913	0	-0.136317296552273	1232
chr2	216500001	0.0733618770473838	-1.81563775357458	-1.11035878276672	-1.08797742397365	-1.86902788694602	-1.59676233022715	-0.27206209803526	0	-0.136317296552273	1233
chr2	218200001	0.0733618770473838	-1.81563775357458	-1.24805983984299	-1.08797742397365	-1.86902788694602	-1.59676233022715	-0.295410414693874	0	-0.136317296552273	1234
chr2	218300001	0.0733618770473838	-1.81563775357458	-1.2634299750499	-1.08797742397365	-1.86902788694602	-1.59676233022715	-0.332126961397439	0	-0.136317296552273	1235
chr2	218400001	0.0733618770473838	-1.81563775357458	-1.27333829147499	-1.08797742397365	-1.86902788694602	-1.59676233022715	-0.294404861730295	0	-0.136317296552273	1236
chr2	218600001	0.0733618770473838	-1.81563775357458	-1.35824675393697	-1.08797742397365	-1.86902788694602	-1.59676233022715	-0.355168098552618	0	-0.136317296552273	1237
chr2	218700001	0.0733618770473838	-1.81563775357458	-1.43331455933449	-1.08797742397365	-1.86902788694602	-1.59676233022715	-0.34921057382746	0	-0.136317296552273	1238
chr2	218800001	0.0733618770473838	-1.81563775357458	-1.43675070312106	-1.08797742397365	-1.86902788694602	-1.59676233022715	-0.29193764421291	0	-0.136317296552273	1239
chr2	219100001	0.0733618770473838	-1.81563775357458	-1.29842753895432	-1.08797742397365	-1.86902788694602	-1.59676233022715	-0.322848090144218	0	-0.136317296552273	1240
chr2	219200001	0.0733618770473838	-1.81563775357458	-1.16498154079685	-1.08797742397365	-1.86902788694602	-1.59676233022715	-0.48025008454846	0	-0.136317296552273	1241
chr2	219300001	0.0733618770473838	-1.81563775357458	-0.936549595284348	-1.08797742397365	-1.86902788694602	-1.59676233022715	-0.584719655062138	0	-0.136317296552273	1242
chr2	219400001	0.0733618770473838	-1.81563775357458	-0.929923380682918	-1.08797742397365	-1.86902788694602	-1.59676233022715	-0.664692652014871	0	-0.136317296552273	1243
chr2	219500001	0.0733618770473838	-1.6784562344156	-0.874509184789677	-1.08797742397365	-1.24377607704901	-0.798381165113576	-0.752784153369553	0	-0.136317296552273	1244
chr2	222100001	0.0733618770473838	-1.12973015777974	-0.712375160162911	-1.08797742397365	0.00672754274500605	0	-0.745246389975383	0	-0.136317296552273	1245
chr2	222200001	0.0733618770473838	-0.685907595794846	-0.689035552753259	-1.08797742397365	0.00672754274500605	0	-0.816926913404686	0	-0.136317296552273	1246
chr2	222500001	0.0733618770473838	-0.242085033809938	-0.64337207389746	-0.690352579340136	0.00672754274500605	0	-0.886386116544263	0	-0.136317296552273	1247
chr2	222600001	0.0733618770473838	-0.242085033809938	-0.63573725682886	-0.690352579340136	0.00672754274500605	0	-0.886386116544263	0	-0.136317296552273	1248
chr2	222800001	0.0733618770473838	-0.242085033809938	-0.555273133949716	-0.690352579340136	0.00672754274500605	0	-0.977904619462522	0	-0.136317296552273	1249
chr2	222900001	0.0733618770473838	-0.242085033809938	-0.555273133949716	-0.690352579340136	0.00672754274500605	0	-0.977904619462522	0	-0.136317296552273	1250
chr2	223800001	0.0733618770473838	-0.242085033809938	-0.390993295838345	-0.690352579340136	0.00672754274500605	0	-1.11975333635493	0	-0.136317296552273	1251
chr2	223900001	0.0733618770473838	-0.242085033809938	-0.358034470375059	-0.690352579340136	0.00672754274500605	0	-1.11359891313126	0	-0.136317296552273	1252
chr2	224700001	0.0733618770473838	-0.242085033809938	-0.27033657036458	-0.690352579340136	0.00672754274500605	0	-1.02491175736707	0	-0.136317296552273	1253
chr2	224800001	0.0733618770473838	-0.242085033809938	-0.27033657036458	-0.690352579340136	0.00672754274500605	0	-1.02491175736707	0	-0.136317296552273	1254
chr2	224900001	0.0733618770473838	-0.242085033809938	-0.27033657036458	-0.690352579340136	0.00672754274500605	0	-1.02491175736707	0	-0.136317296552273	1255
chr2	225000001	0.0733618770473838	-0.242085033809938	-0.27033657036458	-0.690352579340136	0.00672754274500605	0	-1.02491175736707	0	-0.136317296552273	1256
chr2	226700001	0.0733618770473838	-0.242085033809938	-0.266976914593657	-0.690352579340136	0.00672754274500605	0	-1.044164112974	0	-0.136317296552273	1257
chr2	227300001	0.0733618770473838	-0.242085033809938	-0.186356887393422	-0.690352579340136	0.00672754274500605	0	-1.04448930523086	0	-0.136317296552273	1258
chr2	227400001	0.0733618770473838	-0.242085033809938	-0.179396277361291	-0.690352579340136	0.00672754274500605	0	-1.0980189892145	0	-0.136317296552273	1259
chr2	227500001	0.0733618770473838	-0.242085033809938	-0.179396277361291	-0.690352579340136	0.00672754274500605	0	-1.0980189892145	0	-0.136317296552273	1260
chr2	229700001	0.0733618770473838	-0.242085033809938	-0.13311974393467	-0.690352579340136	0.00672754274500605	0	-1.11817788187344	0	-0.136317296552273	1261
chr2	229800001	0.0733618770473838	-0.242085033809938	-0.132522025688409	-0.690352579340136	0.00672754274500605	0	-1.11817788187344	0	-0.136317296552273	1262
chr2	229900001	0.0733618770473838	-0.242085033809938	-0.132658352957736	-0.690352579340136	0.00672754274500605	0	-1.11817788187344	0	-0.136317296552273	1263
chr2	230100001	0.0733618770473838	-0.242085033809938	-0.133790322077612	-0.690352579340136	0.00672754274500605	0	-1.13089328201023	0	-0.136317296552273	1264
chr2	230200001	0.0733618770473838	-0.242085033809938	-0.133790322077612	-0.690352579340136	0.00672754274500605	0	-1.13089328201023	0	-0.136317296552273	1265
chr2	230400001	0.0733618770473838	-0.242085033809938	-0.150975279235768	-0.690352579340136	0.00672754274500605	0	-1.21170009782659	0	-0.136317296552273	1266
chr2	230500001	0.0733618770473838	-0.242085033809938	-0.167724365368699	-0.690352579340136	0.00672754274500605	0	-1.21170009782659	0	-0.136317296552273	1267
chr2	230800001	0.0733618770473838	-0.242085033809938	-0.169571033222024	-0.690352579340136	0.00672754274500605	0	-1.09352384915584	0	-0.136317296552273	1268
chr2	231100001	0.0733618770473838	-0.242085033809938	-0.206615503722507	-0.690352579340136	0.00672754274500605	0	-1.09693197244478	0	-0.136317296552273	1269
chr2	231200001	0.0733618770473838	-0.242085033809938	-0.207587293613621	-0.690352579340136	0.00672754274500605	0	-1.15504150561453	0	-0.136317296552273	1270
chr2	231300001	0.0733618770473838	-0.242085033809938	-0.231765756225424	-0.690352579340136	0.00672754274500605	0	-1.15504150561453	0	-0.136317296552273	1271
chr2	231400001	0.0733618770473838	-0.242085033809938	-0.29737996556345	-0.690352579340136	0.00672754274500605	0	-1.09749227782748	0	-0.136317296552273	1272
chr2	231700001	0.0733618770473838	-0.242085033809938	-0.455562747514976	-0.690352579340136	0.00672754274500605	0	-1.15548181546941	0	-0.136317296552273	1273
chr2	231800001	0.0733618770473838	-0.242085033809938	-0.506025282687638	-0.690352579340136	0.00672754274500605	0	-1.131553939602	0	-0.136317296552273	1274
chr2	232500001	0.0733618770473838	-0.242085033809938	-0.585024044700752	-0.690352579340136	-1.85496713213187	-1.59676233022715	-1.04306186295465	0	-0.136317296552273	1275
chr2	232700001	0.0733618770473838	-0.242085033809938	-0.662563348567393	-0.690352579340136	-1.85496713213187	-1.59676233022715	-0.934762084198615	0	-0.136317296552273	1276
chr2	233300001	0.0733618770473838	-0.242085033809938	-0.781097614016483	-0.690352579340136	-1.85496713213187	-1.59676233022715	-0.841451598501101	0	-0.136317296552273	1277
chr2	233400001	0.0733618770473838	-0.242085033809938	-0.768514262216389	-0.690352579340136	-1.85496713213187	-1.59676233022715	-0.854701725634972	0	-0.136317296552273	1278
chr2	233500001	0.0733618770473838	-0.242085033809938	-0.755930910416378	-0.690352579340136	-1.85496713213187	-1.59676233022715	-0.867951852768877	0	-0.136317296552273	1279
chr2	234400001	0.0366809385236919	-0.927992629604784	-0.85444790003716	-0.690352579340136	-1.85496713213187	-1.59676233022715	-0.76943400212399	0	-0.136317296552273	1280
chr2	234900001	0.0366809385236919	-0.927992629604784	-0.865138008694086	-0.690352579340136	-1.85496713213187	-1.59676233022715	-0.729278799377941	0	-0.136317296552273	1281
chr2	235000001	0.0366809385236919	-0.927992629604784	-0.865138008694086	-0.690352579340136	-1.85496713213187	-1.59676233022715	-0.729278799377941	0	-0.136317296552273	1282
chr2	235400001	0.0366809385236919	-0.927992629604784	-0.871372690294828	-0.556939970954719	-1.85496713213187	-1.59676233022715	-0.603508758078307	0	-0.136317296552273	1283
chr2	235500001	0.0366809385236919	-0.927992629604784	-0.871372690294828	-0.556939970954719	-1.85496713213187	-1.59676233022715	-0.603508758078307	0	-0.136317296552273	1284
chr2	235600001	0.0366809385236919	-0.927992629604784	-0.871372690294828	-0.556939970954719	-1.85496713213187	-1.59676233022715	-0.603508758078307	0	-0.136317296552273	1285
chr2	235700001	0.0366809385236919	-0.927992629604784	-0.871372690294828	-0.556939970954719	-1.85496713213187	-1.59676233022715	-0.603508758078307	0	-0.136317296552273	1286
chr2	235800001	0.0366809385236919	-0.927992629604784	-0.871372690294828	-0.556939970954719	-1.85496713213187	-1.59676233022715	-0.603508758078307	0	-0.136317296552273	1287
chr2	235900001	0.0366809385236919	-0.927992629604784	-0.871372690294828	-0.556939970954719	-1.85496713213187	-1.59676233022715	-0.603508758078307	0	-0.136317296552273	1288
chr2	236000001	0.0366809385236919	-0.927992629604784	-0.871372690294828	-0.556939970954719	-1.85496713213187	-1.59676233022715	-0.603508758078307	0	-0.136317296552273	1289
chr2	236100001	0.0366809385236919	-0.927992629604784	-0.831663142974899	-0.556939970954719	-1.85496713213187	-1.59676233022715	-0.603508758078307	0	-0.136317296552273	1290
chr2	237000001	0.0366809385236919	-0.927992629604784	-0.82211823492812	-0.556939970954719	-1.85496713213187	-1.59676233022715	-0.540373038849919	0	-0.136317296552273	1291
chr2	237100001	0.0366809385236919	-0.927992629604784	-0.82211823492812	-0.556939970954719	-1.85496713213187	-1.59676233022715	-0.540373038849919	0	-0.136317296552273	1292
chr2	237600001	0.0366809385236919	-0.927992629604784	-0.811822597750673	-0.556939970954719	-1.85496713213187	-1.59676233022715	-0.576212173238501	0	-0.136317296552273	1293
chr2	237700001	0.0366809385236919	-0.927992629604784	-0.794842128819684	-0.556939970954719	-1.85496713213187	-1.59676233022715	-0.576212173238501	0	-0.136317296552273	1294
chr2	237800001	0.0366809385236919	-0.927992629604784	-0.777424059745305	-0.556939970954719	-1.85496713213187	-1.59676233022715	-0.55209349521989	0	-0.136317296552273	1295
chr2	237900001	0.0366809385236919	-0.927992629604784	-0.77746222782346	-0.556939970954719	-1.85496713213187	-1.59676233022715	-0.508347998893244	0	-0.136317296552273	1296
chr2	238000001	0.0366809385236919	-0.927992629604784	-0.794918464975913	-0.556939970954719	-1.85496713213187	-1.59676233022715	-0.464602502566564	0	-0.136317296552273	1297
chr2	238100001	0.0366809385236919	-0.927992629604784	-0.798268352185846	-0.556939970954719	-1.85496713213187	-1.59676233022715	-0.352613980035456	0	-0.136317296552273	1298
chr2	238200001	0.0366809385236919	-0.927992629604784	-0.802632857233487	-0.556939970954719	-1.85496713213187	-1.59676233022715	-0.314903054304275	0	-0.136317296552273	1299
chr2	238300001	0.0366809385236919	-0.927992629604784	-0.774127180193622	-0.556939970954719	-1.85496713213187	-1.59676233022715	-0.279838256264217	0	-0.136317296552273	1300
chr2	238400001	0.0366809385236919	-0.927992629604784	-0.773948476049922	-0.556939970954719	-1.85496713213187	-1.59676233022715	-0.250418990189027	0	-0.136317296552273	1301
chr2	239000001	0	-0.927992629604784	-0.774075818633111	-0.556939970954719	-1.85496713213187	-1.59676233022715	-0.218331957394801	0	-0.136317296552273	1302
chr2	239100001	0	-0.927992629604784	-0.774075818633111	-0.556939970954719	-1.85496713213187	-1.59676233022715	-0.218331957394801	0	-0.136317296552273	1303
chr2	239200001	0	-0.927992629604784	-0.774075818633111	-0.556939970954719	-1.85496713213187	-1.59676233022715	-0.218331957394801	0	-0.136317296552273	1304
chr2	239300001	0	-0.927992629604784	-0.774075818633111	-0.556939970954719	-1.85496713213187	-1.59676233022715	-0.218331957394801	0	-0.136317296552273	1305
chr2	239400001	0	-0.927992629604784	-0.774075818633111	-0.556939970954719	-1.85496713213187	-1.59676233022715	-0.218331957394801	0	-0.136317296552273	1306
chr2	239800001	0	-0.927992629604784	-0.774167618223677	-0.556939970954719	-1.85496713213187	-1.59676233022715	-0.157461579596107	0	-0.136317296552273	1307
chr2	239900001	0	-0.927992629604784	-0.774167618223677	-0.556939970954719	-1.85496713213187	-1.59676233022715	-0.157461579596107	0	-0.136317296552273	1308
chr2	240000001	0	-0.927992629604784	-0.774167618223677	-0.556939970954719	-1.85496713213187	-1.59676233022715	-0.157461579596107	0	-0.136317296552273	1309
chr2	240400001	0	-0.927992629604784	-0.775951430846369	-0.556939970954719	0.00672754274500605	0	-0.138610330061904	0	-0.136317296552273	1310
chr2	240500001	0	-0.927992629604784	-0.791885231215296	-0.556939970954719	0.00672754274500605	0	-0.142186049589751	0	-0.136317296552273	1311
chr2	241000001	0	-0.927992629604784	-0.746177607313169	-0.556939970954719	0.00672754274500605	0	-0.142438705694866	0	-0.136317296552273	1312
chr2	241100001	0	-0.927992629604784	-0.700948962775461	-0.556939970954719	0.00672754274500605	0	-0.0928746114354821	0	-0.136317296552273	1313
chr2	241200001	0	-0.927992629604784	-0.667951209003909	-0.556939970954719	0.00672754274500605	0	-0.0610380204462792	0	-0.136317296552273	1314
chr2	241300001	0	-0.927992629604784	-0.643436287452644	-0.556939970954719	0.00672754274500605	0	-0.108120791523419	0	-0.136317296552273	1315
chr2	241400001	0	-0.927992629604784	-0.620845686630003	-0.556939970954719	0.00672754274500605	0	-0.14708190780086	0	-0.136317296552273	1316
chr2	241500001	0	-0.927992629604784	-0.579455298884192	-0.556939970954719	0.00672754274500605	0	-0.0328301478951832	0	-0.136317296552273	1317
chr2	241600001	0	-0.927992629604784	-0.513596116186209	-0.556939970954719	0.00672754274500605	0	0.0393978005380906	0	-0.136317296552273	1318
chr3	3100001	2.23753724994521	1.81563775357458	1.99563283143624	-0.556939970954719	1.3855562605144	1.59676233022715	0.0769647733030135	2.38857771819122	2.01633502408704	1319
chr3	4300001	2.20085631142152	1.81563775357458	1.95783772704275	-0.556939970954719	1.3855562605144	1.59676233022715	0.0548296649206283	2.38857771819122	2.01633502408704	1320
chr3	4400001	2.23753724994521	1.81563775357458	1.95153790792379	-0.556939970954719	1.3855562605144	1.59676233022715	0.0441179722748654	2.38857771819122	2.01633502408704	1321
chr3	4900001	2.23753724994521	1.81563775357458	1.88972330140749	1.35972225858502	1.3855562605144	1.59676233022715	-0.00590178648291548	2.38857771819122	2.01633502408704	1322
chr3	5100001	2.23753724994521	1.81563775357458	1.84561349201974	1.35972225858502	1.3855562605144	1.59676233022715	0.0877471466124883	2.38857771819122	2.01633502408704	1323
chr3	5200001	2.23753724994521	1.81563775357458	1.83597280740047	1.35972225858502	1.3855562605144	1.59676233022715	0.116553051266096	2.38857771819122	2.01633502408704	1324
chr3	8500001	2.23753724994521	1.81563775357458	1.81247006684261	1.35972225858502	1.3855562605144	1.59676233022715	0.132026056439137	2.38857771819122	2.01633502408704	1325
chr3	9300001	2.2742181884689	1.81563775357458	1.62976178869529	1.35972225858502	1.3855562605144	1.59676233022715	0.155538832184614	2.38857771819122	2.01633502408704	1326
chr3	9400001	2.2742181884689	1.81563775357458	1.5627915431148	1.35972225858502	1.3855562605144	1.59676233022715	0.198629877333714	2.38857771819122	2.01633502408704	1327
chr3	9600001	2.2742181884689	1.81563775357458	1.50487076836711	1.35972225858502	1.3855562605144	1.59676233022715	0.135210794565651	2.38857771819122	2.01633502408704	1328
chr3	9700001	2.2742181884689	1.81563775357458	1.41421036243649	1.35972225858502	1.3855562605144	1.59676233022715	0.225190141729832	2.38857771819122	2.01633502408704	1329
chr3	9800001	2.2742181884689	1.81563775357458	1.27243884482647	1.35972225858502	1.3855562605144	1.59676233022715	0.335528184555057	2.38857771819122	2.01633502408704	1330
chr3	9900001	2.2742181884689	1.81563775357458	1.24972134750697	1.35972225858502	1.3855562605144	1.59676233022715	0.640326114764489	2.38857771819122	2.01633502408704	1331
chr3	10000001	2.2742181884689	1.81563775357458	1.22757054931273	1.35972225858502	1.3855562605144	1.59676233022715	0.795698088912262	2.38857771819122	2.01633502408704	1332
chr3	10100001	2.2742181884689	1.81563775357458	1.21031814373679	1.35972225858502	1.3855562605144	1.59676233022715	0.893571416830221	2.38857771819122	2.01633502408704	1333
chr3	11500001	2.2742181884689	1.81563775357458	1.1067090169456	1.35972225858502	1.3855562605144	1.59676233022715	1.37145957827037	2.38857771819122	2.01633502408704	1334
chr3	11600001	2.2742181884689	1.81563775357458	1.08724350020727	1.35972225858502	1.3855562605144	1.59676233022715	1.40744101455627	2.38857771819122	2.01633502408704	1335
chr3	11700001	2.2742181884689	1.81563775357458	1.08451042864089	1.35972225858502	1.3855562605144	1.59676233022715	1.49155424401028	2.38857771819122	2.01633502408704	1336
chr3	12400001	2.16417537289782	1.81563775357458	1.11233680839771	1.35972225858502	1.3855562605144	1.59676233022715	1.69108193567629	2.38857771819122	2.01633502408704	1337
chr3	12500001	2.2742181884689	1.81563775357458	1.15397847802739	1.35972225858502	1.3855562605144	1.59676233022715	1.80552858438838	2.38857771819122	2.01633502408704	1338
chr3	12600001	2.2742181884689	1.81563775357458	1.19746238607639	1.35972225858502	1.3855562605144	1.59676233022715	1.90135417744377	2.38857771819122	2.01633502408704	1339
chr3	12800001	2.2742181884689	1.81563775357458	1.21431870196232	1.35972225858502	1.3855562605144	1.59676233022715	1.94665322560204	2.38857771819122	2.01633502408704	1340
chr3	13400001	2.12749443437413	1.81563775357458	1.28808533022297	1.35972225858502	1.3855562605144	1.59676233022715	2.0166288071711	2.38857771819122	2.01633502408704	1341
chr3	14100001	2.2742181884689	1.81563775357458	1.73997628967339	1.35972225858502	1.3855562605144	1.59676233022715	1.98809185389002	2.38857771819122	2.01633502408704	1342
chr3	14200001	2.2742181884689	1.81563775357458	1.80904647476646	1.35972225858502	1.3855562605144	1.59676233022715	2.02619355122837	2.38857771819122	2.01633502408704	1343
chr3	14400001	2.2742181884689	1.81563775357458	1.84258203145842	2.36953935838707	1.3855562605144	1.59676233022715	2.18221346481111	2.38857771819122	2.01633502408704	1344
chr3	14600001	2.2742181884689	1.81563775357458	1.87345285039416	2.36953935838707	1.3855562605144	1.59676233022715	2.18672110766116	2.38857771819122	2.01633502408704	1345
chr3	15000001	2.2742181884689	1.81563775357458	2.04786989284524	2.36953935838707	2.03424696678113	1.59676233022715	2.1884290565004	2.38857771819122	2.01633502408704	1346
chr3	15200001	2.2742181884689	1.81563775357458	2.19993811887179	2.36953935838707	2.35859231991449	1.59676233022715	2.30856102939622	2.38857771819122	2.01633502408704	1347
chr3	15400001	2.2742181884689	1.81563775357458	2.37045834013512	2.36953935838707	2.35859231991449	1.59676233022715	2.19898971972426	2.38857771819122	2.01633502408704	1348
chr3	15500001	2.2742181884689	1.81563775357458	2.41845059781459	2.36953935838707	2.35859231991449	1.59676233022715	2.21673423474963	2.38857771819122	2.01633502408704	1349
chr3	15600001	2.2742181884689	1.81563775357458	2.46402215138256	2.36953935838707	2.35859231991449	1.59676233022715	2.26843018325334	2.38857771819122	2.01633502408704	1350
chr3	16200001	2.2742181884689	1.81563775357458	2.52454697048021	2.36953935838707	2.35859231991449	1.59676233022715	2.29246810652956	2.38857771819122	2.01633502408704	1351
chr3	17100001	2.2742181884689	1.81563775357458	2.55324033932024	2.36953935838707	2.35859231991449	1.59676233022715	2.27496181304021	2.38857771819122	2.01633502408704	1352
chr3	17200001	2.2742181884689	1.81563775357458	2.55324033932024	2.36953935838707	2.35859231991449	1.59676233022715	2.27496181304021	2.38857771819122	2.01633502408704	1353
chr3	17300001	2.2742181884689	1.81563775357458	2.55324033932024	2.36953935838707	2.35859231991449	1.59676233022715	2.27496181304021	2.38857771819122	2.01633502408704	1354
chr3	17400001	2.2742181884689	1.81563775357458	2.55324033932024	2.36953935838707	2.35859231991449	1.59676233022715	2.27496181304021	2.38857771819122	2.01633502408704	1355
chr3	17500001	2.2742181884689	1.81563775357458	2.55324033932024	2.36953935838707	2.35859231991449	1.59676233022715	2.27496181304021	2.38857771819122	2.01633502408704	1356
chr3	17600001	2.2742181884689	1.81563775357458	2.55324033932024	2.36953935838707	2.35859231991449	1.59676233022715	2.27496181304021	2.38857771819122	2.01633502408704	1357
chr3	17700001	2.2742181884689	1.81563775357458	2.55324033932024	2.36953935838707	2.35859231991449	1.59676233022715	2.27496181304021	2.38857771819122	2.01633502408704	1358
chr3	18300001	2.2742181884689	1.81563775357458	2.56055727283127	2.36953935838707	2.35859231991449	1.59676233022715	2.24287852224846	2.38857771819122	2.01633502408704	1359
chr3	18400001	2.2742181884689	1.81563775357458	2.56055727283127	2.36953935838707	2.35859231991449	1.59676233022715	2.24287852224846	2.38857771819122	2.01633502408704	1360
chr3	19900001	2.2742181884689	1.81563775357458	2.64016407086604	2.36953935838707	2.35859231991449	1.59676233022715	2.30466607155847	2.38857771819122	2.01633502408704	1361
chr3	23200001	2.2742181884689	1.81563775357458	2.679281350937	2.36953935838707	2.35859231991449	1.59676233022715	2.29037776516049	2.38857771819122	2.01633502408704	1362
chr3	23300001	2.2742181884689	1.81563775357458	2.679281350937	2.36953935838707	2.35859231991449	1.59676233022715	2.29037776516049	2.38857771819122	2.01633502408704	1363
chr3	23400001	2.2742181884689	1.81563775357458	2.679281350937	2.36953935838707	2.35859231991449	1.59676233022715	2.29037776516049	2.38857771819122	2.01633502408704	1364
chr3	23500001	2.2742181884689	1.81563775357458	2.679281350937	2.36953935838707	2.35859231991449	1.59676233022715	2.29037776516049	2.38857771819122	2.01633502408704	1365
chr3	23900001	2.2742181884689	1.81563775357458	2.70062782741124	2.36953935838707	2.35859231991449	1.59676233022715	2.37310528104888	2.38857771819122	2.01633502408704	1366
chr3	25700001	2.16417537289782	1.81563775357458	2.72850709666953	2.36953935838707	2.35859231991449	1.59676233022715	2.20698763739775	2.38857771819122	2.01633502408704	1367
chr3	27300001	2.2742181884689	1.81563775357458	2.73115407814545	2.36953935838707	2.35859231991449	1.59676233022715	2.30445129458642	2.38857771819122	2.01633502408704	1368
chr3	27400001	2.2742181884689	1.81563775357458	2.73115407814545	2.36953935838707	2.35859231991449	1.59676233022715	2.30445129458642	2.38857771819122	2.01633502408704	1369
chr3	28200001	2.2742181884689	1.81563775357458	2.73224901140634	2.36953935838707	2.35859231991449	1.59676233022715	2.29709311085715	2.38857771819122	2.01633502408704	1370
chr3	28300001	2.2742181884689	1.81563775357458	2.73218124551112	2.36953935838707	2.35859231991449	1.59676233022715	2.27961968664054	2.38857771819122	2.01633502408704	1371
chr3	30600001	2.2742181884689	1.81563775357458	2.73252640592062	2.36953935838707	2.35859231991449	1.59676233022715	2.22954219578948	2.38857771819122	2.01633502408704	1372
chr3	31500001	2.2742181884689	1.81563775357458	2.73276764271374	2.36953935838707	2.35859231991449	1.59676233022715	2.17885616257604	2.38857771819122	2.01633502408704	1373
chr3	31600001	2.2742181884689	1.81563775357458	2.73222375701712	2.36953935838707	2.35859231991449	1.59676233022715	2.15842264244931	2.38857771819122	2.01633502408704	1374
chr3	32300001	2.2742181884689	1.81563775357458	2.71896481870216	2.36953935838707	2.35859231991449	1.59676233022715	2.10072329278046	2.38857771819122	2.01633502408704	1375
chr3	32400001	2.2742181884689	1.81563775357458	2.69617522214481	2.36953935838707	2.35859231991449	1.59676233022715	2.09399617000751	2.38857771819122	2.01633502408704	1376
chr3	32500001	2.2742181884689	1.81563775357458	2.67135209530642	2.36953935838707	2.35859231991449	1.59676233022715	2.15935325191616	2.38857771819122	2.01633502408704	1377
chr3	32900001	2.2742181884689	1.81563775357458	2.64094966255154	2.36953935838707	2.35859231991449	1.59676233022715	2.12902254225277	2.38857771819122	2.01633502408704	1378
chr3	33000001	2.2742181884689	1.81563775357458	2.63339951530044	2.36953935838707	2.35859231991449	1.59676233022715	2.12014695293454	2.38857771819122	2.01633502408704	1379
chr3	33100001	2.2742181884689	1.81563775357458	2.60205456827661	2.36953935838707	2.35859231991449	1.59676233022715	1.99257244517139	2.38857771819122	2.01633502408704	1380
chr3	33300001	2.2742181884689	1.81563775357458	2.57041057650276	2.36953935838707	2.35859231991449	1.59676233022715	2.05760662904788	2.38857771819122	2.01633502408704	1381
chr3	33400001	2.2742181884689	1.81563775357458	2.54087382672071	2.36953935838707	2.35859231991449	1.59676233022715	2.07135835369694	2.38857771819122	2.01633502408704	1382
chr3	36900001	2.2742181884689	1.81563775357458	2.33762781556954	0.862503434594491	2.35859231991449	1.59676233022715	1.91106201515779	2.38857771819122	2.01633502408704	1383
chr3	37000001	2.2742181884689	1.81563775357458	2.26645044488107	0.862503434594491	2.35859231991449	1.59676233022715	1.90460105034948	2.38857771819122	2.01633502408704	1384
chr3	37100001	2.2742181884689	1.81563775357458	2.23892607073873	0.862503434594491	2.35859231991449	1.59676233022715	1.91938272620064	2.38857771819122	2.01633502408704	1385
chr3	37200001	2.2742181884689	1.81563775357458	2.21545391928206	0.862503434594491	2.35859231991449	1.59676233022715	2.01702608264271	2.38857771819122	2.01633502408704	1386
chr3	37300001	2.2742181884689	1.81563775357458	2.21545391928206	0.862503434594491	2.35859231991449	1.59676233022715	2.01702608264271	2.38857771819122	2.01633502408704	1387
chr3	37800001	2.2742181884689	1.81563775357458	2.12770573505005	0.862503434594491	2.35859231991449	1.59676233022715	1.96017290218211	2.38857771819122	2.01633502408704	1388
chr3	37900001	2.2742181884689	1.81563775357458	2.06775675969321	0.862503434594491	2.35859231991449	1.59676233022715	1.97162467054048	2.38857771819122	2.01633502408704	1389
chr3	38100001	2.2742181884689	1.81563775357458	1.9348473846422	0.862503434594491	2.35859231991449	1.59676233022715	2.06050113265049	2.38857771819122	2.01633502408704	1390
chr3	38200001	2.2742181884689	1.81563775357458	1.87320314374798	0.862503434594491	2.35859231991449	1.59676233022715	2.15806528731453	2.38857771819122	2.01633502408704	1391
chr3	38400001	2.2742181884689	1.81563775357458	1.7078821540579	0.862503434594491	2.35859231991449	1.59676233022715	2.0971897594728	2.38857771819122	2.01633502408704	1392
chr3	39000001	2.2742181884689	1.81563775357458	1.50694429001036	0.862503434594491	2.35859231991449	1.59676233022715	1.93049781251478	2.38857771819122	2.01633502408704	1393
chr3	39300001	2.23753724994521	1.81563775357458	1.05791117578944	0.862503434594491	2.35859231991449	1.59676233022715	1.93981574029373	2.38857771819122	2.01633502408704	1394
chr3	39400001	2.23753724994521	1.81563775357458	1.01706114321573	0.862503434594491	2.35859231991449	1.59676233022715	1.95264931290698	2.38857771819122	2.01633502408704	1395
chr3	40300001	2.23753724994521	0.968340135239771	0.758771343882228	0.862503434594491	0.00672754274500605	0	1.93053076471078	2.38857771819122	2.01633502408704	1396
chr3	40400001	2.23753724994521	0.887645123969797	0.579561260759937	0.862503434594491	0.00672754274500605	0	1.9306162483361	2.38857771819122	2.01633502408704	1397
chr3	40500001	2.23753724994521	0	0.42825868945361	0.862503434594491	0.00672754274500605	0	2.06791656993635	2.38857771819122	2.01633502408704	1398
chr3	42000001	2.2742181884689	0	0.257754702932294	0.862503434594491	0.00672754274500605	0	2.09111570986471	2.38857771819122	2.01633502408704	1399
chr3	42100001	2.2742181884689	0	0.257754702932294	0.862503434594491	0.00672754274500605	0	2.09111570986471	2.38857771819122	2.01633502408704	1400
chr3	42200001	2.2742181884689	0	0.257754702932294	0.862503434594491	0.00672754274500605	0	2.09111570986471	2.38857771819122	2.01633502408704	1401
chr3	42500001	2.2742181884689	0	0.227259512737582	0.862503434594491	0.00672754274500605	0	2.12356065093609	2.38857771819122	2.01633502408704	1402
chr3	42600001	2.23753724994521	0	0.155935594514585	0.862503434594491	0.00672754274500605	0	2.10045106135475	2.38857771819122	2.01633502408704	1403
chr3	42700001	2.23753724994521	0	0.0852900503282565	0.862503434594491	0.00672754274500605	0	2.03789007889	2.38857771819122	2.01633502408704	1404
chr3	42800001	2.23753724994521	0	0.0657072610770101	0.862503434594491	0.00672754274500605	0	2.03789007889	2.38857771819122	2.01633502408704	1405
chr3	43000001	2.23753724994521	0	0.101002612907899	0.862503434594491	0.00672754274500605	0	1.97336101247274	2.38857771819122	2.01633502408704	1406
chr3	43100001	2.23753724994521	0	0.101002612907899	0.862503434594491	0.00672754274500605	0	1.97336101247274	2.38857771819122	2.01633502408704	1407
chr3	43200001	2.23753724994521	0	0.102419917841004	0.862503434594491	0.00672754274500605	0	1.95649112936056	2.38857771819122	2.01633502408704	1408
chr3	43300001	2.23753724994521	0	0.120231419823914	0.862503434594491	0.00672754274500605	0	1.88580614649913	2.38857771819122	2.01633502408704	1409
chr3	43400001	2.23753724994521	0	0.120231419823914	0.862503434594491	0.00672754274500605	0	1.81512116363766	2.38857771819122	2.01633502408704	1410
chr3	43500001	2.23753724994521	0	0.138042921806906	0.862503434594491	0.00672754274500605	0	1.81512116363766	2.38857771819122	2.01633502408704	1411
chr3	43600001	2.23753724994521	0	0.155921831365308	0.862503434594491	0.00672754274500605	0	1.76284047593849	2.38857771819122	2.01633502408704	1412
chr3	44700001	2.2742181884689	0	0.341991369558749	0.862503434594491	0.00672754274500605	0	1.28699482716241	2.38857771819122	2.01633502408704	1413
chr3	44900001	2.2742181884689	0	0.487085318610013	0.822538732430066	0.00672754274500605	0	1.1647834485129	2.38857771819122	2.01633502408704	1414
chr3	45000001	2.2742181884689	0	0.512602909507572	0.822538732430066	0.00672754274500605	0	1.13734851848337	2.38857771819122	2.01633502408704	1415
chr3	45100001	2.2742181884689	0	0.532481842731886	0.822538732430066	0.00672754274500605	0	1.11537426179218	2.38857771819122	2.01633502408704	1416
chr3	45500001	2.2742181884689	0	0.544864505795958	0.822538732430066	0.00672754274500605	0	1.05897799089646	2.38857771819122	2.01633502408704	1417
chr3	45600001	2.2742181884689	0	0.552376762814901	0.822538732430066	0.00672754274500605	0	1.03544260923853	2.38857771819122	2.01633502408704	1418
chr3	45700001	2.2742181884689	0	0.574190236010713	0.822538732430066	0.00672754274500605	0	1.03544260923853	2.38857771819122	2.01633502408704	1419
chr3	45900001	2.2742181884689	0	0.619401962135254	0.822538732430066	0.00672754274500605	0	0.979768182265299	2.38857771819122	2.01633502408704	1420
chr3	46900001	2.2742181884689	1.81563775357458	0.882501880155093	0.822538732430066	0.00672754274500605	0	0.86892490015691	2.38857771819122	2.01633502408704	1421
chr3	47000001	2.2742181884689	1.81563775357458	0.901118391138557	0.822538732430066	0.00672754274500605	0	0.962627718155183	2.38857771819122	2.01633502408704	1422
chr3	47100001	2.2742181884689	1.81563775357458	0.919523437465167	0.822538732430066	0.00672754274500605	0	1.04122465496275	2.38857771819122	2.01633502408704	1423
chr3	47200001	2.2742181884689	1.81563775357458	0.990582204165154	0.822538732430066	0.00672754274500605	0	1.08769203776101	2.38857771819122	2.01633502408704	1424
chr3	47300001	2.2742181884689	1.81563775357458	1.06865654784582	0.822538732430066	0.00672754274500605	0	1.0717618631403	2.38857771819122	2.01633502408704	1425
chr3	47400001	2.2742181884689	1.81563775357458	1.13333064093497	0.822538732430066	0.00672754274500605	0	1.08204441284448	2.38857771819122	2.01633502408704	1426
chr3	47500001	2.2742181884689	1.81563775357458	1.21079763250299	0.822538732430066	0.00672754274500605	0	1.11853808613099	2.38857771819122	2.01633502408704	1427
chr3	47600001	2.2742181884689	1.81563775357458	1.21905803789251	0.822538732430066	0.00672754274500605	0	1.1291405777055	2.38857771819122	2.01633502408704	1428
chr3	47700001	2.2742181884689	1.81563775357458	1.21905803789251	0.822538732430066	0.00672754274500605	0	1.1291405777055	2.38857771819122	2.01633502408704	1429
chr3	47800001	2.2742181884689	1.81563775357458	1.2948326368071	0.822538732430066	0.00672754274500605	0	1.12464215759946	2.38857771819122	2.01633502408704	1430
chr3	48200001	2.2742181884689	1.81563775357458	1.31498078827472	0.822538732430066	0.00672754274500605	0	0.97963646622993	2.38857771819122	2.01633502408704	1431
chr3	48300001	2.2742181884689	1.81563775357458	1.33119118149852	0.822538732430066	0.00672754274500605	0	0.975148539480047	2.38857771819122	2.01633502408704	1432
chr3	48400001	2.2742181884689	1.81563775357458	1.34152876135258	0.822538732430066	0.00672754274500605	0	0.988578448951763	2.38857771819122	2.01633502408704	1433
chr3	48500001	2.2742181884689	1.81563775357458	1.43839734111117	0.822538732430066	0.00672754274500605	0	1.07293006988705	2.38857771819122	2.01633502408704	1434
chr3	48600001	2.2742181884689	1.81563775357458	1.46686667876735	0.822538732430066	0.00672754274500605	0	1.01058260141378	2.38857771819122	2.01633502408704	1435
chr3	48700001	2.2742181884689	1.81563775357458	1.48012029798895	0.822538732430066	0.00672754274500605	0	0.987094051639932	2.38857771819122	2.01633502408704	1436
chr3	48800001	2.2742181884689	1.81563775357458	1.4559694838778	0.822538732430066	0.00672754274500605	0	0.967626004190407	2.38857771819122	2.01633502408704	1437
chr3	48900001	2.2742181884689	1.81563775357458	1.47788681285414	1.0914275887745	0.00672754274500605	0	1.00761683715315	2.38857771819122	2.01633502408704	1438
chr3	49000001	2.2742181884689	1.81563775357458	1.47785279436029	1.0914275887745	0.00672754274500605	0	1.08004912991645	2.38857771819122	2.01633502408704	1439
chr3	49100001	2.2742181884689	1.81563775357458	1.47372645041318	1.0914275887745	0.00672754274500605	0	1.03149094513826	2.38857771819122	2.01633502408704	1440
chr3	49200001	2.2742181884689	1.81563775357458	1.51549703706629	1.0914275887745	0.00672754274500605	0	1.23220797316942	2.38857771819122	2.01633502408704	1441
chr3	49300001	2.2742181884689	1.81563775357458	1.55353598227143	1.0914275887745	0.00672754274500605	0	1.32247015539275	2.38857771819122	2.01633502408704	1442
chr3	49400001	2.2742181884689	1.81563775357458	1.61539156292849	1.0914275887745	0.00672754274500605	0	1.41286683782151	2.38857771819122	2.01633502408704	1443
chr3	49500001	2.2742181884689	1.81563775357458	1.68106293984498	1.0914275887745	0.00672754274500605	0	1.34244258426226	2.38857771819122	2.01633502408704	1444
chr3	49600001	2.2742181884689	1.81563775357458	1.68363139115949	1.0914275887745	0.00672754274500605	0	1.41461219195321	2.38857771819122	2.01633502408704	1445
chr3	49700001	2.2742181884689	1.81563775357458	1.69879464594275	1.0914275887745	0.00672754274500605	0	1.51020783663022	2.38857771819122	2.01633502408704	1446
chr3	49900001	2.2742181884689	1.81563775357458	1.78924259004132	1.0914275887745	2.38304238894509	1.59676233022715	1.4103360319725	2.38857771819122	2.01633502408704	1447
chr3	50000001	2.2742181884689	1.81563775357458	1.83567755306362	1.0914275887745	2.38304238894509	1.59676233022715	1.43745229816938	2.38857771819122	2.01633502408704	1448
chr3	50100001	2.2742181884689	1.81563775357458	1.8684141575692	1.0914275887745	2.38304238894509	1.59676233022715	1.48377778327334	2.38857771819122	2.01633502408704	1449
chr3	50200001	2.2742181884689	1.81563775357458	2.18106446084401	1.0914275887745	2.38304238894509	1.59676233022715	1.67594273824065	2.38857771819122	2.01633502408704	1450
chr3	50300001	2.2742181884689	1.81563775357458	2.41284784075954	1.0914275887745	2.38304238894509	1.59676233022715	1.61318545152831	2.38857771819122	2.01633502408704	1451
chr3	50500001	2.2742181884689	1.81563775357458	2.52809008068194	1.0914275887745	2.38304238894509	1.59676233022715	1.54903317564384	2.38857771819122	2.01633502408704	1452
chr3	50600001	2.2742181884689	1.81563775357458	2.59837210018466	1.0914275887745	2.38304238894509	1.59676233022715	1.5966907005329	2.38857771819122	2.01633502408704	1453
chr3	51300001	2.2742181884689	1.81563775357458	2.63145211355762	2.36415229905555	2.38304238894509	1.59676233022715	1.7203067876579	2.38857771819122	2.01633502408704	1454
chr3	51600001	2.2742181884689	1.81563775357458	2.65548315054326	2.36415229905555	2.38304238894509	1.59676233022715	1.62238134194323	2.38857771819122	2.01633502408704	1455
chr3	51700001	2.2742181884689	1.81563775357458	2.66197081271763	2.36415229905555	2.38304238894509	1.59676233022715	1.6007893273971	2.38857771819122	2.01633502408704	1456
chr3	51900001	2.2742181884689	1.81563775357458	2.72367098630258	2.36415229905555	2.38304238894509	1.59676233022715	1.58041903432892	2.38857771819122	2.01633502408704	1457
chr3	52000001	2.2742181884689	1.81563775357458	2.73668235343154	2.36415229905555	2.38304238894509	1.59676233022715	1.59032799875986	2.38857771819122	2.01633502408704	1458
chr3	52100001	2.2742181884689	1.81563775357458	2.74020482747137	2.36415229905555	2.38304238894509	1.59676233022715	1.53750349781157	2.38857771819122	2.01633502408704	1459
chr3	52200001	2.2742181884689	1.81563775357458	2.73915459591589	2.36415229905555	2.38304238894509	1.59676233022715	1.48923415162705	2.38857771819122	2.01633502408704	1460
chr3	52400001	2.2742181884689	1.81563775357458	2.68177362292753	2.36415229905555	2.38304238894509	1.59676233022715	1.65743873351897	2.38857771819122	2.01633502408704	1461
chr3	52500001	2.2742181884689	1.81563775357458	2.68021299806818	2.36415229905555	2.38304238894509	1.59676233022715	1.77968952091233	2.38857771819122	2.01633502408704	1462
chr3	52600001	2.2742181884689	1.81563775357458	2.67404777493268	2.36415229905555	2.38304238894509	1.59676233022715	1.87419676524779	2.38857771819122	2.01633502408704	1463
chr3	52700001	2.2742181884689	1.81563775357458	2.66058926562877	2.36415229905555	2.38304238894509	1.59676233022715	1.91045525936829	2.38857771819122	2.01633502408704	1464
chr3	53000001	2.2742181884689	1.81563775357458	2.62530853865891	2.36415229905555	2.38304238894509	1.59676233022715	1.98829098174404	2.38857771819122	2.01633502408704	1465
chr3	53100001	2.2742181884689	1.81563775357458	2.61361773123377	2.36415229905555	2.38304238894509	1.59676233022715	1.95774050762409	2.38857771819122	2.01633502408704	1466
chr3	53200001	2.2742181884689	1.81563775357458	2.58422616427491	2.36415229905555	2.38304238894509	1.59676233022715	1.9667182265379	2.38857771819122	2.01633502408704	1467
chr3	53300001	2.2742181884689	1.81563775357458	2.56386696918039	2.36415229905555	2.38304238894509	1.59676233022715	1.98594708785115	2.38857771819122	2.01633502408704	1468
chr3	56500001	2.23753724994521	1.81563775357458	2.39280319370167	2.36415229905555	2.38304238894509	1.59676233022715	2.08859880509456	2.38857771819122	2.01633502408704	1469
chr3	56600001	2.2742181884689	1.81563775357458	2.39280319370167	2.36415229905555	2.38304238894509	1.59676233022715	2.08859880509456	2.38857771819122	2.01633502408704	1470
chr3	56700001	2.2742181884689	1.81563775357458	2.36852276563404	2.36415229905555	2.38304238894509	1.59676233022715	2.07729975004006	2.38857771819122	2.01633502408704	1471
chr3	56800001	2.2742181884689	1.81563775357458	2.36852276563404	2.36415229905555	2.38304238894509	1.59676233022715	2.07729975004006	2.38857771819122	2.01633502408704	1472
chr3	56900001	2.2742181884689	1.81563775357458	2.36852276563404	2.36415229905555	2.38304238894509	1.59676233022715	2.07729975004006	2.38857771819122	2.01633502408704	1473
chr3	57000001	2.2742181884689	1.81563775357458	2.34163712184423	2.36415229905555	2.38304238894509	1.59676233022715	2.07729975004006	2.38857771819122	2.01633502408704	1474
chr3	57500001	2.2742181884689	1.81563775357458	2.20213458168955	2.36415229905555	2.38304238894509	1.59676233022715	2.14243825896605	2.38857771819122	2.01633502408704	1475
chr3	57600001	2.2742181884689	1.81563775357458	2.16183731600251	1.68400675827263	2.38304238894509	1.59676233022715	2.09911135119439	2.38857771819122	2.01633502408704	1476
chr3	57700001	2.2742181884689	1.81563775357458	2.10229675941703	1.68400675827263	2.38304238894509	1.59676233022715	2.02844815281824	2.38857771819122	2.01633502408704	1477
chr3	57800001	2.2742181884689	1.81563775357458	2.10229675941703	1.68400675827263	2.38304238894509	1.59676233022715	2.02844815281824	2.38857771819122	2.01633502408704	1478
chr3	57900001	2.2742181884689	1.81563775357458	2.10229675941703	1.68400675827263	2.38304238894509	1.59676233022715	2.02844815281824	2.38857771819122	2.01633502408704	1479
chr3	58000001	2.2742181884689	1.81563775357458	2.07138882138773	1.68400675827263	2.38304238894509	1.59676233022715	1.95486141416596	2.38857771819122	2.01633502408704	1480
chr3	58100001	2.2742181884689	1.81563775357458	2.05444629593396	1.68400675827263	2.38304238894509	1.59676233022715	1.95486141416596	2.38857771819122	2.01633502408704	1481
chr3	58200001	2.2742181884689	1.81563775357458	1.98587941910772	1.68400675827263	2.38304238894509	1.59676233022715	1.89891606003003	2.38857771819122	2.01633502408704	1482
chr3	58300001	2.2742181884689	1.81563775357458	1.81831891894405	1.68400675827263	2.38304238894509	1.59676233022715	1.91189612201643	2.38857771819122	2.01633502408704	1483
chr3	58400001	2.2742181884689	1.81563775357458	1.74223887240863	1.68400675827263	1.83099213988315	1.59676233022715	1.91177580869794	2.38857771819122	2.01633502408704	1484
chr3	63800001	2.2742181884689	1.81563775357458	1.42167100401225	1.68400675827263	1.27894189082121	1.59676233022715	2.132314429385	2.38857771819122	2.01633502408704	1485
chr3	63900001	2.2742181884689	1.81563775357458	1.41567463984316	1.68400675827263	1.27894189082121	1.59676233022715	2.13991335067414	2.38857771819122	2.01633502408704	1486
chr3	64000001	2.2742181884689	1.81563775357458	1.38698767622002	1.68400675827263	1.27894189082121	1.59676233022715	2.15648616381072	2.38857771819122	2.01633502408704	1487
chr3	66100001	2.2742181884689	1.81563775357458	1.28592489929605	1.68400675827263	1.27894189082121	1.59676233022715	1.91868516683357	2.38857771819122	2.01633502408704	1488
chr3	66200001	2.2742181884689	1.81563775357458	1.28592489929605	1.68400675827263	1.27894189082121	1.59676233022715	1.91868516683357	2.38857771819122	2.01633502408704	1489
chr3	66300001	2.2742181884689	1.81563775357458	1.28455834760655	1.68400675827263	1.27894189082121	1.59676233022715	1.87093674578395	2.38857771819122	2.01633502408704	1490
chr3	67300001	2.20085631142152	1.81563775357458	1.3152119059878	1.68400675827263	1.27894189082121	1.59676233022715	1.84752899614942	2.38857771819122	2.01633502408704	1491
chr3	67400001	2.20085631142152	1.81563775357458	1.3152119059878	1.68400675827263	1.27894189082121	1.59676233022715	1.84752899614942	2.38857771819122	2.01633502408704	1492
chr3	67500001	2.20085631142152	1.81563775357458	1.3152119059878	1.68400675827263	1.27894189082121	1.59676233022715	1.84752899614942	2.38857771819122	2.01633502408704	1493
chr3	67600001	2.20085631142152	1.81563775357458	1.3152119059878	1.68400675827263	1.27894189082121	1.59676233022715	1.84752899614942	2.38857771819122	2.01633502408704	1494
chr3	68900001	2.20085631142152	1.81563775357458	1.27539432790398	1.68400675827263	1.27894189082121	1.59676233022715	1.77720101917618	2.38857771819122	2.01633502408704	1495
chr3	69000001	2.2742181884689	1.81563775357458	1.29247908946356	1.68400675827263	1.27894189082121	1.59676233022715	1.85154036260227	2.38857771819122	2.01633502408704	1496
chr3	69100001	2.2742181884689	1.81563775357458	1.28647105989684	1.68400675827263	1.27894189082121	1.59676233022715	1.99090624549111	2.38857771819122	2.01633502408704	1497
chr3	69700001	2.2742181884689	1.81563775357458	1.24424003883514	1.68400675827263	1.27894189082121	1.59676233022715	2.15906941054018	2.38857771819122	2.01633502408704	1498
chr3	69800001	2.2742181884689	1.81563775357458	1.24424003883514	1.68400675827263	1.27894189082121	1.59676233022715	2.15906941054018	2.38857771819122	2.01633502408704	1499
chr3	69900001	2.23753724994521	1.81563775357458	1.24424003883514	1.68400675827263	1.27894189082121	1.59676233022715	2.15906941054018	2.38857771819122	2.01633502408704	1500
chr3	72300001	2.23753724994521	1.81563775357458	1.30398623425609	1.68400675827263	1.27894189082121	1.59676233022715	2.17027997379696	2.38857771819122	2.01633502408704	1501
chr3	72400001	2.2742181884689	1.81563775357458	1.30398623425609	1.68400675827263	1.27894189082121	1.59676233022715	2.17027997379696	2.38857771819122	2.01633502408704	1502
chr3	72900001	2.2742181884689	1.81563775357458	1.37406460816308	1.68400675827263	1.27894189082121	1.59676233022715	2.16101476369188	2.38857771819122	2.01633502408704	1503
chr3	73000001	2.2742181884689	1.81563775357458	1.38410174533701	1.68400675827263	1.27894189082121	1.59676233022715	2.16101476369188	2.38857771819122	2.01633502408704	1504
chr3	73300001	2.2742181884689	1.81563775357458	1.42062957890588	1.68400675827263	1.27894189082121	1.59676233022715	2.16902825465876	2.38857771819122	2.01633502408704	1505
chr3	73400001	2.2742181884689	1.81563775357458	1.42062957890588	1.68400675827263	1.27894189082121	1.59676233022715	2.16902825465876	2.38857771819122	2.01633502408704	1506
chr3	73500001	2.2742181884689	1.81563775357458	1.42062957890588	1.68400675827263	1.27894189082121	1.59676233022715	2.16902825465876	2.38857771819122	2.01633502408704	1507
chr3	73600001	2.2742181884689	1.81563775357458	1.42062957890588	1.68400675827263	1.27894189082121	1.59676233022715	2.16902825465876	2.38857771819122	2.01633502408704	1508
chr3	78500001	2.2742181884689	1.81563775357458	1.78750265288925	1.68400675827263	1.27894189082121	1.59676233022715	2.34826332676437	2.38857771819122	2.01633502408704	1509
chr3	78600001	2.2742181884689	1.81563775357458	1.78750265288925	1.68400675827263	1.27894189082121	1.59676233022715	2.34826332676437	2.38857771819122	2.01633502408704	1510
chr3	78700001	2.2742181884689	1.81563775357458	1.78750265288925	1.68400675827263	1.27894189082121	1.59676233022715	2.34826332676437	2.38857771819122	2.01633502408704	1511
chr3	78800001	2.2742181884689	1.81563775357458	1.78750265288925	1.68400675827263	1.27894189082121	1.59676233022715	2.34826332676437	2.38857771819122	2.01633502408704	1512
chr3	78900001	2.2742181884689	1.81563775357458	1.78750265288925	1.68400675827263	1.27894189082121	1.59676233022715	2.34826332676437	2.38857771819122	2.01633502408704	1513
chr3	79000001	2.2742181884689	1.81563775357458	1.78750265288925	1.68400675827263	1.27894189082121	1.59676233022715	2.34826332676437	2.38857771819122	2.01633502408704	1514
chr3	79100001	2.2742181884689	1.81563775357458	1.78750265288925	1.68400675827263	1.27894189082121	1.59676233022715	2.34826332676437	2.38857771819122	2.01633502408704	1515
chr3	79200001	2.2742181884689	1.81563775357458	1.78750265288925	1.68400675827263	1.27894189082121	1.59676233022715	2.34826332676437	2.38857771819122	2.01633502408704	1516
chr3	79300001	2.2742181884689	1.81563775357458	1.78750265288925	1.68400675827263	1.27894189082121	1.59676233022715	2.34826332676437	2.38857771819122	2.01633502408704	1517
chr3	79400001	2.2742181884689	1.81563775357458	1.78750265288925	1.68400675827263	1.27894189082121	1.59676233022715	2.34826332676437	2.38857771819122	2.01633502408704	1518
chr3	79500001	2.2742181884689	1.81563775357458	1.78750265288925	1.68400675827263	1.27894189082121	1.59676233022715	2.34826332676437	2.38857771819122	2.01633502408704	1519
chr3	79600001	2.2742181884689	1.81563775357458	1.78750265288925	1.68400675827263	1.27894189082121	1.59676233022715	2.34826332676437	2.38857771819122	2.01633502408704	1520
chr3	79700001	2.2742181884689	1.81563775357458	1.78750265288925	1.68400675827263	1.27894189082121	1.59676233022715	2.34826332676437	2.38857771819122	2.01633502408704	1521
chr3	81400001	2.2742181884689	1.81563775357458	1.80885417744282	1.68400675827263	1.27894189082121	1.59676233022715	2.24810540684304	2.38857771819122	2.01633502408704	1522
chr3	81500001	2.2742181884689	1.81563775357458	1.80885417744282	1.68400675827263	1.27894189082121	1.59676233022715	2.24810540684304	2.38857771819122	2.01633502408704	1523
chr3	81600001	2.2742181884689	1.81563775357458	1.80885417744282	1.68400675827263	1.27894189082121	1.59676233022715	2.24810540684304	2.38857771819122	2.01633502408704	1524
chr3	81700001	2.2742181884689	1.81563775357458	1.80885417744282	1.68400675827263	1.27894189082121	1.59676233022715	2.24810540684304	2.38857771819122	2.01633502408704	1525
chr3	88000001	2.2742181884689	1.81563775357458	1.86628840154201	1.68400675827263	1.27894189082121	1.59676233022715	1.97880081615281	2.38857771819122	2.01633502408704	1526
chr3	88100001	2.2742181884689	1.81563775357458	1.87436509940461	1.68400675827263	1.27894189082121	1.59676233022715	1.93449500644935	2.38857771819122	2.01633502408704	1527
chr3	93800001	2.16417537289782	1.81563775357458	1.90264611888961	1.68400675827263	1.27894189082121	1.59676233022715	1.93546398173172	2.38857771819122	1.31372381753164	1528
chr3	93900001	2.16417537289782	1.81563775357458	1.90834567091223	1.31269984510315	1.27894189082121	1.59676233022715	1.95683652372616	2.38857771819122	1.31372381753164	1529
chr3	94000001	2.16417537289782	1.81563775357458	1.91908055174283	0.941392931933676	1.27894189082121	1.59676233022715	1.98376652130476	2.38857771819122	1.31372381753164	1530
chr3	97800001	2.01745161880306	1.81563775357458	1.92770951351962	0.941392931933676	1.27894189082121	1.59676233022715	1.92924689239772	2.38857771819122	1.31372381753164	1531
chr3	97900001	2.01745161880306	1.81563775357458	1.92805039400202	0.941392931933676	1.27894189082121	1.59676233022715	1.88752193041774	2.38857771819122	1.31372381753164	1532
chr3	98500001	2.20085631142152	1.81563775357458	1.92913075256228	0.941392931933676	1.27894189082121	1.59676233022715	1.88053631393798	2.38857771819122	1.31372381753164	1533
chr3	98700001	2.20085631142152	1.81563775357458	1.92254002332427	0.941392931933676	1.27894189082121	1.59676233022715	1.87927654091382	2.38857771819122	1.31372381753164	1534
chr3	98800001	2.20085631142152	1.81563775357458	1.92198376325488	0.941392931933676	1.27894189082121	1.59676233022715	1.85979482689721	2.38857771819122	1.31372381753164	1535
chr3	98900001	2.20085631142152	1.81563775357458	1.9235244979711	0.941392931933676	1.27894189082121	1.59676233022715	1.85979482689721	2.38857771819122	1.31372381753164	1536
chr3	99800001	2.20085631142152	1.81563775357458	1.893232604183	0.941392931933676	1.27894189082121	1.59676233022715	1.80422270500921	2.38857771819122	1.31372381753164	1537
chr3	99900001	2.20085631142152	1.81563775357458	1.893232604183	0.941392931933676	1.27894189082121	1.59676233022715	1.80422270500921	2.38857771819122	1.31372381753164	1538
chr3	100000001	2.20085631142152	1.81563775357458	1.893232604183	0.941392931933676	1.27894189082121	1.59676233022715	1.80422270500921	2.38857771819122	1.31372381753164	1539
chr3	100100001	2.20085631142152	1.81563775357458	1.893232604183	0.941392931933676	1.27894189082121	1.59676233022715	1.80422270500921	2.38857771819122	1.31372381753164	1540
chr3	100200001	2.20085631142152	1.81563775357458	1.90267504977316	0.941392931933676	1.27894189082121	1.59676233022715	1.66702525538236	2.38857771819122	1.31372381753164	1541
chr3	100300001	2.20085631142152	1.81563775357458	1.88474566633997	0.941392931933676	1.27894189082121	1.59676233022715	1.70085232918253	2.38857771819122	1.31372381753164	1542
chr3	100400001	2.20085631142152	1.81563775357458	1.86077355555087	0.941392931933676	1.27894189082121	1.59676233022715	1.6511231128455	2.38857771819122	1.31372381753164	1543
chr3	100500001	2.20085631142152	1.81563775357458	1.85852066098361	0.941392931933676	1.27894189082121	1.59676233022715	1.62536971105007	2.38857771819122	1.31372381753164	1544
chr3	100700001	2.20085631142152	1.81563775357458	1.86776094829369	0.941392931933676	1.27894189082121	1.59676233022715	1.60401717950823	2.38857771819122	1.31372381753164	1545
chr3	101300001	2.20085631142152	1.81563775357458	1.8739172573391	0.941392931933676	1.27894189082121	1.59676233022715	1.57044500120245	2.38857771819122	1.31372381753164	1546
chr3	101400001	2.20085631142152	1.81563775357458	1.8739172573391	0.941392931933676	1.27894189082121	1.59676233022715	1.57044500120245	2.38857771819122	1.31372381753164	1547
chr3	101500001	2.20085631142152	1.81563775357458	1.86289241165961	0.941392931933676	0.430798992103716	0.798381165113576	1.53005099428205	2.38857771819122	1.31372381753164	1548
chr3	101600001	2.20085631142152	1.81563775357458	1.75894454210833	0.941392931933676	0.00672754274500605	0	1.40008143411203	2.38857771819122	1.31372381753164	1549
chr3	101800001	2.20085631142152	1.81563775357458	1.56407851794019	0.941392931933676	0.00672754274500605	0	1.47558225047447	2.38857771819122	1.31372381753164	1550
chr3	105300001	2.09081349585044	1.81563775357458	1.54559488253304	0.941392931933676	0.00672754274500605	0	1.51336630991209	2.38857771819122	1.31372381753164	1551
chr3	105400001	2.12749443437413	1.81563775357458	1.54559488253304	0.941392931933676	0.00672754274500605	0	1.51336630991209	2.38857771819122	1.31372381753164	1552
chr3	105500001	2.12749443437413	1.81563775357458	1.54559488253304	0.941392931933676	0.00672754274500605	0	1.51336630991209	2.38857771819122	1.31372381753164	1553
chr3	107500001	2.16417537289782	1.81563775357458	1.45430442057455	0.941392931933676	0.00672754274500605	0	1.61636748492024	2.38857771819122	1.31372381753164	1554
chr3	107600001	2.16417537289782	1.81563775357458	1.45430442057455	0.941392931933676	0.00672754274500605	0	1.61636748492024	2.38857771819122	1.31372381753164	1555
chr3	107700001	2.16417537289782	1.81563775357458	1.45430442057455	0.941392931933676	0.00672754274500605	0	1.61636748492024	2.38857771819122	1.31372381753164	1556
chr3	107800001	2.16417537289782	1.81563775357458	1.45430442057455	0.941392931933676	0.00672754274500605	0	1.61636748492024	2.38857771819122	1.31372381753164	1557
chr3	108000001	2.16417537289782	1.81563775357458	1.43754622334333	0.941392931933676	0.00672754274500605	0	1.46876464758165	2.38857771819122	1.31372381753164	1558
chr3	108100001	2.16417537289782	1.81563775357458	1.41273514868168	0.941392931933676	0.00672754274500605	0	1.44322847452986	2.38857771819122	1.31372381753164	1559
chr3	108200001	2.16417537289782	1.81563775357458	1.41273514868168	0.941392931933676	0.00672754274500605	0	1.44322847452986	2.38857771819122	1.31372381753164	1560
chr3	112500001	2.16417537289782	0.685907595794846	0.769473913328902	0.941392931933676	0.00672754274500605	0	1.20783043067895	2.38857771819122	1.31372381753164	1561
chr3	113700001	2.16417537289782	0.685907595794846	0.572133861907932	0.941392931933676	0.00672754274500605	0	1.23539608425996	2.38857771819122	1.31372381753164	1562
chr3	113800001	2.16417537289782	0.685907595794846	0.523909154546115	0.941392931933676	0.00672754274500605	0	1.26591149946619	2.38857771819122	1.31372381753164	1563
chr3	114300001	2.16417537289782	0.685907595794846	0.455789486852602	0.941392931933676	0.00672754274500605	0	1.24316178885143	2.38857771819122	1.31372381753164	1564
chr3	114400001	2.16417537289782	0.685907595794846	0.455789486852602	0.941392931933676	0.00672754274500605	0	1.24316178885143	2.38857771819122	1.31372381753164	1565
chr3	114500001	2.16417537289782	0.685907595794846	0.455789486852602	0.941392931933676	0.00672754274500605	0	1.24316178885143	2.38857771819122	1.31372381753164	1566
chr3	114600001	2.16417537289782	0.685907595794846	0.455789486852602	0.941392931933676	0.00672754274500605	0	1.24316178885143	2.38857771819122	1.31372381753164	1567
chr3	114700001	2.16417537289782	0.685907595794846	0.455789486852602	0.941392931933676	0.00672754274500605	0	1.24316178885143	2.38857771819122	1.31372381753164	1568
chr3	114800001	2.16417537289782	0.685907595794846	0.455789486852602	0.941392931933676	0.00672754274500605	0	1.24316178885143	2.38857771819122	1.31372381753164	1569
chr3	114900001	2.16417537289782	0.685907595794846	0.455789486852602	0.941392931933676	0.00672754274500605	0	1.24316178885143	2.38857771819122	1.31372381753164	1570
chr3	115000001	2.16417537289782	0.685907595794846	0.455789486852602	0.941392931933676	0.00672754274500605	0	1.24316178885143	2.38857771819122	1.31372381753164	1571
chr3	115100001	2.16417537289782	0.685907595794846	0.455789486852602	0.941392931933676	0.00672754274500605	0	1.24316178885143	2.38857771819122	1.31372381753164	1572
chr3	115800001	2.16417537289782	0.685907595794846	0.412117076635429	0.487871136954036	0.00672754274500605	0	1.17798822023839	2.38857771819122	1.31372381753164	1573
chr3	115900001	2.16417537289782	0.685907595794846	0.412117076635429	0.487871136954036	0.00672754274500605	0	1.17798822023839	2.38857771819122	1.31372381753164	1574
chr3	116000001	2.16417537289782	0.685907595794846	0.412117076635429	0.487871136954036	0.00672754274500605	0	1.17798822023839	2.38857771819122	1.31372381753164	1575
chr3	116100001	2.16417537289782	0.685907595794846	0.412117076635429	0.487871136954036	0.00672754274500605	0	1.17798822023839	2.38857771819122	1.31372381753164	1576
chr3	116200001	2.16417537289782	0.685907595794846	0.412117076635429	0.487871136954036	0.00672754274500605	0	1.17798822023839	2.38857771819122	1.31372381753164	1577
chr3	116300001	2.16417537289782	0.685907595794846	0.408446990505755	0.487871136954036	0.00672754274500605	0	1.17798822023839	2.38857771819122	1.31372381753164	1578
chr3	116400001	2.16417537289782	0.685907595794846	0.412117076635429	0.487871136954036	0.00672754274500605	0	1.17798822023839	2.38857771819122	1.31372381753164	1579
chr3	119200001	2.12749443437413	0	0.356282683844964	0.487871136954036	0.00672754274500605	0	1.17236357778543	2.38857771819122	1.31372381753164	1580
chr3	119300001	2.12749443437413	0	0.353619646962513	0.487871136954036	0.00672754274500605	0	1.16100582627337	2.38857771819122	1.31372381753164	1581
chr3	119400001	2.12749443437413	0	0.324148045495481	0.487871136954036	0.00672754274500605	0	1.15487418923789	2.38857771819122	1.31372381753164	1582
chr3	119500001	2.12749443437413	0	0.261458227716673	0.487871136954036	0.00672754274500605	0	1.1037451010447	2.38857771819122	1.31372381753164	1583
chr3	119600001	2.12749443437413	0	0.204226645896826	0.487871136954036	0.00672754274500605	0	1.07701069836673	2.38857771819122	1.31372381753164	1584
chr3	120300001	2.12749443437413	0	0.188044128783733	0.487871136954036	0.00672754274500605	0	1.02541903043286	2.38857771819122	1.31372381753164	1585
chr3	120400001	2.12749443437413	0	0.170902820596366	0.487871136954036	0.00672754274500605	0	1.0347461895226	2.38857771819122	1.31372381753164	1586
chr3	120500001	2.09081349585044	0	0.170467917046358	0.487871136954036	0.00672754274500605	0	1.02646420853904	2.38857771819122	1.31372381753164	1587
chr3	120600001	2.09081349585044	0	0.170203880227112	0.487871136954036	0.00672754274500605	0	0.984327725040864	2.38857771819122	1.31372381753164	1588
chr3	121600001	2.12749443437413	0	0.170358992073203	0.487871136954036	0.00672754274500605	0	1.02009150736866	2.38857771819122	1.31372381753164	1589
chr3	121700001	2.12749443437413	0	0.17094530866719	0.487871136954036	0.00672754274500605	0	1.00973503274553	2.38857771819122	1.31372381753164	1590
chr3	121800001	2.12749443437413	0	0.187811551988136	0.487871136954036	0.00672754274500605	0	0.999378558122391	2.38857771819122	1.31372381753164	1591
chr3	122300001	2.12749443437413	0	0.205412134413937	0.487871136954036	0.00672754274500605	0	0.962908724848957	2.38857771819122	1.31372381753164	1592
chr3	122400001	2.12749443437413	0	0.229954025337689	0.487871136954036	0.00672754274500605	0	0.863183921672547	2.38857771819122	1.31372381753164	1593
chr3	122500001	2.12749443437413	0	0.25381182394535	0.487871136954036	0.00672754274500605	0	0.794294186603718	2.38857771819122	1.31372381753164	1594
chr3	122600001	2.12749443437413	0	0.241945474813761	0.487871136954036	0.00672754274500605	0	0.952768055538754	2.38857771819122	1.31372381753164	1595
chr3	122700001	2.12749443437413	0	0.241822362998334	0.487871136954036	0.00672754274500605	0	0.897176935475001	2.38857771819122	1.31372381753164	1596
chr3	123200001	2.09081349585044	0	0.24099776030829	0.487871136954036	0.00672754274500605	0	0.927833488125678	2.38857771819122	1.31372381753164	1597
chr3	123800001	2.09081349585044	0	0.245073911617428	0.487871136954036	0.00672754274500605	0	0.715419335766567	2.38857771819122	1.31372381753164	1598
chr3	123900001	2.09081349585044	0	0.247198065513603	0.487871136954036	0.00672754274500605	0	0.651030990331688	2.38857771819122	1.31372381753164	1599
chr3	124700001	2.09081349585044	0	0.254554725096884	0.487871136954036	0.00672754274500605	0	0.588205555613306	2.38857771819122	1.31372381753164	1600
chr3	124800001	2.09081349585044	0	0.258097929021188	0.487871136954036	0.00672754274500605	0	0.635801421343251	2.38857771819122	1.31372381753164	1601
chr3	124900001	2.09081349585044	0	0.276230066628858	0.487871136954036	0.00672754274500605	0	0.65219343287176	2.38857771819122	1.31372381753164	1602
chr3	125200001	2.09081349585044	0	0.315476421981229	0.487871136954036	0.00672754274500605	0	0.732854942167695	2.38857771819122	1.31372381753164	1603
chr3	125300001	2.09081349585044	0	0.334134860278536	0.487871136954036	0.00672754274500605	0	0.732854942167695	2.38857771819122	1.31372381753164	1604
chr3	125400001	2.09081349585044	0	0.337107292396625	0.487871136954036	0.00672754274500605	0	0.765754927346247	2.38857771819122	1.31372381753164	1605
chr3	125500001	2.09081349585044	0	0.337285095462082	0.487871136954036	0.00672754274500605	0	0.730613341384575	2.38857771819122	1.31372381753164	1606
chr3	126000001	1.94408974175567	0	0.34439898861568	0.807116289680777	0.00672754274500605	0	0.692249756970019	2.38857771819122	1.31372381753164	1607
chr3	126100001	1.94408974175567	0	0.34439898861568	0.807116289680777	0.00672754274500605	0	0.692249756970019	2.38857771819122	1.31372381753164	1608
chr3	126400001	1.94408974175567	0	0.352747249620948	0.807116289680777	0.00672754274500605	0	0.642891098438524	2.38857771819122	1.31372381753164	1609
chr3	126700001	1.94408974175567	0	0.390071301979695	0.807116289680777	0.00672754274500605	0	0.577887885664681	2.38857771819122	1.31372381753164	1610
chr3	126800001	1.94408974175567	0	0.390071301979695	0.807116289680777	0.00672754274500605	0	0.577887885664681	2.38857771819122	1.31372381753164	1611
chr3	126900001	1.94408974175567	0	0.390974854618725	0.807116289680777	0.00672754274500605	0	0.530352006764941	2.38857771819122	1.31372381753164	1612
chr3	127000001	1.94408974175567	0	0.391878407257672	0.807116289680777	0.00672754274500605	0	0.482816127865167	2.38857771819122	1.31372381753164	1613
chr3	127500001	2.01745161880306	0	0.413303296268306	0.807116289680777	0.00672754274500605	0	0.482787362973163	2.38857771819122	1.31372381753164	1614
chr3	127600001	2.01745161880306	0	0.49644630522883	0.807116289680777	0.00672754274500605	0	0.569461597542622	2.38857771819122	1.31372381753164	1615
chr3	128000001	2.01745161880306	0	0.582906749545631	0.807116289680777	0.00672754274500605	0	0.725457161321117	2.38857771819122	1.31372381753164	1616
chr3	128100001	2.01745161880306	0	0.616655326619548	0.807116289680777	0.00672754274500605	0	0.764256026617223	2.38857771819122	1.31372381753164	1617
chr3	128200001	2.01745161880306	0	0.615795912316555	0.807116289680777	0.00672754274500605	0	0.77883235085268	2.38857771819122	1.31372381753164	1618
chr3	128300001	2.01745161880306	0	0.615795912316555	0.807116289680777	0.00672754274500605	0	0.77883235085268	2.38857771819122	1.31372381753164	1619
chr3	128400001	2.01745161880306	0	0.615795912316555	0.807116289680777	0.00672754274500605	0	0.77883235085268	2.38857771819122	1.31372381753164	1620
chr3	128600001	2.01745161880306	0	0.612695669880096	0.807116289680777	0.00672754274500605	0	0.688683007321703	2.38857771819122	1.31372381753164	1621
chr3	128700001	2.01745161880306	0	0.607996495679129	0.807116289680777	0.00672754274500605	0	0.619113188385261	2.38857771819122	1.31372381753164	1622
chr3	128800001	2.01745161880306	0	0.590634525429548	0.807116289680777	0.00672754274500605	0	0.644723137005163	2.38857771819122	1.31372381753164	1623
chr3	128900001	2.01745161880306	0	0.573272555180046	0.807116289680777	0.00672754274500605	0	0.670333085625097	2.38857771819122	1.31372381753164	1624
chr3	129100001	2.01745161880306	0	0.584174742467643	0.807116289680777	0.00672754274500605	0	0.775199744210123	2.38857771819122	1.31372381753164	1625
chr3	129200001	2.01745161880306	0	0.612353811761214	0.807116289680777	0.00672754274500605	0	0.819664246719049	2.38857771819122	1.31372381753164	1626
chr3	129300001	2.01745161880306	0	0.610446608718189	0.807116289680777	0.00672754274500605	0	0.82220548090497	2.38857771819122	1.31372381753164	1627
chr3	129400001	2.01745161880306	0	0.607676937983899	0.807116289680777	1.19610993026333	1.59676233022715	0.870359077289562	2.38857771819122	1.31372381753164	1628
chr3	129500001	2.01745161880306	0	0.62130858909667	0.807116289680777	1.19610993026333	1.59676233022715	0.802871930789884	2.38857771819122	1.31372381753164	1629
chr3	129600001	2.01745161880306	0	0.619512000676635	0.807116289680777	1.19610993026333	1.59676233022715	0.7904602682651	2.38857771819122	1.31372381753164	1630
chr3	130600001	1.94408974175567	0.242085033809938	0.613038285896561	0.807116289680777	1.19610993026333	1.59676233022715	0.776497438771443	2.38857771819122	1.31372381753164	1631
chr3	130700001	1.94408974175567	0.242085033809938	0.613038285896561	0.807116289680777	1.19610993026333	1.59676233022715	0.776497438771443	2.38857771819122	1.31372381753164	1632
chr3	130800001	1.94408974175567	0.242085033809938	0.652416579131357	0.807116289680777	1.19610993026333	1.59676233022715	0.746620187619615	2.38857771819122	1.31372381753164	1633
chr3	130900001	1.94408974175567	0.242085033809938	0.652416579131357	0.807116289680777	1.19610993026333	1.59676233022715	0.746620187619615	2.38857771819122	1.31372381753164	1634
chr3	131000001	1.94408974175567	0.242085033809938	0.681479574176101	0.807116289680777	1.19610993026333	1.59676233022715	0.813254990043899	2.38857771819122	1.31372381753164	1635
chr3	131300001	1.94408974175567	0.242085033809938	0.755507954566381	0.807116289680777	1.19610993026333	1.59676233022715	0.893866394703612	2.38857771819122	1.31372381753164	1636
chr3	131400001	1.94408974175567	0.242085033809938	0.788667035241768	0.807116289680777	1.19610993026333	1.59676233022715	1.11680267641492	2.38857771819122	1.31372381753164	1637
chr3	131500001	1.94408974175567	0.242085033809938	0.788667035241768	0.807116289680777	1.19610993026333	1.59676233022715	1.11680267641492	2.38857771819122	1.31372381753164	1638
chr3	132400001	2.09081349585044	0.927992629604784	0.763646532868564	0.807116289680777	1.19610993026333	1.59676233022715	1.102704227142	2.38857771819122	1.31372381753164	1639
chr3	132500001	2.09081349585044	0.927992629604784	0.769707956151709	0.807116289680777	1.19610993026333	1.59676233022715	1.102704227142	2.38857771819122	1.31372381753164	1640
chr3	132600001	2.09081349585044	0.927992629604784	0.786991372630538	0.807116289680777	1.19610993026333	1.59676233022715	1.14545396426735	2.38857771819122	1.31372381753164	1641
chr3	132700001	2.09081349585044	0.927992629604784	0.797012214864559	0.807116289680777	1.19610993026333	1.59676233022715	1.18277393565066	2.38857771819122	1.31372381753164	1642
chr3	133500001	2.09081349585044	1.81563775357458	0.821324299022974	1.79803669714548	1.19610993026333	1.59676233022715	1.17842193342159	2.38857771819122	1.31372381753164	1643
chr3	133700001	2.09081349585044	1.81563775357458	0.86326357718139	1.79803669714548	1.19610993026333	1.59676233022715	1.35645072319625	2.38857771819122	1.31372381753164	1644
chr3	133800001	2.09081349585044	1.81563775357458	0.894449403761084	1.79803669714548	1.19610993026333	1.59676233022715	1.40309656813561	2.38857771819122	1.31372381753164	1645
chr3	134100001	2.09081349585044	1.81563775357458	0.966781126132678	1.79803669714548	1.19610993026333	1.59676233022715	1.38191333159588	2.38857771819122	1.31372381753164	1646
chr3	134200001	2.09081349585044	1.81563775357458	0.966781126132678	1.79803669714548	1.19610993026333	1.59676233022715	1.38191333159588	2.38857771819122	1.31372381753164	1647
chr3	134300001	2.09081349585044	1.81563775357458	0.980086218183334	1.79803669714548	1.19610993026333	1.59676233022715	1.36113194686789	2.38857771819122	1.31372381753164	1648
chr3	135900001	2.09081349585044	1.81563775357458	0.992697028007238	1.79803669714548	1.19610993026333	1.59676233022715	1.47190785321029	2.38857771819122	1.31372381753164	1649
chr3	136000001	2.09081349585044	1.81563775357458	0.992697028007238	1.79803669714548	1.19610993026333	1.59676233022715	1.47190785321029	2.38857771819122	1.31372381753164	1650
chr3	136100001	2.09081349585044	1.81563775357458	1.03226246450656	1.79803669714548	1.19610993026333	1.59676233022715	1.46436818956209	2.38857771819122	1.31372381753164	1651
chr3	136200001	2.09081349585044	1.81563775357458	1.1210933250132	1.79803669714548	1.19610993026333	1.59676233022715	1.41688965508865	2.38857771819122	1.31372381753164	1652
chr3	136300001	2.09081349585044	1.81563775357458	1.14276476415874	1.79803669714548	1.19610993026333	1.59676233022715	1.3814075867318	2.38857771819122	1.31372381753164	1653
chr3	136800001	2.09081349585044	1.81563775357458	1.17754291881724	1.79803669714548	2.42380339997825	1.59676233022715	1.31073612784252	2.38857771819122	1.31372381753164	1654
chr3	136900001	2.09081349585044	1.81563775357458	1.20101233789919	1.79803669714548	2.42380339997825	1.59676233022715	1.23832196780468	2.38857771819122	1.31372381753164	1655
chr3	138100001	2.05413255732675	1.81563775357458	1.28312335451525	1.79803669714548	2.42380339997825	1.59676233022715	1.23797515585892	2.38857771819122	1.31372381753164	1656
chr3	138200001	2.09081349585044	1.81563775357458	1.31723746728564	1.79803669714548	2.42380339997825	1.59676233022715	1.28963566467993	2.38857771819122	1.31372381753164	1657
chr3	138600001	2.09081349585044	1.81563775357458	1.46597376104355	1.79803669714548	2.42380339997825	1.59676233022715	1.46985473765241	2.38857771819122	1.31372381753164	1658
chr3	138700001	2.09081349585044	1.81563775357458	1.50533110212053	1.79803669714548	2.42380339997825	1.59676233022715	1.49255269867348	2.38857771819122	1.31372381753164	1659
chr3	138800001	2.09081349585044	1.81563775357458	1.50533110212053	1.79803669714548	2.42380339997825	1.59676233022715	1.49255269867348	2.38857771819122	1.31372381753164	1660
chr3	139300001	2.09081349585044	1.81563775357458	1.61270052655899	1.79803669714548	2.42380339997825	1.59676233022715	1.666609508458	2.38857771819122	1.31372381753164	1661
chr3	140900001	2.09081349585044	1.81563775357458	1.82256487845018	1.79803669714548	2.42380339997825	1.59676233022715	1.72820065980365	2.38857771819122	1.31372381753164	1662
chr3	141300001	2.09081349585044	1.81563775357458	1.86260360665973	1.79803669714548	2.42380339997825	1.59676233022715	1.78308131002604	2.38857771819122	1.31372381753164	1663
chr3	141400001	2.09081349585044	1.81563775357458	1.88649989029032	1.79803669714548	2.42380339997825	1.59676233022715	1.74709095950623	2.38857771819122	1.31372381753164	1664
chr3	141500001	2.12749443437413	1.81563775357458	1.88898555443707	1.79803669714548	2.42380339997825	1.59676233022715	1.71110060898643	2.38857771819122	1.31372381753164	1665
chr3	141600001	2.12749443437413	1.81563775357458	1.88898555443707	1.79803669714548	2.42380339997825	1.59676233022715	1.71110060898643	2.38857771819122	1.31372381753164	1666
chr3	141700001	2.12749443437413	1.81563775357458	1.86312605300455	1.79803669714548	2.42380339997825	1.59676233022715	1.63230203329148	2.38857771819122	1.31372381753164	1667
chr3	141800001	2.12749443437413	1.81563775357458	1.87116083935367	1.79803669714548	2.42380339997825	1.59676233022715	1.53552365255358	2.38857771819122	1.31372381753164	1668
chr3	141900001	2.12749443437413	1.81563775357458	1.92730400096417	1.79803669714548	2.42380339997825	1.59676233022715	1.5473926863825	2.38857771819122	1.31372381753164	1669
chr3	142300001	2.12749443437413	1.81563775357458	1.96476718359768	1.79803669714548	2.42380339997825	1.59676233022715	1.57873581647542	2.38857771819122	1.31372381753164	1670
chr3	142400001	2.12749443437413	1.81563775357458	2.00351967285507	1.79803669714548	2.42380339997825	1.59676233022715	1.59529142323604	2.38857771819122	1.31372381753164	1671
chr3	143000001	2.12749443437413	1.81563775357458	2.05155233215489	1.79803669714548	2.42380339997825	1.59676233022715	1.43604687234302	2.38857771819122	1.31372381753164	1672
chr3	146500001	1.98077068027936	1.81563775357458	2.01073632676605	1.79803669714548	2.42380339997825	1.59676233022715	1.44354174798139	2.38857771819122	1.31372381753164	1673
chr3	148900001	2.12749443437413	1.81563775357458	2.04885480741422	1.79803669714548	2.42380339997825	1.59676233022715	1.46967305205032	2.38857771819122	1.31372381753164	1674
chr3	149000001	2.12749443437413	1.81563775357458	2.04709562600527	1.79803669714548	2.42380339997825	1.59676233022715	1.44339237010835	2.38857771819122	1.31372381753164	1675
chr3	149100001	2.12749443437413	1.81563775357458	2.03287617521461	1.79803669714548	2.42380339997825	1.59676233022715	1.42167364152831	2.38857771819122	1.31372381753164	1676
chr3	149500001	2.12749443437413	1.81563775357458	2.0041567567221	1.40312511226232	2.42380339997825	1.59676233022715	1.48416773528423	2.38857771819122	1.31372381753164	1677
chr3	149600001	2.12749443437413	1.81563775357458	1.94128248177125	1.40312511226232	2.42380339997825	1.59676233022715	1.48416773528423	2.38857771819122	1.31372381753164	1678
chr3	149700001	2.12749443437413	1.81563775357458	1.92893494448971	1.40312511226232	2.42380339997825	1.59676233022715	1.4327413249418	2.38857771819122	1.31372381753164	1679
chr3	149800001	2.12749443437413	1.81563775357458	1.79371931317059	1.40312511226232	2.42380339997825	1.59676233022715	1.49002659775325	2.38857771819122	1.31372381753164	1680
chr3	149900001	2.12749443437413	1.81563775357458	1.76505813461156	1.40312511226232	2.42380339997825	1.59676233022715	1.49552054942362	2.38857771819122	1.31372381753164	1681
chr3	150400001	2.12749443437413	1.81563775357458	1.67660918686582	1.40312511226232	2.42380339997825	1.59676233022715	1.58778170382786	2.38857771819122	1.31372381753164	1682
chr3	150500001	2.12749443437413	1.81563775357458	1.54993907345169	1.40312511226232	2.42380339997825	1.59676233022715	1.50487822993147	2.38857771819122	1.31372381753164	1683
chr3	152200001	2.12749443437413	1.81563775357458	1.03906284774178	1.40312511226232	2.42380339997825	1.59676233022715	1.43355634210351	2.38857771819122	1.31372381753164	1684
chr3	152300001	2.12749443437413	1.81563775357458	1.05158200329366	1.40312511226232	2.42380339997825	1.59676233022715	1.43355634210351	2.38857771819122	1.31372381753164	1685
chr3	152400001	2.12749443437413	1.81563775357458	1.05158200329366	1.40312511226232	2.42380339997825	1.59676233022715	1.43355634210351	2.38857771819122	1.31372381753164	1686
chr3	153100001	2.12749443437413	1.81563775357458	0.906831688914141	1.40312511226232	0.00672754274500605	0	1.48749178995642	2.38857771819122	1.31372381753164	1687
chr3	154100001	2.01745161880306	1.81563775357458	0.888510962290185	1.40312511226232	0.00672754274500605	0	1.48280717485288	2.38857771819122	1.31372381753164	1688
chr3	154200001	2.01745161880306	1.81563775357458	0.863683513736579	1.40312511226232	0.00672754274500605	0	1.44633225267715	2.38857771819122	1.31372381753164	1689
chr3	154300001	1.98077068027936	1.81563775357458	0.83885606518297	1.40312511226232	0.00672754274500605	0	1.40985733050142	2.38857771819122	1.31372381753164	1690
chr3	155800001	1.98077068027936	1.81563775357458	0.716415158405386	1.40312511226232	0.00672754274500605	0	1.43283983880432	2.38857771819122	1.31372381753164	1691
chr3	155900001	1.98077068027936	1.81563775357458	0.688715837292784	1.40312511226232	0.00672754274500605	0	1.45503490420264	2.38857771819122	1.31372381753164	1692
chr3	156500001	2.09081349585044	1.00868764087478	0.644081943087127	1.40312511226232	0.00672754274500605	0	1.46619502280209	2.38857771819122	1.31372381753164	1693
chr3	156600001	2.09081349585044	0.887645123969797	0.579070672721816	1.40312511226232	0.00672754274500605	0	1.42096447471951	2.38857771819122	1.31372381753164	1694
chr3	156700001	2.09081349585044	0.887645123969797	0.556158401523582	1.40312511226232	0.00672754274500605	0	1.42096447471951	2.38857771819122	1.31372381753164	1695
chr3	157100001	2.09081349585044	0	0.427169062170603	1.40312511226232	0.00672754274500605	0	1.38942965781038	2.38857771819122	1.31372381753164	1696
chr3	157400001	2.09081349585044	0	0.382843776810246	1.40312511226232	0.00672754274500605	0	1.41851127056029	2.38857771819122	1.31372381753164	1697
chr3	158100001	2.09081349585044	0	0.412041027363255	1.40312511226232	0.00672754274500605	0	1.50534882376432	2.38857771819122	1.31372381753164	1698
chr3	158200001	2.09081349585044	0	0.412041027363255	1.40312511226232	0.00672754274500605	0	1.50534882376432	2.38857771819122	1.31372381753164	1699
chr3	158300001	2.09081349585044	0	0.412041027363255	1.40312511226232	0.00672754274500605	0	1.50534882376432	2.38857771819122	1.31372381753164	1700
chr3	158400001	2.09081349585044	0	0.412041027363255	1.40312511226232	0.00672754274500605	0	1.50534882376432	2.38857771819122	1.31372381753164	1701
chr3	158500001	2.09081349585044	0	0.41016782572039	1.40312511226232	0.00672754274500605	0	1.54247551403963	2.38857771819122	1.31372381753164	1702
chr3	158600001	2.09081349585044	0	0.34456504543047	1.40312511226232	0.00672754274500605	0	1.61231231653413	2.38857771819122	1.31372381753164	1703
chr3	158800001	2.09081349585044	0	0.296187575307849	1.40312511226232	0.00672754274500605	0	1.61579918293825	2.38857771819122	1.31372381753164	1704
chr3	160400001	2.09081349585044	0	0.274345414394015	1.40312511226232	0.00672754274500605	0	1.48111440479065	2.38857771819122	1.31372381753164	1705
chr3	160500001	2.09081349585044	0	0.24889993554982	1.40312511226232	0.00672754274500605	0	1.42977861139382	2.38857771819122	1.31372381753164	1706
chr3	161200001	2.09081349585044	0	0.244801067038159	1.40312511226232	0.00672754274500605	0	1.31967436737987	2.38857771819122	1.31372381753164	1707
chr3	165700001	0.0733618770473838	0	0.176217121904661	1.40312511226232	0.00672754274500605	0	1.24995738278613	2.38857771819122	1.31372381753164	1708
chr3	165800001	0.0733618770473838	0	0.176217121904661	1.40312511226232	0.00672754274500605	0	1.24995738278613	2.38857771819122	1.31372381753164	1709
chr3	167600001	0.0733618770473838	0	0.176419856230069	1.40312511226232	0.00672754274500605	0	1.11795678276942	2.38857771819122	1.31372381753164	1710
chr3	167700001	0.0733618770473838	0	0.176497702580029	1.40312511226232	0.00672754274500605	0	1.11795678276942	2.38857771819122	1.31372381753164	1711
chr3	168000001	0.0733618770473838	0	0.178015843567311	0.639535919276753	0.00672754274500605	0	1.08381942783442	2.38857771819122	1.31372381753164	1712
chr3	169700001	0.0733618770473838	0	0.205793930518538	0.639535919276753	0.00672754274500605	0	1.1395061939723	2.38857771819122	1.31372381753164	1713
chr3	169900001	0.0733618770473838	0	0.225727258837334	0.639535919276753	0.00672754274500605	0	1.18267794683278	2.38857771819122	1.31372381753164	1714
chr3	170000001	0.110042815571076	0	0.230084555056246	0.639535919276753	0.00672754274500605	0	1.1696548878223	2.38857771819122	1.31372381753164	1715
chr3	170100001	0.18340469261846	0	0.230084555056246	0.639535919276753	0.00672754274500605	0	1.1696548878223	2.38857771819122	1.31372381753164	1716
chr3	170200001	0.220085631142152	0	0.235407543269184	0.639535919276753	0.00672754274500605	0	1.18225429500284	2.38857771819122	1.31372381753164	1717
chr3	170300001	0.220085631142152	0	0.271583692373931	0.639535919276753	0.00672754274500605	0	1.22041822742961	2.38857771819122	1.31372381753164	1718
chr3	170800001	0.256766569665843	0	0.343382503496809	0.639535919276753	0.00672754274500605	0	1.30398757755307	2.38857771819122	1.31372381753164	1719
chr3	170900001	0.293447508189535	0	0.361167356958325	0.639535919276753	0.00672754274500605	0	1.30914848412317	2.38857771819122	1.31372381753164	1720
chr3	171600001	0.330128446713227	0	0.375236762174612	0.639535919276753	0.00672754274500605	0	1.25043394330047	2.38857771819122	1.31372381753164	1721
chr3	171700001	0.330128446713227	0	0.375236762174612	0.639535919276753	0.00672754274500605	0	1.25043394330047	2.38857771819122	1.31372381753164	1722
chr3	171800001	0.330128446713227	0	0.375236762174612	0.639535919276753	0.00672754274500605	0	1.25043394330047	2.38857771819122	1.31372381753164	1723
chr3	172000001	0.330128446713227	0	0.415805934139555	0.639535919276753	0.00672754274500605	0	1.21357187955463	2.38857771819122	1.31372381753164	1724
chr3	172100001	0.293447508189535	0	0.415805934139555	0.639535919276753	0.00672754274500605	0	1.21357187955463	2.38857771819122	1.31372381753164	1725
chr3	172200001	0.293447508189535	0	0.415805934139555	0.639535919276753	0.00672754274500605	0	1.21357187955463	2.38857771819122	1.31372381753164	1726
chr3	172300001	0.293447508189535	0	0.415805934139555	0.639535919276753	0.00672754274500605	0	1.21357187955463	2.38857771819122	1.31372381753164	1727
chr3	172400001	0.293447508189535	0	0.415805934139555	0.639535919276753	0.00672754274500605	0	1.21357187955463	2.38857771819122	1.31372381753164	1728
chr3	177000001	0.0733618770473838	0	0.490002557221672	0.639535919276753	0.00672754274500605	0	0.981083237308829	2.38857771819122	1.31372381753164	1729
chr3	177100001	0.0733618770473838	0	0.490002557221672	0.639535919276753	0.00672754274500605	0	0.981083237308829	2.38857771819122	1.31372381753164	1730
chr3	179000001	0.110042815571076	0	0.495714284005977	0.639535919276753	0.00672754274500605	0	0.967296082060584	2.38857771819122	1.31372381753164	1731
chr3	179300001	0.110042815571076	0	0.574305392243197	0.639535919276753	0.00672754274500605	0	0.817373389209167	2.38857771819122	1.31372381753164	1732
chr3	179400001	0.110042815571076	0	0.607311114436269	0.639535919276753	0.00672754274500605	0	0.687417756215769	2.38857771819122	1.31372381753164	1733
chr3	179500001	0.110042815571076	0	0.658837494167693	0.639535919276753	0.00672754274500605	0	0.621421635325231	2.38857771819122	1.31372381753164	1734
chr3	179600001	0.110042815571076	0	0.671791394463295	0.639535919276753	0.00672754274500605	0	0.55553227085365	2.38857771819122	1.31372381753164	1735
chr3	179700001	0.110042815571076	0	0.677936280368042	0.639535919276753	0.00672754274500605	0	0.539508417013874	2.38857771819122	1.31372381753164	1736
chr3	180600001	0.110042815571076	0	0.685950704540264	0.639535919276753	0.00672754274500605	0	0.415015657336828	2.38857771819122	1.31372381753164	1737
chr3	180900001	0.110042815571076	0	0.730004305456274	0.639535919276753	0.00672754274500605	0	0.299907764933456	2.38857771819122	1.31372381753164	1738
chr3	182700001	0.110042815571076	0	0.728655431767005	0.639535919276753	0.00672754274500605	0	0.201894483090269	2.38857771819122	1.31372381753164	1739
chr3	182800001	0.110042815571076	0	0.728655431767005	0.639535919276753	0.00672754274500605	0	0.201894483090269	2.38857771819122	1.31372381753164	1740
chr3	182900001	0.110042815571076	0	0.745586727264817	0.639535919276753	0.00672754274500605	0	0.276742913483173	2.38857771819122	1.31372381753164	1741
chr3	183000001	0.0733618770473838	0	0.763612362588819	0.639535919276753	0.00672754274500605	0	0.388713783470199	2.38857771819122	1.31372381753164	1742
chr3	183600001	0.0733618770473838	0	0.862768791035249	0.639535919276753	0.00672754274500605	0	0.292683572761569	2.38857771819122	1.31372381753164	1743
chr3	183800001	0.0733618770473838	0	0.917596575733926	0.620529048302063	0.00672754274500605	0	0.245073399610392	2.38857771819122	1.31372381753164	1744
chr3	183900001	0.0733618770473838	0	0.954169089122222	0.620529048302063	0.00672754274500605	0	0.193011557066998	2.38857771819122	1.31372381753164	1745
chr3	184000001	0.0733618770473838	0	0.954169089122222	0.620529048302063	0.00672754274500605	0	0.193011557066998	2.38857771819122	1.31372381753164	1746
chr3	184100001	0.0733618770473838	0	0.964688118263525	0.620529048302063	0.00672754274500605	0	0.136419162737673	2.38857771819122	1.31372381753164	1747
chr3	184200001	0.0733618770473838	0	0.924496142638693	0.620529048302063	0.00672754274500605	0	0.245826331439489	2.38857771819122	1.31372381753164	1748
chr3	184300001	0.0733618770473838	0	0.838396376394338	0.620529048302063	0.00672754274500605	0	0.210564619947837	2.38857771819122	1.31372381753164	1749
chr3	184700001	0.0733618770473838	0	0.658776013335231	0.620529048302063	0.00672754274500605	0	0.190797009516013	2.38857771819122	1.31372381753164	1750
chr3	184800001	0.0733618770473838	0	0.641344083252495	0.620529048302063	0.00672754274500605	0	0.220493960742342	2.38857771819122	1.31372381753164	1751
chr3	184900001	0.0733618770473838	0	0.641344083252495	0.620529048302063	0.00672754274500605	0	0.220493960742342	2.38857771819122	1.31372381753164	1752
chr3	185000001	0.0733618770473838	0	0.59974475512974	0.620529048302063	0.00672754274500605	0	0.211111279746179	2.38857771819122	1.31372381753164	1753
chr3	185100001	0.0733618770473838	0	0.519785971689055	0.620529048302063	0.00672754274500605	0	0.146551799725276	2.38857771819122	1.31372381753164	1754
chr3	185200001	0.0733618770473838	0	0.477193715524017	0.620529048302063	0.00672754274500605	0	0.0878683058882274	2.38857771819122	1.31372381753164	1755
chr3	185300001	0.0733618770473838	0	0.472960914676745	0.620529048302063	0.00672754274500605	0	0.0843616110759512	2.38857771819122	1.31372381753164	1756
chr3	185400001	0.0733618770473838	0	0.467453675523489	0.620529048302063	0.00672754274500605	0	0.0476018730590503	2.38857771819122	1.31372381753164	1757
chr3	185500001	0.0733618770473838	0	0.450788190820298	0.620529048302063	0.00672754274500605	0	0.0748574872317431	2.38857771819122	1.31372381753164	1758
chr3	185600001	0.0733618770473838	0	0.429325538503925	0.620529048302063	0.00672754274500605	0	0.0607238082336747	2.38857771819122	1.31372381753164	1759
chr3	185700001	0.0733618770473838	0	0.407862886187548	0.620529048302063	0.00672754274500605	0	0.0465901292355716	2.38857771819122	1.31372381753164	1760
chr3	185800001	0.0733618770473838	0	0.407862886187548	0.620529048302063	0.00672754274500605	0	0.0465901292355716	2.38857771819122	1.31372381753164	1761
chr3	185900001	0.0733618770473838	0	0.364443063408014	0.620529048302063	0.00672754274500605	0	0.0296489236755379	2.38857771819122	1.31372381753164	1762
chr3	186000001	0.0733618770473838	0	0.322044789648485	0.620529048302063	0.00672754274500605	0	0.0322459407221749	2.38857771819122	1.31372381753164	1763
chr3	186100001	0.0733618770473838	0	0.322044789648485	0.620529048302063	0.00672754274500605	0	0.0322459407221749	2.38857771819122	1.31372381753164	1764
chr3	186500001	0.0733618770473838	0	0.243864936302254	0.620529048302063	0.00672754274500605	0	-0.00210012557625468	2.38857771819122	1.31372381753164	1765
chr3	186700001	0.0733618770473838	0	0.149958766639869	0.620529048302063	0.00672754274500605	0	-0.0577084614682336	2.38857771819122	1.31372381753164	1766
chr3	186900001	0.0733618770473838	0	0.096013139821011	0.620529048302063	0.00672754274500605	0	-0.0481043705566849	2.38857771819122	1.31372381753164	1767
chr3	187000001	0.0733618770473838	0	0.096013139821011	0.620529048302063	0.00672754274500605	0	-0.0481043705566849	2.38857771819122	1.31372381753164	1768
chr3	187100001	0.0733618770473838	0	0.060859675091471	0.620529048302063	0.00672754274500605	0	-0.0402022745845712	2.38857771819122	1.31372381753164	1769
chr3	187700001	0.0733618770473838	0	0.0234232941195347	0.620529048302063	0.00672754274500605	0	-0.0489658915351581	2.38857771819122	1.31372381753164	1770
chr3	188100001	0.0733618770473838	0	0.0217851877173843	0.620529048302063	0.00672754274500605	0	-0.00797248211922331	2.38857771819122	1.31372381753164	1771
chr3	188200001	0.0733618770473838	0	0.0217480645108554	0.620529048302063	0.00672754274500605	0	-0.00797248211922331	2.38857771819122	1.31372381753164	1772
chr3	188300001	0.0733618770473838	0	0.0217480645108554	0.620529048302063	0.00672754274500605	0	-0.00797248211922331	2.38857771819122	1.31372381753164	1773
chr3	188400001	0.0733618770473838	0	0.0217480645108554	0.620529048302063	0.00672754274500605	0	-0.00797248211922331	2.38857771819122	1.31372381753164	1774
chr3	188500001	0.0733618770473838	0	0.0217480645108554	0.620529048302063	0.00672754274500605	0	-0.00797248211922331	2.38857771819122	1.31372381753164	1775
chr3	188600001	0.0733618770473838	0	0.0217480645108554	0.620529048302063	0.00672754274500605	0	-0.00797248211922331	2.38857771819122	1.31372381753164	1776
chr3	188700001	0.0733618770473838	0	0.0217480645108554	0.620529048302063	0.00672754274500605	0	-0.00797248211922331	2.38857771819122	1.31372381753164	1777
chr3	188800001	0.0733618770473838	0	0.0217480645108554	0.620529048302063	0.00672754274500605	0	-0.00797248211922331	2.38857771819122	1.31372381753164	1778
chr3	190300001	0.110042815571076	0	0.0189293415874934	-0.27381473602736	0.00672754274500605	0	0.0421367888168649	2.38857771819122	1.31372381753164	1779
chr3	190500001	0.110042815571076	0	-0.0483652984424566	-0.27381473602736	0.00672754274500605	0	0.0102612338013409	2.38857771819122	1.31372381753164	1780
chr3	190600001	0.0733618770473838	0	-0.0483652984424566	-0.27381473602736	0.00672754274500605	0	0.0102612338013409	2.38857771819122	1.31372381753164	1781
chr3	191300001	0.0733618770473838	0	-0.0498188357260755	-0.27381473602736	0.00672754274500605	0	-0.0803131821164234	2.38857771819122	1.31372381753164	1782
chr3	193500001	0.0733618770473838	0	-0.0907421053401083	-0.27381473602736	0.00672754274500605	0	-0.134951811249293	2.38857771819122	1.31372381753164	1783
chr3	193600001	0.0733618770473838	0	-0.0918377036728871	-0.27381473602736	0.00672754274500605	0	-0.134951811249293	2.38857771819122	1.31372381753164	1784
chr3	194100001	0.0733618770473838	0	-0.127422388033978	-0.27381473602736	0.00672754274500605	0	-0.0567103664919403	2.38857771819122	1.31372381753164	1785
chr3	194600001	0.0733618770473838	0	-0.207139250870984	-0.27381473602736	0.00672754274500605	0	-0.265388481273399	2.38857771819122	1.31372381753164	1786
chr3	195200001	0.0733618770473838	0	-0.345743799709062	-0.27381473602736	0.00672754274500605	0	-0.230446270358533	2.38857771819122	1.31372381753164	1787
chr3	195300001	0.0733618770473838	0	-0.367792349284029	-0.27381473602736	0.00672754274500605	0	-0.174508124717134	2.38857771819122	1.31372381753164	1788
chr3	195400001	0.0733618770473838	0	-0.367792349284029	-0.27381473602736	0.00672754274500605	0	-0.174508124717134	2.38857771819122	1.31372381753164	1789
chr3	195500001	0.0733618770473838	0	-0.418616865883669	-0.27381473602736	0.00672754274500605	0	-0.249107753402005	2.38857771819122	1.31372381753164	1790
chr3	196000001	0.0733618770473838	0	-0.478633375933926	-0.27381473602736	0.00672754274500605	0	-0.346979611814451	2.38857771819122	1.31372381753164	1791
chr3	196300001	0.0733618770473838	0	-0.491965874658842	-0.27381473602736	0.00672754274500605	0	-0.365326820414438	2.38857771819122	1.31372381753164	1792
chr3	196400001	0.0733618770473838	0	-0.493448314684175	-0.27381473602736	0.00672754274500605	0	-0.287623203429769	2.38857771819122	1.31372381753164	1793
chr3	196700001	0.0733618770473838	0	-0.539547494510234	-0.27381473602736	0.00672754274500605	0	-0.251255206805267	2.38857771819122	1.31372381753164	1794
chr3	196900001	0.0733618770473838	0	-0.579593463298645	-0.27381473602736	0.00672754274500605	0	-0.363474651488965	2.38857771819122	1.31372381753164	1795
chr3	197500001	0.0733618770473838	0	-0.561080671828536	-0.27381473602736	0.00672754274500605	0	-0.538415371524441	2.38857771819122	1.31372381753164	1796
chr3	197700001	0.0733618770473838	0	-0.540799884759195	-0.27381473602736	0.00672754274500605	0	-0.629244433546015	2.38857771819122	1.31372381753164	1797
chr3	197800001	0.0733618770473838	0	-0.521211383559771	-0.27381473602736	0.00672754274500605	0	-0.691152097306989	2.38857771819122	1.31372381753164	1798
chr3	197900001	0.0733618770473838	0	-0.515960934654236	-0.27381473602736	0.00672754274500605	0	-0.7173478432252	2.38857771819122	1.31372381753164	1799
chr4	1	2.23753724994521	0	-0.225442821916248	-0.27381473602736	0.00672754274500605	0	-0.528389037073146	0	0.646459377880134	1800
chr4	400001	2.23753724994521	0	-0.17276505363797	-0.27381473602736	0.00672754274500605	0	-0.471939646965625	0	0.646459377880134	1801
chr4	500001	2.23753724994521	0	-0.170614727903741	-0.27381473602736	0.00672754274500605	0	-0.466898002783592	0	0.646459377880134	1802
chr4	700001	2.23753724994521	0	-0.172124988821084	-0.27381473602736	0.00672754274500605	0	-0.357621116329816	0	0.646459377880134	1803
chr4	900001	2.23753724994521	0	-0.195397958425914	-0.27381473602736	0.00672754274500605	0	-0.344039367860844	0	0.646459377880134	1804
chr4	1100001	2.23753724994521	0	-0.160088618867952	-0.27381473602736	0.00672754274500605	0	-0.42713063831434	0	0.646459377880134	1805
chr4	1200001	2.23753724994521	0	-0.176894128104363	-0.503114070175915	0.00672754274500605	0	-0.4478872411009	0	0.646459377880134	1806
chr4	1300001	2.23753724994521	0	-0.183870395303029	-0.732413404324414	0.00672754274500605	0	-0.519811188210893	0	0.646459377880134	1807
chr4	1700001	2.23753724994521	0	-0.178598948100263	-0.732413404324414	0.00672754274500605	0	-0.618369579750443	0	0.646459377880134	1808
chr4	1800001	2.23753724994521	0	-0.160838537323808	-0.732413404324414	0.00672754274500605	0	-0.590823814037354	0	0.646459377880134	1809
chr4	1900001	2.23753724994521	0	-0.119405157533709	-0.732413404324414	0.00672754274500605	0	-0.558709746604451	0	0.646459377880134	1810
chr4	2000001	2.23753724994521	0	-0.117734936037808	-0.732413404324414	0.00672754274500605	0	-0.498274181702751	0	0.646459377880134	1811
chr4	2200001	2.23753724994521	0	-0.108531991101313	-0.732413404324414	0.00672754274500605	0	-0.429375731708263	0	0.646459377880134	1812
chr4	2400001	2.23753724994521	0	-0.101562641521723	-0.732413404324414	0.00672754274500605	0	-0.397263878393379	0	0.646459377880134	1813
chr4	2500001	2.23753724994521	0	-0.0978082876192604	-0.732413404324414	0.00672754274500605	0	-0.416989630228529	0	0.646459377880134	1814
chr4	2600001	2.23753724994521	0	-0.0978082876192604	-0.732413404324414	0.00672754274500605	0	-0.402015046558438	0	0.646459377880134	1815
chr4	2700001	2.23753724994521	0	-0.0948440381956186	-0.732413404324414	0.00672754274500605	0	-0.364148232630157	0	0.646459377880134	1816
chr4	2800001	2.23753724994521	0	-0.0918801285251016	-0.732413404324414	0.00672754274500605	0	-0.231700088287968	0	0.646459377880134	1817
chr4	2900001	2.23753724994521	0	-0.0753768659128417	-0.732413404324414	0.00672754274500605	0	-0.20705050846646	0	0.646459377880134	1818
chr4	3200001	2.23753724994521	0	-0.0195270693299688	-0.732413404324414	0.00672754274500605	0	-0.148536834562416	0	0.646459377880134	1819
chr4	3300001	2.23753724994521	0	-0.0194640514677764	-0.732413404324414	0.00672754274500605	0	-0.040412798190922	0	0.646459377880134	1820
chr4	3400001	2.23753724994521	0	-0.0194640514677764	-0.732413404324414	0.00672754274500605	0	-0.040412798190922	0	0.646459377880134	1821
chr4	3500001	2.12749443437413	0	-0.0189403520389565	-0.732413404324414	0.00672754274500605	0	-0.0777548712205019	0	0.646459377880134	1822
chr4	4200001	2.12749443437413	0	-0.0164803636864122	-0.732413404324414	0.00672754274500605	0	0.0656636106374002	0	0.646459377880134	1823
chr4	4300001	2.12749443437413	0	-0.0161582475437924	-0.732413404324414	0.00672754274500605	0	0.100809201102947	0	0.646459377880134	1824
chr4	4400001	2.12749443437413	0	-0.0156630435226668	-0.732413404324414	0.00672754274500605	0	0.068958281613744	0	0.646459377880134	1825
chr4	4500001	2.12749443437413	0	-0.0152430586223603	-0.732413404324414	0.00672754274500605	0	0.0664206935619199	0	0.646459377880134	1826
chr4	4800001	2.12749443437413	0	-0.0134331832718695	-0.732413404324414	0.00672754274500605	0	0.123660548633907	0	0.646459377880134	1827
chr4	6200001	2.09081349585044	0	0.061171110408915	-0.732413404324414	0.00672754274500605	0	0.140479254803169	0	0.646459377880134	1828
chr4	6300001	2.09081349585044	0	0.061372815551949	-0.732413404324414	0.00672754274500605	0	0.140479254803169	0	0.646459377880134	1829
chr4	6500001	2.09081349585044	0	0.0619554262497285	-0.732413404324414	0.00672754274500605	0	0.1424944801467	0	0.646459377880134	1830
chr4	6600001	2.09081349585044	0	0.097984027588951	-0.732413404324414	0.00672754274500605	0	0.138961649868227	0	0.646459377880134	1831
chr4	6700001	2.09081349585044	0	0.207071910671579	0.787992708063931	0.00672754274500605	0	0.139884388078784	0	0.646459377880134	1832
chr4	6800001	2.09081349585044	0	0.209039548239217	0.787992708063931	0.00672754274500605	0	0.182763305995876	0	0.646459377880134	1833
chr4	6900001	2.09081349585044	0	0.278982783875954	0.787992708063931	0.00672754274500605	0	0.121845546835441	0	0.646459377880134	1834
chr4	7000001	2.09081349585044	0	0.285697659166993	0.787992708063931	0.00672754274500605	0	0.167818973147392	0	0.646459377880134	1835
chr4	10000001	0.843661586044914	0	0.374491049562064	0.787992708063931	0.00672754274500605	0	0.228650777214538	0	0.646459377880134	1836
chr4	10100001	0.843661586044914	0	0.378927131571147	0.787992708063931	0.00672754274500605	0	0.228650777214538	0	0.646459377880134	1837
chr4	13300001	2.09081349585044	0	0.359763077729827	0.787992708063931	0.00672754274500605	0	0.18956866970396	0	0.646459377880134	1838
chr4	13400001	2.09081349585044	0	0.359763077729827	0.787992708063931	0.00672754274500605	0	0.18956866970396	0	0.646459377880134	1839
chr4	13500001	2.09081349585044	0	0.398631992648559	0.787992708063931	0.00672754274500605	0	0.206443913531868	0	0.646459377880134	1840
chr4	13600001	2.09081349585044	0	0.398631992648559	0.787992708063931	0.00672754274500605	0	0.206443913531868	0	0.646459377880134	1841
chr4	15000001	2.12749443437413	0.887645123969797	0.478091271482157	0.787992708063931	0.00672754274500605	0	0.289561671121603	0	0.646459377880134	1842
chr4	15400001	2.12749443437413	0.887645123969797	0.488250146425465	0.787992708063931	0.00672754274500605	0	0.380684668048844	0	0.646459377880134	1843
chr4	15500001	2.12749443437413	0.887645123969797	0.488250146425465	0.787992708063931	0.00672754274500605	0	0.380684668048844	0	0.646459377880134	1844
chr4	15600001	2.12749443437413	0.887645123969797	0.529957690307807	0.787992708063931	0.00672754274500605	0	0.414395346822345	0	0.646459377880134	1845
chr4	15700001	2.16417537289782	1.23059892186722	0.590805455369249	0.787992708063931	0.00672754274500605	0	0.462493813410303	0	0.646459377880134	1846
chr4	15900001	2.16417537289782	1.57355271976464	0.674468917421541	0.787992708063931	0.00672754274500605	0	0.460097514243738	0	0.646459377880134	1847
chr4	16100001	2.16417537289782	1.57355271976464	0.791551524455984	0.787992708063931	0.00672754274500605	0	0.453316387761485	0	0.646459377880134	1848
chr4	16200001	2.16417537289782	1.57355271976464	0.81925964224838	0.787992708063931	0.00672754274500605	0	0.453316387761485	0	0.646459377880134	1849
chr4	17400001	2.16417537289782	1.57355271976464	0.943349988766228	0.787992708063931	0.00672754274500605	0	0.399837087598992	0	0.646459377880134	1850
chr4	17500001	2.16417537289782	1.57355271976464	0.992238743814174	0.787992708063931	0.00672754274500605	0	0.422207493337666	0	0.646459377880134	1851
chr4	17600001	2.16417537289782	1.57355271976464	1.14865762740605	0.787992708063931	0.00672754274500605	0	0.474149440907556	0	0.646459377880134	1852
chr4	17800001	2.16417537289782	1.57355271976464	1.32299549419433	0.787992708063931	0.00672754274500605	0	0.668804835185121	0	0.646459377880134	1853
chr4	17900001	2.16417537289782	1.57355271976464	1.34724378682543	0.787992708063931	0.00672754274500605	0	0.733210091795388	0	0.646459377880134	1854
chr4	18000001	2.16417537289782	1.57355271976464	1.34724378682543	0.787992708063931	0.00672754274500605	0	0.733210091795388	0	0.646459377880134	1855
chr4	22300001	2.12749443437413	1.57355271976464	1.44916630540008	0.787992708063931	0.00672754274500605	0	0.736234590979287	0	0.646459377880134	1856
chr4	22400001	2.12749443437413	1.57355271976464	1.44916630540008	0.787992708063931	0.00672754274500605	0	0.736234590979287	0	0.646459377880134	1857
chr4	22500001	2.12749443437413	1.57355271976464	1.44916630540008	0.787992708063931	0.00672754274500605	0	0.736234590979287	0	0.646459377880134	1858
chr4	24500001	2.23753724994521	1.57355271976464	1.59821076874659	0.787992708063931	0.00672754274500605	0	0.697251305165711	0	0.646459377880134	1859
chr4	25900001	2.23753724994521	1.57355271976464	1.75902459512506	0.787992708063931	0.00672754274500605	0	0.784438793966573	0	0.646459377880134	1860
chr4	26100001	2.23753724994521	1.57355271976464	1.72547530439987	0.787992708063931	0.00672754274500605	0	0.848775975964183	0	0.646459377880134	1861
chr4	26200001	2.23753724994521	1.57355271976464	1.72547530439987	0.787992708063931	0.00672754274500605	0	0.848775975964183	0	0.646459377880134	1862
chr4	26300001	2.23753724994521	1.57355271976464	1.72547530439987	0.787992708063931	0.00672754274500605	0	0.848775975964183	0	0.646459377880134	1863
chr4	26400001	2.23753724994521	1.57355271976464	1.72547530439987	0.787992708063931	0.00672754274500605	0	0.848775975964183	0	0.646459377880134	1864
chr4	26800001	2.23753724994521	1.57355271976464	1.71248215333824	0.787992708063931	0.00672754274500605	0	0.912032267997367	0	0.646459377880134	1865
chr4	26900001	2.23753724994521	1.57355271976464	1.71248215333824	0.787992708063931	0.00672754274500605	0	0.912032267997367	0	0.646459377880134	1866
chr4	27000001	2.23753724994521	1.57355271976464	1.71248215333824	0.787992708063931	0.00672754274500605	0	0.912032267997367	0	0.646459377880134	1867
chr4	30700001	2.16417537289782	1.57355271976464	1.70337421807495	1.07421383795408	0.00672754274500605	0	0.867708204809095	0	0.646459377880134	1868
chr4	30800001	2.20085631142152	1.57355271976464	1.70337421807495	1.07421383795408	0.00672754274500605	0	0.867708204809095	0	0.646459377880134	1869
chr4	30900001	2.23753724994521	1.57355271976464	1.70337421807495	1.07421383795408	0.00672754274500605	0	0.867708204809095	0	0.646459377880134	1870
chr4	31000001	2.23753724994521	1.57355271976464	1.70337421807495	1.07421383795408	0.00672754274500605	0	0.867708204809095	0	0.646459377880134	1871
chr4	31100001	2.23753724994521	1.57355271976464	1.70337421807495	1.07421383795408	0.00672754274500605	0	0.867708204809095	0	0.646459377880134	1872
chr4	36000001	2.23753724994521	1.57355271976464	1.69463117530024	1.07421383795408	0.00672754274500605	0	0.941453453500102	0	0.646459377880134	1873
chr4	36100001	2.23753724994521	1.57355271976464	1.69463117530024	1.07421383795408	0.00672754274500605	0	0.941453453500102	0	0.646459377880134	1874
chr4	36200001	2.23753724994521	1.57355271976464	1.69463117530024	1.07421383795408	0.00672754274500605	0	0.941453453500102	0	0.646459377880134	1875
chr4	37500001	2.2742181884689	1.57355271976464	1.68450742672389	1.07421383795408	0.00672754274500605	0	1.01430295486313	0	0.646459377880134	1876
chr4	37600001	2.2742181884689	1.57355271976464	1.68450742672389	1.07421383795408	0.00672754274500605	0	1.07176408694077	0	0.646459377880134	1877
chr4	37800001	2.2742181884689	1.57355271976464	1.65843144418679	1.07421383795408	0.00672754274500605	0	1.0733963725073	0	0.646459377880134	1878
chr4	38600001	2.2742181884689	1.57355271976464	1.62212006968678	1.07421383795408	0.00672754274500605	0	1.12018877022599	0	0.646459377880134	1879
chr4	38700001	2.2742181884689	1.57355271976464	1.61422624330133	1.07421383795408	0.00672754274500605	0	1.12018877022599	0	0.646459377880134	1880
chr4	38800001	2.2742181884689	1.57355271976464	1.57027484712657	1.07421383795408	0.00672754274500605	0	1.14491967920781	0	0.646459377880134	1881
chr4	38900001	2.2742181884689	1.57355271976464	1.57027484712657	1.07421383795408	0.00672754274500605	0	1.14491967920781	0	0.646459377880134	1882
chr4	39000001	2.2742181884689	1.57355271976464	1.56055630947801	1.07421383795408	0.00672754274500605	0	1.18652928594971	0	0.646459377880134	1883
chr4	39100001	2.2742181884689	1.57355271976464	1.57375673146762	1.07421383795408	0.00672754274500605	0	1.1530609321907	0	0.646459377880134	1884
chr4	39200001	2.2742181884689	1.57355271976464	1.56861995578404	1.07421383795408	0.00672754274500605	0	1.15345561492516	0	0.646459377880134	1885
chr4	39400001	2.2742181884689	1.57355271976464	1.50006332466915	1.07421383795408	0.00672754274500605	0	1.18451657823367	0	0.646459377880134	1886
chr4	39500001	2.2742181884689	1.57355271976464	1.48968403230078	1.07421383795408	0.00672754274500605	0	1.13335636984592	0	0.646459377880134	1887
chr4	39600001	2.2742181884689	1.57355271976464	1.48800318846061	1.07421383795408	0.00672754274500605	0	1.13469053029223	0	0.646459377880134	1888
chr4	39700001	2.2742181884689	1.57355271976464	1.48724385141146	1.07421383795408	0.00672754274500605	0	1.15294966430365	0	0.646459377880134	1889
chr4	41300001	2.2742181884689	1.57355271976464	1.25630416602311	1.07421383795408	0.00672754274500605	0	0.963627801863174	0	0.646459377880134	1890
chr4	41400001	2.2742181884689	1.57355271976464	1.25630416602311	1.07421383795408	0.00672754274500605	0	0.963627801863174	0	0.646459377880134	1891
chr4	41500001	2.2742181884689	1.57355271976464	1.25630416602311	1.07421383795408	0.00672754274500605	0	0.963627801863174	0	0.646459377880134	1892
chr4	41600001	2.2742181884689	1.57355271976464	1.25630416602311	1.07421383795408	0.00672754274500605	0	0.963627801863174	0	0.646459377880134	1893
chr4	41700001	2.2742181884689	1.57355271976464	1.25630416602311	1.07421383795408	0.00672754274500605	0	0.963627801863174	0	0.646459377880134	1894
chr4	41900001	2.2742181884689	1.57355271976464	1.22474582093385	1.07421383795408	0.00672754274500605	0	0.925825911038372	0	0.646459377880134	1895
chr4	42000001	2.2742181884689	1.57355271976464	1.21156224024829	1.07421383795408	0.00672754274500605	0	0.947528453005775	0	0.646459377880134	1896
chr4	44600001	2.20085631142152	1.57355271976464	1.076779497839	1.07421383795408	0.00672754274500605	0	0.927676642445429	0	0.646459377880134	1897
chr4	44700001	2.20085631142152	1.57355271976464	1.076779497839	1.07421383795408	0.00672754274500605	0	0.902403464626218	0	0.646459377880134	1898
chr4	47400001	2.2742181884689	1.23059892186722	0.825247550748581	1.07421383795408	0.00672754274500605	0	0.832675566267899	0	0.646459377880134	1899
chr4	48300001	2.2742181884689	0	0.361686556944411	1.07421383795408	0.00672754274500605	0	0.832907849732566	0	0.646459377880134	1900
chr4	48400001	2.2742181884689	0	0.357224284690317	1.07421383795408	0.00672754274500605	0	0.836453959955384	0	0.646459377880134	1901
chr4	48500001	2.2742181884689	0	0.35276201243622	1.07421383795408	0.00672754274500605	0	0.840000070178167	0	0.646459377880134	1902
chr4	48600001	2.2742181884689	0	0.35276201243622	1.07421383795408	0.00672754274500605	0	0.840000070178167	0	0.646459377880134	1903
chr4	48700001	2.2742181884689	0	0.35276201243622	1.07421383795408	0.00672754274500605	0	0.840000070178167	0	0.646459377880134	1904
chr4	48800001	2.2742181884689	0	0.337716500504671	1.07421383795408	0.00672754274500605	0	0.773373534048236	0	0.646459377880134	1905
chr4	51800001	2.12749443437413	0	0.281946957621132	1.07421383795408	0.00672754274500605	0	0.650207717526689	0	-0.0339958183085089	1906
chr4	51900001	2.12749443437413	0	0.281946957621132	1.07421383795408	0.00672754274500605	0	0.650207717526689	0	-0.0339958183085089	1907
chr4	52000001	2.12749443437413	0	0.25099751946534	1.07421383795408	0.00672754274500605	0	0.624754406023364	0	-0.0339958183085089	1908
chr4	52800001	2.16417537289782	0	0.122439814049716	-0.615394998753386	0.00672754274500605	0	0.591760581297501	0	-0.0339958183085089	1909
chr4	52900001	2.16417537289782	0	0.104179469450842	-0.615394998753386	0.00672754274500605	0	0.591760581297501	0	-0.0339958183085089	1910
chr4	53000001	2.16417537289782	0	0.104179469450842	-0.615394998753386	0.00672754274500605	0	0.591760581297501	0	-0.0339958183085089	1911
chr4	53100001	2.23753724994521	0	0.104179469450842	-0.615394998753386	0.00672754274500605	0	0.591760581297501	0	-0.0339958183085089	1912
chr4	53200001	2.23753724994521	0	0.104179469450842	-0.615394998753386	0.00672754274500605	0	0.591760581297501	0	-0.0339958183085089	1913
chr4	53300001	2.2742181884689	0	0.103031545611363	-0.615394998753386	0.00672754274500605	0	0.563760946071326	0	-0.0339958183085089	1914
chr4	53400001	2.2742181884689	0	0.100272087079467	-0.615394998753386	0.00672754274500605	0	0.517641945769333	0	-0.0339958183085089	1915
chr4	54000001	2.2742181884689	0	0.0962091570558689	-0.615394998753386	0.00672754274500605	0	0.399133859781477	0	-0.0339958183085089	1916
chr4	55300001	2.2742181884689	0	0.00771849079831586	-0.615394998753386	-0.789942237114107	-0.798381165113576	0.314832467268213	0	-0.0339958183085089	1917
chr4	55400001	2.2742181884689	0	-0.0102871525257273	-0.615394998753386	-1.58661201697329	-1.59676233022715	0.285824931538897	0	-0.0339958183085089	1918
chr4	55500001	2.2742181884689	0	-0.0113953798535931	-0.615394998753386	-1.58661201697329	-1.59676233022715	0.255162938104925	0	-0.0339958183085089	1919
chr4	55800001	2.2742181884689	0	-0.0127964408802685	-0.615394998753386	-1.58661201697329	-1.59676233022715	0.185710499773123	0	-0.0339958183085089	1920
chr4	55900001	2.2742181884689	0	-0.0131594979377106	-0.615394998753386	-1.58661201697329	-1.59676233022715	0.173028981404127	0	-0.0339958183085089	1921
chr4	56300001	2.2742181884689	0	-0.0146562876241059	-0.615394998753386	-1.58661201697329	-1.59676233022715	0.0737324118603093	0	-0.0339958183085089	1922
chr4	56400001	2.2742181884689	0	-0.0162860094019016	-0.615394998753386	-1.58661201697329	-1.59676233022715	-0.0593601240332459	0	-0.0339958183085089	1923
chr4	56500001	2.2742181884689	0	-0.03595824103159	-0.615394998753386	-1.58661201697329	-1.59676233022715	-0.144209954374528	0	-0.0339958183085089	1924
chr4	56900001	2.2742181884689	0	-0.133904737619743	-0.615394998753386	-1.58661201697329	-1.59676233022715	-0.193347092235853	0	-0.0339958183085089	1925
chr4	57000001	2.2742181884689	0	-0.248133486168901	-0.615394998753386	-1.58661201697329	-1.59676233022715	-0.246078107348612	0	-0.0339958183085089	1926
chr4	67600001	0.0733618770473838	-1.81563775357458	-0.667945013981486	-0.615394998753386	-1.58661201697329	-1.59676233022715	-0.313937146809049	0	-0.0339958183085089	1927
chr4	67700001	0.0733618770473838	-1.81563775357458	-0.711846967098649	-0.615394998753386	-1.58661201697329	-1.59676233022715	-0.313937146809049	0	-0.0339958183085089	1928
chr4	68300001	0.0733618770473838	-1.81563775357458	-0.810058569890097	-0.615394998753386	-1.58661201697329	-1.59676233022715	-0.33519765005311	0	-0.0339958183085089	1929
chr4	70600001	0.0733618770473838	-1.81563775357458	-0.972116127738274	-0.615394998753386	-1.58661201697329	-1.59676233022715	-0.261719583566187	0	-0.0339958183085089	1930
chr4	70700001	0.0733618770473838	-1.81563775357458	-0.989512441376102	-0.615394998753386	-1.58661201697329	-1.59676233022715	-0.27769212733145	0	-0.0339958183085089	1931
chr4	70800001	0.0733618770473838	-1.81563775357458	-0.994655089204481	-0.615394998753386	-1.58661201697329	-1.59676233022715	-0.253266390449091	0	-0.0339958183085089	1932
chr4	70900001	0.0733618770473838	-1.81563775357458	-1.10011653176126	-0.615394998753386	-1.58661201697329	-1.59676233022715	-0.202286834351278	0	-0.0339958183085089	1933
chr4	71000001	0.0733618770473838	-1.81563775357458	-1.10011653176126	-0.615394998753386	-1.58661201697329	-1.59676233022715	-0.184516218839152	0	-0.0339958183085089	1934
chr4	73000001	0.220085631142152	-1.81563775357458	-1.20335297458185	-1.06074571773425	-1.58661201697329	-1.59676233022715	-0.228460229288127	0	-0.0339958183085089	1935
chr4	73100001	0.220085631142152	-1.81563775357458	-1.20946012948622	-1.50609643671517	-1.58661201697329	-1.59676233022715	-0.2672513753142	0	-0.0339958183085089	1936
chr4	73200001	0.220085631142152	-1.81563775357458	-1.20946012948622	-1.50609643671517	-1.58661201697329	-1.59676233022715	-0.2672513753142	0	-0.0339958183085089	1937
chr4	75400001	-2.20085631142152	-1.81563775357458	-1.62476495159167	-1.50609643671517	-1.58661201697329	-1.59676233022715	-0.422564461336642	0	-0.0339958183085089	1938
chr4	75500001	-2.20085631142152	-1.81563775357458	-1.67596720064431	-1.50609643671517	-1.58661201697329	-1.59676233022715	-0.374045498971716	0	-0.0339958183085089	1939
chr4	75600001	-2.20085631142152	-1.81563775357458	-1.73537159559516	-1.50609643671517	-1.58661201697329	-1.59676233022715	-0.327707487139346	0	-0.0339958183085089	1940
chr4	75700001	-2.20085631142152	-1.81563775357458	-1.75315933943636	-1.50609643671517	-1.58661201697329	-1.59676233022715	-0.240320650309107	0	-0.0339958183085089	1941
chr4	75900001	-2.20085631142152	-1.81563775357458	-1.79448626227557	-1.50609643671517	-1.58661201697329	-1.59676233022715	-0.234075730196181	0	-0.0339958183085089	1942
chr4	76100001	-2.20085631142152	-1.81563775357458	-1.85628897920081	-1.50609643671517	-1.58661201697329	-1.59676233022715	-0.369620648434409	0	-0.0339958183085089	1943
chr4	76200001	-2.20085631142152	-1.81563775357458	-1.89923620201327	-1.50609643671517	-1.58661201697329	-1.59676233022715	-0.366469015046577	0	-0.0339958183085089	1944
chr4	77000001	-2.23753724994521	-1.81563775357458	-2.06700426941655	-1.50609643671517	-1.58661201697329	-1.59676233022715	-0.432213300685727	0	-0.0339958183085089	1945
chr4	77800001	-2.23753724994521	-1.81563775357458	-2.11674800985574	-1.50609643671517	-1.58661201697329	-1.59676233022715	-0.439317854250914	0	-0.0339958183085089	1946
chr4	77900001	-2.23753724994521	-1.81563775357458	-2.12511905252074	-1.50609643671517	-1.58661201697329	-1.59676233022715	-0.464322786956373	0	-0.0339958183085089	1947
chr4	78900001	-2.23753724994521	-1.81563775357458	-2.19267982239338	-1.50609643671517	-1.58661201697329	-1.59676233022715	-0.421047913567907	0	-0.0339958183085089	1948
chr4	82300001	-2.23753724994521	-1.81563775357458	-2.16074085668891	-1.50609643671517	-1.58661201697329	-1.59676233022715	-0.430573872033022	0	-0.0339958183085089	1949
chr4	82400001	-2.23753724994521	-1.81563775357458	-2.15026080717027	-1.50609643671517	-1.58661201697329	-1.59676233022715	-0.428610880102179	0	-0.0339958183085089	1950
chr4	82800001	-2.23753724994521	-1.81563775357458	-2.1607003824875	-1.50609643671517	-1.58661201697329	-1.59676233022715	-0.411397440344468	0	-0.0339958183085089	1951
chr4	82900001	-2.23753724994521	-1.81563775357458	-2.1425657663586	-1.50609643671517	-1.58661201697329	-1.59676233022715	-0.432194728870262	0	-0.0339958183085089	1952
chr4	83000001	-2.23753724994521	-1.81563775357458	-2.10432926376212	-1.50609643671517	-1.58661201697329	-1.59676233022715	-0.463680819432341	0	-0.0339958183085089	1953
chr4	83400001	-2.23753724994521	-1.81563775357458	-2.08656176911779	-1.50609643671517	-1.58661201697329	-1.59676233022715	-0.312211469560252	0	-0.0339958183085089	1954
chr4	86900001	-2.20085631142152	-1.81563775357458	-1.93347126503376	-1.50609643671517	-1.58661201697329	-1.59676233022715	-0.363760943447992	0	-0.0339958183085089	1955
chr4	87000001	-2.20085631142152	-1.81563775357458	-1.93347126503376	-1.50609643671517	-1.58661201697329	-1.59676233022715	-0.363760943447992	0	-0.0339958183085089	1956
chr4	87100001	-2.20085631142152	-1.81563775357458	-1.92253412003158	-1.50609643671517	-1.58661201697329	-1.59676233022715	-0.379746123103133	0	-0.0339958183085089	1957
chr4	87300001	-2.20085631142152	-1.81563775357458	-1.82645068819815	-1.50609643671517	-1.58661201697329	-1.59676233022715	-0.407436271633207	0	-0.0339958183085089	1958
chr4	87400001	-2.20085631142152	-1.81563775357458	-1.73542893928906	-1.50609643671517	-1.58661201697329	-1.59676233022715	-0.385718490761998	0	-0.0339958183085089	1959
chr4	88200001	-2.20085631142152	-1.81563775357458	-1.64770359555618	-1.50609643671517	-1.58661201697329	-1.59676233022715	-0.567081692893049	0	-0.0339958183085089	1960
chr4	88700001	-2.20085631142152	-1.81563775357458	-1.4400376752375	-1.50609643671517	-1.58661201697329	-1.59676233022715	-0.572389225550196	0	-0.0339958183085089	1961
chr4	88800001	-2.20085631142152	-1.81563775357458	-1.3574476320131	-1.50609643671517	-1.58661201697329	-1.59676233022715	-0.572389225550196	0	-0.0339958183085089	1962
chr4	88900001	-2.20085631142152	-1.81563775357458	-1.3574476320131	-1.50609643671517	-1.58661201697329	-1.59676233022715	-0.572389225550196	0	-0.0339958183085089	1963
chr4	89000001	-2.20085631142152	-1.81563775357458	-1.3574476320131	-1.50609643671517	-1.58661201697329	-1.59676233022715	-0.572389225550196	0	-0.0339958183085089	1964
chr4	89100001	-2.20085631142152	-1.81563775357458	-1.33616046460111	-1.50609643671517	-1.58661201697329	-1.59676233022715	-0.530555101572052	0	-0.0339958183085089	1965
chr4	89700001	-2.20085631142152	-1.12973015777974	-1.06199769248083	0.137896329036176	-1.58661201697329	-1.59676233022715	-0.563640156064746	0	-0.0339958183085089	1966
chr4	89800001	-2.20085631142152	-1.12973015777974	-1.06199769248083	0.137896329036176	-1.58661201697329	-1.59676233022715	-0.563640156064746	0	-0.0339958183085089	1967
chr4	94400001	0.146723754094768	-1.12973015777974	-0.732228871958663	0.137896329036176	0.00672754274500605	0	-0.463571727370593	0	-0.0339958183085089	1968
chr4	94500001	0.146723754094768	-1.12973015777974	-0.732228871958663	0.137896329036176	0.00672754274500605	0	-0.463571727370593	0	-0.0339958183085089	1969
chr4	94600001	0.146723754094768	-1.12973015777974	-0.732228871958663	0.137896329036176	0.00672754274500605	0	-0.463571727370593	0	-0.0339958183085089	1970
chr4	98200001	0.110042815571076	0	-0.306191960620377	0.137896329036176	0.00672754274500605	0	-0.327039738716452	0	-0.0339958183085089	1971
chr4	98300001	0.110042815571076	0	-0.306191960620377	0.137896329036176	0.00672754274500605	0	-0.327039738716452	0	-0.0339958183085089	1972
chr4	98400001	0.110042815571076	0	-0.264416213793328	0.137896329036176	0.00672754274500605	0	-0.318322223500812	0	-0.0339958183085089	1973
chr4	98500001	0.110042815571076	0	-0.22264046696636	0.137896329036176	0.00672754274500605	0	-0.309604708285172	0	-0.0339958183085089	1974
chr4	98600001	0.110042815571076	0	-0.22264046696636	0.137896329036176	0.00672754274500605	0	-0.309604708285172	0	-0.0339958183085089	1975
chr4	98900001	0.110042815571076	0	-0.148178005174844	0.137896329036176	0.00672754274500605	0	-0.32251467726149	0	-0.0339958183085089	1976
chr4	99000001	0.110042815571076	0	-0.117293707905829	0.137896329036176	0.00672754274500605	0	-0.361902030736968	0	-0.0339958183085089	1977
chr4	99800001	0.110042815571076	0	0.142018628824038	0.137896329036176	0.00672754274500605	0	-0.4041306798982	0	-0.0339958183085089	1978
chr4	99900001	0.110042815571076	0	0.205277841831321	0.137896329036176	0.00672754274500605	0	-0.435412002016651	0	-0.0339958183085089	1979
chr4	102500001	0.110042815571076	0	0.267906831808906	0.137896329036176	0.00672754274500605	0	-0.560197330595424	0	-0.0339958183085089	1980
chr4	102600001	0.110042815571076	0	0.289564240675596	0.137896329036176	0.00672754274500605	0	-0.578825765943649	0	-0.0339958183085089	1981
chr4	102700001	0.110042815571076	0	0.316211354135931	0.137896329036176	0.00672754274500605	0	-0.606962821792852	0	-0.0339958183085089	1982
chr4	102800001	0.110042815571076	0	0.328676644423842	0.137896329036176	0.00672754274500605	0	-0.640016863583313	0	-0.0339958183085089	1983
chr4	103000001	0.110042815571076	0	0.363475494311266	0.137896329036176	0.00672754274500605	0	-0.645570238777142	0	-0.0339958183085089	1984
chr4	105300001	0.110042815571076	0	0.432609865533853	0.137896329036176	0.00672754274500605	0	-0.569633465873129	0	-0.0339958183085089	1985
chr4	105400001	0.110042815571076	0	0.432609865533853	0.137896329036176	0.00672754274500605	0	-0.569633465873129	0	-0.0339958183085089	1986
chr4	105600001	0.110042815571076	0	0.437677379503171	0.137896329036176	0.00672754274500605	0	-0.542845189021258	0	-0.0339958183085089	1987
chr4	105700001	0.110042815571076	0	0.456785038649747	0.137896329036176	0.00672754274500605	0	-0.542920335410849	0	-0.0339958183085089	1988
chr4	105800001	0.110042815571076	0	0.456785038649747	0.137896329036176	0.00672754274500605	0	-0.542995481800474	0	-0.0339958183085089	1989
chr4	106000001	0.110042815571076	0	0.512535882067333	0.137896329036176	0.00672754274500605	0	-0.50602029722935	0	-0.0339958183085089	1990
chr4	106100001	0.110042815571076	0	0.512535882067333	0.137896329036176	0.00672754274500605	0	-0.50602029722935	0	-0.0339958183085089	1991
chr4	106200001	0.110042815571076	0	0.512535882067333	0.137896329036176	0.00672754274500605	0	-0.50602029722935	0	-0.0339958183085089	1992
chr4	106300001	0.110042815571076	0	0.531365462691119	0.137896329036176	0.00672754274500605	0	-0.453649270478273	0	-0.0339958183085089	1993
chr4	107600001	0.110042815571076	0	0.551460829846154	0.137896329036176	0.00672754274500605	0	-0.398777128111388	0	-0.0339958183085089	1994
chr4	107700001	0.110042815571076	0	0.551460829846154	0.137896329036176	0.00672754274500605	0	-0.398777128111388	0	-0.0339958183085089	1995
chr4	107900001	0.110042815571076	0	0.615492442756866	0.137896329036176	0.00672754274500605	0	-0.318277123713618	0	-0.0339958183085089	1996
chr4	108000001	0.110042815571076	0	0.62965160679283	0.137896329036176	0.00672754274500605	0	-0.28603135147891	0	-0.0339958183085089	1997
chr4	108100001	0.110042815571076	0	0.643246953554417	0.137896329036176	0.00672754274500605	0	-0.295206429386768	0	-0.0339958183085089	1998
chr4	108600001	0.110042815571076	0	0.637426011031429	0.137896329036176	0.00672754274500605	0	-0.315285121675705	0	-0.0339958183085089	1999
[truncated: 5,062 more rows]
