# Supplementary material for: Benchmarking scRNA-seq copy number variation callers
Source: Nat Commun. 2025 Oct 2;16:8777. doi: 10.1038/s41467-025-62359-9 (PMC12491403; doi:10.1038/s41467-025-62359-9)
Supplement: Supplementary file 11 — Source Data [file 41467_2025_62359_MOESM11_ESM.zip › figure_source_data/suppfigure_14_number_snps_casper_numbat.tsv]

dataset	numbat_nsnps	casper_nsnps	type
SNU601	1503823	222088	droplet-based
NCIN87	2512077	269948	droplet-based
MKN45	1410838	224582	droplet-based
KATOIII	960325	117096	droplet-based
NUGC4	2343840	242049	droplet-based
SNU638	267899	34919	droplet-based
SNU16	674793	277695	droplet-based
SNU668	1618796	395658	droplet-based
HGC27	411773	266291	droplet-based
MCF7	780997	74011	droplet-based
iAMP21	1876924	188427	droplet-based
COLO320	5401144	1042975	droplet-based
MM	616406	106785	droplet-based
BCC06	594363	65032	droplet-based
BCC06post	149563	20989	droplet-based
HCT116	130514	8152	HCT116
A375	44257	6136	A375
