# Supplementary material for: Benchmarking scRNA-seq copy number variation callers
Source: Nat Commun. 2025 Oct 2;16:8777. doi: 10.1038/s41467-025-62359-9 (PMC12491403; doi:10.1038/s41467-025-62359-9)
Supplement: Supplementary file 11 — Source Data [file 41467_2025_62359_MOESM11_ESM.zip › figure_source_data/figure_4A_karyogram_BCC_persubclone.tsv]

copykat_1	copykat_2	copykat_3	copykat_4	scevan_1	scevan_2	scevan_3	scevan_4	infercnv_1	infercnv_2	infercnv_3	infercnv_4	infercnv_5	infercnv_6	infercnv_7	conicsmat_1	conicsmat_2	conicsmat_3	conicsmat_4	numbat_1	numbat_2	numbat_3	numbat_4	numbat_5	numbat_6	casper_1	casper_2	casper_3	casper_4
-0.462118120834838	-2.63721825822869	-3.32856315986418	-0.0983773378170165	1.58459949556751	0	2.34027459366285	2.33734463795131	0	-2.67349049687719	-1.92713589855912	-2.49993061721876	0	0	0	0.61741195778377	0.0735336149222814	-0.694931085956531	0.0925782411090811	NA	0	NA	NA	NA	NA	-4.68387572557035	-3.79807437933087	-0.641151973850294	1.7818967634196
-0.462118120834838	-2.63721825822869	-3.32856315986418	-0.0983773378170165	1.58459949556751	0	2.34027459366285	2.33734463795131	0	-2.67349049687719	-1.92713589855912	-2.49993061721876	0	0	0	0.61741195778377	0.0735336149222814	-0.694931085956531	0.0925782411090811	0	0	1.67538670418059	NA	NA	NA	-4.98453769418168	-3.76087482615426	-0.489868923840685	1.7818967634196
-0.462118120834838	-2.63721825822869	-3.32856315986418	-0.0983773378170165	1.58459949556751	0	2.34027459366285	2.33734463795131	0	-2.67349049687719	-1.92713589855912	-2.49993061721876	0	0	0	0.61741195778377	0.0735336149222814	-0.694931085956531	0.0925782411090811	NA	0	NA	NA	NA	NA	-4.83823857535549	-3.36655956248231	0.496043742208431	1.7818967634196
-0.462118120834838	-2.63721825822869	-3.32856315986418	-0.0983773378170165	1.58459949556751	0	2.34027459366285	2.33734463795131	0	-2.67349049687719	-1.92713589855912	-2.49993061721876	0	0	0	0.61741195778377	0.0735336149222814	-0.694931085956531	0.0925782411090811	0	0	NA	NA	NA	NA	-4.59200679071688	-3.25496090295248	0.748310800940433	1.7818967634196
-0.462118120834838	-2.63721825822869	-3.32856315986418	-0.0983773378170165	1.58459949556751	0	2.34027459366285	2.33734463795131	0	-2.67349049687719	-1.92713589855912	-2.49993061721876	0	0	0	0.61741195778377	0.0735336149222814	-0.694931085956531	0.0925782411090811	0	0	1.67538670418059	NA	-2.23645816526166	NA	-4.4488755661959	-3.20288152850527	0.865915362436007	1.7818967634196
-0.462118120834838	-2.63721825822869	-3.32856315986418	-0.0983773378170165	1.58459949556751	0	2.34027459366285	2.33734463795131	0	-2.67349049687719	-1.92713589855912	-2.49993061721876	0	0	0	0.61741195778377	0.0735336149222814	-0.694931085956531	0.0925782411090811	0	0	1.67538670418059	-2.27373851843701	-2.23645816526166	-2.17260795257305	-4.23537868937864	-3.16196202001101	0.994145757206096	1.7818967634196
-0.462118120834838	-2.63721825822869	-3.32856315986418	-0.0983773378170165	1.58459949556751	0	2.34027459366285	2.33734463795131	0	-2.67349049687719	-1.92713589855912	-2.49993061721876	0	0	0	0.61741195778377	0.0735336149222814	-0.694931085956531	0.0925782411090811	0	0	1.67538670418059	-2.27373851843701	-2.23645816526166	-2.17260795257305	-3.94690831400285	-3.06431319292241	1.17604561495574	1.7818967634196
-0.462118120834838	-2.63721825822869	-3.32856315986418	-0.0983773378170165	1.58459949556751	0	2.34027459366285	2.33734463795131	0	-2.67349049687719	-1.92713589855912	-2.49993061721876	0	0	0	0.61741195778377	0.0735336149222814	-0.694931085956531	0.0925782411090811	0	0	1.67538670418059	-2.27373851843701	-2.23645816526166	-2.17260795257305	-3.84947156491581	-3.01936373283403	1.3279289945289	1.7818967634196
-0.462118120834838	-2.63721825822869	-3.32856315986418	-0.0983773378170165	1.58459949556751	0	2.34027459366285	2.33734463795131	0	-2.67349049687719	-1.92713589855912	-2.49993061721876	0	0	0	0.61741195778377	0.0735336149222814	-0.694931085956531	0.0925782411090811	0	0	1.67538670418059	-2.27373851843701	-2.23645816526166	-2.17260795257305	-3.76115451155611	-2.99456403071632	1.36875140484893	1.7818967634196
-0.462118120834838	-2.63721825822869	-3.32856315986418	-0.0983773378170165	1.58459949556751	0	2.34027459366285	2.33734463795131	0	-2.67349049687719	-1.92713589855912	-2.49993061721876	0	0	0	0.61741195778377	0.0735336149222814	-0.694931085956531	0.0925782411090811	0	0	1.67538670418059	-2.27373851843701	-2.23645816526166	-2.17260795257305	-3.50196315930492	-2.9015651477748	1.44799490723492	1.7818967634196
-0.462118120834838	-2.63721825822869	-3.32856315986418	-0.0983773378170165	1.58459949556751	0	2.34027459366285	2.33734463795131	0	-2.67349049687719	-1.92713589855912	-2.49993061721876	0	0.880450265495773	0	0.61741195778377	0.0735336149222814	-0.694931085956531	0.0925782411090811	0	0	1.67538670418059	-2.27373851843701	-2.23645816526166	-2.17260795257305	-3.48756363973546	-2.89226525948065	1.42278106556665	1.7818967634196
-0.462118120834838	-2.63721825822869	-3.32856315986418	-0.0983773378170165	1.58459949556751	0	2.34027459366285	2.33734463795131	0.86118949203762	-2.67349049687719	-1.92713589855912	-2.49993061721876	0	1.76090053099155	0	0.61741195778377	0.0735336149222814	-0.694931085956531	0.0925782411090811	0	0	1.67538670418059	NA	-2.23645816526166	-2.17260795257305	-3.39828661840448	-2.89536522224535	1.39996854215252	1.7818967634196
-0.462118120834838	-2.63721825822869	-3.32856315986418	-0.0983773378170165	1.58459949556751	0	2.34027459366285	2.33734463795131	1.72237898407524	-2.67349049687719	-1.92713589855912	-2.49993061721876	0	1.76090053099155	0	0.61741195778377	0.0735336149222814	-0.694931085956531	0.0925782411090811	0	0	1.67538670418059	-2.27373851843701	NA	-2.17260795257305	-3.34260847606903	-2.89536522224535	1.41677776993138	1.7818967634196
-0.462118120834838	-2.63721825822869	-3.32856315986418	-0.0983773378170165	1.58459949556751	0	2.34027459366285	2.33734463795131	1.72237898407524	-2.67349049687719	-1.92713589855912	-2.49993061721876	0	1.76090053099155	0	0.61741195778377	0.0735336149222814	-0.694931085956531	0.0925782411090811	0	0	1.67538670418059	-2.27373851843701	-2.23645816526166	-2.17260795257305	-2.96630103131914	-2.92946481265726	1.37235338223012	1.7818967634196
-0.462118120834838	-2.63721825822869	-3.32856315986418	-0.0983773378170165	1.58459949556751	0	2.34027459366285	2.33734463795131	1.72237898407524	-2.67349049687719	-1.92713589855912	-2.49993061721876	0	1.76090053099155	0	0.61741195778377	0.0735336149222814	-0.694931085956531	0.0925782411090811	0	0	1.67538670418059	-2.27373851843701	-2.23645816526166	-2.17260795257305	-2.94326180000793	-2.93876470095141	1.36875140484893	1.7818967634196
-0.462118120834838	-2.63721825822869	-3.32856315986418	-0.0983773378170165	1.58459949556751	0	2.34027459366285	2.33734463795131	1.72237898407524	-2.67349049687719	-1.92713589855912	-2.49993061721876	0	1.76090053099155	0	0.61741195778377	0.0735336149222814	-0.694931085956531	0.0925782411090811	0	0	1.67538670418059	-2.27373851843701	-2.23645816526166	-2.17260795257305	-2.94182184805095	-2.91086503606895	1.39936821258897	1.7818967634196
-0.462118120834838	-2.63721825822869	-3.32856315986418	-0.0983773378170165	1.58459949556751	0	2.34027459366285	2.33734463795131	1.72237898407524	-2.67349049687719	-1.92713589855912	-2.49993061721876	0	1.76090053099155	0	0.61741195778377	0.0735336149222814	-0.694931085956531	0.0925782411090811	0	0	NA	-2.27373851843701	-2.23645816526166	-2.17260795257305	-2.96630103131914	-2.83336596695103	1.47681072628437	1.7818967634196
-0.462118120834838	-2.63721825822869	-3.32856315986418	-0.0983773378170165	1.58459949556751	1.51914872275338	2.34027459366285	2.33734463795131	1.72237898407524	-2.67349049687719	-1.92713589855912	-2.49993061721876	0	1.76090053099155	0	0.61741195778377	0.0735336149222814	-0.694931085956531	0.0925782411090811	0	0	1.67538670418059	-2.27373851843701	-2.23645816526166	-2.17260795257305	-3.21397276791472	-2.80856626483333	1.57766609295749	1.7818967634196
-0.462118120834838	-2.63721825822869	-3.32856315986418	-0.0983773378170165	1.58459949556751	1.51914872275338	2.34027459366285	2.33734463795131	1.72237898407524	-2.67349049687719	-1.92713589855912	-2.49993061721876	0	1.76090053099155	0	0.61741195778377	0.0735336149222814	-0.694931085956531	0.0925782411090811	0	0	1.67538670418059	-2.27373851843701	-2.23645816526166	-2.17260795257305	-3.24853161488153	-2.73416715848011	1.54885027390804	1.7818967634196
-0.462118120834838	-2.63721825822869	-3.32856315986418	-0.0983773378170165	1.58459949556751	1.51914872275338	2.34027459366285	2.33734463795131	1.72237898407524	-2.67349049687719	-1.92713589855912	-2.49993061721876	0	1.76090053099155	0	0.61741195778377	0.0735336149222814	-0.694931085956531	0.0925782411090811	NA	0	NA	-2.27373851843701	NA	NA	-3.18709366471828	-2.56056924365597	1.7097385969341	1.7818967634196
0.0731297636794004	-2.39687472964822	-2.98462027285568	0.369033287261445	1.58459949556751	1.51914872275338	2.34027459366285	2.33734463795131	1.72237898407524	-2.67349049687719	-1.92713589855912	-2.49993061721876	0	1.76090053099155	0	0.61741195778377	0.0735336149222814	-0.694931085956531	0.0925782411090811	0	NA	1.67538670418059	NA	NA	NA	-3.09071288039974	-2.4812101968792	1.79378473582836	1.7818967634196
1.1436255327082	-1.91618767248701	-2.29673449883885	1.30385453741823	1.58459949556751	1.51914872275338	2.34027459366285	2.33734463795131	1.72237898407524	-2.67349049687719	-1.92713589855912	-2.49993061721876	0	1.76090053099155	0	0.61741195778377	0.0735336149222814	-0.694931085956531	0.0925782411090811	0	0	1.67538670418059	-2.27373851843701	-2.23645816526166	-2.17260795257305	-3.00085987828595	-2.39937117989073	1.86582428345198	1.7818967634196
1.1436255327082	-1.91618767248701	-2.29673449883885	1.30385453741823	1.58459949556751	1.51914872275338	2.34027459366285	2.33734463795131	1.72237898407524	-2.67349049687719	-1.92713589855912	-2.49993061721876	0	1.76090053099155	0	0.61741195778377	0.0735336149222814	-0.694931085956531	0.0925782411090811	0	0	NA	-2.27373851843701	-2.23645816526166	-2.17260795257305	-2.90438309717028	-2.23662313474306	1.9972964578651	1.7818967634196
1.1436255327082	-1.91618767248701	-2.29673449883885	1.30385453741823	1.58459949556751	1.51914872275338	2.34027459366285	2.33734463795131	1.72237898407524	-2.67349049687719	-1.92713589855912	-2.49993061721876	0	1.76090053099155	0	0.61741195778377	0.0735336149222814	-0.694931085956531	0.0925782411090811	0	0	NA	-2.27373851843701	-2.23645816526166	-2.17260795257305	-2.83036956658293	-2.11665457574856	2.16694959251877	1.7818967634196
1.1436255327082	-1.91618767248701	-2.29673449883885	1.30385453741823	1.58459949556751	1.51914872275338	2.34027459366285	2.33734463795131	1.72237898407524	-2.67349049687719	-1.92713589855912	-2.49993061721876	0	1.76090053099155	0	0.61741195778377	0.0735336149222814	-0.694931085956531	0.0925782411090811	0	0	1.67538670418059	-2.27373851843701	-2.23645816526166	-2.17260795257305	-2.86550439433255	-1.93437676518322	2.39171298110448	1.7818967634196
1.1436255327082	-1.91618767248701	-2.29673449883885	1.30385453741823	1.58459949556751	1.51914872275338	2.34027459366285	2.33734463795131	1.72237898407524	-2.67349049687719	-1.92713589855912	-2.49993061721876	0	1.76090053099155	0	0.61741195778377	0.0735336149222814	-0.694931085956531	0.0925782411090811	0	0	1.67538670418059	-2.27373851843701	-2.23645816526166	-2.17260795257305	-2.8741441060743	-1.84137788224169	2.42052880015393	1.7818967634196
1.1436255327082	-1.91618767248701	-2.29673449883885	1.30385453741823	1.58459949556751	1.51914872275338	2.34027459366285	2.33734463795131	1.72237898407524	-2.67349049687719	-1.92713589855912	-2.49993061721876	0	1.76090053099155	0	0.61741195778377	0.0735336149222814	-0.694931085956531	0.0925782411090811	0	0	1.67538670418059	-2.27373851843701	-2.23645816526166	-2.17260795257305	-2.8741441060743	-1.78557855247678	2.43493670967865	1.7818967634196
1.1436255327082	-1.91618767248701	-2.29673449883885	1.30385453741823	1.58459949556751	1.51914872275338	2.34027459366285	2.33734463795131	1.72237898407524	-2.67349049687719	-1.92713589855912	-2.49993061721876	0	1.76090053099155	0	0.61741195778377	0.0735336149222814	-0.694931085956531	0.0925782411090811	0	0	1.67538670418059	-2.27373851843701	-2.23645816526166	-2.17260795257305	-2.8741441060743	-1.78557855247678	2.43493670967865	1.7818967634196
1.1436255327082	-1.91618767248701	-2.29673449883885	1.30385453741823	1.58459949556751	1.51914872275338	2.34027459366285	2.33734463795131	1.72237898407524	-2.67349049687719	-1.92713589855912	-2.49993061721876	0	1.76090053099155	0	0.61741195778377	0.0735336149222814	-0.694931085956531	0.0925782411090811	0	0	1.67538670418059	-2.27373851843701	-2.23645816526166	-2.17260795257305	-2.8741441060743	-1.78557855247678	2.43493670967865	1.7818967634196
1.1436255327082	-1.91618767248701	-2.29673449883885	1.30385453741823	1.58459949556751	1.51914872275338	2.34027459366285	2.33734463795131	1.72237898407524	-2.67349049687719	-1.92713589855912	-2.49993061721876	0	1.76090053099155	0	0.61741195778377	0.0735336149222814	-0.694931085956531	0.0925782411090811	0	0	1.67538670418059	-2.27373851843701	-2.23645816526166	-2.17260795257305	-2.8741441060743	-1.78557855247678	2.43493670967865	1.7818967634196
1.1436255327082	-1.91618767248701	-2.29673449883885	1.30385453741823	1.58459949556751	1.51914872275338	2.34027459366285	2.33734463795131	1.72237898407524	-2.67349049687719	-1.92713589855912	-2.49993061721876	0	1.76090053099155	0	0.61741195778377	0.0735336149222814	-0.694931085956531	0.0925782411090811	0	0	1.67538670418059	-2.27373851843701	-2.23645816526166	-2.17260795257305	-2.8741441060743	-1.78557855247678	2.43493670967865	1.7818967634196
1.1436255327082	-1.91618767248701	-2.29673449883885	1.30385453741823	1.58459949556751	1.51914872275338	2.34027459366285	2.33734463795131	1.72237898407524	-2.67349049687719	-1.92713589855912	-2.49993061721876	0	1.76090053099155	0	0.61741195778377	0.0735336149222814	-0.694931085956531	0.0925782411090811	0	0	1.67538670418059	-2.27373851843701	-2.23645816526166	-2.17260795257305	-2.8741441060743	-1.78557855247678	2.43493670967865	1.7818967634196
1.1436255327082	-1.91618767248701	-2.29673449883885	1.30385453741823	1.58459949556751	1.51914872275338	2.34027459366285	2.33734463795131	1.72237898407524	-2.67349049687719	-1.92713589855912	-2.49993061721876	0	1.76090053099155	0	0.61741195778377	0.0735336149222814	-0.694931085956531	0.0925782411090811	0	0	1.67538670418059	-2.27373851843701	-2.23645816526166	-2.17260795257305	-2.8741441060743	-1.78557855247678	2.43493670967865	1.7818967634196
1.1436255327082	-1.91618767248701	-2.29673449883885	1.30385453741823	1.58459949556751	1.51914872275338	2.34027459366285	2.33734463795131	1.72237898407524	-2.67349049687719	-1.92713589855912	-2.49993061721876	0	1.76090053099155	0	0.61741195778377	0.0735336149222814	-0.694931085956531	0.0925782411090811	0	0	1.67538670418059	-2.27373851843701	-2.23645816526166	-2.17260795257305	-2.8741441060743	-1.78557855247678	2.43493670967865	1.7818967634196
1.1436255327082	-1.91618767248701	-2.29673449883885	1.30385453741823	1.58459949556751	1.51914872275338	2.34027459366285	2.33734463795131	1.72237898407524	-2.67349049687719	-1.92713589855912	-2.49993061721876	0	1.76090053099155	0	0.61741195778377	0.0735336149222814	-0.694931085956531	0.0925782411090811	0	0	1.67538670418059	-2.27373851843701	-2.23645816526166	-2.17260795257305	-2.8741441060743	-1.78557855247678	2.43493670967865	1.7818967634196
1.1436255327082	-1.91618767248701	-2.29673449883885	1.30385453741823	1.58459949556751	1.51914872275338	2.34027459366285	2.33734463795131	1.72237898407524	-2.67349049687719	-1.92713589855912	-2.49993061721876	0	1.76090053099155	0	0.61741195778377	0.0735336149222814	-0.694931085956531	0.0925782411090811	0	0	1.67538670418059	-2.27373851843701	-2.23645816526166	-2.17260795257305	-2.81462609185362	-1.71737937165301	2.46135121047397	1.7818967634196
1.1436255327082	-1.91618767248701	-2.29673449883885	1.30385453741823	1.58459949556751	1.51914872275338	2.34027459366285	2.33734463795131	1.72237898407524	-2.67349049687719	-1.92713589855912	-2.49993061721876	0	1.76090053099155	0	0.61741195778377	0.0735336149222814	-0.694931085956531	0.0925782411090811	0	0	1.67538670418059	-2.27373851843701	-2.23645816526166	-2.17260795257305	-2.77622737300157	-1.673979892947	2.47095648349046	1.7818967634196
1.1436255327082	-1.91618767248701	-2.29673449883885	1.30385453741823	1.58459949556751	1.51914872275338	2.34027459366285	2.33734463795131	1.72237898407524	-2.67349049687719	-1.92713589855912	-2.49993061721876	0	1.76090053099155	0	0.61741195778377	0.0735336149222814	-0.694931085956531	0.0925782411090811	0	0	1.67538670418059	-2.27373851843701	-2.23645816526166	-2.17260795257305	-2.77334746908772	-1.6553801163587	2.5033742799211	1.7818967634196
1.1436255327082	-1.91618767248701	-2.29673449883885	1.30385453741823	1.58459949556751	1.51914872275338	2.34027459366285	2.33734463795131	1.72237898407524	-2.67349049687719	-1.92713589855912	-2.49993061721876	0	1.76090053099155	0	0.61741195778377	0.0735336149222814	-0.694931085956531	0.0925782411090811	0	0	1.67538670418059	-2.27373851843701	-2.23645816526166	-2.17260795257305	-2.72438910255135	-1.63678033977039	2.50697625730228	1.7818967634196
1.1436255327082	-1.91618767248701	-2.29673449883885	1.30385453741823	1.58459949556751	1.51914872275338	2.34027459366285	2.33734463795131	1.72237898407524	-2.67349049687719	-1.92713589855912	-2.49993061721876	0	1.76090053099155	0	0.61741195778377	0.0735336149222814	-0.694931085956531	0.0925782411090811	0	0	1.67538670418059	-2.27373851843701	-2.23645816526166	-2.17260795257305	-2.68119054384288	-1.60888067488794	2.51418021206464	1.7818967634196
1.1436255327082	-1.91618767248701	-2.29673449883885	1.30385453741823	1.58459949556751	1.51914872275338	2.34027459366285	2.33734463795131	1.72237898407524	-2.67349049687719	-1.92713589855912	-2.49993061721876	0	1.76090053099155	0	0.61741195778377	0.0735336149222814	-0.694931085956531	0.0925782411090811	0	0	1.67538670418059	-2.27373851843701	-2.23645816526166	-2.17260795257305	-2.67831063992893	-1.59958078659379	2.51418021206464	1.7818967634196
1.1436255327082	-1.91618767248701	-2.29673449883885	1.30385453741823	1.58459949556751	1.51914872275338	2.34027459366285	2.33734463795131	1.72237898407524	-2.67349049687719	-1.92713589855912	-2.49993061721876	0	1.76090053099155	0	0.61741195778377	0.0735336149222814	-0.694931085956531	0.0925782411090811	0	0	1.67538670418059	-2.27373851843701	-2.23645816526166	-2.17260795257305	-2.67831063992893	-1.59958078659379	2.51418021206464	1.7818967634196
1.1436255327082	-1.91618767248701	-2.29673449883885	1.30385453741823	1.58459949556751	1.51914872275338	2.34027459366285	2.33734463795131	1.72237898407524	-2.67349049687719	-1.92713589855912	-2.49993061721876	0	1.76090053099155	0	0.61741195778377	0.0735336149222814	-0.694931085956531	0.0925782411090811	0	0	1.67538670418059	-2.27373851843701	-2.23645816526166	-2.17260795257305	-2.67831063992893	-1.59958078659379	2.51418021206464	1.7818967634196
1.1436255327082	-1.91618767248701	-2.29673449883885	1.30385453741823	1.58459949556751	1.51914872275338	2.34027459366285	2.33734463795131	1.72237898407524	-2.67349049687719	-1.92713589855912	-2.49993061721876	0	1.76090053099155	0	0.61741195778377	0.0735336149222814	-0.694931085956531	0.0925782411090811	0	0	1.67538670418059	-2.27373851843701	-2.23645816526166	-2.17260795257305	-2.67831063992893	-1.59958078659379	2.51418021206464	1.7818967634196
1.1436255327082	-1.91618767248701	-2.29673449883885	1.30385453741823	1.58459949556751	1.51914872275338	2.34027459366285	2.33734463795131	1.72237898407524	-2.67349049687719	-1.92713589855912	-2.49993061721876	0	1.76090053099155	0	0.61741195778377	0.0735336149222814	-0.694931085956531	0.0925782411090811	0	0	1.67538670418059	-2.27373851843701	-2.23645816526166	-2.17260795257305	-2.72054923066621	-1.56238123341718	2.60543030572126	1.7818967634196
1.1436255327082	-1.91618767248701	-2.29673449883885	1.30385453741823	1.58459949556751	1.51914872275338	2.34027459366285	2.33734463795131	1.72237898407524	-2.67349049687719	-1.92713589855912	-2.49993061721876	0	1.76090053099155	0	0.61741195778377	0.0735336149222814	-0.694931085956531	0.0925782411090811	NA	NA	1.67538670418059	NA	NA	NA	-2.68407044775674	-1.48798212706401	2.65825930731189	1.7818967634196
1.1436255327082	-1.91618767248701	-2.29673449883885	1.30385453741823	1.58459949556751	1.51914872275338	2.34027459366285	2.33734463795131	1.72237898407524	-2.67349049687719	-1.92713589855912	-2.49993061721876	0	1.76090053099155	0	0.61741195778377	0.0735336149222814	-0.694931085956531	0.0925782411090811	0	0	1.67538670418059	-2.27373851843701	-2.23645816526166	NA	-2.69271015949848	-1.44148268559325	2.69067710374252	1.7818967634196
1.1436255327082	-1.91618767248701	-2.29673449883885	1.30385453741823	1.58459949556751	1.51914872275338	2.34027459366285	2.33734463795131	1.72237898407524	-2.67349049687719	-1.92713589855912	-2.49993061721876	0	1.76090053099155	0	0.61741195778377	0.0735336149222814	-0.694931085956531	0.0925782411090811	0	0	1.67538670418059	-2.27373851843701	-2.23645816526166	-2.17260795257305	-2.69559006341234	-1.4507825738874	2.70148303588606	1.7818967634196
1.1436255327082	-1.91618767248701	-2.29673449883885	1.30385453741823	1.58459949556751	1.51914872275338	2.34027459366285	2.33734463795131	1.72237898407524	-2.67349049687719	-1.92713589855912	-2.49993061721876	0	1.76090053099155	0	0.61741195778377	0.0735336149222814	-0.694931085956531	0.0925782411090811	0	NA	1.67538670418059	-2.27373851843701	NA	NA	-2.67543073601499	-1.4507825738874	2.71949292279197	1.7818967634196
1.1436255327082	-1.91618767248701	-2.29673449883885	1.30385453741823	1.58459949556751	1.51914872275338	2.34027459366285	2.33734463795131	1.72237898407524	-2.67349049687719	-1.92713589855912	-2.49993061721876	0	1.76090053099155	0	0.61741195778377	0.0735336149222814	-0.694931085956531	0.0925782411090811	0	0	1.67538670418059	NA	NA	NA	-2.57175419511455	-1.48798212706401	2.75911467398501	1.7818967634196
1.1436255327082	-1.91618767248701	-2.29673449883885	1.30385453741823	1.58459949556751	1.51914872275338	2.34027459366285	2.33734463795131	1.72237898407524	-2.67349049687719	-1.92713589855912	-2.49993061721876	0	1.76090053099155	0	0.61741195778377	0.0735336149222814	-0.694931085956531	0.0925782411090811	0	0	1.67538670418059	-2.27373851843701	-2.23645816526166	-2.17260795257305	-2.54007525206168	-1.49728201535816	2.74830874184146	1.7818967634196
1.1436255327082	-1.91618767248701	-2.29673449883885	1.30385453741823	1.58459949556751	1.51914872275338	2.34027459366285	2.33734463795131	1.72237898407524	-2.67349049687719	-1.92713589855912	-2.49993061721876	0	1.76090053099155	0	0.61741195778377	0.0735336149222814	-0.694931085956531	0.0925782411090811	0	0	1.67538670418059	NA	NA	NA	-2.50407645313789	-1.51588179194647	2.75911467398501	1.7818967634196
1.1436255327082	-1.91618767248701	-2.29673449883885	1.30385453741823	1.58459949556751	1.51914872275338	2.34027459366285	2.33734463795131	1.72237898407524	-2.67349049687719	-1.92713589855912	-1.24996530860938	0	1.76090053099155	0	0.61741195778377	0.0735336149222814	-0.694931085956531	0.0925782411090811	0	0	1.67538670418059	NA	NA	NA	-2.49399678943917	-1.55308134512307	2.75911467398501	1.7818967634196
1.1436255327082	-1.91618767248701	-2.29673449883885	1.30385453741823	1.58459949556751	1.51914872275338	2.34027459366285	2.33734463795131	1.72237898407524	-2.67349049687719	-1.92713589855912	0	0	1.76090053099155	0	0.61741195778377	0.0735336149222814	-0.694931085956531	0.0925782411090811	0	0	1.67538670418059	-2.27373851843701	-2.23645816526166	-2.17260795257305	-2.49975659726697	-1.58098101000548	2.74470676446028	1.7818967634196
1.1436255327082	-1.91618767248701	-2.29673449883885	1.30385453741823	1.58459949556751	1.51914872275338	2.34027459366285	2.33734463795131	1.72237898407524	-2.67349049687719	-1.92713589855912	0	0	1.76090053099155	0	0.61741195778377	0.0735336149222814	-0.694931085956531	0.0925782411090811	0	0	1.67538670418059	-2.27373851843701	-2.23645816526166	-2.17260795257305	-2.45943794247236	-1.61818056318209	2.75191071922264	1.7818967634196
1.1436255327082	-1.91618767248701	-2.29673449883885	1.30385453741823	1.58459949556751	1.51914872275338	2.34027459366285	2.33734463795131	1.72237898407524	-2.67349049687719	-1.92713589855912	0	0	1.76090053099155	0	0.61741195778377	0.0735336149222814	-0.694931085956531	0.0925782411090811	0	0	1.67538670418059	-2.27373851843701	-2.23645816526166	-2.17260795257305	-2.4450384229029	-1.59958078659379	2.73029885493551	1.7818967634196
1.1436255327082	-1.91618767248701	-2.29673449883885	1.30385453741823	1.58459949556751	1.51914872275338	2.34027459366285	2.33734463795131	1.72237898407524	-2.67349049687719	-1.92713589855912	0	0	1.76090053099155	0	0.61741195778377	0.0735336149222814	-0.694931085956531	0.0925782411090811	0	0	1.67538670418059	-2.27373851843701	-2.23645816526166	-2.17260795257305	-2.34568173787329	-1.61353061903501	2.67807018290838	1.7818967634196
1.1436255327082	-1.91618767248701	-2.29673449883885	1.30385453741823	1.58459949556751	1.51914872275338	2.34027459366285	2.33734463795131	1.72237898407524	-2.67349049687719	-1.92713589855912	0	0	1.76090053099155	0	0.61741195778377	0.0735336149222814	-0.694931085956531	0.0925782411090811	0	0	1.67538670418059	-2.27373851843701	-2.23645816526166	-2.17260795257305	-2.3096829389495	-1.63678033977039	2.65825930731189	1.7818967634196
1.1436255327082	-1.91618767248701	-2.29673449883885	1.30385453741823	1.58459949556751	1.51914872275338	2.34027459366285	2.33734463795131	1.72237898407524	-2.67349049687719	-1.92713589855912	0	0	1.76090053099155	0	0.61741195778377	0.0735336149222814	-0.694931085956531	0.0925782411090811	NA	0	NA	NA	-2.23645816526166	NA	-2.14552841585709	-1.63678033977039	2.67266721683661	1.7818967634196
1.1436255327082	-1.91618767248701	-2.29673449883885	1.30385453741823	1.58459949556751	1.51914872275338	2.34027459366285	2.33734463795131	1.72237898407524	-2.67349049687719	-1.92713589855912	0	0	1.76090053099155	0	0.61741195778377	0.0735336149222814	-0.694931085956531	0.0925782411090811	NA	0	NA	NA	-2.23645816526166	NA	-1.98137389276459	-1.63678033977039	2.68707512636134	1.7818967634196
0.620408841363833	-0.90729271035744	-1.25696012447116	1.31921088812127	1.58459949556751	1.51914872275338	2.34027459366285	2.33734463795131	1.72237898407524	-0.891163498959054	-1.92713589855912	0	0	1.76090053099155	0	0.61741195778377	0.0735336149222814	-0.694931085956531	0.0925782411090811	0	0	1.67538670418059	-2.27373851843701	-2.23645816526166	-2.17260795257305	-1.60266652808653	-1.67862983709408	2.67626919421779	1.7818967634196
0.358800495691797	-0.40284522929293	-0.737072937287132	1.32688906347273	1.58459949556751	1.51914872275338	2.34027459366285	2.33734463795131	1.72237898407524	0	-1.92713589855912	0	0	1.76090053099155	0	0.61741195778377	0.0735336149222814	-0.694931085956531	0.0925782411090811	0	0	1.67538670418059	-2.27373851843701	-2.23645816526166	-2.17260795257305	-1.46875099609011	-1.673979892947	2.68707512636134	1.7818967634196
0.358800495691797	-0.40284522929293	-0.737072937287132	1.32688906347273	1.58459949556751	1.51914872275338	2.34027459366285	2.33734463795131	1.72237898407524	0	-1.92713589855912	0	0	1.76090053099155	0	0.61741195778377	0.0735336149222814	-0.694931085956531	0.0925782411090811	0	0	1.67538670418059	NA	NA	NA	-1.36622641675519	-1.69257966953531	2.74614755541272	1.7818967634196
0.358800495691797	-0.40284522929293	-0.737072937287132	1.32688906347273	1.58459949556751	1.51914872275338	2.34027459366285	2.33734463795131	1.72237898407524	0	-1.92713589855912	0	0	1.76090053099155	0	0.61741195778377	0.0735336149222814	-0.694931085956531	0.0925782411090811	0	0	1.67538670418059	-2.27373851843701	-2.23645816526166	NA	-1.25131825059041	-1.62748045147624	2.87077597280162	1.7818967634196
0.358800495691797	-0.40284522929293	-0.737072937287132	1.32688906347273	1.58459949556751	1.51914872275338	2.34027459366285	2.33734463795131	1.72237898407524	0	-0.963567949279558	0	0	1.76090053099155	0	0.61741195778377	0.0735336149222814	-0.694931085956531	0.0925782411090811	0	0	1.67538670418059	-2.27373851843701	-2.23645816526166	-2.17260795257305	-0.952288227530299	-1.01678778682704	3.17214141369379	1.7818967634196
0.358800495691797	-0.40284522929293	-0.737072937287132	1.32688906347273	1.58459949556751	1.51914872275338	2.34027459366285	2.33734463795131	1.72237898407524	0	0	0	0	1.76090053099155	0	0.61741195778377	0.0735336149222814	-0.694931085956531	0.0925782411090811	0	0	1.67538670418059	-2.27373851843701	-2.23645816526166	-2.17260795257305	-0.796773416179548	-0.849389797532355	3.23457568830092	1.7818967634196
0.358800495691797	-0.40284522929293	-0.737072937287132	1.32688906347273	1.58459949556751	1.51914872275338	2.34027459366285	2.33734463795131	1.72237898407524	0	0	0	0	1.76090053099155	0	0.61741195778377	0.0735336149222814	-0.694931085956531	0.0925782411090811	0	0	1.67538670418059	-2.27373851843701	-2.23645816526166	-2.17260795257305	-0.535662127985787	-0.660292068884659	3.22737173353856	1.7818967634196
0.358800495691797	-0.40284522929293	-0.737072937287132	1.32688906347273	1.58459949556751	1.51914872275338	2.34027459366285	2.33734463795131	1.72237898407524	0	0	0	0	1.76090053099155	0	0.61741195778377	0.0735336149222814	-0.694931085956531	0.0925782411090811	0	0	1.67538670418059	-2.27373851843701	-2.23645816526166	-2.17260795257305	-0.495343473191171	-0.650992180590507	3.22016777877619	1.7818967634196
0.358800495691797	-0.40284522929293	-0.737072937287132	1.32688906347273	1.58459949556751	1.51914872275338	2.34027459366285	2.33734463795131	1.72237898407524	0	0	0	0	1.76090053099155	0	0.61741195778377	0.0735336149222814	-0.694931085956531	0.0925782411090811	0	0	1.67538670418059	-2.27373851843701	-2.23645816526166	-2.17260795257305	-0.495343473191171	-0.650992180590507	3.22016777877619	1.7818967634196
0.358800495691797	-0.40284522929293	-0.737072937287132	1.32688906347273	1.58459949556751	1.51914872275338	2.34027459366285	2.33734463795131	1.72237898407524	0	0	0	0	1.76090053099155	0	0.61741195778377	0.0735336149222814	-0.694931085956531	0.0925782411090811	0	0	1.67538670418059	-2.27373851843701	-2.23645816526166	-2.17260795257305	-0.463664530138213	-0.576593074237289	3.23097371091974	1.7818967634196
0.358800495691797	-0.40284522929293	-0.737072937287132	1.32688906347273	1.58459949556751	1.51914872275338	2.34027459366285	2.33734463795131	1.72237898407524	0	0	0	0	1.76090053099155	0	0.61741195778377	0.0735336149222814	-0.694931085956531	0.0925782411090811	0	0	1.67538670418059	-2.27373851843701	-2.23645816526166	-2.17260795257305	-0.431985587085347	-0.50219396788412	3.24177964306328	1.7818967634196
0.358800495691797	-0.40284522929293	-0.737072937287132	1.32688906347273	1.58459949556751	1.51914872275338	2.34027459366285	2.33734463795131	1.72237898407524	0	0	0	0	1.76090053099155	0	0.61741195778377	0.0735336149222814	-0.694931085956531	0.0925782411090811	0	0	1.67538670418059	-2.27373851843701	-2.23645816526166	-2.17260795257305	-0.403186547946246	-0.316196202001076	3.20575986925147	1.7818967634196
0.358800495691797	-0.40284522929293	-0.737072937287132	1.32688906347273	1.58459949556751	1.51914872275338	2.34027459366285	2.33734463795131	1.72237898407524	0	0	0	0	1.76090053099155	0	0.61741195778377	0.0735336149222814	-0.694931085956531	0.0925782411090811	0	0	1.67538670418059	-2.27373851843701	-2.23645816526166	-2.17260795257305	-0.394546836204587	-0.260396872236212	3.21656580139501	1.7818967634196
0.358800495691797	-0.40284522929293	-0.737072937287132	1.32688906347273	1.58459949556751	1.51914872275338	2.34027459366285	2.33734463795131	1.72237898407524	0	0	0	0	1.76090053099155	0	0.61741195778377	0.0735336149222814	-0.694931085956531	0.0925782411090811	0	0	1.67538670418059	-2.27373851843701	-2.23645816526166	-2.17260795257305	-0.385907124462839	-0.204597542471299	3.22737173353856	1.7818967634196
0.358800495691797	-0.40284522929293	-0.737072937287132	1.32688906347273	1.58459949556751	1.51914872275338	2.34027459366285	2.33734463795131	1.72237898407524	0	0	0	0	1.76090053099155	0	0.61741195778377	0.0735336149222814	-0.694931085956531	0.0925782411090811	0	0	1.67538670418059	-2.27373851843701	-2.23645816526166	-2.17260795257305	-0.385907124462839	-0.204597542471299	3.22737173353856	1.7818967634196
0.358800495691797	-0.40284522929293	-0.737072937287132	1.32688906347273	1.58459949556751	1.51914872275338	2.34027459366285	2.33734463795131	1.72237898407524	0	0	0	0	1.76090053099155	0	0.61741195778377	0.0735336149222814	-0.694931085956531	0.0925782411090811	0	0	1.67538670418059	-2.27373851843701	-2.23645816526166	-2.17260795257305	-0.385907124462839	-0.204597542471299	3.22737173353856	1.7818967634196
0.358800495691797	-0.40284522929293	-0.737072937287132	1.32688906347273	1.58459949556751	1.51914872275338	2.34027459366285	2.33734463795131	1.72237898407524	0	0	0	0	1.76090053099155	0	0.61741195778377	0.0735336149222814	-0.694931085956531	0.0925782411090811	0	0	1.67538670418059	-2.27373851843701	-2.23645816526166	-2.17260795257305	-0.385907124462839	-0.204597542471299	3.22737173353856	1.7818967634196
0.358800495691797	-0.40284522929293	-0.737072937287132	1.32688906347273	1.58459949556751	1.51914872275338	2.34027459366285	2.33734463795131	1.72237898407524	0	0	0	0	1.76090053099155	0	0.61741195778377	0.0735336149222814	-0.694931085956531	0.0925782411090811	0	0	1.67538670418059	-2.27373851843701	-2.23645816526166	-2.17260795257305	-0.385907124462839	-0.204597542471299	3.22737173353856	1.7818967634196
0.358800495691797	-0.40284522929293	-0.737072937287132	1.32688906347273	1.58459949556751	1.51914872275338	2.34027459366285	2.33734463795131	1.72237898407524	0	0	0	0	1.76090053099155	0	0.61741195778377	0.0735336149222814	-0.694931085956531	0.0925782411090811	0	0	1.67538670418059	-2.27373851843701	-2.23645816526166	-2.17260795257305	-0.385907124462839	-0.204597542471299	3.22737173353856	1.7818967634196
0.358800495691797	-0.40284522929293	-0.737072937287132	1.32688906347273	1.58459949556751	1.51914872275338	2.34027459366285	2.33734463795131	1.72237898407524	0	0	0	0	1.76090053099155	0	0.61741195778377	0.0735336149222814	-0.694931085956531	0.0925782411090811	0	0	1.67538670418059	-2.27373851843701	-2.23645816526166	-2.17260795257305	-0.353268213438688	-0.130198436118081	3.27779941687509	1.7818967634196
0.358800495691797	-0.40284522929293	-0.737072937287132	1.32688906347273	1.58459949556751	1.51914872275338	2.34027459366285	2.33734463795131	1.72237898407524	0	0	0	0	1.76090053099155	0	0.61741195778377	0.0735336149222814	-0.694931085956531	0.0925782411090811	0	0	1.67538670418059	-2.27373851843701	-2.23645816526166	-2.17260795257305	-0.264951160078991	0.102298771235625	3.30661523592454	1.7818967634196
0.358800495691797	-0.40284522929293	-0.737072937287132	1.32688906347273	1.58459949556751	1.51914872275338	2.34027459366285	2.33734463795131	1.72237898407524	0	0	0	0	1.76090053099155	0	0.61741195778377	0.0735336149222814	-0.694931085956531	0.0925782411090811	0	0	1.67538670418059	-2.27373851843701	-2.23645816526166	-2.17260795257305	-0.190073658317563	0.409195084942598	3.33543105497404	1.7818967634196
0.358800495691797	-0.40284522929293	-0.737072937287132	1.32688906347273	1.58459949556751	1.51914872275338	2.34027459366285	2.33734463795131	1.72237898407524	0	0	0	0	1.76090053099155	0	0.61741195778377	0.0735336149222814	-0.694931085956531	0.0925782411090811	0	0	1.67538670418059	-2.27373851843701	-2.23645816526166	-2.17260795257305	-0.158394715264605	0.836989946473501	3.33543105497404	1.7818967634196
0.358800495691797	-0.40284522929293	-0.737072937287132	1.32688906347273	1.58459949556751	1.51914872275338	2.34027459366285	2.33734463795131	1.72237898407524	0	0	0	0	1.76090053099155	0	0.61741195778377	0.0735336149222814	-0.694931085956531	0.0925782411090811	0	0	NA	-2.27373851843701	-2.23645816526166	-2.17260795257305	-0.138235387867343	0.923788903885573	3.31141787243281	1.7818967634196
0.358800495691797	-0.40284522929293	-0.737072937287132	1.32688906347273	1.58459949556751	1.51914872275338	2.34027459366285	2.33734463795131	1.72237898407524	0	0	0	0	1.76090053099155	0	0.61741195778377	0.0735336149222814	-0.694931085956531	0.0925782411090811	0	0	1.67538670418059	-2.27373851843701	-2.23645816526166	-2.17260795257305	-0.0863971174170334	1.31128424947517	3.37145082878585	1.7818967634196
0.358800495691797	-0.40284522929293	-0.737072937287132	1.32688906347273	1.58459949556751	1.51914872275338	2.34027459366285	2.33734463795131	1.72237898407524	0	0	0	0	1.76090053099155	0	0.61741195778377	0.0735336149222814	-0.694931085956531	0.0925782411090811	0	0	1.67538670418059	-2.27373851843701	-2.23645816526166	-2.17260795257305	-0.0863971174170334	1.32058413776932	3.37145082878585	1.7818967634196
0.358800495691797	-0.40284522929293	-0.737072937287132	1.32688906347273	1.58459949556751	1.51914872275338	2.34027459366285	1.16867231897565	1.72237898407524	0	0	0	0	1.76090053099155	0	0.61741195778377	0.0735336149222814	-0.694931085956531	0.0925782411090811	0	0	NA	-2.27373851843701	-2.23645816526166	-2.17260795257305	0.0979167330726361	1.4507825738874	3.41467455736002	1.7818967634196
-0.289937244091506	-0.33317457802807	0.0244228893940298	0.829100114014213	1.58459949556751	1.51914872275338	0	0	1.72237898407524	0	0	0	0	1.76090053099155	0	0.61741195778377	0.0735336149222814	-0.694931085956531	0.0925782411090811	0	0	1.67538670418059	2.27373851843701	0	0	0.126715772211648	1.64298026529985	3.46990487720478	1.7818967634196
-0.289937244091506	-0.33317457802807	0.0244228893940298	0.829100114014213	1.58459949556751	1.51914872275338	0	0	1.72237898407524	0	0	0	0	1.76090053099155	0	0.61741195778377	0.0735336149222814	-0.694931085956531	0.0925782411090811	0	0	1.67538670418059	2.27373851843701	0	0	0.201593273973167	1.98087620665398	3.60557935856263	1.7818967634196
-0.289937244091506	-0.33317457802807	0.0244228893940298	0.829100114014213	1.58459949556751	1.51914872275338	0	0	1.72237898407524	0	0	0	0	1.76090053099155	0	0.61741195778377	0.0735336149222814	-0.694931085956531	0.0925782411090811	0	0	1.67538670418059	2.27373851843701	0	0	0.0719975978475739	2.52956961600881	3.74245449904751	1.7818967634196
-0.289937244091506	-0.33317457802807	0.0244228893940298	0.829100114014213	1.58459949556751	1.51914872275338	0	0	1.72237898407524	0	0	0	0	1.76090053099155	0	0.61741195778377	0.0735336149222814	-0.694931085956531	0.0925782411090811	0	0	1.67538670418059	2.27373851843701	0	0	0.0403186547946165	2.54816939259711	3.73164856690397	1.7818967634196
-0.289937244091506	-0.33317457802807	0.0244228893940298	0.829100114014213	1.58459949556751	1.51914872275338	0	0	1.72237898407524	0	0	0	0	1.76090053099155	0	0.61741195778377	0.0735336149222814	-0.694931085956531	0.0925782411090811	0	0	1.67538670418059	2.27373851843701	0	0	0.0403186547946165	2.54816939259711	3.73164856690397	1.7818967634196
-0.289937244091506	-0.33317457802807	0.0244228893940298	0.829100114014213	1.58459949556751	1.51914872275338	0	0	1.72237898407524	0	0	0	0	1.76090053099155	0	0.61741195778377	0.0735336149222814	-0.694931085956531	0.0925782411090811	0	0	1.67538670418059	2.27373851843701	0	0	0.0215992793542346	2.56676916918542	3.70823571392629	1.7818967634196
-0.289937244091506	-0.33317457802807	0.0244228893940298	0.829100114014213	1.58459949556751	1.51914872275338	0	0	1.72237898407524	0	0	0	0	1.76090053099155	0	0.61741195778377	0.0735336149222814	-0.694931085956531	0.0925782411090811	0	0	1.67538670418059	2.27373851843701	0	0	0.0374387508807598	2.64116827553859	3.71363867999806	1.7818967634196
-0.289937244091506	-0.33317457802807	0.0244228893940298	0.829100114014213	1.58459949556751	1.51914872275338	0	0	1.72237898407524	0	0	0	0	1.76090053099155	0	0.61741195778377	0.0735336149222814	-0.694931085956531	0.0925782411090811	0	0	1.67538670418059	2.27373851843701	0	0	0.0230392313112095	2.62256849895028	3.73164856690397	1.7818967634196
-0.289937244091506	-0.33317457802807	0.0244228893940298	0.829100114014213	1.58459949556751	1.51914872275338	0	0	1.72237898407524	0	0	0	0	1.76090053099155	0	0.61741195778377	0.0735336149222814	-0.694931085956531	0.0925782411090811	0	0	1.67538670418059	NA	NA	NA	0	2.59466883406787	3.71363867999806	1.7818967634196
-0.289937244091506	-0.33317457802807	0.0244228893940298	0.829100114014213	1.58459949556751	1.51914872275338	0	0	1.72237898407524	0	0	0	0	1.76090053099155	0	0.61741195778377	0.0735336149222814	-0.694931085956531	0.0925782411090811	0	0	1.67538670418059	2.27373851843701	0	0	0	2.56676916918542	3.7244446121416	1.7818967634196
-0.289937244091506	-0.33317457802807	0.0244228893940298	0.829100114014213	1.58459949556751	1.51914872275338	0	0	1.72237898407524	0	0	0	0	1.76090053099155	0	0.61741195778377	0.0735336149222814	-0.694931085956531	0.0925782411090811	0	0	1.67538670418059	2.27373851843701	0	0	-0.025919135225155	2.56676916918542	3.7064347252357	1.7818967634196
-0.289937244091506	-0.33317457802807	0.0244228893940298	0.829100114014213	1.58459949556751	1.51914872275338	0	0	1.72237898407524	0	0	0	0	1.76090053099155	0	0.61741195778377	0.0735336149222814	-0.694931085956531	0.0925782411090811	0	NA	1.67538670418059	2.27373851843701	0	0	0.0499183345076514	1.88477736094775	3.31622050894104	1.7818967634196
-0.289937244091506	-0.33317457802807	0.0244228893940298	0.829100114014213	1.58459949556751	1.51914872275338	0	0	1.72237898407524	0	0	0	0	1.76090053099155	0	0.61741195778377	0.0735336149222814	-0.694931085956531	0.0925782411090811	NA	0	NA	NA	NA	NA	0.0729575658188568	1.71737937165301	3.20335855099738	1.7818967634196
-0.289937244091506	-0.33317457802807	0.0244228893940298	0.829100114014213	1.58459949556751	1.51914872275338	0	0	1.72237898407524	0	0	0	0	1.76090053099155	0	0.61741195778377	0.0735336149222814	-0.694931085956531	0.0925782411090811	NA	0	NA	NA	NA	NA	0.0817892711548476	1.51030185896996	3.13948348543773	1.7818967634196
-0.289937244091506	-0.33317457802807	0.0244228893940298	0.829100114014213	1.58459949556751	1.51914872275338	0	0	1.72237898407524	0	0	0	0	1.76090053099155	0	0.61741195778377	0.0735336149222814	-0.694931085956531	0.0925782411090811	NA	0	NA	NA	NA	NA	0.18431385048976	1.36398361647533	3.06168077400422	1.7818967634196
-0.289937244091506	-0.33317457802807	0.0244228893940298	0.829100114014213	1.58459949556751	1.51914872275338	0	0	1.72237898407524	0	0	0	0	1.76090053099155	0	0.61741195778377	0.0735336149222814	-0.694931085956531	0.0925782411090811	0	0	1.67538670418059	0	0	2.17260795257305	0.230392313112179	1.26478480800441	3.00404913590532	1.7818967634196
-0.289937244091506	-0.33317457802807	0.0244228893940298	0.829100114014213	1.58459949556751	1.51914872275338	0	0	1.72237898407524	0	0	0	0	1.76090053099155	0	0.61741195778377	0.0735336149222814	-0.694931085956531	0.0925782411090811	0	0	1.67538670418059	0	0	2.17260795257305	0.230392313112179	1.26478480800441	3.00404913590532	1.7818967634196
-0.289937244091506	-0.33317457802807	0.0244228893940298	0.829100114014213	1.58459949556751	1.51914872275338	0	0	1.72237898407524	0	0	0	0	1.76090053099155	0	0.61741195778377	0.0735336149222814	-0.694931085956531	0.0925782411090811	0	0	1.67538670418059	0	0	2.17260795257305	0.230392313112179	1.26478480800441	3.00404913590532	1.7818967634196
-0.289937244091506	-0.33317457802807	0.0244228893940298	0.829100114014213	1.58459949556751	1.51914872275338	0	0	1.72237898407524	0	0	0	0	1.76090053099155	0	0.61741195778377	0.0735336149222814	-0.694931085956531	0.0925782411090811	0	0	1.67538670418059	0	0	2.17260795257305	0.230392313112179	1.26478480800441	3.00404913590532	1.7818967634196
-0.289937244091506	-0.33317457802807	0.0244228893940298	0.829100114014213	1.58459949556751	1.51914872275338	0	0	1.72237898407524	0	0	0	0	1.76090053099155	0	0.61741195778377	0.0735336149222814	-0.694931085956531	0.0925782411090811	0	0	1.67538670418059	0	0	2.17260795257305	0.20735308180097	1.26478480800441	2.99684518114296	1.7818967634196
-0.289937244091506	-0.33317457802807	0.0244228893940298	0.829100114014213	1.58459949556751	1.51914872275338	0	0	1.72237898407524	0	0	0	0	1.76090053099155	0	0.61741195778377	0.0735336149222814	-0.694931085956531	0.0925782411090811	0	0	1.67538670418059	0	0	2.17260795257305	0.20735308180097	1.26478480800441	2.99684518114296	1.7818967634196
-0.289937244091506	-0.33317457802807	0.0244228893940298	0.829100114014213	1.58459949556751	1.51914872275338	0	0	1.72237898407524	0	0	0	0	1.76090053099155	0	0.61741195778377	0.0735336149222814	-0.694931085956531	0.0925782411090811	NA	NA	1.67538670418059	0	0	2.17260795257305	0.253431544423389	0.632392404002202	2.00990337869923	1.7818967634196
-0.289937244091506	-0.33317457802807	0.0244228893940298	0.829100114014213	1.58459949556751	1.51914872275338	0	0	1.72237898407524	0	0	0	0	1.76090053099155	0	0.61741195778377	0.0735336149222814	-0.694931085956531	0.0925782411090811	0	0	1.67538670418059	0	0	2.17260795257305	0.322549238357013	0.557993297648983	1.83700846440253	1.7818967634196
-0.289937244091506	-0.33317457802807	0.0244228893940298	0.829100114014213	1.58459949556751	1.51914872275338	0	0	1.72237898407524	0	0	0	0	1.76090053099155	0	0.61741195778377	0.0735336149222814	-0.694931085956531	0.0925782411090811	0	0	1.67538670418059	0	0	2.17260795257305	0.334068854012618	0.557993297648983	1.75056100725419	1.7818967634196
-0.289937244091506	-0.33317457802807	0.0244228893940298	0.829100114014213	1.58459949556751	1.51914872275338	0	0	1.72237898407524	0	0	0	0	1.76090053099155	0	0.61741195778377	0.0735336149222814	-0.694931085956531	0.0925782411090811	0	0	1.67538670418059	0	0	2.17260795257305	0.334068854012618	0.557993297648983	1.75056100725419	1.7818967634196
-0.289937244091506	-0.33317457802807	0.0244228893940298	0.829100114014213	1.58459949556751	1.51914872275338	0	0	1.72237898407524	0	0	0	0	1.76090053099155	0	0.61741195778377	0.0735336149222814	-0.694931085956531	0.0925782411090811	0	0	1.67538670418059	0	0	2.17260795257305	0.506863088846777	0.520793744472375	1.68572541439293	1.7818967634196
-0.289937244091506	-0.33317457802807	0.0244228893940298	0.829100114014213	1.58459949556751	1.51914872275338	0	0	1.72237898407524	0	0	0	0	1.76090053099155	0	0.61741195778377	0.0735336149222814	-0.694931085956531	0.0925782411090811	0	0	1.67538670418059	0	0	2.17260795257305	0.573100878866545	0.251096983942061	1.49121863580909	1.7818967634196
-0.289937244091506	-0.33317457802807	0.0244228893940298	0.829100114014213	1.58459949556751	1.51914872275338	0	0	1.72237898407524	0	0	0	0	1.76090053099155	0	0.61741195778377	0.0735336149222814	-0.694931085956531	0.0925782411090811	0	0	1.67538670418059	0	0	2.17260795257305	0.567341071038743	0.223197319059603	1.45880083937846	1.7818967634196
1.05454467045031	0.0856300853530736	0.463589140761274	1.39220172581219	1.58459949556751	1.51914872275338	0	0	1.72237898407524	0	0	0	0	1.76090053099155	0	0.61741195778377	0.0735336149222814	-0.694931085956531	0.0925782411090811	0	0	0	0	0	0	0.529902320157983	0.167397989294691	1.35434349532421	1.7818967634196
1.05454467045031	0.0856300853530736	0.463589140761274	1.39220172581219	1.58459949556751	1.51914872275338	0	0	1.72237898407524	0	0	0	0	1.76090053099155	0	0.61741195778377	0.0735336149222814	-0.694931085956531	0.0925782411090811	0	0	0	0	0	0	0.49342353724851	0.154998138235837	1.29911317547945	1.7818967634196
1.05454467045031	0.0856300853530736	0.463589140761274	1.39220172581219	1.58459949556751	1.51914872275338	1.17013729683142	0	1.72237898407524	0	0	0	0	1.76090053099155	0	0.61741195778377	0.0735336149222814	-0.694931085956531	0.0925782411090811	0	0	0	0	0	0	0.420465971429742	0.130198436118081	1.19585649055224	1.7818967634196
1.05454467045031	0.0856300853530736	0.463589140761274	1.39220172581219	1.58459949556751	1.51914872275338	2.34027459366285	0	1.72237898407524	0	0	0	0	1.76090053099155	0	0.61741195778377	0.0735336149222814	-0.694931085956531	0.0925782411090811	0	0	0	0	0	0	0.443505202740951	0.0743991063532181	1.21026440007696	1.7818967634196
1.05454467045031	0.0856300853530736	0.463589140761274	1.39220172581219	1.58459949556751	1.51914872275338	2.34027459366285	0	1.72237898407524	0	0	0	0	1.76090053099155	0	0.61741195778377	0.0735336149222814	-0.694931085956531	0.0925782411090811	0	0	0	0	0	0	0.437745394913149	0.0743991063532181	1.21026440007696	1.7818967634196
1.05454467045031	0.0856300853530736	0.463589140761274	1.39220172581219	1.58459949556751	1.51914872275338	2.34027459366285	0	1.72237898407524	0	0	0	0	1.76090053099155	0	0.61741195778377	0.0735336149222814	-0.694931085956531	0.0925782411090811	0	0	0	0	0	0	0.420465971429742	0.0929988829415221	1.28230394770059	1.7818967634196
1.05454467045031	0.0856300853530736	0.463589140761274	1.39220172581219	1.58459949556751	1.51914872275338	2.34027459366285	0	1.72237898407524	0	0	0	0	1.76090053099155	0	0.61741195778377	0.0735336149222814	-0.694931085956531	0.0925782411090811	0	0	0	0	0	0	0.426225779257544	0.0929988829415221	1.3183237215124	1.7818967634196
1.05454467045031	0.0856300853530736	0.463589140761274	1.39220172581219	1.58459949556751	1.51914872275338	2.34027459366285	0	1.72237898407524	0	0	0	0	1.76090053099155	0	0.61741195778377	0.0735336149222814	-0.694931085956531	0.0925782411090811	NA	NA	0	NA	NA	NA	0.429105683171401	0.0929988829415221	1.3183237215124	1.7818967634196
1.05454467045031	0.0856300853530736	0.463589140761274	1.39220172581219	1.58459949556751	1.51914872275338	2.34027459366285	0	1.72237898407524	0	0	0	0	1.76090053099155	0	0.61741195778377	0.0735336149222814	-0.694931085956531	0.0925782411090811	0	0	0.167538670418059	0	0	0	0.455024818396556	0.130198436118081	1.33633360841831	1.7818967634196
1.05454467045031	0.0856300853530736	0.463589140761274	1.39220172581219	1.58459949556751	1.51914872275338	2.34027459366285	0	1.72237898407524	0	0	0	0	1.76090053099155	0	0.61741195778377	0.0735336149222814	-0.694931085956531	0.0925782411090811	0	0	1.00523202250835	0	0	0	0.445425138683521	0.148798212706385	1.39036326913602	1.7818967634196
1.05454467045031	0.0856300853530736	0.463589140761274	1.39220172581219	1.58459949556751	1.51914872275338	2.34027459366285	0	1.72237898407524	0	0	0	0	1.76090053099155	0	0.61741195778377	0.0735336149222814	-0.694931085956531	0.0925782411090811	0	0	1.67538670418059	0	0	0	0.431985587085347	0.148798212706385	1.44079095247256	1.7818967634196
1.05454467045031	0.0856300853530736	0.463589140761274	1.39220172581219	1.58459949556751	1.51914872275338	2.34027459366285	0	1.72237898407524	0	0	0	0	1.76090053099155	0	0.61741195778377	0.0735336149222814	-0.694931085956531	0.0925782411090811	0	0	1.67538670418059	0	0	0	0.403186547946246	0.158098101000537	1.48401468104673	1.7818967634196
1.05454467045031	0.0856300853530736	0.463589140761274	1.39220172581219	1.58459949556751	1.51914872275338	2.34027459366285	0	1.72237898407524	0	0	0	0	1.76090053099155	0	0.61741195778377	0.0735336149222814	-0.694931085956531	0.0925782411090811	0	0	1.67538670418059	0	0	0	0.372083585676187	0.137638346753432	1.49698179961902	1.7818967634196
1.05454467045031	0.0856300853530736	0.463589140761274	1.39220172581219	1.58459949556751	1.51914872275338	2.34027459366285	0	1.72237898407524	0	0	0	0	1.76090053099155	0	0.61741195778377	0.0735336149222814	-0.694931085956531	0.0925782411090811	0	0	1.67538670418059	0	0	0	0.347028421625197	0.116248603676852	1.65871058403407	1.7818967634196
1.05454467045031	0.0856300853530736	0.463589140761274	1.39220172581219	1.58459949556751	1.51914872275338	2.34027459366285	0	1.72237898407524	0	0	0	0	1.76090053099155	0	0.61741195778377	0.0735336149222814	-0.694931085956531	0.0925782411090811	0	NA	NA	NA	NA	NA	0.336948757926563	0.111598659529777	1.76857089416009	1.7818967634196
1.05454467045031	0.0856300853530736	0.463589140761274	1.39220172581219	1.58459949556751	1.51914872275338	2.34027459366285	0	1.72237898407524	0	0	0	0	1.76090053099155	0	0.61741195778377	0.0735336149222814	-0.694931085956531	0.0925782411090811	0	0	1.67538670418059	0	0	0	0.287990391390203	0.0929988829415221	1.68572541439293	1.7818967634196
1.05454467045031	0.0856300853530736	0.463589140761274	1.39220172581219	1.58459949556751	1.51914872275338	2.34027459366285	0	1.72237898407524	0	0	0	0	1.76090053099155	0	0.61741195778377	0.0735336149222814	-0.694931085956531	0.0925782411090811	0	0	1.67538670418059	0	0	0	0.282230583562401	0.0743991063532181	1.66411355010584	1.7818967634196
1.05454467045031	0.0856300853530736	0.463589140761274	1.39220172581219	1.58459949556751	1.51914872275338	2.34027459366285	0	1.72237898407524	0	0	0	0	1.76090053099155	0	0.61741195778377	0.0735336149222814	-0.694931085956531	0.0925782411090811	0	0	1.67538670418059	0	0	0	0.285110487476346	0.0743991063532181	1.66771552748702	1.7818967634196
1.05454467045031	0.0856300853530736	0.463589140761274	1.39220172581219	1.58459949556751	1.51914872275338	2.34027459366285	0	1.72237898407524	0	0	0	0	1.76090053099155	0	0.61741195778377	0.0735336149222814	-0.694931085956531	0.0925782411090811	0	0	1.67538670418059	0	0	0	0.296054122349142	0.0446394638119104	1.62088982153166	1.7818967634196
1.05454467045031	0.0856300853530736	0.463589140761274	1.39220172581219	1.58459949556751	1.51914872275338	2.34027459366285	0	1.72237898407524	0	0	0	0	1.76090053099155	0	0.61741195778377	0.0735336149222814	-0.694931085956531	0.0925782411090811	0	NA	NA	0	0	NA	0.323989190313988	0.069749162206141	1.6515066292717	1.7818967634196
1.05454467045031	0.0856300853530736	0.463589140761274	1.39220172581219	1.58459949556751	1.51914872275338	2.34027459366285	0	1.72237898407524	0	0	0	0	1.76090053099155	0	0.61741195778377	0.0735336149222814	-0.694931085956531	0.0925782411090811	0	NA	NA	0	0	NA	0.325429142270963	0.111598659529777	1.68932739177411	1.7818967634196
1.05454467045031	0.0856300853530736	0.463589140761274	1.39220172581219	1.58459949556751	1.51914872275338	2.34027459366285	0	1.72237898407524	0	0	0	0	1.76090053099155	0	0.61741195778377	0.0735336149222814	-0.694931085956531	0.0925782411090811	0	0	1.67538670418059	0	0	0	0.328309046184815	0.111598659529777	1.70733727868001	1.7818967634196
1.05454467045031	0.0856300853530736	0.463589140761274	1.39220172581219	1.58459949556751	1.51914872275338	2.34027459366285	0	1.72237898407524	0	0	0	0	1.76090053099155	0	0.61741195778377	0.0735336149222814	-0.694931085956531	0.0925782411090811	0	0	1.67538670418059	0	0	0	0.334068854012618	0.148798212706385	1.7289491429671	1.7818967634196
1.05454467045031	0.0856300853530736	0.463589140761274	1.39220172581219	1.58459949556751	1.51914872275338	2.34027459366285	0	1.72237898407524	0	0	0	0	1.76090053099155	0	0.61741195778377	0.0735336149222814	-0.694931085956531	0.0925782411090811	0	0	1.67538670418059	0	0	0	0.331600364943598	0.156769545529959	1.73100741575633	1.7818967634196
1.05454467045031	0.0856300853530736	0.463589140761274	1.39220172581219	1.58459949556751	1.51914872275338	2.34027459366285	0	1.72237898407524	0	0	0	0	1.76090053099155	0	0.61741195778377	0.0735336149222814	-0.694931085956531	0.0925782411090811	0	0	1.67538670418059	0	0	0	0.351348277496025	0.167397989294691	1.70733727868001	1.7818967634196
1.05454467045031	0.0856300853530736	0.463589140761274	1.39220172581219	1.58459949556751	1.51914872275338	2.34027459366285	0	1.72237898407524	0	0	0	0	1.76090053099155	0	0.61741195778377	0.0735336149222814	-0.694931085956531	0.0925782411090811	0	0	1.67538670418059	0	0	0	0.345588469668222	0.167397989294691	1.68572541439293	1.7818967634196
1.05454467045031	0.0856300853530736	0.463589140761274	1.39220172581219	1.58459949556751	1.51914872275338	2.34027459366285	0	1.72237898407524	0	0	0	0	1.76090053099155	0	0.61741195778377	0.0735336149222814	-0.694931085956531	0.0925782411090811	0	0	1.67538670418059	0	NA	NA	0.345588469668222	0.167397989294691	1.68572541439293	1.7818967634196
1.05454467045031	0.0856300853530736	0.463589140761274	1.39220172581219	1.58459949556751	1.51914872275338	2.34027459366285	0	1.72237898407524	0	0	0	0	1.76090053099155	0	0.61741195778377	0.0735336149222814	-0.694931085956531	0.0925782411090811	0	0	1.67538670418059	0	0	0	0.380147316635037	0.167397989294691	1.68932739177411	1.7818967634196
1.05454467045031	0.0856300853530736	0.463589140761274	1.39220172581219	1.58459949556751	1.51914872275338	2.34027459366285	0	1.72237898407524	0	0	0	0	1.76090053099155	0	0.61741195778377	0.0735336149222814	-0.694931085956531	0.0925782411090811	NA	NA	1.67538670418059	NA	NA	NA	0.391666932290641	0.19064771003007	1.71814321082356	1.7818967634196
1.05454467045031	0.0856300853530736	0.463589140761274	1.39220172581219	1.58459949556751	1.51914872275338	2.34027459366285	0	1.72237898407524	0	0	0	0	1.76090053099155	0	0.61741195778377	0.0735336149222814	-0.694931085956531	0.0925782411090811	0	0	1.67538670418059	NA	0	0	0.413266211644969	0.19064771003007	1.75236199594478	1.7818967634196
1.05454467045031	0.0856300853530736	0.463589140761274	1.39220172581219	1.58459949556751	1.51914872275338	2.34027459366285	0	1.72237898407524	0	0	0	0	1.76090053099155	0	0.61741195778377	0.0735336149222814	-0.694931085956531	0.0925782411090811	0	0	1.67538670418059	0	0	0	0.431985587085347	0.185997765882995	1.80098869059072	1.7818967634196
1.05454467045031	0.0856300853530736	0.463589140761274	1.39220172581219	1.58459949556751	1.51914872275338	2.34027459366285	0	1.72237898407524	0	0	0	0	1.76090053099155	0	0.61741195778377	0.0735336149222814	-0.694931085956531	0.0925782411090811	0	0	1.67538670418059	0	NA	0	0.403186547946246	0.195297654177147	1.81539660011545	1.7818967634196
1.05454467045031	0.0856300853530736	0.463589140761274	1.39220172581219	1.58459949556751	1.51914872275338	2.34027459366285	0	1.72237898407524	0	0	0	0	1.76090053099155	0	0.61741195778377	0.0735336149222814	-0.694931085956531	0.0925782411090811	0	0	1.67538670418059	0	0	0	0.403186547946246	0.204597542471299	1.81539660011545	1.7818967634196
1.05454467045031	0.0856300853530736	0.463589140761274	1.39220172581219	1.58459949556751	1.51914872275338	2.34027459366285	0	1.72237898407524	0	0	0	0	1.76090053099155	0	0.61741195778377	0.0735336149222814	-0.694931085956531	0.0925782411090811	0	NA	1.67538670418059	0	0	0	0.426225779257544	0.223197319059603	1.83700846440253	1.7818967634196
1.05454467045031	0.0856300853530736	0.463589140761274	1.39220172581219	1.58459949556751	1.51914872275338	2.34027459366285	0	1.72237898407524	0	0	0	0	1.76090053099155	0	0.61741195778377	0.0735336149222814	-0.694931085956531	0.0925782411090811	0	0	1.67538670418059	0	0	0	0.426225779257544	0.223197319059603	1.83700846440253	1.7818967634196
1.05454467045031	0.0856300853530736	0.463589140761274	1.39220172581219	1.58459949556751	1.51914872275338	1.17013729683142	0	1.72237898407524	0	0	0	0	1.76090053099155	0	0.61741195778377	0.0735336149222814	-0.694931085956531	0.0925782411090811	0	0	1.67538670418059	0	0	0	0.440625298827006	0.260396872236213	1.94266646758388	1.7818967634196
1.05454467045031	0.0856300853530736	0.463589140761274	1.39220172581219	1.58459949556751	1.51914872275338	0	0	1.72237898407524	0	0	0	0	1.76090053099155	0	0.61741195778377	0.0735336149222814	-0.694931085956531	0.0925782411090811	0	0	1.67538670418059	0	0	0	0.449265010568754	0.297596425412821	2.08194292632285	1.7818967634196
1.05454467045031	0.0856300853530736	0.463589140761274	1.39220172581219	1.58459949556751	1.51914872275338	0	0	1.72237898407524	0	0	0	0	1.76090053099155	0	0.61741195778377	0.0735336149222814	-0.694931085956531	0.0925782411090811	0	0	1.67538670418059	0	0	0	0.452144914482611	0.306896313706973	2.12516665489708	1.7818967634196
1.05454467045031	0.0856300853530736	0.463589140761274	1.39220172581219	1.58459949556751	1.51914872275338	0	0	1.72237898407524	0	0	0	0	1.76090053099155	0	0.61741195778377	0.0735336149222814	-0.694931085956531	0.0925782411090811	0	0	1.67538670418059	0	0	0	0.455024818396556	0.316196202001076	2.14677851918416	1.7818967634196
1.05454467045031	0.0856300853530736	0.463589140761274	1.39220172581219	1.58459949556751	1.51914872275338	0	0	1.72237898407524	0	0	0	0	1.76090053099155	0	0.61741195778377	0.0735336149222814	-0.694931085956531	0.0925782411090811	0	0	1.67538670418059	0	0	0	0.455024818396556	0.316196202001076	2.14677851918416	1.7818967634196
1.05454467045031	0.0856300853530736	0.463589140761274	1.39220172581219	1.58459949556751	1.51914872275338	0	0	1.72237898407524	0	0	0	0	1.76090053099155	0	0.61741195778377	0.0735336149222814	-0.694931085956531	0.0925782411090811	0	0	1.67538670418059	0	0	0	0.455024818396556	0.316196202001076	2.14677851918416	1.7818967634196
1.05454467045031	0.0856300853530736	0.463589140761274	1.39220172581219	1.58459949556751	1.51914872275338	0	0	1.72237898407524	0	0	0	0	1.76090053099155	0	0.61741195778377	0.0735336149222814	-0.694931085956531	0.0925782411090811	0	0	1.67538670418059	0	0	0	0.446385106654808	0.316196202001076	2.13777357573121	1.7818967634196
1.05454467045031	0.0856300853530736	0.463589140761274	1.39220172581219	1.58459949556751	1.51914872275338	0	0	1.72237898407524	0	0	0	0	1.76090053099155	0	0.61741195778377	0.0735336149222814	-0.694931085956531	0.0925782411090811	NA	0	NA	0	0	0	0.483823857535568	0.316196202001076	2.07834094894167	1.7818967634196
1.05454467045031	0.0856300853530736	0.463589140761274	1.39220172581219	1.58459949556751	1.51914872275338	0	0	1.72237898407524	0	0	0	0	1.76090053099155	0	0.61741195778377	0.0735336149222814	-0.694931085956531	0.0925782411090811	0	0	1.67538670418059	0	0	0	0.495343473191173	0.316196202001076	2.06033106203576	1.7818967634196
1.05454467045031	0.0856300853530736	0.463589140761274	1.39220172581219	1.58459949556751	1.51914872275338	0	0	1.72237898407524	0	0	0	0	1.76090053099155	0	0.61741195778377	0.0735336149222814	-0.694931085956531	0.0925782411090811	0	0	1.67538670418059	0	0	0	0.526062448272754	0.316196202001076	2.04112051600282	1.7818967634196
1.05454467045031	0.0856300853530736	0.463589140761274	1.39220172581219	1.58459949556751	1.51914872275338	0	0	1.72237898407524	0	0	0	0	1.76090053099155	0	0.61741195778377	0.0735336149222814	-0.694931085956531	0.0925782411090811	0	0	1.67538670418059	NA	NA	NA	0.544301839727537	0.316196202001076	2.04952512989222	1.7818967634196
1.05454467045031	0.0856300853530736	0.463589140761274	1.39220172581219	1.58459949556751	1.51914872275338	0	0	1.72237898407524	0	0	0	0	1.76090053099155	0	0.61741195778377	0.0735336149222814	-0.694931085956531	0.0925782411090811	0	0	1.67538670418059	0	0	0	0.564461167124797	0.33479597858938	2.0531271072734	1.7818967634196
1.05454467045031	0.0856300853530736	0.463589140761274	1.39220172581219	1.58459949556751	1.51914872275338	0	0	1.72237898407524	0	0	0	0	1.76090053099155	0	0.61741195778377	0.0735336149222814	-0.694931085956531	0.0925782411090811	0	0	1.67538670418059	0	0	0	0.587500398436007	0.33479597858938	2.0531271072734	1.7818967634196
1.05454467045031	0.0856300853530736	0.463589140761274	1.39220172581219	1.58459949556751	1.51914872275338	0	0	1.72237898407524	0	0	0	0	1.76090053099155	0	0.61741195778377	0.0735336149222814	-0.694931085956531	0.0925782411090811	0	0	1.67538670418059	0	0	0	0.604779821919414	0.33479597858938	2.0351172203675	1.7818967634196
1.05454467045031	0.0856300853530736	0.463589140761274	1.39220172581219	1.58459949556751	1.51914872275338	0	0	1.72237898407524	0	0	0	0	1.76090053099155	0	0.61741195778377	0.0735336149222814	-0.694931085956531	0.0925782411090811	0	0	1.67538670418059	0	0	0	0.631658925115856	0.316196202001076	1.99069283266628	1.7818967634196
1.05454467045031	0.0856300853530736	0.463589140761274	1.39220172581219	1.58459949556751	1.51914872275338	0	0	1.72237898407524	0	0	0	0	1.76090053099155	0	0.61741195778377	0.0735336149222814	-0.694931085956531	0.0925782411090811	0	0	1.67538670418059	0	0	0	0.650858284541832	0.278996648824517	1.93065987631324	1.7818967634196
1.05454467045031	0.0856300853530736	0.463589140761274	1.39220172581219	1.58459949556751	1.51914872275338	0	0	1.72237898407524	0	0	0	0	1.76090053099155	0	0.61741195778377	0.0735336149222814	-0.694931085956531	0.0925782411090811	0	0	1.67538670418059	0	0	0	0.622059245402821	0.251096983942061	1.68572541439293	1.7818967634196
1.05454467045031	0.0856300853530736	0.463589140761274	1.39220172581219	1.58459949556751	1.51914872275338	0	0	1.72237898407524	0	0	0	0	1.76090053099155	0	0.61741195778377	0.0735336149222814	-0.694931085956531	0.0925782411090811	0	0	1.67538670418059	0	0	0	0.616299437575018	0.241797095647907	1.64730432232698	1.7818967634196
1.05454467045031	0.0856300853530736	0.463589140761274	1.39220172581219	1.58459949556751	1.51914872275338	0	0	1.72237898407524	0	0	0	0	1.76090053099155	0	0.61741195778377	0.0735336149222814	-0.694931085956531	0.0925782411090811	0	0	NA	0	0	0	0.579272101539185	0.19131198776536	1.59413227527145	1.7818967634196
1.05454467045031	0.0856300853530736	0.463589140761274	1.39220172581219	1.58459949556751	1.51914872275338	0	0	1.72237898407524	0	0	0	0	1.76090053099155	0	0.61741195778377	0.0735336149222814	-0.694931085956531	0.0925782411090811	0	0	1.67538670418059	0	0	0	0.542573897379113	0.167397989294691	1.53300157343084	1.7818967634196
1.05454467045031	0.0856300853530736	0.463589140761274	1.39220172581219	1.58459949556751	1.51914872275338	0	0	1.72237898407524	0	0	0	0	1.76090053099155	0	0.61741195778377	0.0735336149222814	-0.694931085956531	0.0925782411090811	0	0	1.67538670418059	0	0	0	0.483823857535568	0.139498324412233	1.44799490723492	1.7818967634196
1.05454467045031	0.0856300853530736	0.463589140761274	1.39220172581219	1.58459949556751	1.51914872275338	0	0	1.72237898407524	0	0	0	0	1.76090053099155	0	0.61741195778377	0.0735336149222814	-0.694931085956531	0.0925782411090811	0	0	1.67538670418059	0	0	0	0.466544434052161	0.130198436118081	1.42638304294783	1.7818967634196
1.05454467045031	0.0856300853530736	0.463589140761274	1.39220172581219	1.58459949556751	1.51914872275338	0	0	1.72237898407524	0	0	0	0	1.76090053099155	0	0.61741195778377	0.0735336149222814	-0.694931085956531	0.0925782411090811	0	0	1.67538670418059	0	0	0	0.470864289922988	0.130198436118081	1.39936821258897	1.7818967634196
1.05454467045031	0.0856300853530736	0.463589140761274	1.39220172581219	1.58459949556751	1.51914872275338	0	0	1.72237898407524	0	0	0	0	1.76090053099155	0	0.61741195778377	0.0735336149222814	-0.694931085956531	0.0925782411090811	0	0	1.67538670418059	0	0	0	0.466544434052161	0.120898547823929	1.35794547270539	1.7818967634196
1.05454467045031	0.0856300853530736	0.463589140761274	1.39220172581219	1.58459949556751	1.51914872275338	0	0	1.72237898407524	0	0	0	0	1.76090053099155	0	0.61741195778377	0.0735336149222814	-0.694931085956531	0.0925782411090811	0	0	1.67538670418059	0	0	0	0.460784626224359	0.111598659529777	1.28950790246295	1.7818967634196
1.05454467045031	0.0856300853530736	0.463589140761274	1.39220172581219	1.58459949556751	1.51914872275338	0	0	1.72237898407524	0	0	0	0	1.76090053099155	0	0.61741195778377	0.0735336149222814	-0.694931085956531	0.0925782411090811	0	0.558634357502068	1.67538670418059	0	0	0	0.469424337966018	0.0929988829415221	1.25709010603232	1.7818967634196
1.05454467045031	0.0856300853530736	0.463589140761274	1.39220172581219	1.58459949556751	1.51914872275338	0	0	1.72237898407524	0	0	0	0	1.76090053099155	0	0.61741195778377	0.0735336149222814	-0.694931085956531	0.0925782411090811	NA	NA	1.67538670418059	NA	NA	NA	0.490735626928892	0.115318614847478	1.29238948436791	1.7818967634196
1.05454467045031	0.0856300853530736	0.463589140761274	1.39220172581219	1.58459949556751	1.51914872275338	0	0	1.72237898407524	0	0	0	0	1.76090053099155	0	0.61741195778377	0.0735336149222814	-0.694931085956531	0.0925782411090811	0	4.46907486001655	1.67538670418059	0	0	0	0.480943953621622	0.120898547823929	1.28950790246295	1.7818967634196
1.05454467045031	0.0856300853530736	0.463589140761274	1.39220172581219	1.58459949556751	1.51914872275338	0	0	1.72237898407524	0	0	0	0	1.76090053099155	0	0.61741195778377	0.0735336149222814	-0.694931085956531	0.0925782411090811	0	4.46907486001655	1.67538670418059	0	0	0	0.492463569277223	0.176697877588843	1.49121863580909	1.7818967634196
1.05454467045031	0.0856300853530736	0.463589140761274	1.39220172581219	1.58459949556751	1.51914872275338	0	0	1.72237898407524	0	0	0	0	1.76090053099155	0	0.61741195778377	0.0735336149222814	-0.694931085956531	0.0925782411090811	0	4.46907486001655	1.67538670418059	0	0	0	0.501103281018975	0.223197319059603	1.62088982153166	1.7818967634196
1.05454467045031	0.0856300853530736	0.463589140761274	1.39220172581219	1.58459949556751	1.51914872275338	0	0	1.72237898407524	0	0	0	0	1.76090053099155	0	0.61741195778377	0.0735336149222814	-0.694931085956531	0.0925782411090811	0	4.46907486001655	1.67538670418059	0	0	0	0.497263409133743	0.223197319059603	1.6136858667693	1.7818967634196
1.05454467045031	0.0856300853530736	0.463589140761274	1.39220172581219	1.58459949556751	1.51914872275338	0	0	1.72237898407524	0	0	0	0	1.76090053099155	0	0.61741195778377	0.0735336149222814	-0.694931085956531	0.0925782411090811	0	4.46907486001655	1.67538670418059	0	0	0	0.501103281018975	0.223197319059603	1.62449179891285	1.7818967634196
1.05454467045031	0.0856300853530736	0.463589140761274	1.39220172581219	1.58459949556751	1.51914872275338	0	0	1.72237898407524	0	0	0	0	1.76090053099155	0.934824771067479	0.61741195778377	0.0735336149222814	-0.694931085956531	0.0925782411090811	0	4.46907486001655	1.67538670418059	0	0	NA	0.491023617320341	0.223197319059603	1.60648191200694	1.7818967634196
1.05454467045031	0.0856300853530736	0.463589140761274	1.39220172581219	1.58459949556751	1.51914872275338	0	0	1.72237898407524	0	0	0	0	1.76090053099155	1.86964954213496	0.61741195778377	0.0735336149222814	-0.694931085956531	0.0925782411090811	0	NA	1.67538670418059	0	0	0	0.408946355774137	0.223197319059603	1.53084038700214	1.7818967634196
1.05454467045031	0.0856300853530736	0.463589140761274	1.39220172581219	1.58459949556751	1.51914872275338	0	0	1.72237898407524	0	0	0	0	1.76090053099155	1.86964954213496	0.61741195778377	0.0735336149222814	-0.694931085956531	0.0925782411090811	0	4.46907486001655	1.67538670418059	0	0	0	0.400306644032389	0.232497207353755	1.51643247747736	1.7818967634196
1.05454467045031	0.0856300853530736	0.463589140761274	1.39220172581219	1.58459949556751	1.51914872275338	0	0	1.72237898407524	0	0	0	0	1.76090053099155	1.86964954213496	0.61741195778377	0.0735336149222814	-0.694931085956531	0.0925782411090811	0	4.46907486001655	1.67538670418059	0	0	0	0.393586868233304	0.241797095647907	1.51042918184209	1.7818967634196
1.05454467045031	0.0856300853530736	0.463589140761274	1.39220172581219	1.58459949556751	1.51914872275338	0	0	1.72237898407524	0	0	0	0	1.76090053099155	1.86964954213496	0.61741195778377	0.0735336149222814	-0.694931085956531	0.0925782411090811	0	4.46907486001655	1.67538670418059	0	0	0	0.391666932290641	0.229397244589056	1.50082390882559	1.7818967634196
1.05454467045031	0.0856300853530736	0.463589140761274	1.39220172581219	1.58459949556751	1.51914872275338	0	0	1.72237898407524	0	0	0	0	1.76090053099155	1.86964954213496	0.61741195778377	0.0735336149222814	-0.694931085956531	0.0925782411090811	0	4.46907486001655	1.67538670418059	0	0	0	0.357108085323827	0.223197319059603	1.46960677152201	1.7818967634196
1.05454467045031	0.0856300853530736	0.463589140761274	1.39220172581219	1.58459949556751	1.51914872275338	0	0	1.72237898407524	0	0	0	0	1.76090053099155	1.86964954213496	0.61741195778377	0.0735336149222814	-0.694931085956531	0.0925782411090811	0	4.46907486001655	NA	NA	NA	NA	0.364019854717244	0.230637229694906	1.45808044390225	1.7818967634196
1.05454467045031	0.0856300853530736	0.463589140761274	1.39220172581219	1.58459949556751	1.51914872275338	0	0	1.72237898407524	0	0	0	0	1.76090053099155	1.86964954213496	0.61741195778377	0.0735336149222814	-0.694931085956531	0.0925782411090811	0	4.46907486001655	1.67538670418059	0	0	0	0.351348277496025	0.241797095647907	1.40116920127957	1.7818967634196
1.05454467045031	0.0856300853530736	0.463589140761274	1.39220172581219	1.58459949556751	1.51914872275338	0	0	1.72237898407524	0	0	0	0	1.76090053099155	1.86964954213496	0.61741195778377	0.0735336149222814	-0.694931085956531	0.0925782411090811	0	4.46907486001655	1.67538670418059	0	0	0	0.345588469668222	0.241797095647907	1.38676129175484	1.7818967634196
1.05454467045031	0.0856300853530736	0.463589140761274	1.39220172581219	1.58459949556751	1.51914872275338	0	0	1.72237898407524	0	0	0	0	1.76090053099155	1.86964954213496	0.61741195778377	0.0735336149222814	-0.694931085956531	0.0925782411090811	0	4.46907486001655	1.67538670418059	0	0	0	0.33982866184042	0.241797095647907	1.38315931437366	1.7818967634196
1.05454467045031	0.0856300853530736	0.463589140761274	1.39220172581219	1.58459949556751	1.51914872275338	0	0	1.72237898407524	0	0	0	0	1.76090053099155	1.86964954213496	0.61741195778377	0.0735336149222814	-0.694931085956531	0.0925782411090811	0	4.46907486001655	1.67538670418059	0	0	0	0.33982866184042	0.232497207353755	1.36154745008657	1.7818967634196
1.05454467045031	0.0856300853530736	0.463589140761274	1.39220172581219	1.58459949556751	1.51914872275338	0	0	1.72237898407524	0	0	0	0	1.76090053099155	1.86964954213496	0.61741195778377	0.0735336149222814	-0.694931085956531	0.0925782411090811	0	4.46907486001655	1.67538670418059	0	0	0	0.320245315225877	0.212037453106602	1.25781050150854	1.7818967634196
1.05454467045031	0.0856300853530736	0.463589140761274	1.39220172581219	1.58459949556751	1.51914872275338	0	0	1.72237898407524	0	0	0	0	1.76090053099155	1.86964954213496	0.61741195778377	0.0735336149222814	-0.694931085956531	0.0925782411090811	0	4.46907486001655	1.67538670418059	0	0	0	0.299510007045804	0.173597914824141	1.08539585086267	1.7818967634196
1.05454467045031	0.0856300853530736	0.463589140761274	1.39220172581219	1.58459949556751	1.51914872275338	0	0	1.72237898407524	0	0	0	0	1.76090053099155	1.86964954213496	0.61741195778377	0.0735336149222814	-0.694931085956531	0.0925782411090811	0	4.46907486001655	1.67538670418059	0	0	0	0.270710967906796	0.139498324412233	0.968931915537828	1.7818967634196
1.05454467045031	0.0856300853530736	0.463589140761274	1.39220172581219	1.58459949556751	1.51914872275338	0	0	1.72237898407524	0	0	0	0	1.76090053099155	1.86964954213496	0.61741195778377	0.0735336149222814	-0.694931085956531	0.0925782411090811	NA	4.46907486001655	NA	NA	NA	NA	0.230392313112179	0.0557993297649141	0.659161860756199	1.7818967634196
1.05454467045031	0.0856300853530736	0.463589140761274	1.39220172581219	1.58459949556751	0.759574361376688	0	0	1.72237898407524	0	0	0	0	1.76090053099155	1.86964954213496	0.61741195778377	0.0735336149222814	-0.694931085956531	0.0925782411090811	3.26462842411887	1.4896916200055	1.67538670418059	0	0	0	0.216952761513912	0.0371995531766079	0.602730881784346	1.7818967634196
1.05454467045031	0.0856300853530736	0.463589140761274	1.39220172581219	1.58459949556751	0	0	0	1.72237898407524	0	0	0	0	1.76090053099155	1.86964954213496	0.61741195778377	0.0735336149222814	-0.694931085956531	0.0925782411090811	4.19737940243853	0	1.67538670418059	0	0	0	0.221752601370431	0	0.50787881074659	1.7818967634196
1.05454467045031	0.0856300853530736	0.463589140761274	1.39220172581219	1.58459949556751	0	0	0	1.72237898407524	0	0	0	0	1.76090053099155	1.86964954213496	0.61741195778377	0.0735336149222814	-0.694931085956531	0.0925782411090811	NA	NA	NA	NA	0	NA	0.210232985714827	0	0.4106254214547	1.7818967634196
1.05454467045031	0.0856300853530736	0.463589140761274	1.39220172581219	1.58459949556751	0	0	0	1.72237898407524	0	0	0	0	1.76090053099155	1.86964954213496	0.61741195778377	0.0735336149222814	-0.694931085956531	0.0925782411090811	4.19737940243853	0	1.67538670418059	0	0	0	0.222712569341807	0	0.372204329388752	1.7818967634196
1.43488343622523	0.817392857034902	0.776111276585821	0.970907246323997	1.58459949556751	0	0	0	1.72237898407524	0	0	0	0	1.76090053099155	1.86964954213496	0.61741195778377	0.0735336149222814	-0.694931085956531	0.0925782411090811	4.19737940243853	0	1.67538670418059	0	0	0	0.195833466145365	-0.00929988829415198	0.212516665489687	1.7818967634196
1.43488343622523	0.817392857034902	0.776111276585821	0.970907246323997	0	0	0	0	1.72237898407524	0	0	0	0	1.76090053099155	1.86964954213496	0.61741195778377	0.0735336149222814	-0.694931085956531	0.0925782411090811	4.19737940243853	0	1.67538670418059	0	0	0	0.181433946575815	-0.018599776588304	0.162088982153151	0.890948381709802
1.43488343622523	0.817392857034902	0.776111276585821	0.970907246323997	0	0	0	0	1.72237898407524	0	0	0	0	1.76090053099155	1.86964954213496	0.61741195778377	0.0735336149222814	-0.694931085956531	0.0925782411090811	4.19737940243853	0	1.67538670418059	0	0	0	0.195833466145365	-0.037199553176609	0.140477117866065	0
1.43488343622523	0.817392857034902	0.776111276585821	0.970907246323997	0	0	0	0	1.72237898407524	0	0	0	0	1.76090053099155	1.86964954213496	0.61741195778377	0.0735336149222814	-0.694931085956531	0.0925782411090811	4.19737940243853	0	1.67538670418059	0	0	0	0.218872697456575	-0.037199553176609	0.136875140484884	0
1.43488343622523	0.817392857034902	0.776111276585821	0.970907246323997	0	0	0	0	1.72237898407524	0	0	0	0	1.76090053099155	1.86964954213496	0.61741195778377	0.0735336149222814	-0.694931085956531	0.0925782411090811	4.19737940243853	0	1.67538670418059	0	0	0	0.218872697456575	-0.037199553176609	0.136875140484884	0
1.43488343622523	0.817392857034902	0.776111276585821	0.970907246323997	0	0	0	0	1.72237898407524	0	0	0	0	1.76090053099155	1.86964954213496	0.61741195778377	0.0735336149222814	-0.694931085956531	0.0925782411090811	4.19737940243853	0	1.67538670418059	0	0	0	0.213112889628772	-0.037199553176609	0.115263276197797	0
1.43488343622523	0.817392857034902	0.776111276585821	0.970907246323997	0	0	0	0	1.72237898407524	0	0	0	0	1.76090053099155	1.86964954213496	0.61741195778377	0.0735336149222814	-0.694931085956531	0.0925782411090811	4.19737940243853	0	1.67538670418059	0	0	0	0.21119295368611	-0.0743991063532181	0.0576316380988986	0
1.43488343622523	0.817392857034902	0.776111276585821	0.970907246323997	0	0	0	0	1.72237898407524	0	0	0	0	1.76090053099155	1.86964954213496	0.61741195778377	0.0735336149222814	-0.694931085956531	0.0925782411090811	4.19737940243853	0	1.67538670418059	0	0	0	0.213112889628772	-0.0743991063532181	0.0540296607177171	0
1.43488343622523	0.817392857034902	0.776111276585821	0.970907246323997	0	0	0	0	1.72237898407524	0	0	0	0	1.76090053099155	1.86964954213496	0.61741195778377	0.0735336149222814	-0.694931085956531	0.0925782411090811	4.19737940243853	0	1.67538670418059	0	0	0	0.213112889628772	-0.0743991063532181	0.0504276833365357	0
1.43488343622523	0.817392857034902	0.776111276585821	0.970907246323997	0	0	0	0	1.72237898407524	0	0	0	0	1.76090053099155	1.86964954213496	0.61741195778377	0.0735336149222814	-0.694931085956531	0.0925782411090811	4.19737940243853	0	1.67538670418059	0	0	0	0.213112889628772	-0.0836989946473701	0.0504276833365357	0
1.43488343622523	0.817392857034902	0.776111276585821	0.970907246323997	0	0	0	0	1.72237898407524	0	0	0	0	1.76090053099155	1.86964954213496	0.61741195778377	0.0735336149222814	-0.694931085956531	0.0925782411090811	4.19737940243853	0	1.67538670418059	0	0	0	0.213112889628772	-0.0929988829415221	0.0504276833365357	0
1.43488343622523	0.817392857034902	0.776111276585821	0.970907246323997	0	0	0	0	1.72237898407524	0	0	0	0	1.76090053099155	1.86964954213496	0.61741195778377	0.0735336149222814	-0.694931085956531	0.0925782411090811	4.19737940243853	0	1.67538670418059	0	0	0	0.213112889628772	-0.0929988829415221	0.0504276833365357	0
1.43488343622523	0.817392857034902	0.776111276585821	0.970907246323997	0	0	0	0	1.72237898407524	0	0	0	0	1.76090053099155	1.86964954213496	0.61741195778377	0.0735336149222814	-0.694931085956531	0.0925782411090811	4.19737940243853	0	1.67538670418059	0	0	0	0.20735308180097	-0.0929988829415221	0.0288158190494493	0
1.43488343622523	0.817392857034902	0.776111276585821	0.970907246323997	0	0	0	0	1.72237898407524	0	0	0	0	1.76090053099155	1.86964954213496	0.61741195778377	0.0735336149222814	-0.694931085956531	0.0925782411090811	4.19737940243853	0	1.67538670418059	0	0	0	0.20735308180097	-0.0929988829415221	0.0288158190494493	0
1.43488343622523	0.817392857034902	0.776111276585821	0.970907246323997	0	0	0	0	1.72237898407524	0	0	0	0	1.76090053099155	1.86964954213496	0.61741195778377	0.0735336149222814	-0.694931085956531	0.0925782411090811	4.19737940243853	0	1.67538670418059	0	0	0	0.20735308180097	-0.0929988829415221	0.0288158190494493	0
1.43488343622523	0.817392857034902	0.776111276585821	0.970907246323997	0	0	0	0	1.72237898407524	0	0	0	0	1.76090053099155	1.86964954213496	0.61741195778377	0.0735336149222814	-0.694931085956531	0.0925782411090811	4.19737940243853	0	1.67538670418059	0	0	0	0.20735308180097	-0.0929988829415221	0.0288158190494493	0
1.43488343622523	0.817392857034902	0.776111276585821	0.970907246323997	0	0	0	0	1.72237898407524	0	0	0	0	1.76090053099155	1.86964954213496	0.61741195778377	0.0735336149222814	-0.694931085956531	0.0925782411090811	4.19737940243853	0	1.67538670418059	0	0	0	0.20735308180097	-0.0929988829415221	0.0288158190494493	0
1.43488343622523	0.817392857034902	0.776111276585821	0.970907246323997	0	0	0	0	1.72237898407524	0	0	0	0	1.76090053099155	1.86964954213496	0.61741195778377	0.0735336149222814	-0.694931085956531	0.0925782411090811	4.19737940243853	0	1.67538670418059	0	0	0	0.210232985714827	-0.0836989946473701	0.0288158190494493	0
1.43488343622523	0.817392857034902	0.776111276585821	0.970907246323997	0	0	0	0	1.72237898407524	0	0	0	0	1.76090053099155	1.86964954213496	0.61741195778377	0.0735336149222814	-0.694931085956531	0.0925782411090811	4.19737940243853	0	1.67538670418059	0	0	0	0.213112889628772	-0.0743991063532181	0.0288158190494493	0
1.43488343622523	0.817392857034902	0.776111276585821	0.970907246323997	0	0	0	0	1.72237898407524	0	0	0	0	1.76090053099155	1.86964954213496	0.61741195778377	0.0735336149222814	-0.694931085956531	0.0925782411090811	4.19737940243853	0	1.67538670418059	0	0	0	0.221752601370431	-0.0743991063532181	0.0288158190494493	0
1.43488343622523	0.817392857034902	0.776111276585821	0.970907246323997	0	0	0	0	1.72237898407524	0	0	0	0	1.76090053099155	1.86964954213496	0.61741195778377	0.0735336149222814	-0.694931085956531	0.0925782411090811	NA	NA	1.67538670418059	0	0	0	0.230392313112179	-0.0743991063532181	0.0288158190494493	0
1.43488343622523	0.817392857034902	0.776111276585821	0.970907246323997	0	0	0	0	1.72237898407524	0	0	0	0	1.76090053099155	1.86964954213496	0.61741195778377	0.0735336149222814	-0.694931085956531	0.0925782411090811	NA	NA	1.67538670418059	0	0	0	0.241911928767784	-0.0743991063532181	0.0312171373035853	0
1.43488343622523	0.817392857034902	0.776111276585821	0.970907246323997	0	0	0	0	1.72237898407524	0	0	0	0	1.76090053099155	1.86964954213496	0.61741195778377	0.0735336149222814	-0.694931085956531	0.0925782411090811	4.19737940243853	0	1.67538670418059	0	0	0	0.253431544423389	-0.0790490505002941	0.0504276833365357	0
1.43488343622523	0.817392857034902	0.776111276585821	0.970907246323997	0	0	0	0	1.72237898407524	0	0	0	0	1.76090053099155	1.86964954213496	0.61741195778377	0.0735336149222814	-0.694931085956531	0.0925782411090811	NA	0	NA	NA	NA	NA	0.30718975081618	-0.0929988829415221	0.079243502385985	0
1.43488343622523	0.817392857034902	0.776111276585821	0.970907246323997	0	0	0	0	1.72237898407524	0	0	0	0	1.76090053099155	1.86964954213496	0.61741195778377	0.0735336149222814	-0.694931085956531	0.0925782411090811	4.19737940243853	0	1.67538670418059	0	0	0	0.328309046184815	-0.0929988829415221	0.100855366673071	0
1.43488343622523	0.817392857034902	0.776111276585821	0.970907246323997	0	0	0	0	1.72237898407524	0	0	0	0	1.76090053099155	1.86964954213496	0.61741195778377	0.0735336149222814	-0.694931085956531	0.0925782411090811	4.19737940243853	0	1.67538670418059	0	0	0	0.345588469668222	-0.0929988829415221	0.136875140484884	0
1.43488343622523	0.817392857034902	0.776111276585821	0.970907246323997	0	0	0	0	1.72237898407524	0	0	0	0	1.76090053099155	1.86964954213496	0.61741195778377	0.0735336149222814	-0.694931085956531	0.0925782411090811	4.19737940243853	0	1.67538670418059	0	0	0	0.455024818396556	-0.0836989946473701	0.208914688108508	0
1.43488343622523	0.817392857034902	0.776111276585821	0.970907246323997	0	0	0	0	1.72237898407524	0	0	0	0	1.76090053099155	1.86964954213496	0.61741195778377	0.0735336149222814	-0.694931085956531	0.0925782411090811	4.19737940243853	0	1.67538670418059	0	0	0	0.564461167124797	-0.0743991063532181	0.288158190494493	0
1.43488343622523	0.817392857034902	0.776111276585821	0.970907246323997	0	0	0	0	1.72237898407524	0	0	0	0	1.76090053099155	1.86964954213496	0.61741195778377	0.0735336149222814	-0.694931085956531	0.0925782411090811	4.19737940243853	0	1.67538670418059	0	0	0	0.620139309460251	-0.0743991063532181	0.360197738118164	0
1.43488343622523	0.817392857034902	0.776111276585821	0.970907246323997	0	0	0	0	1.72237898407524	0	0	0	0	1.76090053099155	1.86964954213496	0.61741195778377	0.0735336149222814	-0.694931085956531	0.0925782411090811	4.19737940243853	NA	1.67538670418059	0	0	0	0.633578861058425	-0.0743991063532181	0.393816193675838	0
1.43488343622523	0.817392857034902	0.776111276585821	0.970907246323997	0	0	0	0	1.72237898407524	0	0	0	0	1.76090053099155	1.86964954213496	0.61741195778377	0.0735336149222814	-0.694931085956531	0.0925782411090811	4.19737940243853	NA	NA	0	0	0	0.688297035422592	-0.0627742459855276	0.489868923840685	0
1.43488343622523	0.817392857034902	0.776111276585821	0.970907246323997	0	0	0	0	1.72237898407524	0	0	0	0	1.76090053099155	1.86964954213496	0.61741195778377	0.0735336149222814	-0.694931085956531	0.0925782411090811	4.19737940243853	0	NA	0	0	0	0.725735786303352	-0.055799329764913	0.547500561939584	0
1.43488343622523	0.817392857034902	0.776111276585821	0.970907246323997	0	0	0	0	1.72237898407524	0	0	0	0	1.76090053099155	1.86964954213496	0.61741195778377	0.0735336149222814	-0.694931085956531	0.0925782411090811	4.19737940243853	0	1.67538670418059	0	0	0	0.786213768495228	-0.046499441470761	0.590724290513759	0
1.43488343622523	0.817392857034902	0.776111276585821	0.970907246323997	0	0	0	0	1.72237898407524	0	0	0	0	1.76090053099155	1.86964954213496	0.61741195778377	0.0735336149222814	-0.694931085956531	0.0925782411090811	4.19737940243853	0	1.67538670418059	0	0	0	0.794853480236976	-0.037199553176609	0.590724290513759	0
1.43488343622523	0.817392857034902	0.776111276585821	0.970907246323997	0	0	0	0	1.72237898407524	0	0	0	0	1.76090053099155	1.86964954213496	0.61741195778377	0.0735336149222814	-0.694931085956531	0.0925782411090811	4.19737940243853	0	1.67538670418059	0	0	0	0.852451558515	0	0.655559883375018	0
1.43488343622523	0.817392857034902	0.776111276585821	0.970907246323997	0	0	0	0	1.72237898407524	0	0	0	0	1.76090053099155	1.86964954213496	0.61741195778377	0.0735336149222814	-0.694931085956531	0.0925782411090811	4.19737940243853	0	1.67538670418059	0	0	0	0.852451558515	0	0.655559883375018	0
1.43488343622523	0.817392857034902	0.776111276585821	0.970907246323997	0	0	0	0	1.72237898407524	0	0	0	0	1.76090053099155	1.86964954213496	0.61741195778377	0.0735336149222814	-0.694931085956531	0.0925782411090811	4.19737940243853	0	1.67538670418059	0	0	NA	0.852451558515	0	0.655559883375018	0
1.43488343622523	0.817392857034902	0.776111276585821	0.970907246323997	0	0	0	0	1.72237898407524	0	0	0	0	1.76090053099155	1.86964954213496	0.61741195778377	0.0735336149222814	-0.694931085956531	0.0925782411090811	4.19737940243853	0	1.67538670418059	0	0	0	0.898530021137415	0.0309996276471577	0.71079020321978	0
1.43488343622523	0.817392857034902	0.776111276585821	0.970907246323997	0	0	0	0	1.72237898407524	0	0	0	0	1.76090053099155	1.86964954213496	0.61741195778377	0.0735336149222814	-0.694931085956531	0.0925782411090811	4.19737940243853	0	1.67538670418059	0	0	0	0.960447955286359	0.139498324412233	0.91310126612952	0
1.43488343622523	0.817392857034902	0.776111276585821	0.970907246323997	0	0	0	0	1.72237898407524	0	0	0	0	1.76090053099155	1.86964954213496	0.61741195778377	0.0735336149222814	-0.694931085956531	0.0925782411090811	4.19737940243853	0	1.67538670418059	0	0	0	1.00220656203795	0.167397989294691	1.00134971196846	0
1.43488343622523	0.817392857034902	0.776111276585821	0.970907246323997	0	0	0	0	1.72237898407524	0	0	0	0	1.76090053099155	1.86964954213496	0.61741195778377	0.0735336149222814	-0.694931085956531	0.0925782411090811	4.19737940243853	0	1.67538670418059	0	0	0	1.05596476843074	0.16119806376529	1.05898135006736	0
1.43488343622523	0.817392857034902	0.776111276585821	0.970907246323997	0	0	0	0	1.72237898407524	0	0	0	0	1.76090053099155	1.86964954213496	0.61741195778377	0.0735336149222814	-0.694931085956531	0.0925782411090811	4.19737940243853	0	1.67538670418059	0	0	0	1.05980464031597	0.164298026529989	1.11060969253094	0
1.43488343622523	0.817392857034902	0.776111276585821	0.970907246323997	0	0	0	0	1.72237898407524	0	0	0	0	1.76090053099155	1.86964954213496	0.61741195778377	0.0735336149222814	-0.694931085956531	0.0925782411090811	4.19737940243853	0	1.67538670418059	0	0	0	1.05980464031597	0.185997765882995	1.13102089769098	0
1.43488343622523	0.817392857034902	0.776111276585821	0.970907246323997	0	0	0	0	1.72237898407524	0	0	0	2.96984314802895	1.76090053099155	1.86964954213496	0.61741195778377	0.0735336149222814	-0.694931085956531	0.0925782411090811	4.19737940243853	0	1.67538670418059	0	0	0	1.10588310293839	0.195297654177147	1.1652396828122	0
1.43488343622523	0.817392857034902	0.776111276585821	0.970907246323997	0	0	0	0	1.72237898407524	0	0	0	4.4547647220434	1.76090053099155	1.86964954213496	0.61741195778377	0.0735336149222814	-0.694931085956531	0.0925782411090811	4.19737940243853	0	1.67538670418059	0	0	0	1.13353018051187	0.219477363741953	1.17856699912255	0
1.43488343622523	0.817392857034902	0.776111276585821	0.970907246323997	0	0	0	0	1.72237898407524	0	0	0	4.4547647220434	1.76090053099155	1.86964954213496	0.61741195778377	0.0735336149222814	-0.694931085956531	0.0925782411090811	4.19737940243853	0	1.67538670418059	0	0	0	1.09436348728278	0.130198436118081	1.06258332744854	0
1.43488343622523	0.817392857034902	0.776111276585821	0.970907246323997	0	0	0	0	1.72237898407524	0	0	0	4.4547647220434	1.76090053099155	1.86964954213496	0.61741195778377	0.0735336149222814	-0.694931085956531	0.0925782411090811	NA	0	1.67538670418059	0	0	0	1.08668374351241	0.105398734000376	1.05898135006736	0
1.43488343622523	0.817392857034902	0.776111276585821	0.970907246323997	0	0	0	0	1.72237898407524	0	0	0	4.4547647220434	1.76090053099155	1.86964954213496	0.61741195778377	0.0735336149222814	-0.694931085956531	0.0925782411090811	NA	NA	NA	0	0	0	1.05980464031597	0.0929988829415221	1.04817541792381	0
1.43488343622523	0.817392857034902	0.776111276585821	0.970907246323997	0.792299747783756	0	0	0	1.72237898407524	0	0	0	4.4547647220434	1.76090053099155	1.86964954213496	0.61741195778377	0.0735336149222814	-0.694931085956531	0.0925782411090811	4.19737940243853	0	1.67538670418059	0	0	0	0.990686946382341	0.1069487153827	1.02296157625555	0.445474190854901
1.43488343622523	0.817392857034902	0.776111276585821	0.970907246323997	1.58459949556751	0	0	0	1.72237898407524	0	0	0	4.4547647220434	1.76090053099155	1.86964954213496	0.61741195778377	0.0735336149222814	-0.694931085956531	0.0925782411090811	4.19737940243853	0	1.67538670418059	0	0	0	0.956128099415531	0.111598659529777	1.01575762149318	1.7818967634196
1.43488343622523	0.817392857034902	0.776111276585821	0.970907246323997	1.58459949556751	0	0	0	1.72237898407524	0	0	0	4.4547647220434	1.76090053099155	1.86964954213496	0.61741195778377	0.0735336149222814	-0.694931085956531	0.0925782411090811	4.19737940243853	0	1.67538670418059	0	0	0	0.937408723975149	0.111598659529777	1.01395663280259	1.7818967634196
1.43488343622523	0.817392857034902	0.776111276585821	0.970907246323997	1.58459949556751	0	0	0	1.72237898407524	0	0	0	4.4547647220434	1.76090053099155	1.86964954213496	0.61741195778377	0.0735336149222814	-0.694931085956531	0.0925782411090811	4.19737940243853	0	1.67538670418059	0	0	0	0.898530021137415	0.130198436118081	1.01575762149318	1.7818967634196
1.43488343622523	0.817392857034902	0.776111276585821	0.970907246323997	1.58459949556751	0	0	0	1.72237898407524	0	0	0	4.4547647220434	1.76090053099155	1.86964954213496	0.61741195778377	0.0735336149222814	-0.694931085956531	0.0925782411090811	4.19737940243853	0	1.67538670418059	0	0	0	0.817892711548186	0.204597542471299	0.958125983394284	1.7818967634196
1.43488343622523	0.817392857034902	0.776111276585821	0.970907246323997	1.58459949556751	0	0	0	1.72237898407524	0	0	0	4.4547647220434	1.76090053099155	1.86964954213496	0.61741195778377	0.0735336149222814	-0.694931085956531	0.0925782411090811	0	0	1.67538670418059	-2.04636466659331	0	0	0.75453482544236	0.251096983942061	0.922106209582472	1.7818967634196
1.43488343622523	0.817392857034902	0.776111276585821	0.970907246323997	1.58459949556751	0	0	0	1.72237898407524	0	0	0	4.4547647220434	1.76090053099155	1.86964954213496	0.61741195778377	0.0735336149222814	-0.694931085956531	0.0925782411090811	0	0	1.67538670418059	-2.04636466659331	0	0	0.75453482544236	0.260396872236213	0.922106209582472	1.7818967634196
1.43488343622523	0.817392857034902	0.776111276585821	0.970907246323997	1.58459949556751	0	0	0	1.72237898407524	0	0	0	4.4547647220434	1.76090053099155	1.86964954213496	0.61741195778377	0.0735336149222814	-0.694931085956531	0.0925782411090811	0	0	1.67538670418059	-2.04636466659331	0	0	0.75453482544236	0.260396872236213	0.922106209582472	1.7818967634196
1.43488343622523	0.817392857034902	0.776111276585821	0.970907246323997	1.58459949556751	0	0	0	1.72237898407524	0	0	0	4.4547647220434	1.76090053099155	1.86964954213496	0.61741195778377	0.0735336149222814	-0.694931085956531	0.0925782411090811	0	0	1.67538670418059	-2.04636466659331	0	0	0.75453482544236	0.260396872236213	0.922106209582472	1.7818967634196
1.43488343622523	0.817392857034902	0.776111276585821	0.970907246323997	1.58459949556751	0	0	0	1.72237898407524	0	0	0	4.4547647220434	1.76090053099155	1.86964954213496	0.61741195778377	0.0735336149222814	-0.694931085956531	0.0925782411090811	0	0	1.67538670418059	-2.04636466659331	0	0	0.75453482544236	0.260396872236213	0.922106209582472	1.7818967634196
1.43488343622523	0.817392857034902	0.776111276585821	0.970907246323997	1.58459949556751	0	0	0	1.72237898407524	0	0	0	4.4547647220434	1.76090053099155	1.86964954213496	0.61741195778377	0.0735336149222814	-0.694931085956531	0.0925782411090811	0	0	1.67538670418059	-2.16005159251516	0	0	0.75453482544236	0.269696760530365	0.914902254820111	1.7818967634196
1.43488343622523	0.817392857034902	0.776111276585821	0.970907246323997	1.58459949556751	0	0	0	1.72237898407524	0	0	0	4.4547647220434	1.76090053099155	1.86964954213496	0.61741195778377	0.0735336149222814	-0.694931085956531	0.0925782411090811	0	0	1.67538670418059	-2.27373851843701	0	0	0.71997597847555	0.278996648824517	0.886086435770612	1.7818967634196
1.43488343622523	0.817392857034902	0.776111276585821	0.970907246323997	1.58459949556751	0	0	0	1.72237898407524	0	0	0	4.4547647220434	1.76090053099155	1.86964954213496	0.61741195778377	0.0735336149222814	-0.694931085956531	0.0925782411090811	0	0	1.67538670418059	-2.27373851843701	0	0	0.71997597847555	0.278996648824517	0.882484458389431	1.7818967634196
1.43488343622523	0.817392857034902	0.776111276585821	0.970907246323997	1.58459949556751	0	0	0	1.72237898407524	0	0	0	4.4547647220434	1.76090053099155	1.86964954213496	0.61741195778377	0.0735336149222814	-0.694931085956531	0.0925782411090811	0	0	1.67538670418059	-2.27373851843701	0	0	0.725735786303352	0.278996648824517	0.886086435770612	1.7818967634196
1.43488343622523	0.817392857034902	0.776111276585821	0.970907246323997	1.58459949556751	0	0	0	1.72237898407524	0	0	0	4.4547647220434	1.76090053099155	1.86964954213496	0.61741195778377	0.0735336149222814	-0.694931085956531	0.0925782411090811	0	0	1.67538670418059	-2.27373851843701	0	0	0.728615690217205	0.278996648824517	0.889688413151794	1.7818967634196
1.43488343622523	0.817392857034902	0.776111276585821	0.970907246323997	1.58459949556751	0	0	0	1.72237898407524	0	0	0	4.4547647220434	1.76090053099155	1.86964954213496	0.61741195778377	0.0735336149222814	-0.694931085956531	0.0925782411090811	0	0	1.67538670418059	-2.27373851843701	0	0	0.731495594131154	0.278996648824517	0.893290390532975	1.7818967634196
1.43488343622523	0.817392857034902	0.776111276585821	0.970907246323997	1.58459949556751	0	0	0	1.72237898407524	0	0	0	4.4547647220434	1.76090053099155	1.86964954213496	0.61741195778377	0.0735336149222814	-0.694931085956531	0.0925782411090811	0	0	1.67538670418059	-2.27373851843701	0	0	0.731495594131154	0.278996648824517	0.893290390532975	1.7818967634196
1.43488343622523	0.817392857034902	0.776111276585821	0.970907246323997	1.58459949556751	0	0	0	1.72237898407524	0	0	0	4.4547647220434	1.76090053099155	1.86964954213496	0.61741195778377	0.0735336149222814	-0.694931085956531	0.0925782411090811	0	0	1.67538670418059	-2.27373851843701	0	0	0.731495594131154	0.278996648824517	0.893290390532975	1.7818967634196
1.43488343622523	0.817392857034902	0.776111276585821	0.970907246323997	1.58459949556751	0	0	0	1.72237898407524	0	0	0	4.4547647220434	1.76090053099155	1.86964954213496	0.61741195778377	0.0735336149222814	-0.694931085956531	0.0925782411090811	0	0	1.67538670418059	-2.27373851843701	0	0	0.739175337901527	0.266596797765615	0.854869298467074	1.7818967634196
1.43488343622523	0.817392857034902	0.776111276585821	0.970907246323997	1.58459949556751	0	0	0	1.72237898407524	0	0	0	4.4547647220434	1.76090053099155	1.86964954213496	0.61741195778377	0.0735336149222814	-0.694931085956531	0.0925782411090811	0	0	1.67538670418059	-2.27373851843701	0	0	0.737255401958957	0.278996648824517	0.842862707196439	1.7818967634196
1.43488343622523	0.817392857034902	0.776111276585821	0.970907246323997	1.58459949556751	0	0	0	1.72237898407524	0	0	0	4.4547647220434	1.76090053099155	1.86964954213496	0.61741195778377	0.0735336149222814	-0.694931085956531	0.0925782411090811	0	0	1.67538670418059	-2.27373851843701	0	0	0.737255401958957	0.278996648824517	0.842862707196439	1.7818967634196
1.43488343622523	0.817392857034902	0.776111276585821	0.970907246323997	1.58459949556751	0	0	0	1.72237898407524	0	0	0	4.4547647220434	1.76090053099155	1.86964954213496	0.61741195778377	0.0735336149222814	-0.694931085956531	0.0925782411090811	0	0	1.67538670418059	-2.27373851843701	0	0	0.733415530073724	0.278996648824517	0.842862707196439	1.7818967634196
1.43488343622523	0.817392857034902	0.776111276585821	0.970907246323997	1.58459949556751	0	0	0	1.72237898407524	0	0	0	4.4547647220434	1.76090053099155	1.86964954213496	0.61741195778377	0.0735336149222814	-0.694931085956531	0.0925782411090811	0	0	1.67538670418059	-2.27373851843701	0	0	0.722855882389402	0.278996648824517	0.842862707196439	1.7818967634196
1.43488343622523	0.817392857034902	0.776111276585821	0.970907246323997	1.58459949556751	0	0	0	1.72237898407524	0	0	0	4.4547647220434	1.76090053099155	1.86964954213496	0.61741195778377	0.0735336149222814	-0.694931085956531	0.0925782411090811	0	0	1.67538670418059	-2.27373851843701	0	0	0.69693674716434	0.223197319059603	0.817648865528169	1.7818967634196
1.43488343622523	0.817392857034902	0.776111276585821	0.970907246323997	1.58459949556751	0	0	0	1.72237898407524	0	0	0	4.4547647220434	1.76090053099155	1.86964954213496	0.61741195778377	0.0735336149222814	-0.694931085956531	0.0925782411090811	0	0	1.67538670418059	-2.27373851843701	0	0	0.69693674716434	0.223197319059603	0.81404688814699	1.7818967634196
1.43488343622523	0.817392857034902	0.776111276585821	0.970907246323997	1.58459949556751	0	0	0	1.72237898407524	0	0	0	4.4547647220434	1.76090053099155	1.86964954213496	0.61741195778377	0.0735336149222814	-0.694931085956531	0.0925782411090811	0	0	1.67538670418059	-2.27373851843701	0	0	0.671977579910468	0.223197319059603	0.799638978622264	1.7818967634196
1.43488343622523	0.817392857034902	0.776111276585821	0.970907246323997	1.58459949556751	0	0	0	1.72237898407524	0	0	0	4.4547647220434	1.76090053099155	1.86964954213496	0.61741195778377	0.0735336149222814	-0.694931085956531	0.0925782411090811	0	0	1.67538670418059	-2.27373851843701	0	0	0.636458764972371	0.204597542471299	0.781629091716359	1.7818967634196
1.43488343622523	0.817392857034902	0.776111276585821	0.970907246323997	1.58459949556751	0	0	0	1.72237898407524	0	0	0	4.4547647220434	1.76090053099155	1.86964954213496	0.61741195778377	0.0735336149222814	-0.694931085956531	0.0925782411090811	0	0	1.67538670418059	-2.27373851843701	0	0	0.624939149316766	0.195297654177147	0.767221182191634	1.7818967634196
1.43488343622523	0.817392857034902	0.776111276585821	0.970907246323997	1.58459949556751	0	0	0	1.72237898407524	0	0	0	4.4547647220434	1.76090053099155	1.86964954213496	0.61741195778377	0.0735336149222814	-0.694931085956531	0.0925782411090811	0	0	1.67538670418059	-2.27373851843701	NA	0	0.618219373517681	0.185997765882995	0.76602052306459	1.7818967634196
1.43488343622523	0.817392857034902	0.776111276585821	0.970907246323997	1.58459949556751	0	0	0	1.72237898407524	0	0	0	4.4547647220434	1.76090053099155	1.86964954213496	0.61741195778377	0.0735336149222814	-0.694931085956531	0.0925782411090811	0	0	1.67538670418059	-2.27373851843701	0	0	0.633578861058425	0.176697877588843	0.774425136953996	1.7818967634196
1.43488343622523	0.817392857034902	0.776111276585821	0.970907246323997	1.58459949556751	0	0	0	1.72237898407524	0	0	0	4.4547647220434	1.76090053099155	1.86964954213496	0.61741195778377	0.0735336149222814	-0.694931085956531	0.0925782411090811	0	0	1.67538670418059	-2.27373851843701	0	0	0.627819053230623	0.167397989294691	0.778027114335178	1.7818967634196
1.43488343622523	0.817392857034902	0.776111276585821	0.970907246323997	1.58459949556751	0	0	0	1.72237898407524	0	0	0	4.4547647220434	1.76090053099155	1.86964954213496	0.61741195778377	0.0735336149222814	-0.694931085956531	0.0925782411090811	NA	NA	1.67538670418059	2.27373851843701	2.23645816526166	2.17260795257305	0.627819053230623	0.185997765882995	0.763619204810452	1.7818967634196
1.43488343622523	0.817392857034902	0.776111276585821	0.970907246323997	1.58459949556751	0	0	0	1.72237898407524	0	0	0	4.4547647220434	1.76090053099155	1.86964954213496	0.61741195778377	0.0735336149222814	-0.694931085956531	0.0925782411090811	0	4.46907486001655	NA	2.27373851843701	2.23645816526166	2.17260795257305	0.593260206263809	0.158098101000537	0.742007340523366	1.7818967634196
1.43488343622523	0.817392857034902	0.776111276585821	0.970907246323997	1.58459949556751	0	0	0	1.72237898407524	0	0	0	4.4547647220434	1.76090053099155	1.86964954213496	0.61741195778377	0.0735336149222814	-0.694931085956531	0.0925782411090811	0	4.46907486001655	NA	2.27373851843701	2.23645816526166	2.17260795257305	0.585580462493437	0.16119806376529	0.720395476236279	1.7818967634196
1.43488343622523	0.817392857034902	0.776111276585821	0.970907246323997	1.58459949556751	0	0	0	1.72237898407524	0	0	0	4.4547647220434	1.76090053099155	1.86964954213496	0.61741195778377	0.0735336149222814	-0.694931085956531	0.0925782411090811	0	4.46907486001655	1.67538670418059	2.27373851843701	2.23645816526166	2.17260795257305	0.568781022995629	0.162748045147614	0.684375702424467	1.7818967634196
1.43488343622523	0.817392857034902	0.776111276585821	0.970907246323997	1.58459949556751	0	0	0	1.72237898407524	0	0	0	4.4547647220434	1.76090053099155	1.86964954213496	0.61741195778377	0.0735336149222814	-0.694931085956531	0.0925782411090811	0	4.46907486001655	1.67538670418059	2.27373851843701	2.23645816526166	2.17260795257305	0.558701359296995	0.167397989294691	0.684375702424467	1.7818967634196
1.43488343622523	0.817392857034902	0.776111276585821	0.970907246323997	1.58459949556751	0	0	0	1.72237898407524	0	0	0	4.4547647220434	1.76090053099155	1.86964954213496	0.61741195778377	0.0735336149222814	-0.694931085956531	0.0925782411090811	0	4.46907486001655	1.67538670418059	2.27373851843701	2.23645816526166	2.17260795257305	0.558701359296995	0.167397989294691	0.684375702424467	1.7818967634196
1.43488343622523	0.817392857034902	0.776111276585821	0.970907246323997	1.58459949556751	0	0	0	1.72237898407524	0	0	0	4.4547647220434	1.76090053099155	1.86964954213496	0.61741195778377	0.0735336149222814	-0.694931085956531	0.0925782411090811	NA	NA	1.67538670418059	2.27373851843701	NA	NA	0.462224578181241	0.134848380265158	0.44124222919474	1.7818967634196
1.43488343622523	0.817392857034902	0.776111276585821	0.970907246323997	1.58459949556751	0	0	0	1.72237898407524	0	0	0	4.4547647220434	1.76090053099155	1.86964954213496	0.61741195778377	0.0735336149222814	-0.694931085956531	0.0925782411090811	0	4.46907486001655	1.67538670418059	2.27373851843701	2.23645816526166	2.17260795257305	0.408946355774137	0.130198436118081	0.309770054781579	1.7818967634196
1.43488343622523	0.817392857034902	0.776111276585821	0.970907246323997	1.58459949556751	0	0	0	1.72237898407524	0	0	0	4.4547647220434	1.76090053099155	1.86964954213496	0.61741195778377	0.0735336149222814	-0.694931085956531	0.0925782411090811	0	4.46907486001655	1.67538670418059	2.27373851843701	2.23645816526166	2.17260795257305	0.408946355774137	0.130198436118081	0.309770054781579	1.7818967634196
1.43488343622523	0.817392857034902	0.776111276585821	0.970907246323997	1.58459949556751	0	0	0	1.72237898407524	0	0	0	4.4547647220434	1.76090053099155	1.86964954213496	0.61741195778377	0.0735336149222814	-0.694931085956531	0.0925782411090811	0	4.46907486001655	1.67538670418059	2.27373851843701	2.23645816526166	2.17260795257305	0.408946355774137	0.130198436118081	0.309770054781579	1.7818967634196
1.43488343622523	0.817392857034902	0.776111276585821	0.970907246323997	1.58459949556751	0	0	0	1.72237898407524	0	0	0	4.4547647220434	1.76090053099155	1.86964954213496	0.61741195778377	0.0735336149222814	-0.694931085956531	0.0925782411090811	0	NA	1.67538670418059	2.27373851843701	2.23645816526166	2.17260795257305	0.380147316635037	0.130198436118081	0.273750280969767	1.7818967634196
1.43488343622523	0.817392857034902	0.776111276585821	0.970907246323997	1.58459949556751	0	0	0	1.72237898407524	0	0	0	4.4547647220434	1.76090053099155	1.86964954213496	0.61741195778377	0.0735336149222814	-0.694931085956531	0.0925782411090811	0	NA	1.67538670418059	2.27373851843701	2.23645816526166	2.17260795257305	0.380147316635037	0.130198436118081	0.273750280969767	1.7818967634196
1.43488343622523	0.817392857034902	0.776111276585821	0.970907246323997	1.58459949556751	0	0	0	1.72237898407524	0	0	0	4.4547647220434	1.76090053099155	0	0.61741195778377	0.0735336149222814	-0.694931085956531	0.0925782411090811	NA	NA	NA	2.27373851843701	2.23645816526166	2.17260795257305	0.250551640509443	0.130198436118081	0.234128529776776	1.7818967634196
1.43488343622523	0.817392857034902	0.776111276585821	0.970907246323997	1.58459949556751	0	0	0	1.72237898407524	0	0	0	4.4547647220434	1.76090053099155	0	0.61741195778377	0.0735336149222814	-0.694931085956531	0.0925782411090811	0	4.46907486001655	1.67538670418059	2.27373851843701	2.23645816526166	2.17260795257305	0.218872697456575	0.130198436118081	0.208914688108508	1.7818967634196
1.43488343622523	0.817392857034902	0.776111276585821	0.970907246323997	1.58459949556751	0	0	0	1.72237898407524	0	0	0	4.4547647220434	1.76090053099155	0	0.61741195778377	0.0735336149222814	-0.694931085956531	0.0925782411090811	0	4.46907486001655	1.67538670418059	2.27373851843701	2.23645816526166	2.17260795257305	0.198713370059222	0.111598659529777	0.198108755964964	1.7818967634196
1.43488343622523	0.817392857034902	0.776111276585821	0.970907246323997	1.58459949556751	0	0	0	1.72237898407524	0	0	0	4.4547647220434	1.76090053099155	0	0.61741195778377	0.0735336149222814	-0.694931085956531	0.0925782411090811	0	4.46907486001655	1.67538670418059	2.27373851843701	2.23645816526166	2.17260795257305	0.13247558003945	0.0867989574120718	0.151283050009609	1.7818967634196
1.43488343622523	0.817392857034902	0.776111276585821	0.970907246323997	1.58459949556751	0	0	0	1.72237898407524	0	0	0	0	1.76090053099155	0	0.61741195778377	0.0735336149222814	-0.694931085956531	0.0925782411090811	0	4.46907486001655	1.67538670418059	2.27373851843701	2.23645816526166	2.17260795257305	0.103676540900438	0.0557993297649141	0.136875140484884	1.7818967634196
1.43488343622523	0.817392857034902	0.776111276585821	0.970907246323997	1.58459949556751	0	0	0	1.72237898407524	0	0	0	0	1.76090053099155	0	0.61741195778377	0.0735336149222814	-0.694931085956531	0.0925782411090811	0	4.46907486001655	1.67538670418059	2.27373851843701	2.23645816526166	2.17260795257305	0.103676540900438	0.0557993297649141	0.136875140484884	1.7818967634196
1.43488343622523	0.817392857034902	0.776111276585821	0.970907246323997	1.58459949556751	0	0	0	1.72237898407524	0	0	0	0	1.76090053099155	0	0.61741195778377	0.0735336149222814	-0.694931085956531	0.0925782411090811	0	4.46907486001655	1.67538670418059	2.27373851843701	2.23645816526166	2.17260795257305	0.103676540900438	0.0557993297649141	0.136875140484884	1.7818967634196
1.43488343622523	0.817392857034902	0.776111276585821	0.970907246323997	1.58459949556751	0	0	0	1.72237898407524	0	0	0	0	1.76090053099155	0	0.61741195778377	0.0735336149222814	-0.694931085956531	0.0925782411090811	0	4.46907486001655	1.67538670418059	2.27373851843701	2.23645816526166	2.17260795257305	0.103676540900438	0.0557993297649141	0.136875140484884	1.7818967634196
1.43488343622523	0.817392857034902	0.776111276585821	0.970907246323997	1.58459949556751	0	0	0	1.72237898407524	0	0	0	0	1.76090053099155	0	0.61741195778377	0.0735336149222814	-0.694931085956531	0.0925782411090811	0	4.46907486001655	1.67538670418059	2.27373851843701	2.23645816526166	2.17260795257305	0.103676540900438	0.0557993297649141	0.136875140484884	1.7818967634196
1.43488343622523	0.817392857034902	0.776111276585821	0.970907246323997	1.58459949556751	0	0	0	1.72237898407524	0	0	0	0	1.76090053099155	0	0.61741195778377	0.0735336149222814	-0.694931085956531	0.0925782411090811	0	4.46907486001655	1.67538670418059	2.27373851843701	2.23645816526166	2.17260795257305	0.063357886105826	0.0557993297649141	0.129671185722521	1.7818967634196
1.43488343622523	0.817392857034902	0.776111276585821	0.970907246323997	1.58459949556751	0	0	0	1.72237898407524	0	0	0	0	1.76090053099155	0	0.61741195778377	0.0735336149222814	-0.694931085956531	0.0925782411090811	0	4.46907486001655	1.67538670418059	2.27373851843701	2.23645816526166	2.17260795257305	0.063357886105826	0.0557993297649141	0.129671185722521	1.7818967634196
1.43488343622523	0.817392857034902	0.776111276585821	0.970907246323997	1.58459949556751	0	0	0	1.72237898407524	0	0	0	0	1.76090053099155	0	0.61741195778377	0.0735336149222814	-0.694931085956531	0.0925782411090811	0	4.46907486001655	1.67538670418059	2.27373851843701	2.23645816526166	2.17260795257305	0.0403186547946165	0.0743991063532181	0.118865253578979	1.7818967634196
1.43488343622523	0.817392857034902	0.776111276585821	0.970907246323997	1.58459949556751	0	0	0	1.72237898407524	0	0	0	0	1.76090053099155	0	0.61741195778377	0.0735336149222814	-0.694931085956531	0.0925782411090811	0	4.46907486001655	1.67538670418059	2.27373851843701	2.23645816526166	2.17260795257305	0.0345588469668142	0.0743991063532181	0.115263276197797	1.7818967634196
1.43488343622523	0.817392857034902	0.776111276585821	0.970907246323997	1.58459949556751	0	0	0	1.72237898407524	0	0	0	0	1.76090053099155	0	0.61741195778377	0.0735336149222814	-0.694931085956531	0.0925782411090811	0	4.46907486001655	1.67538670418059	2.27373851843701	2.23645816526166	2.17260795257305	0.0345588469668142	0.0743991063532181	0.115263276197797	1.7818967634196
1.43488343622523	0.817392857034902	0.776111276585821	0.970907246323997	1.58459949556751	0	0	0	1.72237898407524	0	0	0	0	1.76090053099155	0	0.61741195778377	0.0735336149222814	-0.694931085956531	0.0925782411090811	0	4.46907486001655	1.67538670418059	2.27373851843701	2.23645816526166	2.17260795257305	0.026879103196442	0.0743991063532181	0.110460639689572	1.7818967634196
1.43488343622523	0.817392857034902	0.776111276585821	0.970907246323997	1.58459949556751	0	0	0	1.72237898407524	0	0	0	0	1.76090053099155	0	0.61741195778377	0.0735336149222814	-0.694931085956531	0.0925782411090811	0	4.46907486001655	1.67538670418059	2.27373851843701	2.23645816526166	2.17260795257305	0.0230392313112095	0.0743991063532181	0.104457344054253	1.7818967634196
1.43488343622523	0.817392857034902	0.776111276585821	0.970907246323997	1.58459949556751	0	0	0	1.72237898407524	0	0	0	0	1.76090053099155	0	0.61741195778377	0.0735336149222814	-0.694931085956531	0.0925782411090811	0	4.46907486001655	1.67538670418059	2.27373851843701	2.23645816526166	2.17260795257305	0.0230392313112095	0.0743991063532181	0.108059321435434	1.7818967634196
1.43488343622523	0.817392857034902	0.776111276585821	0.970907246323997	1.58459949556751	0	0	0	1.72237898407524	0	0	0	0	1.76090053099155	0	0.61741195778377	0.0735336149222814	-0.694931085956531	0.0925782411090811	0	4.46907486001655	1.67538670418059	2.27373851843701	2.23645816526166	2.17260795257305	0.0230392313112095	0.0743991063532181	0.108059321435434	1.7818967634196
1.43488343622523	0.817392857034902	0.776111276585821	0.970907246323997	1.58459949556751	0	0	0	1.72237898407524	0	0	0	0	1.76090053099155	0	0.61741195778377	0.0735336149222814	-0.694931085956531	0.0925782411090811	0	4.46907486001655	1.67538670418059	2.27373851843701	2.23645816526166	2.17260795257305	0.0172794234834071	0.0371995531766079	0.079243502385985	1.7818967634196
1.43488343622523	0.817392857034902	0.776111276585821	0.970907246323997	1.58459949556751	0	0	0	1.72237898407524	0	0	0	0	1.76090053099155	0	0.61741195778377	0.0735336149222814	-0.694931085956531	0.0925782411090811	0	4.46907486001655	1.67538670418059	2.27373851843701	2.23645816526166	2.17260795257305	0.0172794234834071	0.0371995531766079	0.079243502385985	1.7818967634196
1.43488343622523	0.817392857034902	0.776111276585821	0.970907246323997	1.58459949556751	0	0	0	1.72237898407524	0	0	0	0	1.76090053099155	0	0.61741195778377	0.0735336149222814	-0.694931085956531	0.0925782411090811	0	4.46907486001655	1.67538670418059	2.27373851843701	2.23645816526166	2.17260795257305	0.0172794234834071	0.0371995531766079	0.079243502385985	1.7818967634196
1.43488343622523	0.817392857034902	0.776111276585821	0.970907246323997	1.58459949556751	0	0	0	1.72237898407524	0	0	0	0	1.76090053099155	0	0.61741195778377	0.0735336149222814	-0.694931085956531	0.0925782411090811	0	NA	1.67538670418059	2.27373851843701	2.23645816526166	2.17260795257305	0.0115196156556047	0.0371995531766079	0.0648355928612614	1.7818967634196
1.43488343622523	0.817392857034902	0.776111276585821	0.970907246323997	1.58459949556751	0	0	0	1.72237898407524	0	0	0	0	1.76090053099155	0	0.61741195778377	0.0735336149222814	-0.694931085956531	0.0925782411090811	0	4.46907486001655	1.67538670418059	2.27373851843701	2.23645816526166	2.17260795257305	0.0115196156556047	0.0371995531766079	0.0648355928612614	1.7818967634196
1.43488343622523	0.817392857034902	0.776111276585821	0.970907246323997	1.58459949556751	0	0	0	1.72237898407524	0	0	0	0	1.76090053099155	0	0.61741195778377	0.0735336149222814	-0.694931085956531	0.0925782411090811	0	4.46907486001655	1.67538670418059	2.27373851843701	2.23645816526166	2.17260795257305	0.0115196156556047	0.0371995531766079	0.0648355928612614	1.7818967634196
1.43488343622523	0.817392857034902	0.776111276585821	0.970907246323997	1.58459949556751	0	0	0	1.72237898407524	0	0	0	0	1.76090053099155	0	0.61741195778377	0.0735336149222814	-0.694931085956531	0.0925782411090811	NA	4.46907486001655	NA	NA	NA	NA	0.0115196156556047	0.0464994414707621	0.0684375702424428	1.7818967634196
1.43488343622523	0.817392857034902	0.776111276585821	0.970907246323997	1.58459949556751	0	0	0	1.72237898407524	0	0	0	0	1.76090053099155	0	0.61741195778377	0.0735336149222814	-0.694931085956531	0.0925782411090811	NA	NA	NA	NA	NA	NA	0.0115196156556047	0.0557993297649141	0.0816448206401232	1.7818967634196
1.43488343622523	0.817392857034902	0.776111276585821	0.970907246323997	1.58459949556751	0	0	0	1.72237898407524	0	0	0	0	1.76090053099155	0	0.61741195778377	0.0735336149222814	-0.694931085956531	0.0925782411090811	0	4.46907486001655	1.67538670418059	2.27373851843701	2.23645816526166	2.17260795257305	0.00575980782780236	0.0557993297649141	0.0936514119107107	1.7818967634196
1.43488343622523	0.817392857034902	0.776111276585821	0.970907246323997	1.58459949556751	0	0	0	1.72237898407524	0	0	0	0	1.76090053099155	0	0.61741195778377	0.0735336149222814	-0.694931085956531	0.0925782411090811	0	4.46907486001655	1.67538670418059	2.27373851843701	2.23645816526166	2.17260795257305	0.00575980782780236	0.0557993297649141	0.0936514119107107	1.7818967634196
1.43488343622523	0.817392857034902	0.776111276585821	0.970907246323997	1.58459949556751	0	0	0	1.72237898407524	0	0	0	0	1.76090053099155	0	0.61741195778377	0.0735336149222814	-0.694931085956531	0.0925782411090811	0	4.46907486001655	1.67538670418059	2.27373851843701	2.23645816526166	2.17260795257305	0.00575980782780236	0.0557993297649141	0.0936514119107107	1.7818967634196
1.43488343622523	0.817392857034902	0.776111276585821	0.970907246323997	1.58459949556751	0	0	0	1.72237898407524	0	0	0	0	1.76090053099155	0	0.61741195778377	0.0735336149222814	-0.694931085956531	0.0925782411090811	0	4.46907486001655	1.67538670418059	2.27373851843701	2.23645816526166	2.17260795257305	0.00575980782780236	0.0557993297649141	0.0936514119107107	1.7818967634196
1.43488343622523	0.817392857034902	0.776111276585821	0.970907246323997	1.58459949556751	0	0	0	1.72237898407524	0	0	0	0	1.76090053099155	0	0.61741195778377	0.0735336149222814	-0.694931085956531	0.0925782411090811	0	4.46907486001655	1.67538670418059	2.27373851843701	2.23645816526166	2.17260795257305	0.00575980782780236	0.0557993297649141	0.0936514119107107	1.7818967634196
1.43488343622523	0.817392857034902	0.776111276585821	0.970907246323997	1.58459949556751	0	0	0	1.72237898407524	0	0	0	0	1.76090053099155	0	0.61741195778377	0.0735336149222814	-0.694931085956531	0.0925782411090811	0	4.46907486001655	1.67538670418059	2.27373851843701	2.23645816526166	2.17260795257305	0.00575980782780236	0.0557993297649141	0.0936514119107107	1.7818967634196
1.43488343622523	0.817392857034902	0.776111276585821	0.970907246323997	1.58459949556751	0	0	0	1.72237898407524	0	0	0	0	1.76090053099155	0	0.61741195778377	0.0735336149222814	-0.694931085956531	0.0925782411090811	0	4.46907486001655	1.67538670418059	2.27373851843701	2.23645816526166	2.17260795257305	0.00575980782780236	0.0557993297649141	0.0936514119107107	1.7818967634196
1.43488343622523	0.817392857034902	0.776111276585821	0.970907246323997	1.58459949556751	0	0	0	1.72237898407524	0	0	0	0	1.76090053099155	0	0.61741195778377	0.0735336149222814	-0.694931085956531	0.0925782411090811	0	0	1.67538670418059	0	0	0	0.00863971174174794	0.0557993297649141	0.104457344054253	1.7818967634196
1.43488343622523	0.817392857034902	0.776111276585821	0.970907246323997	1.58459949556751	0	0	0	1.72237898407524	0	0	0	0	1.76090053099155	0	0.61741195778377	0.0735336149222814	-0.694931085956531	0.0925782411090811	0	0	1.67538670418059	0	0	0	0.0115196156556047	0.0557993297649141	0.108059321435434	1.7818967634196
1.43488343622523	0.817392857034902	0.776111276585821	0.970907246323997	1.58459949556751	0	0	0	1.72237898407524	0	0	0	0	1.76090053099155	0	0.61741195778377	0.0735336149222814	-0.694931085956531	0.0925782411090811	0	0	1.67538670418059	0	0	0	0.0172794234834071	0.0557993297649141	0.129671185722521	1.7818967634196
1.43488343622523	0.817392857034902	0.776111276585821	0.970907246323997	1.58459949556751	0	0	0	1.72237898407524	0	0	0	0	1.76090053099155	0	0.61741195778377	0.0735336149222814	-0.694931085956531	0.0925782411090811	0	0	1.67538670418059	0	0	0	0.0172794234834071	0.0557993297649141	0.129671185722521	1.7818967634196
-0.0425818906016262	-0.449499573920923	0.307279165107065	0.940637884210844	1.58459949556751	0	0	0	1.72237898407524	0	0	0	0	0	0	0.61741195778377	0.0735336149222814	-0.694931085956531	0.0925782411090811	0	0	1.67538670418059	0	0	0	0.0172794234834071	0.0557993297649141	0.129671185722521	1.7818967634196
-0.0425818906016262	-0.449499573920923	0.307279165107065	0.940637884210844	1.58459949556751	0	0	0	1.72237898407524	0	0	0	0	0	0	0.61741195778377	0.0735336149222814	-0.694931085956531	0.0925782411090811	0	0	1.67538670418059	0	0	0	0.0172794234834071	0.0557993297649141	0.129671185722521	1.7818967634196
-0.0425818906016262	-0.449499573920923	0.307279165107065	0.940637884210844	1.58459949556751	0	0	0	1.72237898407524	0	0	0	0	0	0	0.61741195778377	0.0735336149222814	-0.694931085956531	0.0925782411090811	0	0	1.67538670418059	0	0	0	0.0172794234834071	0.0557993297649141	0.129671185722521	1.7818967634196
-0.0425818906016262	-0.449499573920923	0.307279165107065	0.940637884210844	1.58459949556751	0	0	0	1.72237898407524	0	0	0	0	0	0	0.61741195778377	0.0735336149222814	-0.694931085956531	0.0925782411090811	0	0	1.67538670418059	0	0	0	0.0115196156556047	0.0557993297649141	0.144079095247246	1.7818967634196
-0.0425818906016262	-0.449499573920923	0.307279165107065	0.940637884210844	1.58459949556751	0	0	0	1.72237898407524	0	0	0	0	0	0	0.61741195778377	0.0735336149222814	-0.694931085956531	0.0925782411090811	0	0	1.67538670418059	0	0	0	0.00959967971303488	0.0557993297649141	0.146480413501382	1.7818967634196
-0.0425818906016262	-0.449499573920923	0.307279165107065	0.940637884210844	1.58459949556751	0	0	0	1.72237898407524	0	0	0	0	0	0	0.61741195778377	0.0735336149222814	-0.694931085956531	0.0925782411090811	0	0	1.67538670418059	0	0	0	0.00575980782780236	0.0557993297649141	0.151283050009609	1.7818967634196
-0.0425818906016262	-0.449499573920923	0.307279165107065	0.940637884210844	1.58459949556751	0	0	0	1.72237898407524	0	0	0	0	0	0	0.61741195778377	0.0735336149222814	-0.694931085956531	0.0925782411090811	NA	0	NA	0	0	0	0.00575980782780236	0.111598659529777	0.194506778583782	1.7818967634196
-0.0425818906016262	-0.449499573920923	0.307279165107065	0.940637884210844	1.58459949556751	0	0	0	1.72237898407524	0	0	0	0	0	0	0.61741195778377	0.0735336149222814	-0.694931085956531	0.0925782411090811	NA	0	NA	0	0	0	0.00575980782780236	0.111598659529777	0.194506778583782	1.7818967634196
-0.0425818906016262	-0.449499573920923	0.307279165107065	0.940637884210844	1.58459949556751	0	0	0	1.72237898407524	0	0	0	0	0	0	0.61741195778377	0.0735336149222814	-0.694931085956531	0.0925782411090811	NA	0	NA	0	0	0	0.00575980782780236	0.120898547823929	0.201710733346145	1.7818967634196
-0.0425818906016262	-0.449499573920923	0.307279165107065	0.940637884210844	1.58459949556751	0	0	0	1.72237898407524	0	0	0	0	0	0	0.61741195778377	0.0735336149222814	-0.694931085956531	0.0925782411090811	0	0	1.67538670418059	0	0	0	-0.00575980782780236	0.148798212706385	0.28095423573213	1.7818967634196
-0.0425818906016262	-0.449499573920923	0.307279165107065	0.940637884210844	1.58459949556751	0	0	0	1.72237898407524	0	0	0	0	0	0	0.61741195778377	0.0735336149222814	-0.694931085956531	0.0925782411090811	0	0	1.67538670418059	0	0	0	-0.0172794234834071	0.130198436118081	0.309770054781579	1.7818967634196
-0.0425818906016262	-0.449499573920923	0.307279165107065	0.940637884210844	1.58459949556751	0	0	0	1.72237898407524	0	0	0	0	0	0	0.61741195778377	0.0735336149222814	-0.694931085956531	0.0925782411090811	0	0	1.67538670418059	0	0	0	-0.0230392313112095	0.130198436118081	0.309770054781579	1.7818967634196
-0.0425818906016262	-0.449499573920923	0.307279165107065	0.940637884210844	1.58459949556751	0	0	0	1.72237898407524	0	0	0	0	0	0	0.61741195778377	0.0735336149222814	-0.694931085956531	0.0925782411090811	0	0	1.67538670418059	0	0	0	-0.0230392313112095	0.130198436118081	0.309770054781579	1.7818967634196
-0.0425818906016262	-0.449499573920923	0.307279165107065	0.940637884210844	1.58459949556751	0	0	0	1.72237898407524	0	0	0	0	0	0	0.61741195778377	0.0735336149222814	-0.694931085956531	0.0925782411090811	0	0	1.67538670418059	0	0	0	-0.0287990391390118	0.130198436118081	0.313372032162761	1.7818967634196
-0.0425818906016262	-0.449499573920923	0.307279165107065	0.940637884210844	1.58459949556751	0	0	0	1.72237898407524	0	0	0	0	0	0	0.61741195778377	0.0735336149222814	-0.694931085956531	0.0925782411090811	0	0	1.67538670418059	0	0	0	-0.0345588469668142	0.130198436118081	0.320575986925171	1.7818967634196
-0.0425818906016262	-0.449499573920923	0.307279165107065	0.940637884210844	1.58459949556751	0	0	0	1.72237898407524	0	0	0	0	0	0	0.61741195778377	0.0735336149222814	-0.694931085956531	0.0925782411090811	0	0	1.67538670418059	0	0	0	-0.0345588469668142	0.130198436118081	0.324177964306352	1.7818967634196
-0.0425818906016262	-0.449499573920923	0.307279165107065	0.940637884210844	1.58459949556751	0	0	0	1.72237898407524	0	0	0	0	0	0	0.61741195778377	0.0735336149222814	-0.694931085956531	0.0925782411090811	0	0	NA	0	0	0	-0.0503983184932465	0.111598659529777	0.336784885140487	1.7818967634196
-0.0425818906016262	-0.449499573920923	0.307279165107065	0.940637884210844	1.58459949556751	0	0	0	1.72237898407524	0	0	0	0	0	0	0.61741195778377	0.0735336149222814	-0.694931085956531	0.0925782411090811	0	0	1.67538670418059	NA	NA	NA	-0.0575980782780216	0.111598659529777	0.338585873831076	1.7818967634196
-0.0425818906016262	-0.449499573920923	0.307279165107065	0.940637884210844	1.58459949556751	0	0	0	1.72237898407524	0	0	0	0	0	0	0.61741195778377	0.0735336149222814	-0.694931085956531	0.0925782411090811	0	0	1.67538670418059	0	0	0	-0.115196156556043	0.0371995531766079	0.461053104791236	1.7818967634196
-0.0425818906016262	-0.449499573920923	0.307279165107065	0.940637884210844	1.58459949556751	0	0	0	1.72237898407524	0	0	0	0	0	0	0.61741195778377	0.0735336149222814	-0.694931085956531	0.0925782411090811	0	0	1.67538670418059	0	0	0	-0.115196156556043	0.0371995531766079	0.47185903693478	1.7818967634196
-0.0425818906016262	-0.449499573920923	0.307279165107065	0.940637884210844	1.58459949556751	0	0	0	1.72237898407524	0	0	0	0	0	0	0.61741195778377	0.0735336149222814	-0.694931085956531	0.0925782411090811	0	0	1.67538670418059	0	0	0	-0.120955964383846	0.0371995531766079	0.475461014315962	1.7818967634196
-0.0425818906016262	-0.449499573920923	0.307279165107065	0.940637884210844	1.58459949556751	0	0	0	1.72237898407524	0	0	0	0	0	0	0.61741195778377	0.0735336149222814	-0.694931085956531	0.0925782411090811	NA	NA	NA	0	0	0	-0.149755003522948	0.0557993297649141	0.47786233257005	1.7818967634196
-0.0425818906016262	-0.449499573920923	0.307279165107065	0.940637884210844	1.58459949556751	0	0	0	1.72237898407524	0	0	0	0	0	0	0.61741195778377	0.0735336149222814	-0.694931085956531	0.0925782411090811	0	0	NA	0	0	0	-0.143995195695146	0.0557993297649141	0.504276833365411	1.7818967634196
-0.0425818906016262	-0.449499573920923	0.307279165107065	0.940637884210844	1.58459949556751	0	0	0	1.72237898407524	0	0	0	0	0	0	0.61741195778377	0.0735336149222814	-0.694931085956531	0.0925782411090811	0	0	1.67538670418059	0	0	0	-0.149755003522948	0.018599776588304	0.497072878603048	1.7818967634196
-0.0425818906016262	-0.449499573920923	0.307279165107065	0.940637884210844	1.58459949556751	0	0	0	1.72237898407524	0	0	0	0	0	0	0.61741195778377	0.0735336149222814	-0.694931085956531	0.0925782411090811	0	0	1.67538670418059	0	0	0	-0.152634907436803	0.00929988829415198	0.493470901221867	1.7818967634196
-0.0425818906016262	-0.449499573920923	0.307279165107065	0.940637884210844	1.58459949556751	0	0	0	1.72237898407524	0	0	0	0	0	0	0.61741195778377	0.0735336149222814	-0.694931085956531	0.0925782411090811	0	0	1.67538670418059	0	0	0	-0.161274619178553	0	0.489868923840685	1.7818967634196
-0.0425818906016262	-0.449499573920923	0.307279165107065	0.940637884210844	1.58459949556751	0	0	0	1.72237898407524	0	0	0	0	0	0	0.61741195778377	0.0735336149222814	-0.694931085956531	0.0925782411090811	0	0	1.67538670418059	0	0	0	-0.167034427006355	-0.018599776588304	0.511480788127772	1.7818967634196
-0.0425818906016262	-0.449499573920923	0.307279165107065	0.940637884210844	1.58459949556751	0	0	0	1.72237898407524	0	0	0	0	0	0	0.61741195778377	0.0735336149222814	-0.694931085956531	0.0925782411090811	0	0	1.67538670418059	0	0	0	-0.167034427006355	-0.018599776588304	0.518684742890134	1.7818967634196
-0.0425818906016262	-0.449499573920923	0.307279165107065	0.940637884210844	1.58459949556751	0	0	0	1.72237898407524	0	0	0	0	0	0	0.61741195778377	0.0735336149222814	-0.694931085956531	0.0925782411090811	0	0	1.67538670418059	0	0	0	-0.167034427006355	-0.018599776588304	0.518684742890134	1.7818967634196
-0.0425818906016262	-0.449499573920923	0.307279165107065	0.940637884210844	1.58459949556751	0	0	0	1.72237898407524	0	0	0	0	0	0	0.61741195778377	0.0735336149222814	-0.694931085956531	0.0925782411090811	0	0	1.67538670418059	0	0	0	-0.167034427006355	-0.037199553176609	0.518684742890134	1.7818967634196
-0.0425818906016262	-0.449499573920923	0.307279165107065	0.940637884210844	1.58459949556751	0	0	0	1.72237898407524	0	0	0	0	0	0	0.61741195778377	0.0735336149222814	-0.694931085956531	0.0925782411090811	0	0	1.67538670418059	0	0	0	-0.172794234834158	-0.055799329764913	0.53309265241486	1.7818967634196
-0.0425818906016262	-0.449499573920923	0.307279165107065	0.940637884210844	1.58459949556751	0	0	0	1.72237898407524	0	0	0	0	0	0	0.61741195778377	0.0735336149222814	-0.694931085956531	0.0925782411090811	0	0	1.67538670418059	0	0	0	-0.16991433092021	-0.055799329764913	0.554704516701947	1.7818967634196
-0.0425818906016262	-0.449499573920923	0.307279165107065	0.940637884210844	1.58459949556751	0	0	0	1.72237898407524	0	0	0	0	0	0	0.61741195778377	0.0735336149222814	-0.694931085956531	0.0925782411090811	0	0	1.67538670418059	0	0	0	-0.161274619178553	-0.055799329764913	0.605132200038482	1.7818967634196
-0.0425818906016262	-0.449499573920923	0.307279165107065	0.940637884210844	1.58459949556751	0	0	0	1.72237898407524	0	0	0	0	0	0	0.61741195778377	0.0735336149222814	-0.694931085956531	0.0925782411090811	0	0	1.67538670418059	0	0	0	-0.158394715264605	-0.018599776588304	0.623142086944387	1.7818967634196
-0.0425818906016262	-0.449499573920923	0.307279165107065	0.940637884210844	1.58459949556751	0	0	0	1.72237898407524	0	0	0	0	0	0	0.61741195778377	0.0735336149222814	-0.694931085956531	0.0925782411090811	0	0	NA	NA	NA	NA	-0.146875099609003	0	0.644753951231476	1.7818967634196
-0.0425818906016262	-0.449499573920923	0.307279165107065	0.940637884210844	1.58459949556751	0	0	0	1.72237898407524	0	0	0	0	0	0	0.61741195778377	0.0735336149222814	-0.694931085956531	0.0925782411090811	0	0	1.67538670418059	0	0	0	-0.172794234834158	-0.018599776588304	0.655559883375018	1.7818967634196
-0.0425818906016262	-0.449499573920923	0.307279165107065	0.940637884210844	1.58459949556751	0	0	0	1.72237898407524	0	0	0	0	0	0	0.61741195778377	0.0735336149222814	-0.694931085956531	0.0925782411090811	0	0	1.67538670418059	0	0	0	-0.236152120939982	-0.037199553176609	0.662763838137381	1.7818967634196
-0.0425818906016262	-0.449499573920923	0.307279165107065	0.940637884210844	1.58459949556751	0	0	0	1.72237898407524	0	0	0	0	0	0	0.61741195778377	0.0735336149222814	-0.694931085956531	0.0925782411090811	0	0	1.67538670418059	0	0	0	-0.236152120939982	-0.037199553176609	0.662763838137381	1.7818967634196
-0.0425818906016262	-0.449499573920923	0.307279165107065	0.940637884210844	1.58459949556751	0	0	0	1.72237898407524	0	0	0	0	0	0	0.61741195778377	0.0735336149222814	-0.694931085956531	0.0925782411090811	0	0	1.67538670418059	0	0	0	-0.236152120939982	-0.037199553176609	0.662763838137381	1.7818967634196
-0.0425818906016262	-0.449499573920923	0.307279165107065	0.940637884210844	1.58459949556751	0	0	0	1.72237898407524	0	0	0	0	0	0	0.61741195778377	0.0735336149222814	-0.694931085956531	0.0925782411090811	0	0	1.67538670418059	0	0	0	-0.236152120939982	-0.055799329764913	0.669967792899744	1.7818967634196
-0.0425818906016262	-0.449499573920923	0.307279165107065	0.940637884210844	1.58459949556751	0	0	0	1.72237898407524	0	0	0	0	0	0	0.61741195778377	0.0735336149222814	-0.694931085956531	0.0925782411090811	0	0	1.67538670418059	0	0	0	-0.236152120939982	-0.055799329764913	0.669967792899744	1.7818967634196
-0.0425818906016262	-0.449499573920923	0.307279165107065	0.940637884210844	1.58459949556751	0	0	0	1.72237898407524	0	0	0	0	0	0	0.61741195778377	0.0735336149222814	-0.694931085956531	0.0925782411090811	0	0	1.67538670418059	0	0	0	-0.282230583562399	-0.136398361647532	0.638750655596156	1.7818967634196
-0.0425818906016262	-0.449499573920923	0.307279165107065	0.940637884210844	1.58459949556751	0	0	0	1.72237898407524	0	0	0	0	0	0	0.61741195778377	0.0735336149222814	-0.694931085956531	0.0925782411090811	0	0	1.67538670418059	0	0	0	-0.282230583562399	-0.148798212706386	0.641151973850294	1.7818967634196
-0.0425818906016262	-0.449499573920923	0.307279165107065	0.940637884210844	1.58459949556751	0	0	0	1.72237898407524	0	0	0	0	0	0	0.61741195778377	0.0735336149222814	-0.694931085956531	0.0925782411090811	0	0	1.67538670418059	0	0	0	-0.282230583562399	-0.148798212706386	0.641151973850294	1.7818967634196
-0.0425818906016262	-0.449499573920923	0.307279165107065	0.940637884210844	1.58459949556751	0	0	0	1.72237898407524	0	0	0	0	0	0	0.61741195778377	0.0735336149222814	-0.694931085956531	0.0925782411090811	0	0	1.67538670418059	0	0	0	-0.270710967906794	-0.223197319059604	0.662763838137381	1.7818967634196
-0.0425818906016262	-0.449499573920923	0.307279165107065	0.940637884210844	1.58459949556751	0	0	0	1.72237898407524	0	0	0	0	0	0	0.61741195778377	0.0735336149222814	-0.694931085956531	0.0925782411090811	0	0	1.67538670418059	0	0	0	-0.264951160078991	-0.223197319059604	0.655559883375018	1.7818967634196
-0.0425818906016262	-0.449499573920923	0.307279165107065	0.940637884210844	1.58459949556751	0	0	0	1.72237898407524	0	0	0	0	0	0	0.61741195778377	0.0735336149222814	-0.694931085956531	0.0925782411090811	0	0	1.67538670418059	0	0	0	-0.257271416308619	-0.210797468000751	0.655559883375018	1.7818967634196
-0.0425818906016262	-0.449499573920923	0.307279165107065	0.940637884210844	1.58459949556751	0	0	0	1.72237898407524	0	0	0	0	0	0	0.61741195778377	0.0735336149222814	-0.694931085956531	0.0925782411090811	0	0	1.67538670418059	0	0	0	-0.259191352251191	-0.278996648824517	0.633948019087932	1.7818967634196
-0.0425818906016262	-0.449499573920923	0.307279165107065	0.940637884210844	1.58459949556751	0	0	0	1.72237898407524	0	0	0	0	0	0	0.61741195778377	0.0735336149222814	-0.694931085956531	0.0925782411090811	0	0	1.67538670418059	0	0	0	-0.259191352251191	-0.297596425412821	0.590724290513759	1.7818967634196
-0.0425818906016262	-0.449499573920923	0.307279165107065	0.940637884210844	1.58459949556751	0	0	0	1.72237898407524	0	0	0	0	0	0	0.61741195778377	0.0735336149222814	-0.694931085956531	0.0925782411090811	0	0	1.67538670418059	0	0	0	-0.259191352251191	-0.297596425412821	0.579918358370214	1.7818967634196
-0.0425818906016262	-0.449499573920923	0.307279165107065	0.940637884210844	1.58459949556751	0	0	0	1.72237898407524	0	0	0	0	0	0	0.61741195778377	0.0735336149222814	-0.694931085956531	0.0925782411090811	0	0	1.67538670418059	0	0	0	-0.259191352251191	-0.297596425412821	0.56911242622667	1.7818967634196
-0.0425818906016262	-0.449499573920923	0.307279165107065	0.940637884210844	1.58459949556751	0	0	0	1.72237898407524	0	0	0	0	0	0	0.61741195778377	0.0735336149222814	-0.694931085956531	0.0925782411090811	0	0	1.67538670418059	0	0	0	-0.259191352251191	-0.297596425412821	0.56911242622667	1.7818967634196
-0.0425818906016262	-0.449499573920923	0.307279165107065	0.940637884210844	1.58459949556751	0	0	0	1.72237898407524	0	0	0	0	0	0	0.61741195778377	0.0735336149222814	-0.694931085956531	0.0925782411090811	0	0	1.67538670418059	0	0	0	-0.259191352251191	-0.297596425412821	0.561908471464309	1.7818967634196
-0.0425818906016262	-0.449499573920923	0.307279165107065	0.940637884210844	1.58459949556751	0	0	0	1.72237898407524	0	0	0	0	0	0	0.61741195778377	0.0735336149222814	-0.694931085956531	0.0925782411090811	0	0	1.67538670418059	0	0	0	-0.267831063992939	-0.306896313706974	0.551102539320765	1.7818967634196
-0.0425818906016262	-0.449499573920923	0.307279165107065	0.940637884210844	1.58459949556751	0	0	0	1.72237898407524	0	0	0	0	0	0	0.61741195778377	0.0735336149222814	-0.694931085956531	0.0925782411090811	0	0	1.67538670418059	0	0	0	-0.276470775734596	-0.325496090295228	0.540296607177221	1.7818967634196
-0.0425818906016262	-0.449499573920923	0.307279165107065	0.940637884210844	1.58459949556751	0	0	0	1.72237898407524	0	0	0	0	0	0	0.61741195778377	0.0735336149222814	-0.694931085956531	0.0925782411090811	0	0	1.67538670418059	0	0	0	-0.276470775734596	-0.33479597858938	0.53309265241486	1.7818967634196
-0.0425818906016262	-0.449499573920923	0.307279165107065	0.940637884210844	1.58459949556751	0	0	0	1.72237898407524	0	0	0	0	0	0	0.61741195778377	0.0735336149222814	-0.694931085956531	0.0925782411090811	0	0	1.67538670418059	0	0	0	-0.282230583562399	-0.33479597858938	0.525888697652497	1.7818967634196
-0.120085433518395	-0.484633548063621	-0.270170783549552	0.607777545515885	1.58459949556751	0	0	0	1.72237898407524	0	0	0	0	0	0	0.61741195778377	0.0735336149222814	-0.694931085956531	0.0925782411090811	0	0	1.67538670418059	0	0	0	-0.287990391390201	-0.33479597858938	0.525888697652497	1.7818967634196
-0.197588976435163	-0.519767522206312	-0.847620732206355	0.274917206821077	1.58459949556751	0	0	0	1.72237898407524	0	0	0	0	0	0	0.61741195778377	0.0735336149222814	-0.694931085956531	0.0925782411090811	0	0	1.67538670418059	0	0	0	-0.293750199218003	-0.362695643471837	0.522286720271316	1.7818967634196
-0.197588976435163	-0.519767522206312	-0.847620732206355	0.274917206821077	1.58459949556751	0	0	0	1.72237898407524	0	0	0	0	0	0	0.61741195778377	0.0735336149222814	-0.694931085956531	0.0925782411090811	0	0	1.67538670418059	0	0	0	-0.276470775734596	-0.371995531765989	0.518684742890134	1.7818967634196
-0.197588976435163	-0.519767522206312	-0.847620732206355	0.274917206821077	1.58459949556751	0	0	0	1.72237898407524	0	0	0	0	0	0	0.61741195778377	0.0735336149222814	-0.694931085956531	0.0925782411090811	0	0	1.67538670418059	0	0	0	-0.264951160078991	-0.371995531765989	0.518684742890134	1.7818967634196
-0.197588976435163	-0.519767522206312	-0.847620732206355	0.274917206821077	0	0	0	0	1.72237898407524	0	0	0	0	0	0	0.61741195778377	0.0735336149222814	-0.694931085956531	0.0925782411090811	0	0	1.67538670418059	0	0	0	-0.264951160078991	-0.371995531765989	0.53309265241486	1.7818967634196
-0.197588976435163	-0.519767522206312	-0.847620732206355	0.274917206821077	0	0	0	0	1.72237898407524	0	0	0	0	0	0	0.61741195778377	0.0735336149222814	-0.694931085956531	0.0925782411090811	0	0	1.67538670418059	0	0	0	-0.264951160078991	-0.371995531765989	0.53309265241486	1.7818967634196
-0.197588976435163	-0.519767522206312	-0.847620732206355	0.274917206821077	0	0	0	0	1.72237898407524	0	0	0	0	0	0	0.61741195778377	0.0735336149222814	-0.694931085956531	0.0925782411090811	0	0	1.67538670418059	0	0	0	-0.282230583562399	-0.316196202001076	0.525888697652497	1.7818967634196
-0.197588976435163	-0.519767522206312	-0.847620732206355	0.274917206821077	0	0	0	0	1.72237898407524	0	0	0	0	0	0	0.61741195778377	0.0735336149222814	-0.694931085956531	0.0925782411090811	0	0	1.67538670418059	0	0	0	-0.276470775734596	-0.371995531765989	0.489868923840685	1.7818967634196
-0.197588976435163	-0.519767522206312	-0.847620732206355	0.274917206821077	0	0	0	0	1.72237898407524	0	0	0	0	0	0	0.61741195778377	0.0735336149222814	-0.694931085956531	0.0925782411090811	0	0	1.67538670418059	0	0	0	-0.279350679648544	-0.371995531765989	0.486266946459504	1.7818967634196
-0.197588976435163	-0.519767522206312	-0.847620732206355	0.274917206821077	0	0	0	0	1.72237898407524	0	0	0	0	0	0	0.61741195778377	0.0735336149222814	-0.694931085956531	0.0925782411090811	0	0	1.67538670418059	0	0	0	-0.272630903849366	-0.384395382824843	0.47786233257005	1.7818967634196
-0.197588976435163	-0.519767522206312	-0.847620732206355	0.274917206821077	0	0	0	0	1.72237898407524	0	0	0	0	0	0	0.61741195778377	0.0735336149222814	-0.694931085956531	0.0925782411090811	0	0	1.67538670418059	0	0	0	-0.254871496380361	-0.423144917383826	0.459252116100645	1.7818967634196
-0.197588976435163	-0.519767522206312	-0.847620732206355	0.274917206821077	0	0	0	0	1.72237898407524	0	0	0	0	0	0	0.61741195778377	0.0735336149222814	-0.694931085956531	0.0925782411090811	0	0	1.67538670418059	0	0	0	-0.249591672538156	-0.45879448917806	0.401020148438201	1.7818967634196
-0.197588976435163	-0.519767522206312	-0.847620732206355	0.274917206821077	0	0	0	0	1.72237898407524	0	0	0	0	0	0	0.61741195778377	0.0735336149222814	-0.694931085956531	0.0925782411090811	0	0	1.67538670418059	0	0	0	-0.198713370059222	-0.492894079589968	0.241332484539136	1.7818967634196
-0.197588976435163	-0.519767522206312	-0.847620732206355	0.274917206821077	0	0	0	0	1.72237898407524	0	0	0	0	0	0	0.61741195778377	0.0735336149222814	-0.694931085956531	0.0925782411090811	0	0	1.67538670418059	0	0	0	-0.190073658317563	-0.50219396788412	0.241332484539136	1.7818967634196
-0.197588976435163	-0.519767522206312	-0.847620732206355	0.274917206821077	0	0	0	0	1.72237898407524	0	0	0	0	0	0	0.61741195778377	0.0735336149222814	-0.694931085956531	0.0925782411090811	0	NA	NA	0	NA	NA	-0.103676540900441	-0.53939352106068	0.194506778583782	1.7818967634196
-0.197588976435163	-0.519767522206312	-0.847620732206355	0.274917206821077	0	0	0	0	1.72237898407524	0	0	0	0	0	0	0.61741195778377	0.0735336149222814	-0.694931085956531	0.0925782411090811	0	0	1.67538670418059	0	0	NA	0.0374387508807598	-0.53939352106068	0.133273163103702	1.7818967634196
-0.197588976435163	-0.519767522206312	-0.847620732206355	0.274917206821077	0	0	0	0	1.72237898407524	0	0	0	0	0	0	0.61741195778377	0.0735336149222814	-0.694931085956531	0.0925782411090811	0	0	1.67538670418059	0	0	0	0.0595180142206823	-0.557993297648985	0.127269867468432	1.7818967634196
-0.197588976435163	-0.519767522206312	-0.847620732206355	0.274917206821077	0	0	0	0	1.72237898407524	0	0	0	0	0	0	0.61741195778377	0.0735336149222814	-0.694931085956531	0.0925782411090811	0	0	1.67538670418059	0	0	0	0.0748775017614267	-0.576593074237289	0.117064264888388	1.7818967634196
-0.197588976435163	-0.519767522206312	-0.847620732206355	0.274917206821077	0	0	0	0	1.72237898407524	0	0	0	0	0	0	0.61741195778377	0.0735336149222814	-0.694931085956531	0.0925782411090811	0	0	1.67538670418059	0	0	0	0.0791973576323471	-0.576593074237289	0.106258332744844	1.7818967634196
-0.197588976435163	-0.519767522206312	-0.847620732206355	0.274917206821077	0	0	0	0	1.72237898407524	0	0	0	0	0	0	0.61741195778377	0.0735336149222814	-0.694931085956531	0.0925782411090811	0	0	1.67538670418059	0	0	0	0.0940768611874964	-0.576593074237289	0.0744408658777603	1.7818967634196
-0.197588976435163	-0.519767522206312	-0.847620732206355	0.274917206821077	0	0	0	0	1.72237898407524	0	0	0	0	0	0	0.61741195778377	0.0735336149222814	-0.694931085956531	0.0925782411090811	0	0	1.67538670418059	NA	0	0	0.115196156556043	-0.567293185943137	0.0756415250048035	1.7818967634196
-0.197588976435163	-0.519767522206312	-0.847620732206355	0.274917206821077	0	0	0	0	1.72237898407524	0	0	0	0	0	0	0.61741195778377	0.0735336149222814	-0.694931085956531	0.0925782411090811	0	0	1.67538670418059	0	0	0	0.126715772211648	-0.548693409354833	0.0720395476236221	1.7818967634196
-0.0709514052824659	-0.293347560181386	-0.626544223989991	0.424975468219468	0	0	0	0	1.72237898407524	0	0	0	0	0	0	0.61741195778377	0.0735336149222814	-0.694931085956531	0.0925782411090811	0	0	NA	NA	NA	NA	0.177402081096343	-0.487314146613468	0.12246723096016	1.7818967634196
0.182323737023275	0.15949236386875	-0.184391207557623	0.725091991016122	0	0	0	0	1.72237898407524	0	0	0	0	0	0	0.61741195778377	0.0735336149222814	-0.694931085956531	0.0925782411090811	NA	0	NA	NA	NA	NA	0.181433946575815	-0.474294303001664	0.165690959534333	1.7818967634196
0.182323737023275	0.15949236386875	-0.184391207557623	0.725091991016122	0	0	0	0	1.72237898407524	0	0	0	0	0	0	0.61741195778377	0.0735336149222814	-0.694931085956531	0.0925782411090811	0	0	NA	0	NA	NA	0.201593273973167	-0.483594191295816	0.187302823821419	1.7818967634196
0.182323737023275	0.15949236386875	-0.184391207557623	0.725091991016122	0	0	0	0	1.72237898407524	0	0	0	0	0	0	0.61741195778377	0.0735336149222814	-0.694931085956531	0.0925782411090811	0	0	1.67538670418059	0	0	0	0.20735308180097	-0.520793744472426	0.199309415092056	1.7818967634196
0.182323737023275	0.15949236386875	-0.184391207557623	0.725091991016122	0	0	0	0	1.72237898407524	0	0	0	0	0	0	0.61741195778377	0.0735336149222814	-0.694931085956531	0.0925782411090811	0	0	1.67538670418059	0	0	0	0.264951160078993	-0.530093632766528	0.212516665489687	1.7818967634196
0.182323737023275	0.15949236386875	-0.184391207557623	0.725091991016122	0	0	0	0	1.72237898407524	0	0	0	0	0	0	0.61741195778377	0.0735336149222814	-0.694931085956531	0.0925782411090811	0	0	1.67538670418059	0	0	0	0.276470775734598	-0.520793744472375	0.216118642870869	1.7818967634196
0.182323737023275	0.15949236386875	-0.184391207557623	0.725091991016122	0	0	0	0	1.72237898407524	0	0	0	0	0	0	0.61741195778377	0.0735336149222814	-0.694931085956531	0.0925782411090811	0	0	1.67538670418059	0	0	0	0.293750199218005	-0.50219396788412	0.244934461920318	1.7818967634196
0.182323737023275	0.15949236386875	-0.184391207557623	0.725091991016122	0	0	0	0	1.72237898407524	0	0	0	0	0	0	0.61741195778377	0.0735336149222814	-0.694931085956531	0.0925782411090811	0	0	1.67538670418059	0	0	0	0.316789430529211	-0.50219396788412	0.256941053190955	1.7818967634196
0.182323737023275	0.15949236386875	-0.184391207557623	0.725091991016122	0	0	0	0	1.72237898407524	0	0	0	0	0	0	0.61741195778377	0.0735336149222814	-0.694931085956531	0.0925782411090811	NA	NA	NA	0	NA	NA	0.328309046184815	-0.452594563648609	0.283355553986266	1.7818967634196
0.182323737023275	0.15949236386875	-0.184391207557623	0.725091991016122	0	0	0	0	1.72237898407524	0	0	0	0	0	0	0.61741195778377	0.0735336149222814	-0.694931085956531	0.0925782411090811	0	0	1.67538670418059	0	0	0	0.33982866184042	-0.427794861530903	0.316974009543989	1.7818967634196
0.182323737023275	0.15949236386875	-0.184391207557623	0.725091991016122	0	0	0	0	1.72237898407524	0	0	0	0	0	0	0.61741195778377	0.0735336149222814	-0.694931085956531	0.0925782411090811	0	0	1.67538670418059	0	0	0	0.33982866184042	-0.427794861530903	0.316974009543989	1.7818967634196
0.182323737023275	0.15949236386875	-0.184391207557623	0.725091991016122	0	0	0	0	1.72237898407524	0	0	0	0	0	0	0.61741195778377	0.0735336149222814	-0.694931085956531	0.0925782411090811	0	0	1.67538670418059	0	0	0	0.35902802126649	-0.452594563648609	0.340987192085164	1.7818967634196
0.182323737023275	0.15949236386875	-0.184391207557623	0.725091991016122	0	0	0	0	1.72237898407524	0	0	0	0	0	0	0.61741195778377	0.0735336149222814	-0.694931085956531	0.0925782411090811	0	0	1.67538670418059	0	0	0	0.374387508807234	-0.464994414707513	0.374605647642888	1.7818967634196
0.182323737023275	0.15949236386875	-0.184391207557623	0.725091991016122	0	0	0	0	1.72237898407524	0	0	0	0	0	0	0.61741195778377	0.0735336149222814	-0.694931085956531	0.0925782411090811	0	0	1.67538670418059	0	0	0	0.41470616360194	-0.483594191295816	0.392615534548795	1.7818967634196
0.182323737023275	0.15949236386875	-0.184391207557623	0.725091991016122	0	0	0	0	1.72237898407524	0	0	0	0	0	0	0.61741195778377	0.0735336149222814	-0.694931085956531	0.0925782411090811	0	0	1.67538670418059	0	0	0	0.457904722310413	-0.50219396788412	0.417829376217063	1.7818967634196
0.182323737023275	0.15949236386875	-0.184391207557623	0.725091991016122	0	0	0	0	1.72237898407524	0	0	0	0	0	0	0.61741195778377	0.0735336149222814	-0.694931085956531	0.0925782411090811	0	0	1.67538670418059	0	0	0	0.476144113765103	-0.50219396788412	0.425033330979424	1.7818967634196
0.182323737023275	0.15949236386875	-0.184391207557623	0.725091991016122	0	0	0	0	1.72237898407524	0	0	0	0	0	0	0.61741195778377	0.0735336149222814	-0.694931085956531	0.0925782411090811	0	0	1.67538670418059	NA	NA	0	0.506863088846777	-0.50219396788412	0.434638603995875	1.7818967634196
0.182323737023275	0.15949236386875	-0.184391207557623	0.725091991016122	0	0	0	0	1.72237898407524	0	0	0	0	0	0	0.61741195778377	0.0735336149222814	-0.694931085956531	0.0925782411090811	0	0	1.67538670418059	0	0	0	0.506863088846777	-0.520793744472375	0.439441240504149	1.7818967634196
0.182323737023275	0.15949236386875	-0.184391207557623	0.725091991016122	0	0	0	0	1.72237898407524	0	0	0	0	0	0	0.61741195778377	0.0735336149222814	-0.694931085956531	0.0925782411090811	0	0	1.67538670418059	0	0	0	0.506863088846777	-0.520793744472375	0.443043217885331	1.7818967634196
0.182323737023275	0.15949236386875	-0.184391207557623	0.725091991016122	0	0	0	0	1.72237898407524	0	0	0	0	0	0	0.61741195778377	0.0735336149222814	-0.694931085956531	0.0925782411090811	0	0	1.67538670418059	0	0	0	0.506863088846777	-0.520793744472375	0.446645195266512	1.7818967634196
0.182323737023275	0.15949236386875	-0.184391207557623	0.725091991016122	0	0	0	0	1.72237898407524	0	0	0	0	0	0	0.61741195778377	0.0735336149222814	-0.694931085956531	0.0925782411090811	0	0	1.67538670418059	0	0	0	0.51262289667458	-0.520793744472375	0.511480788127772	1.7818967634196
0.182323737023275	0.15949236386875	-0.184391207557623	0.725091991016122	0	0	0	0	1.72237898407524	0	0	0	0	0	0	0.61741195778377	0.0735336149222814	-0.694931085956531	0.0925782411090811	0	0	1.67538670418059	0	0	0	0.51262289667458	-0.520793744472375	0.511480788127772	1.7818967634196
0.182323737023275	0.15949236386875	-0.184391207557623	0.725091991016122	0	0	0	0	1.72237898407524	0	0	0	0	0	0	0.61741195778377	0.0735336149222814	-0.694931085956531	0.0925782411090811	0	0	1.67538670418059	0	0	0	0.51262289667458	-0.520793744472375	0.511480788127772	1.7818967634196
0.182323737023275	0.15949236386875	-0.184391207557623	0.725091991016122	0	0	0	0	1.72237898407524	0	0	0	0	0	0	0.61741195778377	0.0735336149222814	-0.694931085956531	0.0925782411090811	0	0	1.67538670418059	0	0	0	0.521262608416235	-0.511493856178274	0.525888697652497	1.7818967634196
0.182323737023275	0.15949236386875	-0.184391207557623	0.725091991016122	0	0	0	0	1.72237898407524	0	0	0	0	0	0	0.61741195778377	0.0735336149222814	-0.694931085956531	0.0925782411090811	0	0	1.67538670418059	0	0	0	0.538542031899735	-0.511493856178274	0.543898584558402	1.7818967634196
0.182323737023275	0.15949236386875	-0.184391207557623	0.725091991016122	0	0	0	0	1.72237898407524	0	0	0	0	0	0	0.61741195778377	0.0735336149222814	-0.694931085956531	0.0925782411090811	0	0	1.67538670418059	0	0	0	0.552941551469192	-0.544043465207755	0.576316380989033	1.7818967634196
0.182323737023275	0.15949236386875	-0.184391207557623	0.725091991016122	0	0	0	0	1.72237898407524	0	0	0	0	0	0	0.61741195778377	0.0735336149222814	-0.694931085956531	0.0925782411090811	NA	0	NA	0	NA	NA	0.578284705911542	-0.572873118919638	0.645474346707693	1.7818967634196
0.182323737023275	0.15949236386875	-0.184391207557623	0.725091991016122	0	0	0	0	1.72237898407524	0	0	0	0	0	0	0.61741195778377	0.0735336149222814	-0.694931085956531	0.0925782411090811	0	0	1.67538670418059	0	0	0	0.639338668886228	-0.595192850825594	0.698783611949193	1.7818967634196
0.182323737023275	0.15949236386875	-0.184391207557623	0.725091991016122	0	0	0	0	1.72237898407524	0	0	0	0	0	0	0.61741195778377	0.0735336149222814	-0.694931085956531	0.0925782411090811	0	0	1.67538670418059	0	0	0	0.639338668886228	-0.595192850825594	0.698783611949193	1.7818967634196
0.182323737023275	0.15949236386875	-0.184391207557623	0.725091991016122	0	0	0	0	1.72237898407524	0	0	0	0	0	0	0.61741195778377	0.0735336149222814	-0.694931085956531	0.0925782411090811	0	0	NA	0	0	1.44840530171537	0.623979181345479	-0.601392776355045	0.708388884965692	1.7818967634196
0.182323737023275	0.15949236386875	-0.184391207557623	0.725091991016122	0	0	0	0	1.72237898407524	0	0	0	0	0	0	0.61741195778377	0.0735336149222814	-0.694931085956531	0.0925782411090811	0	0	NA	0	0	2.17260795257305	0.619179341488964	-0.595192850825594	0.727599430998642	1.7818967634196
0.182323737023275	0.15949236386875	-0.184391207557623	0.725091991016122	0	0	0	0	1.72237898407524	0	0	0	0	0	0	0.61741195778377	0.0735336149222814	-0.694931085956531	0.0925782411090811	0	0	1.67538670418059	0	0	2.17260795257305	0.637418732943658	-0.557993297648985	0.734803385761003	1.7818967634196
0.182323737023275	0.15949236386875	-0.184391207557623	0.725091991016122	0	0	0	0	1.72237898407524	0	0	0	0	0	0	0.61741195778377	0.0735336149222814	-0.694931085956531	0.0925782411090811	0	0	1.67538670418059	0	0	2.17260795257305	0.64509847671403	-0.409195084942598	0.914902254820111	1.7818967634196
0.182323737023275	0.15949236386875	-0.184391207557623	0.725091991016122	0	0	0	0	1.72237898407524	0	0	0	0	0	0	0.61741195778377	0.0735336149222814	-0.694931085956531	0.0925782411090811	0	0	1.67538670418059	0	0	2.17260795257305	0.64509847671403	-0.409195084942598	0.914902254820111	1.7818967634196
0.182323737023275	0.15949236386875	-0.184391207557623	0.725091991016122	0	0	0	0	1.72237898407524	0	0	0	0	0	0	0.61741195778377	0.0735336149222814	-0.694931085956531	0.0925782411090811	0	0	1.67538670418059	0	0	NA	0.64509847671403	-0.344095866883533	0.922106209582472	1.7818967634196
0.182323737023275	0.15949236386875	-0.184391207557623	0.725091991016122	0	0	0	0	1.72237898407524	0	0	0	0	0	0	0.61741195778377	0.0735336149222814	-0.694931085956531	0.0925782411090811	0	0	1.67538670418059	0	0	2.17260795257305	0.64509847671403	-0.33479597858938	0.922106209582472	1.7818967634196
0.182323737023275	0.15949236386875	-0.184391207557623	0.725091991016122	0	0	0	0	1.72237898407524	0	0	0	0	0	0	0.61741195778377	0.0735336149222814	-0.694931085956531	0.0925782411090811	0	0	1.67538670418059	0	0	2.17260795257305	0.622059245402821	-0.33479597858938	0.914902254820111	1.7818967634196
0.182323737023275	0.15949236386875	-0.184391207557623	0.725091991016122	0	0	0	0	1.72237898407524	0	0	0	0	0	0	0.61741195778377	0.0735336149222814	-0.694931085956531	0.0925782411090811	0	0	1.67538670418059	0	0	2.17260795257305	0.601899918005557	-0.316196202001076	0.914902254820111	1.7818967634196
0.182323737023275	0.15949236386875	-0.184391207557623	0.725091991016122	0	0	0	0	1.72237898407524	0	0	0	0	0	0	0.61741195778377	0.0735336149222814	-0.694931085956531	0.0925782411090811	0	0	1.67538670418059	0	0	2.17260795257305	0.599020014091611	-0.297596425412821	0.914902254820111	1.7818967634196
0.182323737023275	0.15949236386875	-0.184391207557623	0.725091991016122	0	0	0	0	1.72237898407524	0	0	0	0	0	0	0.61741195778377	0.0735336149222814	-0.694931085956531	0.0925782411090811	0	0	1.67538670418059	0	0	2.17260795257305	0.593260206263809	-0.278996648824517	0.914902254820111	1.7818967634196
0.182323737023275	0.15949236386875	-0.184391207557623	0.725091991016122	0	0	0	0	1.72237898407524	0	0	0	0	0	0	0.61741195778377	0.0735336149222814	-0.694931085956531	0.0925782411090811	0	0	1.67538670418059	0	0	2.17260795257305	0.593260206263809	-0.278996648824517	0.914902254820111	1.7818967634196
0.182323737023275	0.15949236386875	-0.184391207557623	0.725091991016122	0	0	0	0	1.72237898407524	0	0	0	0	0	0	0.61741195778377	0.0735336149222814	-0.694931085956531	0.0925782411090811	0	0	1.67538670418059	0	0	2.17260795257305	0.593260206263809	-0.278996648824517	0.914902254820111	1.7818967634196
0.182323737023275	0.15949236386875	-0.184391207557623	0.725091991016122	0	0	0	0	1.72237898407524	0	0	0	0	0	0	0.61741195778377	0.0735336149222814	-0.694931085956531	0.0925782411090811	0	0	1.67538670418059	0	0	2.17260795257305	0.581740590608204	-0.278996648824517	0.900494345295385	1.7818967634196
0.182323737023275	0.15949236386875	-0.184391207557623	0.725091991016122	0	0	0	0	1.72237898407524	0	0	0	0	0	0	0.61741195778377	0.0735336149222814	-0.694931085956531	0.0925782411090811	NA	0	NA	NA	NA	NA	0.581740590608204	-0.278996648824517	0.895691708787111	1.7818967634196
0.182323737023275	0.15949236386875	-0.184391207557623	0.725091991016122	0	0	0	0	1.72237898407524	0	0	0	0	0	0	0.61741195778377	0.0735336149222814	-0.694931085956531	0.0925782411090811	0	0	1.67538670418059	0	0	2.17260795257305	0.54718174364139	-0.260396872236212	0.878882481008249	1.7818967634196
0.182323737023275	0.15949236386875	-0.184391207557623	0.725091991016122	0	0	0	0	1.72237898407524	0	0	0	0	0	0	0.61741195778377	0.0735336149222814	-0.694931085956531	0.0925782411090811	0	0	1.67538670418059	0	0	2.17260795257305	0.54718174364139	-0.260396872236212	0.878882481008249	1.7818967634196
0.182323737023275	0.15949236386875	-0.184391207557623	0.725091991016122	0	0	0	0	1.72237898407524	0	0	0	0	0	0	0.61741195778377	0.0735336149222814	-0.694931085956531	0.0925782411090811	-4.19737940243853	-4.46907486001655	0	-2.27373851843701	0	-2.17260795257305	0.541421935813588	-0.260396872236212	0.878882481008249	1.7818967634196
0.182323737023275	0.15949236386875	-0.184391207557623	0.725091991016122	0	0	0	0	1.72237898407524	0	0	0	0	0	0	0.860825747668831	-0.289334197870498	-0.590508414472088	-0.379964084614265	-4.19737940243853	-4.46907486001655	0	-2.27373851843701	0	-2.17260795257305	0	-0.018599776588304	0.00720395476236286	0
0.182323737023275	0.15949236386875	-0.184391207557623	0.725091991016122	0	0	0	0	1.72237898407524	0	0	0	0	0	0	0.860825747668831	-0.289334197870498	-0.590508414472088	-0.379964084614265	-4.19737940243853	-4.46907486001655	0	-2.27373851843701	0	-2.17260795257305	0	-0.018599776588304	0.00720395476236286	0
0.182323737023275	0.15949236386875	-0.184391207557623	0.725091991016122	0	0	0	0	1.72237898407524	0	0	0	0	0	0	0.860825747668831	-0.289334197870498	-0.590508414472088	-0.379964084614265	-4.19737940243853	-4.46907486001655	0	-2.27373851843701	0	-2.17260795257305	0	-0.018599776588304	0.00720395476236286	0
0.182323737023275	0.15949236386875	-0.184391207557623	0.725091991016122	0	0	0	0	1.72237898407524	0	0	0	0	0	0	0.860825747668831	-0.289334197870498	-0.590508414472088	-0.379964084614265	-4.19737940243853	-4.46907486001655	0	-2.27373851843701	0	NA	0	-0.018599776588304	0.00720395476236286	0
0.182323737023275	0.15949236386875	-0.184391207557623	0.725091991016122	0	0	0	0	1.72237898407524	0	0	0	0	0	0	0.860825747668831	-0.289334197870498	-0.590508414472088	-0.379964084614265	-4.19737940243853	-4.46907486001655	0	-2.27373851843701	0	NA	0	-0.018599776588304	0.00720395476236286	0
0.182323737023275	0.15949236386875	-0.184391207557623	0.725091991016122	0	0	0	0	1.72237898407524	0	0	0	0	0	0	0.860825747668831	-0.289334197870498	-0.590508414472088	-0.379964084614265	-4.19737940243853	-4.46907486001655	0	-2.27373851843701	0	-2.17260795257305	0.00575980782780236	-0.018599776588304	0.00720395476236286	0
0.182323737023275	0.15949236386875	-0.184391207557623	0.725091991016122	0	0	0	0	1.72237898407524	0	0	0	0	0	0	0.860825747668831	-0.289334197870498	-0.590508414472088	-0.379964084614265	-4.19737940243853	-4.46907486001655	0	-2.27373851843701	0	-2.17260795257305	0.00575980782780236	-0.018599776588304	0.00720395476236286	0
0.182323737023275	0.15949236386875	-0.184391207557623	0.725091991016122	0	0	0	0	1.72237898407524	0	0	0	0	0	0	0.860825747668831	-0.289334197870498	-0.590508414472088	-0.379964084614265	-4.19737940243853	-4.46907486001655	NA	NA	NA	NA	0.0115196156556047	-0.018599776588304	0.00720395476236286	1.7818967634196
0.182323737023275	0.15949236386875	-0.184391207557623	0.725091991016122	0	0	0	0	1.72237898407524	0	0	0	0	0	0	0.860825747668831	-0.289334197870498	-0.590508414472088	-0.379964084614265	-4.19737940243853	-4.46907486001655	0	-2.27373851843701	0	-2.17260795257305	0.0115196156556047	-0.018599776588304	0.00720395476236286	1.7818967634196
0.182323737023275	0.15949236386875	-0.184391207557623	0.725091991016122	0	0	0	0	1.72237898407524	0	0	0	0	0	0	0.860825747668831	-0.289334197870498	-0.590508414472088	-0.379964084614265	-4.19737940243853	-4.46907486001655	0	-2.27373851843701	0	-2.17260795257305	0.0115196156556047	-0.018599776588304	0.0108059321435443	1.7818967634196
0.182323737023275	0.15949236386875	-0.184391207557623	0.725091991016122	0	0	0	0	1.72237898407524	0	0	0	0	0	0	0.860825747668831	-0.289334197870498	-0.590508414472088	-0.379964084614265	-4.19737940243853	-4.46907486001655	0	-2.27373851843701	0	-2.17260795257305	0.0115196156556047	0	0.0144079095247236	1.7818967634196
0.182323737023275	0.15949236386875	-0.184391207557623	0.725091991016122	0	0	0	0	1.72237898407524	0	0	0	0	0	0	0.860825747668831	-0.289334197870498	-0.590508414472088	-0.379964084614265	-4.19737940243853	-4.46907486001655	0	-2.27373851843701	0	-2.17260795257305	0.0115196156556047	0	0.0144079095247236	1.7818967634196
0.182323737023275	0.15949236386875	-0.184391207557623	0.725091991016122	0	0	0	0	1.72237898407524	0	0	0	0	0	0	0.860825747668831	-0.289334197870498	-0.590508414472088	-0.379964084614265	-4.19737940243853	-4.46907486001655	0	-2.27373851843701	0	-2.17260795257305	0.0115196156556047	0	0.0144079095247236	1.7818967634196
0.182323737023275	0.15949236386875	-0.184391207557623	0.725091991016122	0	0	0	0	1.72237898407524	0	0	0	0	0	0	0.860825747668831	-0.289334197870498	-0.590508414472088	-0.379964084614265	-4.19737940243853	-4.46907486001655	0	-2.27373851843701	0	-2.17260795257305	0.0115196156556047	0	0.0144079095247236	1.7818967634196
0.182323737023275	0.15949236386875	-0.184391207557623	0.725091991016122	0	0	0	0	1.72237898407524	0	0	0	0	0	0	0.860825747668831	-0.289334197870498	-0.590508414472088	-0.379964084614265	-4.19737940243853	-4.46907486001655	0	-2.27373851843701	0	-2.17260795257305	0.0115196156556047	0	0.0144079095247236	1.7818967634196
0.182323737023275	0.15949236386875	-0.184391207557623	0.725091991016122	0	0	0	0	1.72237898407524	0	0	0	0	0	0	0.860825747668831	-0.289334197870498	-0.590508414472088	-0.379964084614265	-4.19737940243853	-4.46907486001655	0	-2.27373851843701	0	-2.17260795257305	0.0115196156556047	0	0.0144079095247236	1.7818967634196
0.182323737023275	0.15949236386875	-0.184391207557623	0.725091991016122	0	0	0	0	1.72237898407524	0	0	0	0	0	0	0.860825747668831	-0.289334197870498	-0.590508414472088	-0.379964084614265	-4.19737940243853	-4.46907486001655	NA	-2.27373851843701	0	-2.17260795257305	0.0115196156556047	0	0.0201710733346052	1.7818967634196
0.182323737023275	0.15949236386875	-0.184391207557623	0.725091991016122	0	0	0	0	1.72237898407524	0	0	0	0	0	0	0.860825747668831	-0.289334197870498	-0.590508414472088	-0.379964084614265	-4.19737940243853	-4.46907486001655	0	-2.27373851843701	0	-2.17260795257305	0.0115196156556047	0	0.0288158190494493	1.7818967634196
0.182323737023275	0.15949236386875	-0.184391207557623	0.725091991016122	0	0	0	0	1.72237898407524	0	0	0	0	0	0	0.860825747668831	-0.289334197870498	-0.590508414472088	-0.379964084614265	-4.19737940243853	-4.46907486001655	0	-2.27373851843701	0	-2.17260795257305	0.0143995195695503	0	0.0324177964306307	1.7818967634196
0.182323737023275	0.15949236386875	-0.184391207557623	0.725091991016122	0	0	0	0	1.72237898407524	0	0	0	0	1.76090053099155	0	0.860825747668831	-0.289334197870498	-0.590508414472088	-0.379964084614265	-4.19737940243853	-4.46907486001655	0	-2.27373851843701	0	-2.17260795257305	0.0249591672537793	0	0.063634933734216	1.7818967634196
0.182323737023275	0.15949236386875	-0.184391207557623	0.725091991016122	0	0	0	0	1.72237898407524	0	0	0	1.48492157401445	1.76090053099155	0	0.860825747668831	-0.289334197870498	-0.590508414472088	-0.379964084614265	-4.19737940243853	-4.46907486001655	0	-2.27373851843701	0	-2.17260795257305	0.0575980782780236	0.018599776588304	0.120065912706071	1.7818967634196
0.182323737023275	0.15949236386875	-0.184391207557623	0.725091991016122	0	0	0	0	1.72237898407524	0	0	0	4.4547647220434	1.76090053099155	0	0.860825747668831	-0.289334197870498	-0.590508414472088	-0.379964084614265	-4.19737940243853	-4.46907486001655	0	-2.27373851843701	0	-2.17260795257305	0.0748775017614267	0.0371995531766079	0.151283050009609	1.7818967634196
0.182323737023275	0.15949236386875	-0.184391207557623	0.725091991016122	0	0	0	0	1.72237898407524	0	0	0	4.4547647220434	1.76090053099155	0	0.860825747668831	-0.289334197870498	-0.590508414472088	-0.379964084614265	-4.19737940243853	-4.46907486001655	0	NA	NA	NA	0.0933088868104483	0.0595192850825643	0.210355479060989	1.7818967634196
0.182323737023275	0.15949236386875	-0.184391207557623	0.725091991016122	0	0	0	0	1.72237898407524	0	0	0	4.4547647220434	1.76090053099155	0	0.860825747668831	-0.289334197870498	-0.590508414472088	-0.379964084614265	-4.19737940243853	-4.46907486001655	0	-2.27373851843701	0	-2.17260795257305	0.111356284670904	0.117798585059227	0.278552917478041	1.7818967634196
0.182323737023275	0.15949236386875	-0.184391207557623	0.725091991016122	0	0	0	0	1.72237898407524	0	0	0	4.4547647220434	1.76090053099155	0	0.860825747668831	-0.289334197870498	-0.590508414472088	-0.379964084614265	-4.19737940243853	NA	NA	NA	NA	NA	0.155514811350749	0.176697877588843	0.396217511929974	1.7818967634196
0.182323737023275	0.15949236386875	-0.184391207557623	0.725091991016122	0	0	0	0	1.72237898407524	0	0	0	4.4547647220434	1.76090053099155	0	0.860825747668831	-0.289334197870498	-0.590508414472088	-0.379964084614265	-3.1480345518289	-3.35180614501241	0	-1.70530388882776	0	-1.62945596442978	0.213112889628772	0.216997393530153	0.521086061144273	1.7818967634196
3.36592282883558	0.702890319034742	1.13252334714851	2.69868063887197	0	0	0	0	1.72237898407524	0.891163498959054	0	0	4.4547647220434	1.76090053099155	0	0.860825747668831	-0.289334197870498	-0.590508414472088	-0.379964084614265	0	NA	NA	0	0	0	0.185465812055286	0.215757408424303	0.600809827181084	1.7818967634196
4.95772237474174	0.974589296617603	1.79098062450168	3.68547496279982	0.792299747783756	0	1.17013729683142	0	1.72237898407524	2.67349049687719	0	0	4.4547647220434	1.76090053099155	1.86964954213496	0.860825747668831	-0.289334197870498	-0.590508414472088	-0.379964084614265	0	0	0	0	0	0	0.0508783024789343	0.127098473353382	0.540296607177221	1.48491396951633
4.95772237474174	0.974589296617603	1.79098062450168	3.68547496279982	1.58459949556751	0	2.34027459366285	1.16867231897565	1.72237898407524	2.67349049687719	0	0	4.4547647220434	1.76090053099155	1.86964954213496	0.860825747668831	-0.289334197870498	-0.590508414472088	-0.379964084614265	0	0	0	0	0	0	0.0100796636986299	-0.051149385617837	0.435839263122968	0
4.95772237474174	0.974589296617603	1.79098062450168	3.68547496279982	1.58459949556751	0	2.34027459366285	2.33734463795131	1.72237898407524	2.67349049687719	0	0	4.4547647220434	1.76090053099155	1.86964954213496	0.860825747668831	-0.289334197870498	-0.590508414472088	-0.379964084614265	0	0	0	0	0	0	0.0964767811157542	-0.204597542471299	0.298964122638035	0
4.95772237474174	0.974589296617603	1.79098062450168	3.68547496279982	1.58459949556751	0	2.34027459366285	2.33734463795131	1.72237898407524	2.67349049687719	0	0	4.4547647220434	1.76090053099155	1.86964954213496	0.860825747668831	-0.289334197870498	-0.590508414472088	-0.379964084614265	0	0	0	-2.27373851843701	0	0	0.135355483953396	-0.260396872236212	0.144079095247246	0
4.95772237474174	0.974589296617603	1.79098062450168	3.68547496279982	1.58459949556751	1.51914872275338	2.34027459366285	2.33734463795131	1.72237898407524	2.67349049687719	0	0	4.4547647220434	1.76090053099155	1.86964954213496	0.860825747668831	-0.289334197870498	-0.590508414472088	-0.379964084614265	0	0	0	-2.27373851843701	0	0	0.13247558003945	-0.260396872236212	0.136875140484884	0
4.95772237474174	0.974589296617603	1.79098062450168	3.68547496279982	1.58459949556751	1.51914872275338	2.34027459366285	2.33734463795131	1.72237898407524	2.67349049687719	0	0	4.4547647220434	1.76090053099155	1.86964954213496	0.860825747668831	-0.289334197870498	-0.590508414472088	-0.379964084614265	0	0	0	-2.27373851843701	0	0	0.161274619178551	-0.278996648824517	0.0720395476236221	0
4.95772237474174	0.974589296617603	1.79098062450168	3.68547496279982	1.58459949556751	1.51914872275338	2.34027459366285	2.33734463795131	1.72237898407524	2.67349049687719	0	0	4.4547647220434	1.76090053099155	1.86964954213496	0.860825747668831	-0.289334197870498	-0.590508414472088	-0.379964084614265	0	0	0	-2.27373851843701	0	0	0.178554042661958	-0.278996648824517	0.0468257059553543	0
4.95772237474174	0.974589296617603	1.79098062450168	3.68547496279982	1.58459949556751	1.51914872275338	2.34027459366285	2.33734463795131	1.72237898407524	2.67349049687719	0	0	4.4547647220434	1.76090053099155	1.86964954213496	0.860825747668831	-0.289334197870498	-0.590508414472088	-0.379964084614265	0	0	0	-2.27373851843701	0	0	0.161274619178551	-0.278996648824517	0.0288158190494493	0
4.95772237474174	0.974589296617603	1.79098062450168	3.68547496279982	1.58459949556751	1.51914872275338	2.34027459366285	2.33734463795131	1.72237898407524	2.67349049687719	0	0	4.4547647220434	1.76090053099155	1.86964954213496	0.860825747668831	-0.289334197870498	-0.590508414472088	-0.379964084614265	0	0	0	-2.27373851843701	0	0	0.164730503875217	-0.278996648824517	0.0216118642870864	0
4.36574802003392	0.7378417835306	1.61263631071689	3.29736528933881	1.58459949556751	1.51914872275338	2.34027459366285	2.33734463795131	1.72237898407524	2.67349049687719	0	0	4.4547647220434	1.76090053099155	1.86964954213496	0.860825747668831	-0.289334197870498	-0.590508414472088	-0.379964084614265	0	0	NA	-2.27373851843701	NA	NA	-0.223192553327404	-0.232497207353756	0.0711390532783268	0
1.4058762464948	-0.445895781903889	0.720914741792585	1.35681692203387	0.792299747783756	1.51914872275338	0	1.16867231897565	1.72237898407524	2.67349049687719	0	0	4.4547647220434	1.76090053099155	1.86964954213496	0.860825747668831	-0.289334197870498	-0.590508414472088	-0.379964084614265	0	0	NA	-2.27373851843701	0	0	-1.96193454134577	-0.00929988829415198	0.446645195266512	0
1.4058762464948	-0.445895781903889	0.720914741792585	1.35681692203387	0	1.51914872275338	0	0	1.72237898407524	2.67349049687719	0	0	4.4547647220434	1.76090053099155	1.86964954213496	0.860825747668831	-0.289334197870498	-0.590508414472088	-0.379964084614265	0	0	0	-2.27373851843701	0	0	-2.1685676471683	0.0929988829415221	0.558306494083128	0
1.4058762464948	-0.445895781903889	0.720914741792585	1.35681692203387	0	1.51914872275338	0	0	1.72237898407524	2.67349049687719	0	0	4.4547647220434	1.76090053099155	0.62321651404498	0.860825747668831	-0.289334197870498	-0.590508414472088	-0.379964084614265	0	0	0	-2.27373851843701	0	0	-2.1042497930911	0.694391659296517	1.43118567945611	1.7818967634196
1.4058762464948	-0.445895781903889	0.720914741792585	1.35681692203387	0	1.51914872275338	0	0	1.72237898407524	2.67349049687719	0	0	4.4547647220434	1.76090053099155	0	0.860825747668831	-0.289334197870498	-0.590508414472088	-0.379964084614265	0	0	0	-2.27373851843701	0	0	-2.0216925475593	0.846289834767653	1.76136693939773	1.7818967634196
1.4058762464948	-0.445895781903889	0.720914741792585	1.35681692203387	0	1.51914872275338	0	0	1.72237898407524	2.67349049687719	0	0	4.4547647220434	1.76090053099155	0	0.860825747668831	-0.289334197870498	-0.590508414472088	-0.379964084614265	0	0	0	-2.27373851843701	0	0	-1.9871337005924	0.941148695367978	1.92633750345585	1.7818967634196
1.4058762464948	-0.445895781903889	0.720914741792585	1.35681692203387	0	1.51914872275338	0	0	1.72237898407524	2.67349049687719	0	0	4.4547647220434	1.76090053099155	0	0.860825747668831	-0.289334197870498	-0.590508414472088	-0.379964084614265	0	0	0	-2.27373851843701	0	0	-1.8805772557781	1.05088737723895	2.04952512989222	1.7818967634196
1.4058762464948	-0.445895781903889	0.720914741792585	1.35681692203387	0	1.51914872275338	0	0	1.72237898407524	2.22790874739765	0	0	2.96984314802895	1.76090053099155	0	0.860825747668831	-0.289334197870498	-0.590508414472088	-0.379964084614265	0	0	0	-2.27373851843701	0	0	-1.69818334123091	1.09118689318026	2.20921279379129	1.7818967634196
1.4058762464948	-0.445895781903889	0.720914741792585	1.35681692203387	0	1.51914872275338	0	0	1.72237898407524	0	0	0	0	1.76090053099155	0	0.860825747668831	-0.289334197870498	-0.590508414472088	-0.379964084614265	0	0	0	-2.27373851843701	0	0	-1.54458846582282	1.16558599953348	2.34128529776794	1.7818967634196
1.4058762464948	-0.445895781903889	0.720914741792585	1.35681692203387	0	1.51914872275338	0	0	1.72237898407524	0	0	0	0	1.76090053099155	0	0.860825747668831	-0.289334197870498	-0.590508414472088	-0.379964084614265	0	0	0	-2.27373851843701	0	0	-1.41773555532947	1.18507147976882	2.25380870422498	1.7818967634196
0.387961682797857	-0.450059612962218	0.400655590299238	1.35792696890438	0	1.51914872275338	0	0	1.72237898407524	0	0	0	0	1.76090053099155	0	0.860825747668831	-0.289334197870498	-0.590508414472088	-0.379964084614265	0	0	0	-2.27373851843701	0	0	-1.43995195695101	1.20898547823949	2.27644970490668	1.7818967634196
0.387961682797857	-0.450059612962218	0.400655590299238	1.35792696890438	0	1.51914872275338	0	0	0.574126328025074	0	0	0	0	0	0	0.860825747668831	-0.289334197870498	-0.590508414472088	-0.379964084614265	0	0	0	-2.27373851843701	0	0	-1.44571176477881	1.18573575750411	2.28545464835964	1.7818967634196
0.387961682797857	-0.450059612962218	0.400655590299238	1.35792696890438	0	1.51914872275338	0	0	0	0	0	0	0	0	0	0.860825747668831	-0.289334197870498	-0.590508414472088	-0.379964084614265	0	0	0	-2.27373851843701	0	0	-1.46299118826221	1.17178592506288	2.26924575014432	1.7818967634196
0.387961682797857	-0.450059612962218	0.400655590299238	1.35792696890438	0	1.51914872275338	0	0	0	0	0	0	0	0	0	0.860825747668831	-0.289334197870498	-0.590508414472088	-0.379964084614265	0	0	0	-2.27373851843701	0	0	-1.46107125231964	1.17178592506288	2.27885102316077	1.7818967634196
0.387961682797857	-0.450059612962218	0.400655590299238	1.35792696890438	0	1.51914872275338	0	0	0	0	0	0	0	0	0	0.860825747668831	-0.289334197870498	-0.590508414472088	-0.379964084614265	0	0	0	-2.27373851843701	0	0	-1.46491112420488	1.15938607400403	2.28845629617727	1.7818967634196
0.387961682797857	-0.450059612962218	0.400655590299238	1.35792696890438	0	1.51914872275338	0	0	0	0	0	0	0	0	0	0.860825747668831	-0.289334197870498	-0.590508414472088	-0.379964084614265	0	0	0	-2.27373851843701	0	0	-1.48603041957351	1.13458637188632	2.29445959181259	1.7818967634196
0.387961682797857	-0.450059612962218	0.400655590299238	1.35792696890438	0	1.51914872275338	0	0	0	0	0	0	0	0	0	0.860825747668831	-0.289334197870498	-0.590508414472088	-0.379964084614265	0	0	NA	NA	NA	NA	-1.51482945871253	1.12838644635687	2.32207475173499	1.7818967634196
0.387961682797857	-0.450059612962218	0.400655590299238	1.35792696890438	0	1.51914872275338	0	0	0	0	0	0	0	0	0	0.860825747668831	-0.289334197870498	-0.590508414472088	-0.379964084614265	0	0	0	-2.27373851843701	0	0	-1.51482945871253	1.14388626018048	2.34488727514913	1.7818967634196
0.387961682797857	-0.450059612962218	0.400655590299238	1.35792696890438	0.792299747783756	1.51914872275338	0	0	0	0	0	0	0	0	0	0.860825747668831	-0.289334197870498	-0.590508414472088	-0.379964084614265	0	0	0	-2.27373851843701	0	0	-1.28937412373847	1.07878704212141	2.26821661374971	1.7818967634196
0.387961682797857	-0.450059612962218	0.400655590299238	1.35792696890438	1.58459949556751	1.51914872275338	0	0	0	0	0	0	0	0	0	0.860825747668831	-0.289334197870498	-0.590508414472088	-0.379964084614265	0	0	0	-2.27373851843701	0	0	-1.19228022035542	0.991988084709338	2.18279829299597	1.7818967634196
0.387961682797857	-0.450059612962218	0.400655590299238	1.35792696890438	1.58459949556751	1.51914872275338	0	0	0	0	0	0	0	0	0	0.860825747668831	-0.289334197870498	-0.590508414472088	-0.379964084614265	0	0	0	-2.27373851843701	0	0	-1.17500079687201	0.836989946473501	2.05492809596399	1.7818967634196
0.387961682797857	-0.450059612962218	0.400655590299238	1.35792696890438	1.58459949556751	1.51914872275338	0	0	0	0	0	0	0	0	0	0.860825747668831	-0.289334197870498	-0.590508414472088	-0.379964084614265	0	0	0	-2.27373851843701	0	0	-1.23259887515013	0.613792627413898	1.93065987631324	1.7818967634196
0.212281489702127	-0.905411078549605	-0.0224311189347864	1.26651399289881	1.58459949556751	1.51914872275338	0	0	0	0	0	0	0	0	0	0.860825747668831	-0.289334197870498	-0.590508414472088	-0.379964084614265	NA	NA	NA	NA	NA	NA	-1.21723938760929	0.328596053059979	1.66651486835993	1.7818967634196
0.0366012966063981	-1.36076254413672	-0.445517828168807	1.17510101689338	1.58459949556751	1.51914872275338	0	0	0	0	0	0	0	0	0	0.860825747668831	-0.289334197870498	-0.590508414472088	-0.379964084614265	NA	NA	NA	-2.27373851843701	0	0	-1.23605475984679	0.241797095647907	1.52147524581103	1.7818967634196
0.0366012966063981	-1.36076254413672	-0.445517828168807	1.17510101689338	1.58459949556751	1.51914872275338	0	0	0	0	0	0	0	0	0	0.860825747668831	-0.289334197870498	-0.590508414472088	-0.379964084614265	0	0	0	-2.27373851843701	0	0	-1.20379983601102	0.0743991063532181	1.25348812865114	1.7818967634196
0.0366012966063981	-1.36076254413672	-0.445517828168807	1.17510101689338	1.58459949556751	1.51914872275338	0	0	0	0	0	0	0	0	0	0.860825747668831	-0.289334197870498	-0.590508414472088	-0.379964084614265	0	0	0	-2.27373851843701	0	0	-1.19516012426937	0.0557993297649141	1.2426821965076	1.7818967634196
0.0366012966063981	-1.36076254413672	-0.445517828168807	1.17510101689338	1.58459949556751	1.51914872275338	0	0	0	0	0	0	0	0	0	0.860825747668831	-0.289334197870498	-0.590508414472088	-0.379964084614265	0	0	0	-2.27373851843701	0	0	-1.19228022035542	0.0557993297649141	1.23547824174523	1.7818967634196
0.0366012966063981	-1.36076254413672	-0.445517828168807	1.17510101689338	1.58459949556751	1.51914872275338	0	0	0	0	0	0	0	0	0	0.860825747668831	-0.289334197870498	-0.590508414472088	-0.379964084614265	0	0	0	-2.27373851843701	0	0	-1.17500079687201	0.0743991063532181	1.25348812865114	1.7818967634196
0.0366012966063981	-1.36076254413672	-0.445517828168807	1.17510101689338	1.58459949556751	1.51914872275338	0	0	0	0	0	0	0	0	0	0.860825747668831	-0.289334197870498	-0.590508414472088	-0.379964084614265	0	0	0	-2.27373851843701	0	0	-1.05116492857422	0.0650992180590661	1.19045352448047	1.7818967634196
0.0366012966063981	-1.36076254413672	-0.445517828168807	1.17510101689338	1.58459949556751	1.51914872275338	0	0	0	0	0	0	0	0	0	0.860825747668831	-0.289334197870498	-0.590508414472088	-0.379964084614265	0	0	0	-2.27373851843701	0	0	-0.820772615462131	0.0557993297649141	1.12381694292862	1.7818967634196
0.0366012966063981	-1.36076254413672	-0.445517828168807	1.17510101689338	0.792299747783756	1.51914872275338	0	0	0	0	0	0	0	0	0	0.860825747668831	-0.289334197870498	-0.590508414472088	-0.379964084614265	0	0	0	-2.27373851843701	0	0	-0.715656122604629	0.041849497323685	0.983339825062552	1.7818967634196
0.0366012966063981	-1.36076254413672	-0.445517828168807	1.17510101689338	0	1.51914872275338	0	0	0	0	0	0	0	0	0	0.860825747668831	-0.289334197870498	-0.590508414472088	-0.379964084614265	0	0	0	-2.27373851843701	0	0	-0.643178540771458	0.0309996276471577	0.847665343704711	1.7818967634196
0.0366012966063981	-1.36076254413672	-0.445517828168807	1.17510101689338	0	1.51914872275338	0	0	0	0	0	0	0	0	0	0.860825747668831	-0.289334197870498	-0.590508414472088	-0.379964084614265	0	0	0	-2.27373851843701	0	0	-0.460784626224359	0.018599776588304	0.763619204810452	1.7818967634196
0.0366012966063981	-1.36076254413672	-0.445517828168807	1.17510101689338	0	1.51914872275338	0	0	0	0	0	0	0	0	0	0.860825747668831	-0.289334197870498	-0.590508414472088	-0.379964084614265	0	0	NA	0	0	0	-0.374387508807234	0.018599776588304	0.316974009543989	1.7818967634196
0.0366012966063981	-1.36076254413672	-0.445517828168807	1.17510101689338	0	0.759574361376688	0	0	0	0	0	0	0	0	0	0.860825747668831	-0.289334197870498	-0.590508414472088	-0.379964084614265	0	0	NA	0	0	0	-0.326005123053677	0.018599776588304	0.305447681924181	1.7818967634196
-0.121040192258428	-1.32678953359055	-0.470043522704864	0.791264869418263	0	0	0	0	0	0	0	0	0	0	0	0.860825747668831	-0.289334197870498	-0.590508414472088	-0.379964084614265	0	0	0	0	0	0	-0.198137389276505	0.00185997765884951	0.277352258350949	1.7818967634196
-0.318092053339133	-1.28432327040776	-0.500700640874887	0.311469685074328	0	0	0	0	0	0	0	0	0	0	0	0.860825747668831	-0.289334197870498	-0.590508414472088	-0.379964084614265	0	0	0	0	0	0	-0.132475580039541	-0.00929988829415198	0.284556213113311	1.7818967634196
-0.318092053339133	-1.28432327040776	-0.500700640874887	0.311469685074328	0	0	0	0	0	0	0	0	0	0	0	0.860825747668831	-0.289334197870498	-0.590508414472088	-0.379964084614265	0	0	0	0	0	0	-0.123835868297793	0	0.309770054781579	1.7818967634196
-0.318092053339133	-1.28432327040776	-0.500700640874887	0.311469685074328	0	0	0	0	0	0	0	0	0	0	0	0.860825747668831	-0.289334197870498	-0.590508414472088	-0.379964084614265	NA	0	NA	NA	NA	NA	-0.115196156556043	0.00929988829415198	0.334983896449897	1.7818967634196
-0.318092053339133	-1.28432327040776	-0.500700640874887	0.311469685074328	0	0	0	0	0	0	0	0	0	0	0	0.860825747668831	-0.289334197870498	-0.590508414472088	-0.379964084614265	NA	0	NA	0	0	0	-0.089277021330979	0.018599776588304	0.417829376217063	1.7818967634196
-0.318092053339133	-1.28432327040776	-0.500700640874887	0.311469685074328	0	0	0	0	0	0	0	0	0	0	0	0.860825747668831	-0.289334197870498	-0.590508414472088	-0.379964084614265	0	0	0.7732554019295	0	0	0	-0.0863971174170334	0.018599776588304	0.446645195266512	1.7818967634196
-0.318092053339133	-1.28432327040776	-0.500700640874887	0.311469685074328	0	0	0	0	0	0	0	0	0	0	0	0.860825747668831	-0.289334197870498	-0.590508414472088	-0.379964084614265	0	0	0.7732554019295	0	0	0	-0.0863971174170334	0.018599776588304	0.468257059553599	1.7818967634196
-0.318092053339133	-1.28432327040776	-0.500700640874887	0.311469685074328	0	0	0	0	0	0	0	0	0	0	0	0.860825747668831	-0.289334197870498	-0.590508414472088	-0.379964084614265	0	0	1.67538670418059	0	0	0	-0.0806373095892311	0.0650992180590661	0.637549996469113	1.7818967634196
-0.318092053339133	-1.28432327040776	-0.500700640874887	0.311469685074328	0	0	0	0	0	0	0	0	0	0	0	0.860825747668831	-0.289334197870498	-0.590508414472088	-0.379964084614265	0	0	1.67538670418059	0	0	0	-0.0777574056753743	0.0743991063532181	0.680773725043286	1.7818967634196
-0.318092053339133	-1.28432327040776	-0.500700640874887	0.311469685074328	0	0	0	0	0	0	0	0	0	0	0	0.860825747668831	-0.289334197870498	-0.590508414472088	-0.379964084614265	0	0	1.67538670418059	0	0	0	-0.0662377900197716	0.0650992180590661	0.695181634568012	1.7818967634196
-0.318092053339133	-1.28432327040776	-0.500700640874887	0.311469685074328	0	0	0	0	0	0	0	0	0	0	0	0.860825747668831	-0.289334197870498	-0.590508414472088	-0.379964084614265	0	0	1.67538670418059	0	0	0	-0.0518382704502192	0.0557993297649141	0.713191521473917	1.7818967634196
-0.318092053339133	-1.28432327040776	-0.500700640874887	0.311469685074328	0	0	0	0	0	0	0	0	0	0	0	0.860825747668831	-0.289334197870498	-0.590508414472088	-0.379964084614265	0	0	1.67538670418059	0	0	0	0.0115196156556047	0.0743991063532181	0.886086435770612	1.7818967634196
-0.318092053339133	-1.28432327040776	-0.500700640874887	0.311469685074328	0	0	0	0	0	0	0	0	0	0	0	0.860825747668831	-0.289334197870498	-0.590508414472088	-0.379964084614265	0	0	1.67538670418059	0	0	0	0.0115196156556047	0.0743991063532181	0.886086435770612	1.7818967634196
-0.318092053339133	-1.28432327040776	-0.500700640874887	0.311469685074328	0	0	0	0	0	0	0	0	0	0	0	0.860825747668831	-0.289334197870498	-0.590508414472088	-0.379964084614265	0	0	1.67538670418059	0	0	0	0.0115196156556047	0.0743991063532181	0.886086435770612	1.7818967634196
-0.318092053339133	-1.28432327040776	-0.500700640874887	0.311469685074328	0	0	0	0	0	0	0	0	0	0	0	0.860825747668831	-0.289334197870498	-0.590508414472088	-0.379964084614265	0	0	1.67538670418059	0	0	0	0.0115196156556047	0.0743991063532181	0.886086435770612	1.7818967634196
-0.318092053339133	-1.28432327040776	-0.500700640874887	0.311469685074328	0	0	0	0	0	0	0	0	0	0	0	0.860825747668831	-0.289334197870498	-0.590508414472088	-0.379964084614265	0	0	1.67538670418059	0	0	0	0.0403186547946165	0.0743991063532181	0.904096322676567	1.7818967634196
-0.318092053339133	-1.28432327040776	-0.500700640874887	0.311469685074328	0	0	0	0	0	0	0	0	0	0	0	0.860825747668831	-0.289334197870498	-0.590508414472088	-0.379964084614265	0	0	1.67538670418059	0	0	0	0.0460784626224189	0.148798212706385	0.914902254820111	1.7818967634196
-0.318092053339133	-1.28432327040776	-0.500700640874887	0.311469685074328	0	0	0	0	0	0	0	0	0	0	0	0.860825747668831	-0.289334197870498	-0.590508414472088	-0.379964084614265	0	0	1.67538670418059	0	0	0	0.0460784626224189	0.148798212706385	0.914902254820111	1.7818967634196
-0.318092053339133	-1.28432327040776	-0.500700640874887	0.311469685074328	0	0	0	0	0	0	0	0	0	0	0	0.860825747668831	-0.289334197870498	-0.590508414472088	-0.379964084614265	0	0	1.67538670418059	0	0	0	0.0460784626224189	0.148798212706385	0.914902254820111	1.7818967634196
-0.318092053339133	-1.28432327040776	-0.500700640874887	0.311469685074328	0	0	0	0	0	0	0	0	0	0	0	0.860825747668831	-0.289334197870498	-0.590508414472088	-0.379964084614265	0	0	1.67538670418059	0	0	0	0.0518382704502213	0.158098101000537	0.94371807386956	1.7818967634196
-0.318092053339133	-1.28432327040776	-0.500700640874887	0.311469685074328	0	0	0	0	0	0	0	0	0	0	0	0.860825747668831	-0.289334197870498	-0.590508414472088	-0.379964084614265	0	0	1.67538670418059	0	0	0	0.0575980782780236	0.204597542471299	0.972533892919009	1.7818967634196
-0.318092053339133	-1.28432327040776	-0.500700640874887	0.311469685074328	0	0	0	0	0	0	0	0	0	0	0	0.860825747668831	-0.289334197870498	-0.590508414472088	-0.379964084614265	0	0	1.67538670418059	0	0	0	0.0575980782780236	0.204597542471299	0.972533892919009	1.7818967634196
-0.318092053339133	-1.28432327040776	-0.500700640874887	0.311469685074328	0	0	0	0	0	0	0	0	0	0	0	0.860825747668831	-0.289334197870498	-0.590508414472088	-0.379964084614265	0	0	1.67538670418059	0	0	0	0.0575980782780236	0.204597542471299	0.972533892919009	1.7818967634196
-0.318092053339133	-1.28432327040776	-0.500700640874887	0.311469685074328	0	0	0	0	0	0	0	0	0	0	0	0.860825747668831	-0.289334197870498	-0.590508414472088	-0.379964084614265	0	0	1.67538670418059	0	0	0	0.0547181743641668	0.223197319059603	0.986941802443733	1.7818967634196
-0.318092053339133	-1.28432327040776	-0.500700640874887	0.311469685074328	0	0	0	0	0	0	0	0	0	0	0	0.860825747668831	-0.289334197870498	-0.590508414472088	-0.379964084614265	0	0	1.67538670418059	0	0	0	0.0575980782780236	0.251096983942061	1.00855366673082	1.7818967634196
-0.318092053339133	-1.28432327040776	-0.500700640874887	0.311469685074328	0	0	0	0	0	0	0	0	0	0	0	0.860825747668831	-0.289334197870498	-0.590508414472088	-0.379964084614265	0	0	1.67538670418059	0	0	0	0.0748775017614267	0.272796723295065	1.03736948578027	1.7818967634196
-0.318092053339133	-1.28432327040776	-0.500700640874887	0.311469685074328	0	0	0	0	0	0	0	0	0	0	0	0.860825747668831	-0.289334197870498	-0.590508414472088	-0.379964084614265	0	0	1.67538670418059	0	0	0	0.0748775017614267	0.297596425412821	1.05898135006736	1.7818967634196
-0.318092053339133	-1.28432327040776	-0.500700640874887	0.311469685074328	0	0	0	0	0	0	0	0	0	0	0	0.860825747668831	-0.289334197870498	-0.590508414472088	-0.379964084614265	0	0	1.67538670418059	0	0	0	0.0748775017614267	0.316196202001076	1.07699123697326	1.7818967634196
-0.318092053339133	-1.28432327040776	-0.500700640874887	0.311469685074328	0	0	0	0	0	0	0	0	0	0	0	0.860825747668831	-0.289334197870498	-0.590508414472088	-0.379964084614265	0	0	1.67538670418059	0	0	0	0.0825572455318917	0.316196202001076	1.08299453260853	1.7818967634196
-0.639359152563846	-0.294551441918425	0.176085376218801	0.659980383369413	0	0	0	0	0	0	0	0	0	0	0	0.860825747668831	-0.289334197870498	-0.590508414472088	-0.379964084614265	0	0	1.67538670418059	0	0	0	0.13247558003945	0.316196202001076	1.1454288072157	1.7818967634196
-0.639359152563846	-0.294551441918425	0.176085376218801	0.659980383369413	0	0	0	0	0	0	0	0	0	0	0	0.860825747668831	-0.289334197870498	-0.590508414472088	-0.379964084614265	0	0	1.67538670418059	0	0	0	0.13247558003945	0.316196202001076	1.1454288072157	1.7818967634196
-0.639359152563846	-0.294551441918425	0.176085376218801	0.659980383369413	0	0	0	0	0	0	0	0	0	0	0	0.860825747668831	-0.289334197870498	-0.590508414472088	-0.379964084614265	0	0	1.67538670418059	0	0	0	0.155514811350749	0.316196202001076	1.17424462626515	1.7818967634196
-0.639359152563846	-0.294551441918425	0.176085376218801	0.659980383369413	0	0	0	0	0	0	0	0	0	0	0	0.860825747668831	-0.289334197870498	-0.590508414472088	-0.379964084614265	0	0	1.67538670418059	0	0	0	0.187193754403617	0.325496090295228	1.21386637745815	1.7818967634196
-0.639359152563846	-0.294551441918425	0.176085376218801	0.659980383369413	0	0	0	0	0	0	0	0	0	0	0	0.860825747668831	-0.289334197870498	-0.590508414472088	-0.379964084614265	0	0	1.67538670418059	0	0	0	0.322549238357013	0.33479597858938	1.19585649055224	1.7818967634196
-0.639359152563846	-0.294551441918425	0.176085376218801	0.659980383369413	0	0	0	0	0	0	0	0	0	0	0	0.860825747668831	-0.289334197870498	-0.590508414472088	-0.379964084614265	0	0	1.67538670418059	0	0	0	0.322549238357013	0.33479597858938	1.19585649055224	1.7818967634196
-0.639359152563846	-0.294551441918425	0.176085376218801	0.659980383369413	0	0	0	0	0	0	0	0	0	0	0	0.860825747668831	-0.289334197870498	-0.590508414472088	-0.379964084614265	0	0	1.67538670418059	0	0	0	0.322549238357013	0.33479597858938	1.21746835483933	1.7818967634196
-0.639359152563846	-0.294551441918425	0.176085376218801	0.659980383369413	0	0	0	0	0	0	0	0	0	0	0	0.860825747668831	-0.289334197870498	-0.590508414472088	-0.379964084614265	0	0	1.67538670418059	0	0	0	0.33982866184042	0.316196202001076	1.17424462626515	1.7818967634196
-0.639359152563846	-0.294551441918425	0.176085376218801	0.659980383369413	0	0	0	0	0	0	0	0	0	0	0	0.860825747668831	-0.289334197870498	-0.590508414472088	-0.379964084614265	0	0	1.67538670418059	0	0	0	0.33982866184042	0.316196202001076	1.17424462626515	1.7818967634196
-0.639359152563846	-0.294551441918425	0.176085376218801	0.659980383369413	0	0	0	0	0	0	0	0	0	0	0	0.860825747668831	-0.289334197870498	-0.590508414472088	-0.379964084614265	0	0	1.67538670418059	0	0	0	0.293750199218005	0.278996648824517	1.10220507864153	1.7818967634196
-0.639359152563846	-0.294551441918425	0.176085376218801	0.659980383369413	0	0	0	0	0	0	0	0	0	0	0	0.860825747668831	-0.289334197870498	-0.590508414472088	-0.379964084614265	NA	NA	NA	0	0	0	0.270710967906796	0.232497207353755	1.06618530482972	1.7818967634196
-0.639359152563846	-0.294551441918425	0.176085376218801	0.659980383369413	0	0	0	0	0	0	0	0	0	0	0	0.860825747668831	-0.289334197870498	-0.590508414472088	-0.379964084614265	NA	NA	NA	0	0	0	0.250551640509443	0.204597542471299	1.03376750839909	1.7818967634196
-0.639359152563846	-0.294551441918425	0.176085376218801	0.659980383369413	0	0	0	0	0	0	0	0	0	0	0	0.860825747668831	-0.289334197870498	-0.590508414472088	-0.379964084614265	NA	NA	NA	0	0	0	0.250551640509443	0.204597542471299	1.03376750839909	1.7818967634196
-0.639359152563846	-0.294551441918425	0.176085376218801	0.659980383369413	0	0	0	0	0	0	0	0	0	0	0	0.860825747668831	-0.289334197870498	-0.590508414472088	-0.379964084614265	0	0	1.67538670418059	0	0	0	0.224632505284377	0.167397989294691	0.936514119107197	1.7818967634196
-0.639359152563846	-0.294551441918425	0.176085376218801	0.659980383369413	0	0	0	0	0	0	0	0	0	0	0	0.860825747668831	-0.289334197870498	-0.590508414472088	-0.379964084614265	0	0	1.67538670418059	0	0	0	0.210232985714827	0.148798212706385	0.932912141726016	1.7818967634196
-0.639359152563846	-0.294551441918425	0.176085376218801	0.659980383369413	0	0	0	0	0	0	0	0	0	0	0	0.860825747668831	-0.289334197870498	-0.590508414472088	-0.379964084614265	0	0	1.67538670418059	0	0	0	0.172794234834156	0.0929988829415221	0.922106209582472	1.7818967634196
-0.639359152563846	-0.294551441918425	0.176085376218801	0.659980383369413	0	0	0	0	0	0	0	0	0	0	0	0.860825747668831	-0.289334197870498	-0.590508414472088	-0.379964084614265	0	0	1.67538670418059	0	0	0	0.164154523092408	0.111598659529777	0.94371807386956	1.7818967634196
-0.639359152563846	-0.294551441918425	0.176085376218801	0.659980383369413	0	0	0	0	0	0	0	0	0	0	0	0.860825747668831	-0.289334197870498	-0.590508414472088	-0.379964084614265	NA	NA	1.67538670418059	0	0	0	0.226552441226947	0.235597170118457	1.05658003181322	1.7818967634196
-0.639359152563846	-0.294551441918425	0.176085376218801	0.659980383369413	0	0	0	0	0	0	0	0	0	0	0	0.860825747668831	-0.289334197870498	-0.590508414472088	-0.379964084614265	0	0	1.67538670418059	0	0	0	0.236152120939982	0.260396872236213	1.07338925959208	1.7818967634196
-0.639359152563846	-0.294551441918425	0.176085376218801	0.659980383369413	0	0	0	0	0	0	0	0	0	0	0	0.860825747668831	-0.289334197870498	-0.590508414472088	-0.379964084614265	0	0	1.67538670418059	0	0	0	0.264951160078993	0.278996648824517	1.09500112387917	1.7818967634196
-0.639359152563846	-0.294551441918425	0.176085376218801	0.659980383369413	0	0	0	0	0	0	0	0	0	0	0	0.860825747668831	-0.289334197870498	-0.590508414472088	-0.379964084614265	0	0	1.67538670418059	0	0	0	0.264951160078993	0.278996648824517	1.09500112387917	1.7818967634196
-0.639359152563846	-0.294551441918425	0.176085376218801	0.659980383369413	0	0	0	0	0	0	0	0	0	0	0	0.860825747668831	-0.289334197870498	-0.590508414472088	-0.379964084614265	0	0	1.67538670418059	0	0	0	0.264951160078993	0.278996648824517	1.09500112387917	1.7818967634196
-0.639359152563846	-0.294551441918425	0.176085376218801	0.659980383369413	0	0	0	0	0	0	0	0	0	0	0	0.860825747668831	-0.289334197870498	-0.590508414472088	-0.379964084614265	0	0	1.67538670418059	0	0	0	0.264951160078993	0.278996648824517	1.09500112387917	1.7818967634196
-0.639359152563846	-0.294551441918425	0.176085376218801	0.659980383369413	0	0	0	0	0	0	0	0	0	0	0	0.860825747668831	-0.289334197870498	-0.590508414472088	-0.379964084614265	0	0	1.67538670418059	0	0	0	0.264951160078993	0.278996648824517	1.09500112387917	1.7818967634196
-0.639359152563846	-0.294551441918425	0.176085376218801	0.659980383369413	0	0	0	0	0	0	0	0	0	0	0	0.860825747668831	-0.289334197870498	-0.590508414472088	-0.379964084614265	0	0	1.67538670418059	0	0	0	0.264951160078993	0.278996648824517	1.09500112387917	1.7818967634196
-0.639359152563846	-0.294551441918425	0.176085376218801	0.659980383369413	0	0	0	0	0	0	0	0	0	0	0	0.860825747668831	-0.289334197870498	-0.590508414472088	-0.379964084614265	0	0	1.67538670418059	0	0	0	0.264951160078993	0.278996648824517	1.09500112387917	1.7818967634196
-0.639359152563846	-0.294551441918425	0.176085376218801	0.659980383369413	0	0	0	0	0	0	0	0	0	0	0	0.860825747668831	-0.289334197870498	-0.590508414472088	-0.379964084614265	0	0	1.67538670418059	0	0	0	0.264951160078993	0.278996648824517	1.09500112387917	1.7818967634196
-0.639359152563846	-0.294551441918425	0.176085376218801	0.659980383369413	0	0	0	0	0	0	0	0	0	0	0	0.860825747668831	-0.289334197870498	-0.590508414472088	-0.379964084614265	0	0	1.67538670418059	0	0	0	0.276470775734598	0.278996648824517	1.10220507864153	1.7818967634196
-0.639359152563846	-0.294551441918425	0.176085376218801	0.659980383369413	0	0	0	0	0	0	0	0	0	0	0	0.860825747668831	-0.289334197870498	-0.590508414472088	-0.379964084614265	0	0	1.67538670418059	0	0	0	0.289910327332773	0.285196574353919	1.10940903340389	1.7818967634196
-0.639359152563846	-0.294551441918425	0.176085376218801	0.659980383369413	0	0	0	0	1.72237898407524	0	0	0	0	0	0	0.860825747668831	-0.289334197870498	-0.590508414472088	-0.379964084614265	0	0	1.67538670418059	0	0	0	0.299510007045804	0.297596425412821	1.12021496554744	1.7818967634196
-0.639359152563846	-0.294551441918425	0.176085376218801	0.659980383369413	0	0	0	0	1.72237898407524	0	0	0	0	0	0	0.860825747668831	-0.289334197870498	-0.590508414472088	-0.379964084614265	0	0	1.67538670418059	0	0	0	0.253431544423389	0.325496090295228	1.08059321435444	1.7818967634196
-0.639359152563846	-0.294551441918425	0.176085376218801	0.659980383369413	0	0	0	0	1.72237898407524	0	0	0	0	0	0	0.860825747668831	-0.289334197870498	-0.590508414472088	-0.379964084614265	0	0	1.67538670418059	0	0	0	0.253431544423389	0.316196202001076	1.07338925959208	1.7818967634196
-0.639359152563846	-0.294551441918425	0.176085376218801	0.659980383369413	0	0	0	0	1.72237898407524	0	0	0	0	0	0	0.860825747668831	-0.289334197870498	-0.590508414472088	-0.379964084614265	0	0	1.67538670418059	0	0	0	0.253431544423389	0.316196202001076	1.07338925959208	1.7818967634196
-0.639359152563846	-0.294551441918425	0.176085376218801	0.659980383369413	0	0	0	0	1.72237898407524	0	0	0	0	0	0	0.860825747668831	-0.289334197870498	-0.590508414472088	-0.379964084614265	0	0	1.67538670418059	0	0	0	0.253431544423389	0.316196202001076	1.07338925959208	1.7818967634196
-0.639359152563846	-0.294551441918425	0.176085376218801	0.659980383369413	0	0	0	0	1.72237898407524	0	0	0	0	0	0	0.860825747668831	-0.289334197870498	-0.590508414472088	-0.379964084614265	0	0	1.67538670418059	0	0	0	0.253431544423389	0.316196202001076	1.07338925959208	1.7818967634196
-0.639359152563846	-0.294551441918425	0.176085376218801	0.659980383369413	0	0	0	0	1.72237898407524	0	0	0	0	0	0	0.860825747668831	-0.289334197870498	-0.590508414472088	-0.379964084614265	0	0	1.67538670418059	0	0	0	0.241911928767784	0.353395755177684	1.08059321435444	1.7818967634196
-0.639359152563846	-0.294551441918425	0.176085376218801	0.659980383369413	0	0	0	0	1.72237898407524	0	0	0	0	0	0	0.860825747668831	-0.289334197870498	-0.590508414472088	-0.379964084614265	0	0	1.67538670418059	0	0	0	0.241911928767784	0.353395755177684	1.08059321435444	1.7818967634196
-0.639359152563846	-0.294551441918425	0.176085376218801	0.659980383369413	0	0	0	0	1.72237898407524	0	0	0	0	0	0	0.860825747668831	-0.289334197870498	-0.590508414472088	-0.379964084614265	0	0	1.67538670418059	0	0	0	0.241911928767784	0.353395755177684	1.08059321435444	1.7818967634196
-0.639359152563846	-0.294551441918425	0.176085376218801	0.659980383369413	0	0	0	0	1.72237898407524	0	0	0	0	0	0	0.860825747668831	-0.289334197870498	-0.590508414472088	-0.379964084614265	0	0	1.67538670418059	0	0	0	0.238072056882551	0.37199553176599	1.05417871355908	1.7818967634196
-0.639359152563846	-0.294551441918425	0.176085376218801	0.659980383369413	0	0	0	0	1.72237898407524	0	0	0	0	0	0	0.860825747668831	-0.289334197870498	-0.590508414472088	-0.379964084614265	0	0	1.67538670418059	0	0	0	0.236152120939982	0.37199553176599	1.03016553101791	1.7818967634196
-0.639359152563846	-0.294551441918425	0.176085376218801	0.659980383369413	0	0	0	0	1.72237898407524	0	0	0	0	0	0	0.860825747668831	-0.289334197870498	-0.590508414472088	-0.379964084614265	0	0	1.67538670418059	0	NA	NA	0.236152120939982	0.37199553176599	1.02656355363673	1.7818967634196
-0.639359152563846	-0.294551441918425	0.176085376218801	0.659980383369413	0	0	0	0	1.72237898407524	0	0	0	0	0	0	0.860825747668831	-0.289334197870498	-0.590508414472088	-0.379964084614265	0	0	1.67538670418059	0	0	0	0.224632505284377	0.381295420060142	1.07699123697326	1.7818967634196
-0.433983438968495	0.151767974435627	0.444797311757883	0.76473449728797	0	0	0	0	1.72237898407524	0	0	0	0	0	0	0.860825747668831	-0.289334197870498	-0.590508414472088	-0.379964084614265	0	0	1.67538670418059	0	0	0	0.224632505284377	0.399895196648446	1.09860310126035	1.7818967634196
-0.228607725372819	0.598087390789397	0.713509247296973	0.869488611206526	0	0	0	0	1.72237898407524	0	0	0	0	0	0	0.860825747668831	-0.289334197870498	-0.590508414472088	-0.379964084614265	0	0	1.67538670418059	0	0	0	0.224632505284377	0.409195084942598	1.10220507864153	1.7818967634196
-0.228607725372819	0.598087390789397	0.713509247296973	0.869488611206526	0	0	0	0	1.72237898407524	0	0	0	0	0	0	0.860825747668831	-0.289334197870498	-0.590508414472088	-0.379964084614265	0	0	1.67538670418059	0	0	0	0.210232985714827	0.41849497323675	1.0877971691168	1.7818967634196
-0.228607725372819	0.598087390789397	0.713509247296973	0.869488611206526	0	0	0	0	1.72237898407524	0	0	0	0	0	0	0.860825747668831	-0.289334197870498	-0.590508414472088	-0.379964084614265	0	0	1.67538670418059	0	0	0	0.195833466145365	0.464994414707513	1.06858662308381	1.7818967634196
-0.228607725372819	0.598087390789397	0.713509247296973	0.869488611206526	0	0	0	0	1.72237898407524	0	0	0	0	0	0	0.860825747668831	-0.289334197870498	-0.590508414472088	-0.379964084614265	0	0	1.67538670418059	0	0	0	0.195833466145365	0.483594191295816	1.06618530482972	1.7818967634196
-0.228607725372819	0.598087390789397	0.713509247296973	0.869488611206526	0	0	0	0	1.72237898407524	0	0	0	0	0	0	0.860825747668831	-0.289334197870498	-0.590508414472088	-0.379964084614265	0	0	1.67538670418059	0	0	0	0.195833466145365	0.483594191295816	1.06618530482972	1.7818967634196
-0.228607725372819	0.598087390789397	0.713509247296973	0.869488611206526	0	0	0	0	1.72237898407524	0	0	0	0	0	0	0.860825747668831	-0.289334197870498	-0.590508414472088	-0.379964084614265	0	0	1.67538670418059	0	0	0	0.195833466145365	0.483594191295816	1.06618530482972	1.7818967634196
-0.228607725372819	0.598087390789397	0.713509247296973	0.869488611206526	0	0	0	0	1.72237898407524	0	0	0	0	0	0	0.860825747668831	-0.289334197870498	-0.590508414472088	-0.379964084614265	0	0	1.67538670418059	0	0	0	0.178554042661958	0.50219396788412	0.97973784768137	1.7818967634196
-0.228607725372819	0.598087390789397	0.713509247296973	0.869488611206526	0	0	0	0	1.72237898407524	0	0	0	0	0	0	0.860825747668831	-0.289334197870498	-0.590508414472088	-0.379964084614265	0	0	1.67538670418059	0	0	0	0.178554042661958	0.50219396788412	0.97973784768137	1.7818967634196
-0.228607725372819	0.598087390789397	0.713509247296973	0.869488611206526	0	0	0	0	1.72237898407524	0	0	0	0	0	0	0.860825747668831	-0.289334197870498	-0.590508414472088	-0.379964084614265	0	0	1.67538670418059	0	0	0	0.178554042661958	0.50219396788412	0.97973784768137	1.7818967634196
-0.228607725372819	0.598087390789397	0.713509247296973	0.869488611206526	0	0	0	0	1.72237898407524	0	0	0	0	0	0	0.860825747668831	-0.289334197870498	-0.590508414472088	-0.379964084614265	0	0	NA	NA	NA	NA	0.193913530202706	0.508393893413522	0.97973784768137	1.7818967634196
-0.228607725372819	0.598087390789397	0.713509247296973	0.869488611206526	0	0	0	0	1.72237898407524	0	0	0	0	0	0	0.860825747668831	-0.289334197870498	-0.590508414472088	-0.379964084614265	0	0	1.67538670418059	0	0	0	0.213112889628772	0.508393893413522	0.960527301648372	1.7818967634196
-0.228607725372819	0.598087390789397	0.713509247296973	0.869488611206526	0	0	0	0	1.72237898407524	0	0	0	0	0	0	0.860825747668831	-0.289334197870498	-0.590508414472088	-0.379964084614265	0	0	1.67538670418059	0	0	0	0.224632505284377	0.492894079589968	0.925708186963653	1.7818967634196
-0.228607725372819	0.598087390789397	0.713509247296973	0.869488611206526	0	0	0	0	1.72237898407524	0	1.92713589855912	0	0	0	0	0.860825747668831	-0.289334197870498	-0.590508414472088	-0.379964084614265	0	0	1.67538670418059	0	0	NA	0.230392313112179	0.483594191295816	0.864474571483526	1.7818967634196
-0.228607725372819	0.598087390789397	0.713509247296973	0.869488611206526	0	0	0	0	1.72237898407524	0	1.92713589855912	0	0	0	0	0.860825747668831	-0.289334197870498	-0.590508414472088	-0.379964084614265	0	0	1.67538670418059	0	0	0	0.230392313112179	0.483594191295816	0.864474571483526	1.7818967634196
-0.228607725372819	0.598087390789397	0.713509247296973	0.869488611206526	0	0	0	0	1.72237898407524	0	1.92713589855912	0	0	0	0	0.860825747668831	-0.289334197870498	-0.590508414472088	-0.379964084614265	0	0	1.67538670418059	0	NA	0	0.21119295368611	0.508393893413522	0.847665343704711	1.7818967634196
-0.228607725372819	0.598087390789397	0.713509247296973	0.869488611206526	0	0	0	0	1.72237898407524	0	1.92713589855912	0	0	0	0	0.860825747668831	-0.289334197870498	-0.590508414472088	-0.379964084614265	0	0	1.67538670418059	0	0	0	0.195833466145365	0.520793744472375	0.857270616721163	1.7818967634196
-0.228607725372819	0.598087390789397	0.713509247296973	0.869488611206526	0	0	0	0	1.72237898407524	0	1.92713589855912	0	0	0	0	0.860825747668831	-0.289334197870498	-0.590508414472088	-0.379964084614265	0	0	NA	0	0	0	0.201593273973167	0.520793744472375	0.860872594102344	1.7818967634196
-0.228607725372819	0.598087390789397	0.713509247296973	0.869488611206526	0	0	0	0	1.72237898407524	0	1.92713589855912	0	0	0	0	0.860825747668831	-0.289334197870498	-0.590508414472088	-0.379964084614265	NA	NA	NA	0	0	0	0.210232985714827	0.530093632766528	0.868076548864707	1.7818967634196
-0.228607725372819	0.598087390789397	0.713509247296973	0.869488611206526	0	0	0	0	1.72237898407524	0	1.92713589855912	0	0	1.76090053099155	0	0.860825747668831	-0.289334197870498	-0.590508414472088	-0.379964084614265	NA	NA	NA	0	0	0	0.20735308180097	0.530093632766528	0.857270616721163	1.7818967634196
-0.228607725372819	0.598087390789397	0.713509247296973	0.869488611206526	0	0	0	0	1.72237898407524	0	1.92713589855912	0	0	1.76090053099155	0	0.860825747668831	-0.289334197870498	-0.590508414472088	-0.379964084614265	0	0	1.67538670418059	0	0	0	0.201593273973167	0.520793744472375	0.842862707196439	1.7818967634196
-0.228607725372819	0.598087390789397	0.713509247296973	0.869488611206526	0	0	0	0	1.72237898407524	0	1.92713589855912	0	0	1.76090053099155	0	0.860825747668831	-0.289334197870498	-0.590508414472088	-0.379964084614265	0	0	1.67538670418059	0	0	0	0.204473177887024	0.520793744472375	0.824852820290532	1.7818967634196
-0.228607725372819	0.598087390789397	0.713509247296973	0.869488611206526	0	0	0	0	1.72237898407524	0	1.92713589855912	0	0	1.76090053099155	0	0.860825747668831	-0.289334197870498	-0.590508414472088	-0.379964084614265	0	0	1.67538670418059	0	0	0	0.190073658317563	0.464994414707513	0.727599430998642	1.7818967634196
-0.228607725372819	0.598087390789397	0.713509247296973	0.869488611206526	0	0	0	0	1.72237898407524	0	1.92713589855912	0	0	1.76090053099155	0	0.860825747668831	-0.289334197870498	-0.590508414472088	-0.379964084614265	0	0	1.67538670418059	0	0	0	0.172794234834156	0.446394638119209	0.641151973850294	1.7818967634196
-0.228607725372819	0.598087390789397	0.713509247296973	0.869488611206526	0	0	0	0	1.72237898407524	0	1.92713589855912	0	0	1.76090053099155	0	0.860825747668831	-0.289334197870498	-0.590508414472088	-0.379964084614265	0	0	1.67538670418059	0	0	0	0.172794234834156	0.446394638119209	0.641151973850294	1.7818967634196
-0.228607725372819	0.598087390789397	0.713509247296973	0.869488611206526	0	0	0	0	1.72237898407524	0	1.92713589855912	0	0	1.76090053099155	0	0.860825747668831	-0.289334197870498	-0.590508414472088	-0.379964084614265	0	0	1.67538670418059	0	0	0	0.172794234834156	0.446394638119209	0.641151973850294	1.7818967634196
-0.228607725372819	0.598087390789397	0.713509247296973	0.869488611206526	0	0	0	0	1.72237898407524	0	1.92713589855912	0	0	1.76090053099155	0	0.860825747668831	-0.289334197870498	-0.590508414472088	-0.379964084614265	0	0	1.67538670418059	0	0	0	0.175674138748012	0.437094749825054	0.637549996469113	1.7818967634196
-0.228607725372819	0.598087390789397	0.713509247296973	0.869488611206526	0	0	0	0	1.72237898407524	0	1.92713589855912	0	0	1.76090053099155	0	0.860825747668831	-0.289334197870498	-0.590508414472088	-0.379964084614265	0	0	1.67538670418059	0	0	0	0.178554042661958	0.427794861530902	0.633948019087932	1.7818967634196
-0.228607725372819	0.598087390789397	0.713509247296973	0.869488611206526	0	0	0	0	1.72237898407524	0	1.92713589855912	0	0	1.76090053099155	0	0.860825747668831	-0.289334197870498	-0.590508414472088	-0.379964084614265	0	0	1.67538670418059	0	0	0	0.181433946575815	0.390595308354294	0.597928245276119	1.7818967634196
-0.228607725372819	0.598087390789397	0.713509247296973	0.869488611206526	0	0	0	0	1.72237898407524	0	1.92713589855912	0	0	1.76090053099155	0	0.860825747668831	-0.289334197870498	-0.590508414472088	-0.379964084614265	0	0	1.67538670418059	0	0	0	0.178554042661958	0.390595308354294	0.597928245276119	1.7818967634196
-0.228607725372819	0.598087390789397	0.713509247296973	0.869488611206526	0	0	0	0	1.72237898407524	0	1.92713589855912	0	0	1.76090053099155	0	0.860825747668831	-0.289334197870498	-0.590508414472088	-0.379964084614265	0	0	1.67538670418059	0	0	0	0.172794234834156	0.446394638119209	0.619540109563208	1.7818967634196
-0.228607725372819	0.598087390789397	0.713509247296973	0.869488611206526	0	0	0	0	1.72237898407524	0	1.92713589855912	0	0	1.76090053099155	0	0.860825747668831	-0.289334197870498	-0.590508414472088	-0.379964084614265	0	0	NA	0	0	0	0.172794234834156	0.464994414707513	0.641151973850294	1.7818967634196
-0.228607725372819	0.598087390789397	0.713509247296973	0.869488611206526	0	0	0	0	1.72237898407524	2.67349049687719	1.92713589855912	0	0	1.76090053099155	0	0.860825747668831	-0.289334197870498	-0.590508414472088	-0.379964084614265	0	0	1.67538670418059	0	0	0	0.210232985714827	0.530093632766528	0.655559883375018	1.7818967634196
-0.228607725372819	0.598087390789397	0.713509247296973	0.869488611206526	0	0	0	0	1.72237898407524	2.67349049687719	1.92713589855912	0	0	1.76090053099155	0	0.860825747668831	-0.289334197870498	-0.590508414472088	-0.379964084614265	0	0	1.67538670418059	0	0	0	0.21119295368611	0.526993670001828	0.636349337342068	1.7818967634196
-0.228607725372819	0.598087390789397	0.713509247296973	0.869488611206526	0	0	0	0	1.72237898407524	2.67349049687719	1.92713589855912	0	0	1.76090053099155	0	0.860825747668831	-0.289334197870498	-0.590508414472088	-0.379964084614265	0	0	1.67538670418059	0	0	0	0.262071256165044	0.595192850825594	0.626744064325569	1.7818967634196
-0.228607725372819	0.598087390789397	0.713509247296973	0.869488611206526	0	0	0	0	1.72237898407524	2.67349049687719	1.92713589855912	0	0	1.76090053099155	0	0.860825747668831	-0.289334197870498	-0.590508414472088	-0.379964084614265	0	0	1.67538670418059	0	0	0	0.264951160078993	0.595192850825594	0.626744064325569	1.7818967634196
-0.228607725372819	0.598087390789397	0.713509247296973	0.869488611206526	0	0	0	0	1.72237898407524	2.67349049687719	1.92713589855912	0	0	1.76090053099155	0	0.860825747668831	-0.289334197870498	-0.590508414472088	-0.379964084614265	0	0	1.67538670418059	NA	NA	NA	0.264951160078993	0.595192850825594	0.626744064325569	1.7818967634196
-0.228607725372819	0.598087390789397	0.713509247296973	0.869488611206526	0	0	0	0	1.72237898407524	2.67349049687719	1.92713589855912	0	0	1.76090053099155	0	0.860825747668831	-0.289334197870498	-0.590508414472088	-0.379964084614265	0	0	1.67538670418059	NA	NA	NA	0.264951160078993	0.595192850825594	0.626744064325569	1.7818967634196
-0.228607725372819	0.598087390789397	0.713509247296973	0.869488611206526	0	0	0	0	1.72237898407524	2.67349049687719	1.92713589855912	0	0	1.76090053099155	0	0.860825747668831	-0.289334197870498	-0.590508414472088	-0.379964084614265	0	0	1.67538670418059	NA	NA	NA	0.264951160078993	0.595192850825594	0.626744064325569	1.7818967634196
-0.228607725372819	0.598087390789397	0.713509247296973	0.869488611206526	0	0	0	0	1.72237898407524	2.67349049687719	1.92713589855912	2.49993061721876	0	1.76090053099155	0	0.860825747668831	-0.289334197870498	-0.590508414472088	-0.379964084614265	0	0	1.67538670418059	0	0	0	0.264951160078993	0.557993297648983	0.583520335751396	1.7818967634196
1.16720642417064	2.02975644305268	1.93530207595579	1.99007337046089	0	0	0	0	1.72237898407524	2.67349049687719	1.92713589855912	2.49993061721876	0	1.76090053099155	0	0.860825747668831	-0.289334197870498	-0.590508414472088	-0.379964084614265	0	0	1.67538670418059	0	0	0	0.267831063992939	0.548693409354831	0.590724290513759	1.7818967634196
1.16720642417064	2.02975644305268	1.93530207595579	1.99007337046089	0	0	0	0	1.72237898407524	2.67349049687719	1.92713589855912	2.49993061721876	0	1.76090053099155	0	0.860825747668831	-0.289334197870498	-0.590508414472088	-0.379964084614265	0	0	1.67538670418059	0	0	0	0.253431544423389	0.520793744472375	0.590724290513759	1.7818967634196
1.16720642417064	2.02975644305268	1.93530207595579	1.99007337046089	0	0	0	0	1.72237898407524	2.67349049687719	1.92713589855912	2.49993061721876	0	1.76090053099155	0	0.860825747668831	-0.289334197870498	-0.590508414472088	-0.379964084614265	0	0	1.67538670418059	0	0	0	0.253431544423389	0.530093632766528	0.597928245276119	1.7818967634196
1.16720642417064	2.02975644305268	1.93530207595579	1.99007337046089	0	0	0	2.33734463795131	1.72237898407524	2.67349049687719	1.92713589855912	2.49993061721876	0	1.76090053099155	0	0.860825747668831	-0.289334197870498	-0.590508414472088	-0.379964084614265	0	0	1.67538670418059	0	0	0	0.293750199218005	0.57659307423729	0.684375702424467	1.7818967634196
1.16720642417064	2.02975644305268	1.93530207595579	1.99007337046089	1.58459949556751	0	0	2.33734463795131	1.72237898407524	2.67349049687719	1.92713589855912	2.49993061721876	0	1.76090053099155	0	0.860825747668831	-0.289334197870498	-0.590508414472088	-0.379964084614265	0	0	1.67538670418059	0	0	0	0.264951160078993	0.53939352106068	0.749211295285729	1.7818967634196
1.16720642417064	2.02975644305268	1.93530207595579	1.99007337046089	1.58459949556751	0	0	2.33734463795131	1.72237898407524	2.67349049687719	1.92713589855912	2.49993061721876	0	1.76090053099155	0	0.860825747668831	-0.289334197870498	-0.590508414472088	-0.379964084614265	0	0	1.67538670418059	0	0	0	0.262071256165044	0.53939352106068	0.734803385761003	1.7818967634196
1.16720642417064	2.02975644305268	1.93530207595579	1.99007337046089	1.58459949556751	0	0	2.33734463795131	1.72237898407524	2.67349049687719	1.92713589855912	2.49993061721876	0	1.76090053099155	0	0.860825747668831	-0.289334197870498	-0.590508414472088	-0.379964084614265	0	0	1.67538670418059	0	0	0	0.264951160078993	0.548693409354831	0.734803385761003	1.7818967634196
1.16720642417064	2.02975644305268	1.93530207595579	1.99007337046089	1.58459949556751	0	0	2.33734463795131	1.72237898407524	2.67349049687719	1.92713589855912	2.49993061721876	0	1.76090053099155	0	0.860825747668831	-0.289334197870498	-0.590508414472088	-0.379964084614265	0	0	1.67538670418059	0	0	0	0.264951160078993	0.548693409354831	0.734803385761003	1.7818967634196
1.16720642417064	2.02975644305268	1.93530207595579	1.99007337046089	1.58459949556751	0	0	2.33734463795131	1.72237898407524	2.67349049687719	1.92713589855912	2.49993061721876	0	1.76090053099155	0	0.860825747668831	-0.289334197870498	-0.590508414472088	-0.379964084614265	NA	0	NA	0	0	0	0.264951160078993	0.550553387013683	0.711750730521435	1.7818967634196
1.16720642417064	2.02975644305268	1.93530207595579	1.99007337046089	1.58459949556751	0	0	2.33734463795131	1.72237898407524	2.67349049687719	1.92713589855912	2.49993061721876	0	1.76090053099155	0	0.860825747668831	-0.289334197870498	-0.590508414472088	-0.379964084614265	NA	0	NA	0	0	0	0.259191352251191	0.533193595531278	0.653158565120882	1.7818967634196
1.16720642417064	2.02975644305268	1.93530207595579	1.99007337046089	1.58459949556751	0	0	2.33734463795131	1.72237898407524	2.67349049687719	1.92713589855912	2.49993061721876	0	1.76090053099155	0	0.860825747668831	-0.289334197870498	-0.590508414472088	-0.379964084614265	NA	0	NA	NA	NA	NA	0.264951160078993	0.511493856178272	0.615938132182027	1.7818967634196
1.16720642417064	2.02975644305268	1.93530207595579	1.99007337046089	1.58459949556751	0	0	2.33734463795131	1.72237898407524	2.67349049687719	1.92713589855912	2.49993061721876	0	1.76090053099155	0	0.860825747668831	-0.289334197870498	-0.590508414472088	-0.379964084614265	0	0	1.67538670418059	0	0	0	0.234232184997412	0.464994414707513	0.593125608767895	1.7818967634196
1.16720642417064	2.02975644305268	1.93530207595579	1.99007337046089	1.58459949556751	0	0	2.33734463795131	1.72237898407524	2.67349049687719	1.92713589855912	2.49993061721876	0	1.76090053099155	0	0.860825747668831	-0.289334197870498	-0.590508414472088	-0.379964084614265	0	0	1.67538670418059	0	0	0	0.227512409198234	0.381295420060142	0.572714403607852	1.7818967634196
1.16720642417064	2.02975644305268	1.93530207595579	1.99007337046089	1.58459949556751	0	0	2.33734463795131	1.72237898407524	2.67349049687719	1.92713589855912	2.49993061721876	0	1.76090053099155	0	0.860825747668831	-0.289334197870498	-0.590508414472088	-0.379964084614265	0	0	1.67538670418059	0	0	0	0.227512409198234	0.339445922736457	0.534893641105451	1.7818967634196
1.16720642417064	2.02975644305268	1.93530207595579	1.99007337046089	1.58459949556751	0	0	2.33734463795131	1.72237898407524	2.67349049687719	1.92713589855912	2.49993061721876	0	1.76090053099155	0	0.860825747668831	-0.289334197870498	-0.590508414472088	-0.379964084614265	0	0	1.67538670418059	0	0	0	0.220792633399144	0.33479597858938	0.511480788127772	1.7818967634196
1.16720642417064	2.02975644305268	1.93530207595579	1.99007337046089	1.58459949556751	0	0	2.33734463795131	1.72237898407524	2.67349049687719	1.92713589855912	2.49993061721876	0	1.76090053099155	0	0.860825747668831	-0.289334197870498	-0.590508414472088	-0.379964084614265	0	0	1.67538670418059	0	0	0	0.220792633399144	0.297596425412821	0.482664969078322	1.7818967634196
1.16720642417064	2.02975644305268	1.93530207595579	1.99007337046089	1.58459949556751	0	0	2.33734463795131	1.72237898407524	2.67349049687719	1.92713589855912	2.49993061721876	0	1.76090053099155	0	0.860825747668831	-0.289334197870498	-0.590508414472088	-0.379964084614265	0	0	1.67538670418059	0	0	0	0.18431385048976	0.223197319059603	0.381809602405251	1.7818967634196
1.16720642417064	2.02975644305268	1.93530207595579	1.99007337046089	1.58459949556751	0	0	2.33734463795131	1.72237898407524	2.67349049687719	1.92713589855912	2.49993061721876	0	1.76090053099155	0	0.860825747668831	-0.289334197870498	-0.590508414472088	-0.379964084614265	0	0	1.67538670418059	0	0	0	0.177114090704987	0.204597542471299	0.361998726808755	1.7818967634196
1.16720642417064	2.02975644305268	1.93530207595579	1.99007337046089	1.58459949556751	0	0	2.33734463795131	1.72237898407524	2.67349049687719	1.92713589855912	2.49993061721876	0	1.76090053099155	0	0.860825747668831	-0.289334197870498	-0.590508414472088	-0.379964084614265	0	0	1.67538670418059	0	0	0	0.167034427006353	0.185997765882995	0.338585873831076	1.7818967634196
1.16720642417064	2.02975644305268	1.93530207595579	1.99007337046089	1.58459949556751	0	0	2.33734463795131	1.72237898407524	2.67349049687719	1.92713589855912	2.49993061721876	0	1.76090053099155	0	0.860825747668831	-0.289334197870498	-0.590508414472088	-0.379964084614265	0	0	1.67538670418059	0	0	0	0.155514811350749	0.185997765882995	0.288158190494493	1.7818967634196
1.16720642417064	2.02975644305268	1.93530207595579	1.99007337046089	1.58459949556751	0	0	2.33734463795131	1.72237898407524	2.67349049687719	1.92713589855912	2.49993061721876	0	1.76090053099155	0	0.860825747668831	-0.289334197870498	-0.590508414472088	-0.379964084614265	0	NA	NA	0	0	0	0.154074859393778	0.158098101000537	0.282755224422721	1.7818967634196
-0.0704167963972656	1.36203049793424	0.49146079058205	0.997805497570283	1.58459949556751	0	0	2.33734463795131	1.72237898407524	2.67349049687719	1.92713589855912	2.49993061721876	0	1.76090053099155	0	0.860825747668831	-0.289334197870498	-0.590508414472088	-0.379964084614265	0	0	NA	0	0	0	0.135355483953396	0.0836989946473701	0.244934461920318	1.7818967634196
-0.0704167963972656	1.36203049793424	0.49146079058205	0.997805497570283	1.58459949556751	0	0	2.33734463795131	1.72237898407524	2.67349049687719	1.92713589855912	2.49993061721876	0	1.76090053099155	0	0.860825747668831	-0.289334197870498	-0.590508414472088	-0.379964084614265	NA	NA	NA	NA	0	NA	0.107996396771359	0.018599776588304	0.221521608942641	1.7818967634196
-0.0704167963972656	1.36203049793424	0.49146079058205	0.997805497570283	1.58459949556751	0	0	2.33734463795131	1.72237898407524	2.67349049687719	1.92713589855912	2.49993061721876	0	1.76090053099155	0	0.860825747668831	-0.289334197870498	-0.590508414472088	-0.379964084614265	0	0	1.67538670418059	0	0	0	0.0921569252448338	-0.0650992180590661	0.198108755964964	1.7818967634196
-0.0704167963972656	1.36203049793424	0.49146079058205	0.997805497570283	1.58459949556751	0	0	2.33734463795131	1.72237898407524	2.67349049687719	1.92713589855912	2.49993061721876	0	1.76090053099155	0	0.860825747668831	-0.289334197870498	-0.590508414472088	-0.379964084614265	NA	NA	NA	0	0	NA	0.0863971174170314	-0.0743991063532181	0.194506778583782	1.7818967634196
-0.0704167963972656	1.36203049793424	0.49146079058205	0.997805497570283	1.58459949556751	0	0	2.33734463795131	1.72237898407524	2.67349049687719	1.92713589855912	2.49993061721876	0	1.76090053099155	0	0.860825747668831	-0.289334197870498	-0.590508414472088	-0.379964084614265	0	0	1.67538670418059	0	0	0	0.0950368291587834	-0.102298771235625	0.190904801202601	1.7818967634196
-0.0704167963972656	1.36203049793424	0.49146079058205	0.997805497570283	1.58459949556751	0	0	2.33734463795131	1.72237898407524	2.67349049687719	1.92713589855912	2.49993061721876	0	1.76090053099155	0	0.860825747668831	-0.289334197870498	-0.590508414472088	-0.379964084614265	0	0	NA	0	0	0	0.080637309589229	-0.120898547823929	0.194506778583782	1.7818967634196
-0.0704167963972656	1.36203049793424	0.49146079058205	0.997805497570283	1.58459949556751	0	0	2.33734463795131	1.72237898407524	2.67349049687719	1.92713589855912	2.49993061721876	0	1.76090053099155	0	0.860825747668831	-0.289334197870498	-0.590508414472088	-0.379964084614265	NA	0	1.67538670418059	NA	NA	NA	0.080637309589229	-0.148798212706386	0.190904801202601	1.7818967634196
-0.0704167963972656	1.36203049793424	0.49146079058205	0.997805497570283	1.58459949556751	0	0	2.33734463795131	1.72237898407524	2.67349049687719	1.92713589855912	2.49993061721876	0	1.76090053099155	0	0.860825747668831	-0.289334197870498	-0.590508414472088	-0.379964084614265	0	0	1.67538670418059	0	0	0	0.080637309589229	-0.185997765882995	0.187302823821419	1.7818967634196
-0.0704167963972656	1.36203049793424	0.49146079058205	0.997805497570283	1.58459949556751	0	0	2.33734463795131	1.72237898407524	2.67349049687719	1.92713589855912	2.49993061721876	0	1.76090053099155	0	0.860825747668831	-0.289334197870498	-0.590508414472088	-0.379964084614265	0	0	1.67538670418059	0	0	0	0.0575980782780236	-0.204597542471299	0.187302823821419	1.7818967634196
-0.0704167963972656	1.36203049793424	0.49146079058205	0.997805497570283	1.58459949556751	0	0	2.33734463795131	1.72237898407524	2.67349049687719	1.92713589855912	2.49993061721876	0	1.76090053099155	0	0.860825747668831	-0.289334197870498	-0.590508414472088	-0.379964084614265	0	0	1.67538670418059	0	0	0	0.0518382704502213	-0.223197319059604	0.208914688108508	1.7818967634196
-0.0704167963972656	1.36203049793424	0.49146079058205	0.997805497570283	1.58459949556751	0	0	2.33734463795131	1.72237898407524	2.67349049687719	1.92713589855912	2.49993061721876	0	1.76090053099155	0	0.860825747668831	-0.289334197870498	-0.590508414472088	-0.379964084614265	0	0	1.67538670418059	0	0	0	0.0479983985649887	-0.272796723295066	0.225723915887367	1.7818967634196
-0.0704167963972656	1.36203049793424	0.49146079058205	0.997805497570283	1.58459949556751	0	0	2.33734463795131	1.72237898407524	2.67349049687719	1.92713589855912	2.49993061721876	0	1.76090053099155	0	0.860825747668831	-0.289334197870498	-0.590508414472088	-0.379964084614265	0	0	1.67538670418059	0	0	0	0.0441585266798491	-0.41539501047205	0.271348962715678	1.7818967634196
-0.0704167963972656	1.36203049793424	0.49146079058205	0.997805497570283	1.58459949556751	0	0	2.33734463795131	1.72237898407524	2.67349049687719	1.92713589855912	2.49993061721876	0	1.76090053099155	0	0.860825747668831	-0.289334197870498	-0.590508414472088	-0.379964084614265	0	0	1.67538670418059	0	0	0	0.0441585266798491	-0.446394638119207	0.357796419864026	1.7818967634196
-0.0704167963972656	1.36203049793424	0.49146079058205	0.997805497570283	1.58459949556751	0	0	2.33734463795131	1.72237898407524	2.67349049687719	1.92713589855912	2.49993061721876	0	1.76090053099155	0	0.860825747668831	-0.289334197870498	-0.590508414472088	-0.379964084614265	0	0	1.67538670418059	0	0	0	0.0460784626224189	-0.464994414707513	0.374605647642888	1.7818967634196
-0.0704167963972656	1.36203049793424	0.49146079058205	0.997805497570283	1.58459949556751	0	0	2.33734463795131	1.72237898407524	2.67349049687719	1.92713589855912	2.49993061721876	0	1.76090053099155	0	0.860825747668831	-0.289334197870498	-0.590508414472088	-0.379964084614265	0	0	1.67538670418059	0	0	0	0.0691176939336283	-0.399895196648446	0.450247172647694	1.7818967634196
-0.0704167963972656	1.36203049793424	0.49146079058205	0.997805497570283	1.58459949556751	0	0	2.33734463795131	1.72237898407524	2.67349049687719	1.92713589855912	2.49993061721876	0	1.76090053099155	0	0.860825747668831	-0.289334197870498	-0.590508414472088	-0.379964084614265	0	0	NA	NA	NA	NA	0.123835868297791	-0.348745811030609	0.500674855984229	1.7818967634196
-0.0704167963972656	1.36203049793424	0.49146079058205	0.997805497570283	0	0	0	2.33734463795131	1.72237898407524	0	1.92713589855912	2.49993061721876	0	1.76090053099155	0	0.860825747668831	-0.289334197870498	-0.590508414472088	-0.379964084614265	0	0	1.67538670418059	0	0	0	0.241911928767784	-0.204597542471299	0.576316380989033	1.7818967634196
-0.0704167963972656	1.36203049793424	0.49146079058205	0.997805497570283	0	0	0	2.33734463795131	1.72237898407524	0	1.92713589855912	2.49993061721876	0	1.76090053099155	0	0.860825747668831	-0.289334197870498	-0.590508414472088	-0.379964084614265	0	0	1.67538670418059	0	0	NA	0.253431544423389	-0.185997765882995	0.573915062734897	1.7818967634196
-0.0704167963972656	1.36203049793424	0.49146079058205	0.997805497570283	0	0	0	2.33734463795131	1.72237898407524	0	1.92713589855912	2.49993061721876	0	1.76090053099155	0	0.860825747668831	-0.289334197870498	-0.590508414472088	-0.379964084614265	0	0	1.67538670418059	0	0	0	0.270710967906796	-0.16739798929469	0.576316380989033	1.7818967634196
-0.0704167963972656	1.36203049793424	0.49146079058205	0.997805497570283	0	0	0	2.33734463795131	1.72237898407524	0	1.92713589855912	2.49993061721876	0	1.76090053099155	0	0.860825747668831	-0.289334197870498	-0.590508414472088	-0.379964084614265	0	0	1.67538670418059	0	0	0	0.259191352251191	-0.130198436118081	0.619540109563208	1.7818967634196
-0.0704167963972656	1.36203049793424	0.49146079058205	0.997805497570283	0	0	0	2.33734463795131	1.72237898407524	0	1.92713589855912	2.49993061721876	0	1.76090053099155	0	0.860825747668831	-0.289334197870498	-0.590508414472088	-0.379964084614265	0	0	1.67538670418059	0	0	0	0.259191352251191	-0.130198436118081	0.619540109563208	1.7818967634196
-0.0704167963972656	1.36203049793424	0.49146079058205	0.997805497570283	0	0	0	0	1.72237898407524	0	1.92713589855912	2.49993061721876	0	1.76090053099155	0	0.860825747668831	-0.289334197870498	-0.590508414472088	-0.379964084614265	0	0	1.67538670418059	0	0	0	0.287990391390203	-0.0743991063532181	0.626744064325569	1.7818967634196
-0.12024509565934	1.00055031912346	0.299397288477552	0.655960039073007	0	0	0	0	1.72237898407524	0	1.92713589855912	2.49993061721876	0	1.76090053099155	0	0.860825747668831	-0.289334197870498	-0.590508414472088	-0.379964084614265	0	0	1.67538670418059	0	0	0	0.316789430529211	-0.0743991063532181	0.626744064325569	1.7818967634196
-0.170073394921421	0.639070140312957	0.107333786373054	0.314114580575871	0	0	0	0	1.72237898407524	0	1.92713589855912	2.49993061721876	0	1.76090053099155	0	0.860825747668831	-0.289334197870498	-0.590508414472088	-0.379964084614265	0	0	1.67538670418059	0	0	0	0.322549238357013	-0.0743991063532181	0.612336154800845	1.7818967634196
-0.170073394921421	0.639070140312957	0.107333786373054	0.314114580575871	0	0	0	0	1.72237898407524	0	1.92713589855912	2.49993061721876	0	1.76090053099155	0	0.860825747668831	-0.289334197870498	-0.590508414472088	-0.379964084614265	0	0	1.67538670418059	0	0	0	0.331188950098765	-0.0650992180590661	0.601530222657301	1.7818967634196
-0.170073394921421	0.639070140312957	0.107333786373054	0.314114580575871	0	0	0	0	1.72237898407524	0	1.92713589855912	0	0	1.76090053099155	0	0.860825747668831	-0.289334197870498	-0.590508414472088	-0.379964084614265	0	0	1.67538670418059	0	0	0	0.406066451860192	0.0464994414707621	0.605132200038482	1.7818967634196
-0.170073394921421	0.639070140312957	0.107333786373054	0.314114580575871	0	0	0	0	1.72237898407524	0	1.92713589855912	0	0	1.76090053099155	0	0.860825747668831	-0.289334197870498	-0.590508414472088	-0.379964084614265	0	0	1.67538670418059	0	0	0	0.411826259687994	0.0836989946473701	0.612336154800845	1.7818967634196
-0.170073394921421	0.639070140312957	0.107333786373054	0.314114580575871	0	0	0	0	1.72237898407524	0	1.92713589855912	0	0	1.76090053099155	0	0.860825747668831	-0.289334197870498	-0.590508414472088	-0.379964084614265	0	0	1.67538670418059	0	0	0	0.41470616360194	0.0929988829415221	0.612336154800845	1.7818967634196
-0.170073394921421	0.639070140312957	0.107333786373054	0.314114580575871	0	0	0	0	1.72237898407524	0	1.92713589855912	0	0	1.76090053099155	0	0.860825747668831	-0.289334197870498	-0.590508414472088	-0.379964084614265	0	0	1.67538670418059	0	0	0	0.41470616360194	0.0929988829415221	0.612336154800845	1.7818967634196
-0.170073394921421	0.639070140312957	0.107333786373054	0.314114580575871	0	0	0	0	1.72237898407524	0	1.92713589855912	0	0	1.76090053099155	0	0.860825747668831	-0.289334197870498	-0.590508414472088	-0.379964084614265	0	0	1.67538670418059	0	0	0	0.426225779257544	0.0929988829415221	0.619540109563208	1.7818967634196
-0.170073394921421	0.639070140312957	0.107333786373054	0.314114580575871	0	0	0	0	1.72237898407524	0	1.92713589855912	0	0	1.76090053099155	0	0.860825747668831	-0.289334197870498	-0.590508414472088	-0.379964084614265	0	0	1.67538670418059	0	0	0	0.426225779257544	0.0929988829415221	0.619540109563208	1.7818967634196
-0.170073394921421	0.639070140312957	0.107333786373054	0.314114580575871	0	0	0	0	1.72237898407524	0	1.92713589855912	0	0	1.76090053099155	0	0.860825747668831	-0.289334197870498	-0.590508414472088	-0.379964084614265	0	0	1.67538670418059	0	0	0	0.443505202740951	0.0929988829415221	0.626744064325569	1.7818967634196
-0.170073394921421	0.639070140312957	0.107333786373054	0.314114580575871	0	0	0	0	1.72237898407524	0	1.92713589855912	0	0	1.76090053099155	0	0.860825747668831	-0.289334197870498	-0.590508414472088	-0.379964084614265	0	0	1.67538670418059	0	0	0	0.440625298827006	0.102298771235625	0.641151973850294	1.7818967634196
-0.170073394921421	0.639070140312957	0.107333786373054	0.314114580575871	0	0	0	0	1.72237898407524	0	1.92713589855912	0	0	1.76090053099155	0	0.860825747668831	-0.289334197870498	-0.590508414472088	-0.379964084614265	0	0	1.67538670418059	0	0	0	0.437745394913149	0.111598659529777	0.655559883375018	1.7818967634196
-0.170073394921421	0.639070140312957	0.107333786373054	0.314114580575871	0	0	0	0	1.72237898407524	0	1.92713589855912	0	0	1.76090053099155	0	0.860825747668831	-0.289334197870498	-0.590508414472088	-0.379964084614265	0	0	1.67538670418059	0	0	0	0.437745394913149	0.111598659529777	0.655559883375018	1.7818967634196
-0.170073394921421	0.639070140312957	0.107333786373054	0.314114580575871	0	0	0	0	1.72237898407524	0	1.92713589855912	0	0	1.76090053099155	0	0.860825747668831	-0.289334197870498	-0.590508414472088	-0.379964084614265	0	0	1.67538670418059	0	0	0	0.449265010568754	0.204597542471299	0.648355928612655	1.7818967634196
-0.170073394921421	0.639070140312957	0.107333786373054	0.314114580575871	0	0	0	0	1.72237898407524	0	1.92713589855912	0	0	1.76090053099155	0	0.860825747668831	-0.289334197870498	-0.590508414472088	-0.379964084614265	0	0	1.67538670418059	0	0	0	0.449265010568754	0.204597542471299	0.648355928612655	1.7818967634196
-0.170073394921421	0.639070140312957	0.107333786373054	0.314114580575871	0	0	0	0	1.72237898407524	0	1.92713589855912	0	0	1.76090053099155	0	0.860825747668831	-0.289334197870498	-0.590508414472088	-0.379964084614265	0	0	1.67538670418059	0	0	0	0.443505202740951	0.213897430765451	0.655559883375018	1.7818967634196
-0.170073394921421	0.639070140312957	0.107333786373054	0.314114580575871	0	0	0	0	1.72237898407524	0	1.92713589855912	0	0	1.76090053099155	0	0.860825747668831	-0.289334197870498	-0.590508414472088	-0.379964084614265	0	0	1.67538670418059	0	0	0	0.437745394913149	0.241797095647907	0.69157965718683	1.7818967634196
-0.170073394921421	0.639070140312957	0.107333786373054	0.314114580575871	0	0	0	0	1.72237898407524	0	0.963567949279558	0	0	1.76090053099155	0	0.860825747668831	-0.289334197870498	-0.590508414472088	-0.379964084614265	0	0	NA	0	0	0	0.422385907372312	0.266596797765615	0.69157965718683	1.7818967634196
-0.170073394921421	0.639070140312957	0.107333786373054	0.314114580575871	0	0	0	0	1.72237898407524	0	0	0	0	0	0	0.860825747668831	-0.289334197870498	-0.590508414472088	-0.379964084614265	0	0	1.67538670418059	0	0	0	0.397426740118444	0.316196202001076	0.705987566711554	1.7818967634196
-0.170073394921421	0.639070140312957	0.107333786373054	0.314114580575871	0	0	0	0	1.72237898407524	0	0	0	0	0	0	0.860825747668831	-0.289334197870498	-0.590508414472088	-0.379964084614265	0	0	1.67538670418059	0	0	0	0.380147316635037	0.316196202001076	0.695181634568012	1.7818967634196
-0.170073394921421	0.639070140312957	0.107333786373054	0.314114580575871	0	0	0	0	1.72237898407524	0	0	0	0	0	0	0.860825747668831	-0.289334197870498	-0.590508414472088	-0.379964084614265	0	0	1.67538670418059	0	0	0	0.368627700979432	0.316196202001076	0.69157965718683	1.7818967634196
-0.170073394921421	0.639070140312957	0.107333786373054	0.314114580575871	0	0	0	0	1.72237898407524	0	0	0	0	0	0	0.860825747668831	-0.289334197870498	-0.590508414472088	-0.379964084614265	0	0	1.67538670418059	0	0	0	0.36286789315163	0.33479597858938	0.684375702424467	1.7818967634196
-0.170073394921421	0.639070140312957	0.107333786373054	0.314114580575871	0	0	0	0	1.72237898407524	0	0	0	0	0	0	0.860825747668831	-0.289334197870498	-0.590508414472088	-0.379964084614265	NA	NA	NA	0	0	0	0.357108085323827	0.344095866883532	0.684375702424467	1.7818967634196
-0.170073394921421	0.639070140312957	0.107333786373054	0.314114580575871	0	0	0	0	1.72237898407524	0	0	0	0	0	0	0.860825747668831	-0.289334197870498	-0.590508414472088	-0.379964084614265	0	0	1.67538670418059	0	0	0	0.311029622701408	0.409195084942598	0.662763838137381	1.7818967634196
-0.170073394921421	0.639070140312957	0.107333786373054	0.314114580575871	0	0	0	0	1.72237898407524	0	0	0	0	0	0	0.860825747668831	-0.289334197870498	-0.590508414472088	-0.379964084614265	0	0	NA	0	0	0	0.274550839792024	0.396795233883745	0.650757246866793	1.7818967634196
-0.170073394921421	0.639070140312957	0.107333786373054	0.314114580575871	0	0	0	0	1.72237898407524	0	0	0	0	0	0	0.860825747668831	-0.289334197870498	-0.590508414472088	-0.379964084614265	0	0	1.67538670418059	0	0	0	0.259191352251191	0.390595308354294	0.623142086944387	1.7818967634196
-0.170073394921421	0.639070140312957	0.107333786373054	0.314114580575871	0	0	0	0	1.72237898407524	0	0	0	0	0	0	0.860825747668831	-0.289334197870498	-0.590508414472088	-0.379964084614265	0	0	1.67538670418059	0	0	0	0.249591672538156	0.390595308354294	0.597928245276119	1.7818967634196
-0.170073394921421	0.639070140312957	0.107333786373054	0.314114580575871	0	0	0	0	1.72237898407524	0	0	0	0	0	0	0.860825747668831	-0.289334197870498	-0.590508414472088	-0.379964084614265	0	0	1.67538670418059	0	0	0	0.14975500352295	0.269696760530365	0.414227398835882	1.7818967634196
-0.170073394921421	0.639070140312957	0.107333786373054	0.314114580575871	0	0	0	0	1.72237898407524	0	0	0	0	0	0	0.860825747668831	-0.289334197870498	-0.590508414472088	-0.379964084614265	0	0	1.67538670418059	0	0	0	0.138235387867253	0.223197319059603	0.374605647642888	1.7818967634196
-0.170073394921421	0.639070140312957	0.107333786373054	0.314114580575871	0	0	0	0	1.72237898407524	0	0	0	0	0	0	0.860825747668831	-0.289334197870498	-0.590508414472088	-0.379964084614265	0	0	1.67538670418059	0	0	0	0.126715772211648	0.223197319059603	0.345789828593439	1.7818967634196
-0.264804635054627	0.326828213020775	-0.144995249681507	0.279048004855598	0	0	0	0	1.72237898407524	0	0	0	0	0	0	0.860825747668831	-0.289334197870498	-0.590508414472088	-0.379964084614265	0	0	1.67538670418059	0	0	0	0.115196156556043	0.204597542471299	0.331381919068715	1.7818967634196
-0.454267115321052	-0.29765564156333	-0.649653321790629	0.208914853415187	0	0	0	0	1.72237898407524	0	0	0	0	0	0	0.860825747668831	-0.289334197870498	-0.590508414472088	-0.379964084614265	0	0	NA	0	NA	0	0.0921569252448338	0.167397989294691	0.316974009543989	1.7818967634196
-0.454267115321052	-0.29765564156333	-0.649653321790629	0.208914853415187	0	0	0	0	0	0	0	0	0	0	0	0.860825747668831	-0.289334197870498	-0.590508414472088	-0.379964084614265	0	0	1.67538670418059	0	0	0	0.0719975978475739	0.0929988829415221	0.165690959534333	1.7818967634196
-0.454267115321052	-0.29765564156333	-0.649653321790629	0.208914853415187	0	0	0	0	0	0	0	0	0	0	0	0.860825747668831	-0.289334197870498	-0.590508414472088	-0.379964084614265	0	0	1.67538670418059	0	0	0	0.0691176939336283	0.0743991063532181	0.165690959534333	1.7818967634196
-0.454267115321052	-0.29765564156333	-0.649653321790629	0.208914853415187	0	0	0	0	0	0	0	0	0	0	0	0.860825747668831	-0.289334197870498	-0.590508414472088	-0.379964084614265	0	0	1.67538670418059	0	0	0	0.0691176939336283	0.0743991063532181	0.165690959534333	1.7818967634196
-0.454267115321052	-0.29765564156333	-0.649653321790629	0.208914853415187	0	0	0	0	0	0	0	0	0	0	0	0.860825747668831	-0.289334197870498	-0.590508414472088	-0.379964084614265	0	0	1.67538670418059	0	0	0	0.0575980782780236	0.0557993297649141	0.144079095247246	1.7818967634196
-0.454267115321052	-0.29765564156333	-0.649653321790629	0.208914853415187	0	0	0	0	0	0	0	0	0	0	0	0.860825747668831	-0.289334197870498	-0.590508414472088	-0.379964084614265	0	0	1.67538670418059	0	0	0	0.063357886105826	0.0743991063532181	0.115263276197797	1.7818967634196
-0.454267115321052	-0.29765564156333	-0.649653321790629	0.208914853415187	0	0	0	0	0	0	0	0	0	0	0	0.860825747668831	-0.289334197870498	-0.590508414472088	-0.379964084614265	0	0	1.67538670418059	0	0	0	0.0518382704502213	0.0557993297649141	0.0864474571483478	1.7818967634196
-0.454267115321052	-0.29765564156333	-0.649653321790629	0.208914853415187	0	0	0	0	0	0	0	0	0	0	0	0.860825747668831	-0.289334197870498	-0.590508414472088	-0.379964084614265	0	0	1.67538670418059	0	0	0	0.0518382704502213	0.0557993297649141	0.079243502385985	1.7818967634196
-0.454267115321052	-0.29765564156333	-0.649653321790629	0.208914853415187	0	0	0	0	0	0	0	0	0	0	0	0.860825747668831	-0.289334197870498	-0.590508414472088	-0.379964084614265	0	NA	1.67538670418059	0	0	0	0.0201593273973527	0.0557993297649141	0.0432237285741728	1.7818967634196
-0.454267115321052	-0.29765564156333	-0.649653321790629	0.208914853415187	0	0	0	0	0	0	0	0	0	0	0	0.860825747668831	-0.289334197870498	-0.590508414472088	-0.379964084614265	0	0	1.67538670418059	0	0	0	0.0172794234834071	0.0557993297649141	0.0360197738118121	1.7818967634196
-0.454267115321052	-0.29765564156333	-0.649653321790629	0.208914853415187	0	0	0	0	0	0	0	0	0	0	0	0.860825747668831	-0.289334197870498	-0.590508414472088	-0.379964084614265	0	0	1.67538670418059	0	0	0	0.0172794234834071	0.0557993297649141	0.0252138416682678	0
-0.454267115321052	-0.29765564156333	-0.649653321790629	0.208914853415187	0	0	0	0	0	0	0	0	0	0	0	0.860825747668831	-0.289334197870498	-0.590508414472088	-0.379964084614265	0	0	1.67538670418059	0	0	0	0.0172794234834071	0.0557993297649141	0.0216118642870864	0
-0.454267115321052	-0.29765564156333	-0.649653321790629	0.208914853415187	0	0	0	0	0	0	0	0	0	0	0	0.860825747668831	-0.289334197870498	-0.590508414472088	-0.379964084614265	0	0	1.67538670418059	0	0	0	0.0172794234834071	0.0557993297649141	0.0216118642870864	0
-0.454267115321052	-0.29765564156333	-0.649653321790629	0.208914853415187	0	0	0	0	0	0	0	0	0	0	0	0.860825747668831	-0.289334197870498	-0.590508414472088	-0.379964084614265	0	0	1.67538670418059	0	0	0	0.0172794234834071	0.0557993297649141	0.0216118642870864	0
-0.454267115321052	-0.29765564156333	-0.649653321790629	0.208914853415187	0	0	0	0	0	0	0	0	0	0	0	0.860825747668831	-0.289334197870498	-0.590508414472088	-0.379964084614265	0	0	1.67538670418059	0	0	0	0.0172794234834071	0.0557993297649141	0.0216118642870864	0
-0.454267115321052	-0.29765564156333	-0.649653321790629	0.208914853415187	0	0	0	0	0	0	0	0	0	0	0	0.860825747668831	-0.289334197870498	-0.590508414472088	-0.379964084614265	0	0	1.67538670418059	0	0	0	0.0172794234834071	0.018599776588304	0.0216118642870864	0
-0.454267115321052	-0.29765564156333	-0.649653321790629	0.208914853415187	0	0	0	0	0	0	0	0	0	0	0	0.860825747668831	-0.289334197870498	-0.590508414472088	-0.379964084614265	0	0	1.67538670418059	0	0	0	0.00575980782780236	-0.037199553176609	0	0
-0.454267115321052	-0.29765564156333	-0.649653321790629	0.208914853415187	0	0	0	0	0	0	0	0	0	0	0	0.860825747668831	-0.289334197870498	-0.590508414472088	-0.379964084614265	0	0	1.67538670418059	0	0	0	-0.00345588469666406	-0.037199553176609	0.0129671185722424	0
-0.454267115321052	-0.29765564156333	-0.649653321790629	0.208914853415187	0	0	0	0	0	0	0	0	0	0	0	0.860825747668831	-0.289334197870498	-0.590508414472088	-0.379964084614265	0	0	NA	0	0	0	-0.00575980782780236	-0.037199553176609	0.0144079095247236	0
-0.454267115321052	-0.29765564156333	-0.649653321790629	0.208914853415187	0	0	0	0	0	0	0	0	0	0	0	0.860825747668831	-0.289334197870498	-0.590508414472088	-0.379964084614265	0	0	1.67538670418059	0	0	0	-0.00575980782780236	-0.037199553176609	0.0144079095247236	0
-0.454267115321052	-0.29765564156333	-0.649653321790629	0.208914853415187	0	0	0	0	0	0	0	0	0	0	0	0.860825747668831	-0.289334197870498	-0.590508414472088	-0.379964084614265	0	0	1.67538670418059	0	0	0	-0.00575980782780236	-0.037199553176609	0.0144079095247236	0
-0.454267115321052	-0.29765564156333	-0.649653321790629	0.208914853415187	0	0	0	0	0	0	0	0	0	0	0	0.860825747668831	-0.289334197870498	-0.590508414472088	-0.379964084614265	0	0	1.67538670418059	0	0	0	-0.00575980782780236	-0.037199553176609	0.0144079095247236	0
-0.454267115321052	-0.29765564156333	-0.649653321790629	0.208914853415187	0	0	0	0	0	0	0	0	0	0	0	0.860825747668831	-0.289334197870498	-0.590508414472088	-0.379964084614265	0	0	1.67538670418059	0	0	0	-0.00575980782780236	-0.037199553176609	0.0144079095247236	0
-0.454267115321052	-0.29765564156333	-0.649653321790629	0.208914853415187	0	0	0	0	0	0	0	0	0	0	0	0.860825747668831	-0.289334197870498	-0.590508414472088	-0.379964084614265	0	0	1.67538670418059	0	0	0	-0.00575980782780236	-0.037199553176609	0.0144079095247236	0
-0.454267115321052	-0.29765564156333	-0.649653321790629	0.208914853415187	0	0	0	0	0	0	0	0	0	0	0	0.860825747668831	-0.289334197870498	-0.590508414472088	-0.379964084614265	0	0	1.67538670418059	0	0	0	-0.00575980782780236	-0.037199553176609	0.0144079095247236	0
-0.454267115321052	-0.29765564156333	-0.649653321790629	0.208914853415187	0	0	0	0	0	0	0	0	0	0	0	0.860825747668831	-0.289334197870498	-0.590508414472088	-0.379964084614265	0	0	1.67538670418059	0	0	0	-0.00575980782780236	-0.037199553176609	0.0144079095247236	0
-0.454267115321052	-0.29765564156333	-0.649653321790629	0.208914853415187	0	0	0	0	0	0	0	0	0	0	0	0.860825747668831	-0.289334197870498	-0.590508414472088	-0.379964084614265	0	0	1.67538670418059	0	0	0	-0.00575980782780236	-0.037199553176609	0.0216118642870864	0
-0.454267115321052	-0.29765564156333	-0.649653321790629	0.208914853415187	0	0	0	0	0	0	0	0	0	0	0	0.860825747668831	-0.289334197870498	-0.590508414472088	-0.379964084614265	0	0	1.67538670418059	0	0	0	0	-0.037199553176609	0.0288158190494493	0
-0.454267115321052	-0.29765564156333	-0.649653321790629	0.208914853415187	0	0	0	0	0	0	0	0	0	0	0	0.860825747668831	-0.289334197870498	-0.590508414472088	-0.379964084614265	0	0	1.67538670418059	0	0	0	0	-0.037199553176609	0.0288158190494493	0
-0.454267115321052	-0.29765564156333	-0.649653321790629	0.208914853415187	0	0	0	0	0	0	0	0	0	0	0	0.860825747668831	-0.289334197870498	-0.590508414472088	-0.379964084614265	0	0	1.67538670418059	NA	NA	NA	0	-0.037199553176609	0.0288158190494493	0
-0.454267115321052	-0.29765564156333	-0.649653321790629	0.208914853415187	0	0	0	0	0	0	0	0	0	0	0	0.860825747668831	-0.289334197870498	-0.590508414472088	-0.379964084614265	0	0	1.67538670418059	0	0	0	0	-0.018599776588304	0.0288158190494493	0
-0.454267115321052	-0.29765564156333	-0.649653321790629	0.208914853415187	0	0	0	0	0	0	0	0	0	0	0	0.860825747668831	-0.289334197870498	-0.590508414472088	-0.379964084614265	0	0	1.67538670418059	0	0	0	0	-0.0123998510588526	0.0288158190494493	0
-0.454267115321052	-0.29765564156333	-0.649653321790629	0.208914853415187	0	0	0	0	0	0	0	0	0	0	0	0.860825747668831	-0.289334197870498	-0.590508414472088	-0.379964084614265	0	0	1.67538670418059	0	0	0	0	0	0.0288158190494493	0
-0.454267115321052	-0.29765564156333	-0.649653321790629	0.208914853415187	0	0	0	0	0	0	0	0	0	0	0	0.860825747668831	-0.289334197870498	-0.590508414472088	-0.379964084614265	0	0	1.67538670418059	0	0	0	0	0	0.0576316380988986	0
-0.454267115321052	-0.29765564156333	-0.649653321790629	0.208914853415187	0	0	0	0	0	0	0	0	0	0	0	0.860825747668831	-0.289334197870498	-0.590508414472088	-0.379964084614265	0	0	1.67538670418059	0	0	0	0	0	0.0576316380988986	0
-0.454267115321052	-0.29765564156333	-0.649653321790629	0.208914853415187	0	0	0	0	0	0	0	0	0	0	0	0.860825747668831	-0.289334197870498	-0.590508414472088	-0.379964084614265	0	0	1.67538670418059	0	0	0	0	0	0.0576316380988986	0
-0.454267115321052	-0.29765564156333	-0.649653321790629	0.208914853415187	0	0	0	0	0	0	0	0	0	0	0	0.860825747668831	-0.289334197870498	-0.590508414472088	-0.379964084614265	0	0	1.67538670418059	0	0	0	0	0	0.0648355928612614	0
-0.454267115321052	-0.29765564156333	-0.649653321790629	0.208914853415187	0	0	0	0	0	0	0	0	0	0	0	0.860825747668831	-0.289334197870498	-0.590508414472088	-0.379964084614265	0	0	1.67538670418059	NA	NA	0	0	0	0.0720395476236221	0
-0.454267115321052	-0.29765564156333	-0.649653321790629	0.208914853415187	0	0	0	0	0	0	0	0	0	0	0	0.860825747668831	-0.289334197870498	-0.590508414472088	-0.379964084614265	0	0	1.67538670418059	0	0	0	0	0	0.079243502385985	0
-0.454267115321052	-0.29765564156333	-0.649653321790629	0.208914853415187	0	0	0	0	0	0	0	0	0	0	0	0.860825747668831	-0.289334197870498	-0.590508414472088	-0.379964084614265	0	0	1.67538670418059	0	0	0	0	0	0.100855366673071	0
-0.454267115321052	-0.29765564156333	-0.649653321790629	0.208914853415187	0	0	0	0	0	0	0	0	0	0	0	0.860825747668831	-0.289334197870498	-0.590508414472088	-0.379964084614265	0	0	1.67538670418059	0	0	0	0	0	0.108059321435434	0
-0.454267115321052	-0.29765564156333	-0.649653321790629	0.208914853415187	0	0	0	0	0	0	0	0	0	0	0	0.860825747668831	-0.289334197870498	-0.590508414472088	-0.379964084614265	0	0	1.67538670418059	0	0	0	0	0	0.108059321435434	0
-0.454267115321052	-0.29765564156333	-0.649653321790629	0.208914853415187	0	0	0	0	0	0	0	0	0	0	0	0.860825747668831	-0.289334197870498	-0.590508414472088	-0.379964084614265	0	0	1.67538670418059	0	0	0	0	0	0.108059321435434	0
-0.454267115321052	-0.29765564156333	-0.649653321790629	0.208914853415187	0	0	0	0	0	0	0	0	0	0	0	0.860825747668831	-0.289334197870498	-0.590508414472088	-0.379964084614265	0	0	1.67538670418059	0	0	0	0.0115196156556047	0	0.108059321435434	0
-0.454267115321052	-0.29765564156333	-0.649653321790629	0.208914853415187	0	0	0	0	0	0	0	0	0	0	0	0.860825747668831	-0.289334197870498	-0.590508414472088	-0.379964084614265	0	0	1.67538670418059	0	0	0	0.0115196156556047	0	0.111661298816616	0
-0.454267115321052	-0.29765564156333	-0.649653321790629	0.208914853415187	0	0	0	0	0	0	0	0	0	0	0	0.860825747668831	-0.289334197870498	-0.590508414472088	-0.379964084614265	0	0	1.67538670418059	0	0	0	0.0115196156556047	0	0.115263276197797	0
-0.454267115321052	-0.29765564156333	-0.649653321790629	0.208914853415187	0	0	0	0	0	0	0	0	0	0	0	0.860825747668831	-0.289334197870498	-0.590508414472088	-0.379964084614265	0	0	1.67538670418059	0	0	0	0.0115196156556047	0	0.115263276197797	0
-0.454267115321052	-0.29765564156333	-0.649653321790629	0.208914853415187	0	0	0	0	0	0	0	0	0	0	0	0.860825747668831	-0.289334197870498	-0.590508414472088	-0.379964084614265	0	0	NA	0	0	0	0.0172794234834071	0	0.115263276197797	0
-0.454267115321052	-0.29765564156333	-0.649653321790629	0.208914853415187	0	0	0	0	0	0	0	0	0	0	0	0.860825747668831	-0.289334197870498	-0.590508414472088	-0.379964084614265	0	0	NA	0	0	0	0.0172794234834071	0	0.115263276197797	0
-0.454267115321052	-0.29765564156333	-0.649653321790629	0.208914853415187	0	0	0	0	0	0	0	0	0	0	0	0.860825747668831	-0.289334197870498	-0.590508414472088	-0.379964084614265	0	0	1.67538670418059	0	0	0	0.0172794234834071	-0.018599776588304	0.12246723096016	0
-0.454267115321052	-0.29765564156333	-0.649653321790629	0.208914853415187	0	0	0	0	0	0	0	0	0	0	0	0.860825747668831	-0.289334197870498	-0.590508414472088	-0.379964084614265	0	0	1.67538670418059	0	0	0	0.0172794234834071	-0.018599776588304	0.12246723096016	0
-0.454267115321052	-0.29765564156333	-0.649653321790629	0.208914853415187	0	0	0	0	0	0	0	0	0	0	0	0.860825747668831	-0.289334197870498	-0.590508414472088	-0.379964084614265	0	0	1.67538670418059	0	0	0	0.0172794234834071	-0.018599776588304	0.12246723096016	0
-0.454267115321052	-0.29765564156333	-0.649653321790629	0.208914853415187	0	0	0	0	0	0	0	0	0	0	0	0.860825747668831	-0.289334197870498	-0.590508414472088	-0.379964084614265	0	0	1.67538670418059	0	0	0	0.0172794234834071	-0.018599776588304	0.12246723096016	0
-0.454267115321052	-0.29765564156333	-0.649653321790629	0.208914853415187	0	0	0	0	0	0	0	0	0	0	0	0.860825747668831	-0.289334197870498	-0.590508414472088	-0.379964084614265	0	0	1.67538670418059	0	0	0	0.0143995195695503	-0.018599776588304	0.144079095247246	0
-0.454267115321052	-0.29765564156333	-0.649653321790629	0.208914853415187	0	0	0	0	0	0	0	0	0	0	0	0.860825747668831	-0.289334197870498	-0.590508414472088	-0.379964084614265	0	0	1.67538670418059	0	0	0	0.0115196156556047	-0.018599776588304	0.162088982153151	0
-0.454267115321052	-0.29765564156333	-0.649653321790629	0.208914853415187	0	0	0	0	0	0	0	0	0	0	0	0.860825747668831	-0.289334197870498	-0.590508414472088	-0.379964084614265	0	0	1.67538670418059	0	0	0	0.0201593273973527	-0.018599776588304	0.176496891677877	0
-0.454267115321052	-0.29765564156333	-0.649653321790629	0.208914853415187	0	0	0	0	0	0	0	0	0	0	0	0.860825747668831	-0.289334197870498	-0.590508414472088	-0.379964084614265	0	0	1.67538670418059	0	0	0	0.0287990391390118	-0.018599776588304	0.180098869059059	0
-0.454267115321052	-0.29765564156333	-0.649653321790629	0.208914853415187	0	0	0	0	0	0	0	0	0	0	0	0.860825747668831	-0.289334197870498	-0.590508414472088	-0.379964084614265	0	0	1.67538670418059	0	0	0	0.0287990391390118	-0.018599776588304	0.180098869059059	0
-0.454267115321052	-0.29765564156333	-0.649653321790629	0.208914853415187	0	0	0	0	0	0	0	0	0	0	0	0.860825747668831	-0.289334197870498	-0.590508414472088	-0.379964084614265	0	0	1.67538670418059	0	0	0	0.103676540900438	-0.018599776588304	0.252138416682681	0
-0.299621278792331	-0.29038921076297	-0.313395066362509	-0.00664016433174457	0	0	0	0	0	0	0	0	0	0	0	0.860825747668831	-0.289334197870498	-0.590508414472088	-0.379964084614265	NA	0	1.67538670418059	NA	NA	NA	0.122875900326508	-0.018599776588304	0.266546326207406	0
-0.144975442263285	-0.283122779962882	0.0228631890657927	-0.222195182078823	0	0	0	0	0	0	0	0	0	0	0	0.860825747668831	-0.289334197870498	-0.590508414472088	-0.379964084614265	0	0	1.67538670418059	0	0	0	0.136315451924683	-0.018599776588304	0.273750280969767	0
-0.144975442263285	-0.283122779962882	0.0228631890657927	-0.222195182078823	0	0	0	0	0	0	0	0	0	0	0	0.860825747668831	-0.289334197870498	-0.590508414472088	-0.379964084614265	0	0	1.67538670418059	0	0	0	0.14975500352295	0	0.28095423573213	0
-0.144975442263285	-0.283122779962882	0.0228631890657927	-0.222195182078823	0	0	0	0	0	0	0	0	0	0	0	0.860825747668831	-0.289334197870498	-0.590508414472088	-0.379964084614265	0	0	1.67538670418059	0	0	0	0.14975500352295	0	0.28095423573213	0
-0.144975442263285	-0.283122779962882	0.0228631890657927	-0.222195182078823	0	0	0	0	0	0	0	0	0	0	0	0.860825747668831	-0.289334197870498	-0.590508414472088	-0.379964084614265	0	0	1.67538670418059	0	0	0	0.143995195695148	0	0.28095423573213	0
-0.144975442263285	-0.283122779962882	0.0228631890657927	-0.222195182078823	0	0	0	0	0	0	0	0	0	0	0	0.860825747668831	-0.289334197870498	-0.590508414472088	-0.379964084614265	NA	NA	NA	0	0	0	0.155514811350749	0	0.288158190494493	0
-0.144975442263285	-0.283122779962882	0.0228631890657927	-0.222195182078823	0	0	0	0	0	0	0	0	0	0	0	0.860825747668831	-0.289334197870498	-0.590508414472088	-0.379964084614265	0	0	1.67538670418059	0	0	0	0.155514811350749	0	0.288158190494493	0
-0.144975442263285	-0.283122779962882	0.0228631890657927	-0.222195182078823	0	0	0	0	0	0	0	0	0	0	0	0.860825747668831	-0.289334197870498	-0.590508414472088	-0.379964084614265	0	0	1.67538670418059	0	0	0	0.155514811350749	0	0.288158190494493	0
-0.144975442263285	-0.283122779962882	0.0228631890657927	-0.222195182078823	0	0	0	0	0	0	0	0	0	0	0	0.860825747668831	-0.289334197870498	-0.590508414472088	-0.379964084614265	0	0	1.67538670418059	0	0	0	0.155514811350749	0	0.288158190494493	0
-0.144975442263285	-0.283122779962882	0.0228631890657927	-0.222195182078823	0	0	0	0	0	0	0	0	0	0	0	0.860825747668831	-0.289334197870498	-0.590508414472088	-0.379964084614265	0	0	1.67538670418059	0	0	0	0.155514811350749	0	0.288158190494493	0
-0.144975442263285	-0.283122779962882	0.0228631890657927	-0.222195182078823	0	0	0	0	0	0	0	0	0	0	0	0.860825747668831	-0.289334197870498	-0.590508414472088	-0.379964084614265	0	0	1.67538670418059	0	0	0	0.155514811350749	0	0.288158190494493	0
-0.144975442263285	-0.283122779962882	0.0228631890657927	-0.222195182078823	0	0	0	0	0	0	0	0	0	0	0	0.860825747668831	-0.289334197870498	-0.590508414472088	-0.379964084614265	0	0	1.67538670418059	0	0	0	0.155514811350749	0	0.288158190494493	0
-0.144975442263285	-0.283122779962882	0.0228631890657927	-0.222195182078823	0	0	0	0	0	0	0	0	0	0	0	0.860825747668831	-0.289334197870498	-0.590508414472088	-0.379964084614265	0	0	1.67538670418059	0	0	0	0.155514811350749	0	0.288158190494493	0
-0.144975442263285	-0.283122779962882	0.0228631890657927	-0.222195182078823	0	0	0	0	0	0	0	0	0	0	0	0.860825747668831	-0.289334197870498	-0.590508414472088	-0.379964084614265	0	0	1.67538670418059	0	0	0	0.155514811350749	0	0.290559508748629	0
-0.144975442263285	-0.283122779962882	0.0228631890657927	-0.222195182078823	0	0	0	0	0	0	0	0	0	0	0	0.860825747668831	-0.289334197870498	-0.590508414472088	-0.379964084614265	0	0	1.67538670418059	0	0	0	0.155514811350749	0	0.295362145256856	0
-0.144975442263285	-0.283122779962882	0.0228631890657927	-0.222195182078823	0	0	0	0	0	0	0	0	0	0	0	0.860825747668831	-0.289334197870498	-0.590508414472088	-0.379964084614265	0	0	1.67538670418059	0	0	0	0.155514811350749	-0.018599776588304	0.295362145256856	0
-0.144975442263285	-0.283122779962882	0.0228631890657927	-0.222195182078823	0	0	0	0	0	0	0	0	0	0	0	0.860825747668831	-0.289334197870498	-0.590508414472088	-0.379964084614265	0	0	1.67538670418059	0	0	0	0.158394715264605	-0.176697877588842	0.277352258350949	0
-0.144975442263285	-0.283122779962882	0.0228631890657927	-0.222195182078823	0	0	0	0	0	0	0	0	0	0	0	0.860825747668831	-0.289334197870498	-0.590508414472088	-0.379964084614265	0	0	1.67538670418059	0	0	0	0.161274619178551	-0.278996648824517	0.234128529776776	0
-0.144975442263285	-0.283122779962882	0.0228631890657927	-0.222195182078823	0	0	0	0	0	0	0	0	0	0	0	0.860825747668831	-0.289334197870498	-0.590508414472088	-0.379964084614265	0	0	1.67538670418059	0	0	0	0.178554042661958	-0.390595308354294	0.216118642870869	0
-0.144975442263285	-0.283122779962882	0.0228631890657927	-0.222195182078823	0	0	0	0	0	0	0	0	0	0	0	0.860825747668831	-0.289334197870498	-0.590508414472088	-0.379964084614265	0	0	1.67538670418059	0	0	0	0.15167493946552	-0.396795233883746	0.136875140484884	1.7818967634196
-0.144975442263285	-0.283122779962882	0.0228631890657927	-0.222195182078823	0	0	0	0	0	0	0	0	0	0	0	0.860825747668831	-0.289334197870498	-0.590508414472088	-0.379964084614265	0	0	1.67538670418059	0	0	0	0.14975500352295	-0.371995531765989	0.136875140484884	1.7818967634196
-0.144975442263285	-0.283122779962882	0.0228631890657927	-0.222195182078823	0	0	0	0	0	0	0	0	0	0	0	-0.441628622334335	0.36564459675106	0.784699253459795	0.568011699992997	0	0	0	0	0	0	1.89497677534756	-0.111598659529777	-0.0936514119107096	0
-0.144975442263285	-0.283122779962882	0.0228631890657927	-0.222195182078823	0	0	0	0	0	0	0	0	0	0	0	-0.441628622334335	0.36564459675106	0.784699253459795	0.568011699992997	0	0	0	0	0	0	1.92377581448657	-0.520793744472375	-0.100855366673072	0
-0.144975442263285	-0.283122779962882	0.0228631890657927	-0.222195182078823	0	0	0	0	0	0	0	0	0	0	0	-0.441628622334335	0.36564459675106	0.784699253459795	0.568011699992997	0	0	0	0	0	0	2.03897197104271	-0.53939352106068	-0.144079095247246	0
-0.144975442263285	-0.283122779962882	0.0228631890657927	-0.222195182078823	0	0	0	0	0	0	0	0	0	0	0	-0.441628622334335	0.36564459675106	0.784699253459795	0.568011699992997	0	0	0	0	0	0	2.04473177887051	-0.530093632766528	-0.147681072628428	0
-0.144975442263285	-0.283122779962882	0.0228631890657927	-0.222195182078823	0	0	0	0	0	0	0	0	0	0	0	-0.441628622334335	0.36564459675106	0.784699253459795	0.568011699992997	0	0	0	0	0	0	1.30747637691156	-0.50219396788412	-0.273750280969768	0
-0.144975442263285	-0.283122779962882	0.0228631890657927	-0.222195182078823	0	0	0	0	0	0	0	0	0	0	0	-0.441628622334335	0.36564459675106	0.784699253459795	0.568011699992997	0	0	0	0	0	0	1.069404320029	-0.29139649988337	-0.285756872240404	0
-0.144975442263285	-0.283122779962882	0.0228631890657927	-0.222195182078823	0	0	0	0	0	0	0	0	0	0	0	-0.441628622334335	0.36564459675106	0.784699253459795	0.568011699992997	0	0	NA	0	0	0	-0.479504001664738	0.362695643471836	-0.289959179185082	0.445474190854901
-0.144975442263285	-0.283122779962882	0.0228631890657927	-0.222195182078823	0	0	0	0	0	0	0	0	0	0	0	-0.441628622334335	0.36564459675106	0.784699253459795	0.568011699992997	0	0	0	0	0	0	-1.53210888219593	0.520793744472375	-0.122467230960159	1.7818967634196
-0.144975442263285	-0.283122779962882	0.0228631890657927	-0.222195182078823	0	0	0	0	0	0	0	0	0	0	0	-0.441628622334335	0.36564459675106	0.784699253459795	0.568011699992997	0	0	0	0	0	0	-1.55514811350714	0.520793744472375	-0.129671185722522	1.7818967634196
-0.144975442263285	-0.283122779962882	0.0228631890657927	-0.222195182078823	0	0	0	0	0	0	0	0	0	0	0	-0.441628622334335	0.36564459675106	0.784699253459795	0.568011699992997	0	0	0	0	0	0	-1.57818734481835	0.520793744472375	-0.136875140484884	1.7818967634196
-0.144975442263285	-0.283122779962882	0.0228631890657927	-0.222195182078823	0	0	0	0	0	0	0	0	0	0	0	-0.441628622334335	0.36564459675106	0.784699253459795	0.568011699992997	0	0	0	0	0	0	-1.57818734481835	0.520793744472375	-0.136875140484884	1.7818967634196
-0.144975442263285	-0.283122779962882	0.0228631890657927	-0.222195182078823	0	0	0	0	0	0	0	0	0	0	0	-0.441628622334335	0.36564459675106	0.784699253459795	0.568011699992997	0	0	0	0	0	0	-1.63117757683418	0.520793744472375	-0.149842259057126	1.7818967634196
-0.144975442263285	-0.283122779962882	0.0228631890657927	-0.222195182078823	0	0	0	0	0	0	0	0	0	0	0	-0.441628622334335	0.36564459675106	0.784699253459795	0.568011699992997	0	0	0	0	0	0	-1.63002561526857	0.511493856178272	-0.129671185722522	1.7818967634196
-0.144975442263285	-0.283122779962882	0.0228631890657927	-0.222195182078823	0	0	0	0	0	0	0	0	0	0	0	-0.441628622334335	0.36564459675106	0.784699253459795	0.568011699992997	0	0	0	0	0	0	-1.62426580744077	0.50219396788412	-0.108059321435434	1.7818967634196
-0.144975442263285	-0.283122779962882	0.0228631890657927	-0.222195182078823	0	0	0	0	0	0	0	0	0	0	0	-0.441628622334335	0.36564459675106	0.784699253459795	0.568011699992997	0	0	0	0	0	0	-1.65306484657978	0.50219396788412	-0.115263276197797	1.7818967634196
-0.144975442263285	-0.283122779962882	0.0228631890657927	-0.222195182078823	0	0	0	0	0	0	0	0	0	0	0	-0.441628622334335	0.36564459675106	0.784699253459795	0.568011699992997	0	0	NA	0	0	NA	-1.66170455832153	0.557993297648983	-0.0864474571483478	1.7818967634196
-0.144975442263285	-0.283122779962882	0.0228631890657927	-0.222195182078823	0	0	0	0	0	0	0	0	0	0	0	-0.441628622334335	0.36564459675106	0.784699253459795	0.568011699992997	0	0	NA	0	0	NA	-1.64442513483812	0.641692292296353	0	1.7818967634196
-0.144975442263285	-0.283122779962882	0.0228631890657927	-0.222195182078823	0	0	0	0	0	0	0	0	0	0	0	-0.441628622334335	0.36564459675106	0.784699253459795	0.568011699992997	0	0	0	0	0	0	-1.57242753699055	0.725391286943724	0.136875140484884	1.7818967634196
-0.144975442263285	-0.283122779962882	0.0228631890657927	-0.222195182078823	0	0	0	0	0	0	0	0	0	0	0	-0.441628622334335	0.36564459675106	0.784699253459795	0.568011699992997	0	0	0	0	0	0	-1.56666772916275	0.734691175237827	0.144079095247246	1.7818967634196
-0.144975442263285	-0.283122779962882	0.0228631890657927	-0.222195182078823	0	0	0	0	0	0	0	0	0	0	0	-0.441628622334335	0.36564459675106	0.784699253459795	0.568011699992997	0	0	0	0	0	0	-1.53786869002373	0.762590840120283	0.187302823821419	1.7818967634196
-0.144975442263285	-0.283122779962882	0.0228631890657927	-0.222195182078823	0	0	0	0	0	0	0	0	0	0	0	-0.441628622334335	0.36564459675106	0.784699253459795	0.568011699992997	0	0	0	0	0	0	-1.59834667221561	0.799790393296893	0.234128529776776	1.7818967634196
-0.144975442263285	-0.283122779962882	0.0228631890657927	-0.222195182078823	0	0	0	0	0	0	0	0	0	0	0	-0.441628622334335	0.36564459675106	0.784699253459795	0.568011699992997	0	0	0	0	0	0	-1.77402081096372	0.874189499650111	0.259342371445044	1.7818967634196
-0.144975442263285	-0.283122779962882	0.0228631890657927	-0.222195182078823	0	0	0	0	0	0	0	0	0	0	0	-0.441628622334335	0.36564459675106	0.784699253459795	0.568011699992997	0	0	0	0	0	0	-1.77402081096372	0.874189499650111	0.259342371445044	1.7818967634196
-0.144975442263285	-0.283122779962882	0.0228631890657927	-0.222195182078823	0	0	0	0	0	0	0	0	0	0	0	-0.441628622334335	0.36564459675106	0.784699253459795	0.568011699992997	0	0	0	0	0	0	-1.66458446223538	0.911389052826719	0.374605647642888	1.7818967634196
-0.144975442263285	-0.283122779962882	0.0228631890657927	-0.222195182078823	0	0	0	0	0	0	0	0	0	0	0	-0.441628622334335	0.36564459675106	0.784699253459795	0.568011699992997	0	0	0	0	0	0	-1.33339551213662	1.33918391435762	0.479062991697143	1.7818967634196
-0.144975442263285	-0.283122779962882	0.0228631890657927	-0.222195182078823	0	0	0	0	0	0	0	0	0	0	0	-0.441628622334335	0.36564459675106	0.784699253459795	0.568011699992997	0	0	0	0	0	0	-1.15196156556081	1.39498324412249	0.561908471464309	1.7818967634196
-0.144975442263285	-0.283122779962882	0.0228631890657927	-0.222195182078823	0	0	0	0	0	0	0	0	0	0	0	-0.441628622334335	0.36564459675106	0.784699253459795	0.568011699992997	0	0	0	0	0	0	-1.15196156556081	1.39498324412249	0.561908471464309	1.7818967634196
-0.144975442263285	-0.283122779962882	0.0228631890657927	-0.222195182078823	0	0	0	0	0	0	0	0	0	0	0	-0.441628622334335	0.36564459675106	0.784699253459795	0.568011699992997	0	0	0	0	0	0	-1.15196156556081	1.39498324412249	0.561908471464309	1.7818967634196
-0.144975442263285	-0.283122779962882	0.0228631890657927	-0.222195182078823	0	0	0	0	0	0	0	0	0	0	0	-0.441628622334335	0.36564459675106	0.784699253459795	0.568011699992997	0	0	0	0	0	0	-1.15196156556081	1.39498324412249	0.561908471464309	1.7818967634196
-0.144975442263285	-0.283122779962882	0.0228631890657927	-0.222195182078823	0	0	0	0	0	0	0	0	0	0	0	-0.441628622334335	0.36564459675106	0.784699253459795	0.568011699992997	0	0	0	0	0	0	-1.10876300685233	1.39498324412249	0.605132200038482	1.7818967634196
-0.144975442263285	-0.283122779962882	0.0228631890657927	-0.222195182078823	0	0	0	0	0	0	0	0	0	0	0	-0.441628622334335	0.36564459675106	0.784699253459795	0.568011699992997	0	0	0	0	0	0	-1.06556444814377	1.39498324412249	0.648355928612655	1.7818967634196
-0.144975442263285	-0.283122779962882	0.0228631890657927	-0.222195182078823	0	0	0	0	0	0	0	0	0	0	0	-0.441628622334335	0.36564459675106	0.784699253459795	0.568011699992997	0	0	0	0	0	0	-0.708456362819945	1.40428313241664	0.781629091716359	1.7818967634196
-0.144975442263285	-0.283122779962882	0.0228631890657927	-0.222195182078823	0	0	0	0	0	0	0	0	0	0	0	-0.441628622334335	0.36564459675106	0.784699253459795	0.568011699992997	0	0	0	0	0	0	-0.679657323680933	1.4507825738874	0.778027114335178	1.7818967634196
-0.144975442263285	-0.283122779962882	0.0228631890657927	-0.222195182078823	0	0	0	0	0	0	0	0	0	0	0	-0.441628622334335	0.36564459675106	0.784699253459795	0.568011699992997	0	0	0	0	0	0	-0.610539629747216	1.43218279729909	0.763619204810452	1.7818967634196
-0.144975442263285	-0.283122779962882	0.0228631890657927	-0.222195182078823	0	0	0	0	0	0	0	0	0	0	0	-0.441628622334335	0.36564459675106	0.784699253459795	0.568011699992997	0	0	0	0	0	0	-0.54142193581359	1.41358302071079	0.749211295285729	1.7818967634196
-0.144975442263285	-0.283122779962882	0.0228631890657927	-0.222195182078823	0	0	0	0	0	0	0	0	0	0	0	-0.441628622334335	0.36564459675106	0.784699253459795	0.568011699992997	0	0	0	0	0	0	-0.455024818396556	1.43218279729909	0.734803385761003	1.7818967634196
-0.144975442263285	-0.283122779962882	0.0228631890657927	-0.222195182078823	0	0	0	0	0	0	0	0	0	0	0	-0.441628622334335	0.36564459675106	0.784699253459795	0.568011699992997	0	0	0	0	0	0	-0.0835172135031766	1.53448156853477	0.659161860756199	1.7818967634196
-0.144975442263285	-0.283122779962882	0.0228631890657927	-0.222195182078823	0	0	0	0	0	0	0	0	0	0	0	-0.441628622334335	0.36564459675106	0.784699253459795	0.568011699992997	0	NA	NA	NA	0	NA	0.115196156556043	1.58718093553493	0.61713879130907	1.7818967634196
-0.144975442263285	-0.283122779962882	0.0228631890657927	-0.222195182078823	0	0	0	0	0	0	0	0	0	0	0	-0.441628622334335	0.36564459675106	0.784699253459795	0.568011699992997	0	0	NA	NA	0	NA	0.394546836204587	1.63678033977039	0.612336154800845	1.7818967634196
-0.144975442263285	-0.283122779962882	0.0228631890657927	-0.222195182078823	0	0	0	0	0	0	0	0	0	0	0	-0.441628622334335	0.36564459675106	0.784699253459795	0.568011699992997	0	0	-1.67538670418059	0	0	-2.17260795257305	0.578860686694347	1.64608022806455	0.615938132182027	1.7818967634196
-0.144975442263285	-0.283122779962882	0.0228631890657927	-0.222195182078823	0	0	0	0	0	0	0	0	0	0	0	-0.441628622334335	0.36564459675106	0.784699253459795	0.568011699992997	0	0	-1.67538670418059	0	0	-2.17260795257305	0.622059245402821	1.63678033977039	0.612336154800845	1.7818967634196
-0.144975442263285	-0.283122779962882	0.0228631890657927	-0.222195182078823	0	0	0	0	0	0	0	0	0	0	0	-0.441628622334335	0.36564459675106	0.784699253459795	0.568011699992997	NA	0	NA	NA	NA	NA	0.673897515853131	1.57168112171133	0.468257059553599	1.7818967634196
-0.144975442263285	-0.283122779962882	0.0228631890657927	-0.222195182078823	0	0	0	0	0	0	0	0	0	0	0	-0.441628622334335	0.36564459675106	0.784699253459795	0.568011699992997	0	0	-1.67538670418059	0	0	-2.17260795257305	0.702696554992143	1.56238123341723	0.453849150028873	1.7818967634196
-0.144975442263285	-0.283122779962882	0.0228631890657927	-0.222195182078823	0	0	0	0	0	0	0	0	0	0	0	-0.441628622334335	0.36564459675106	0.784699253459795	0.568011699992997	0	0	-1.67538670418059	0	0	-2.17260795257305	0.69693674716434	1.56238123341723	0.443043217885331	1.7818967634196
-0.144975442263285	-0.283122779962882	0.0228631890657927	-0.222195182078823	0	0	0	0	0	0	0	0	0	0	0	-0.441628622334335	0.36564459675106	0.784699253459795	0.568011699992997	0	0	NA	0	0	-2.17260795257305	0.640298636857603	1.50658190365231	0.328980600814577	1.7818967634196
-0.144975442263285	-0.283122779962882	0.0228631890657927	-0.222195182078823	0	0	0	0	0	0	0	0	0	0	0	-0.441628622334335	0.36564459675106	0.784699253459795	0.568011699992997	0	0	-1.67538670418059	0	0	-2.17260795257305	0.466544434052161	1.30198436118101	0.136875140484884	0
-0.144975442263285	-0.283122779962882	0.0228631890657927	-0.222195182078823	0	0	0	0	0	0	0	0	0	0	0	-0.441628622334335	0.36564459675106	0.784699253459795	0.568011699992997	0	0	-1.67538670418059	0	0	-2.17260795257305	0.466544434052161	1.30198436118101	0.136875140484884	0
-0.144975442263285	-0.283122779962882	0.0228631890657927	-0.222195182078823	0	0	0	0	0	0	0	0	0	0	0	-0.441628622334335	0.36564459675106	0.784699253459795	0.568011699992997	0	0	-1.67538670418059	0	0	0	0.41470616360194	1.2275852548278	0.079243502385985	0
-0.144975442263285	-0.283122779962882	0.0228631890657927	-0.222195182078823	0	0	0	0	0	0	0	0	0	0	0	-0.441628622334335	0.36564459675106	0.784699253459795	0.568011699992997	0	0	-1.67538670418059	0	0	0	0.41470616360194	1.2275852548278	0.079243502385985	0
-0.144975442263285	-0.283122779962882	0.0228631890657927	-0.222195182078823	0	0	0	0	0	0	0	0	0	0	0	-0.441628622334335	0.36564459675106	0.784699253459795	0.568011699992997	0	0	-1.67538670418059	0	0	0	0.41470616360194	1.2275852548278	0.079243502385985	0
-0.144975442263285	-0.283122779962882	0.0228631890657927	-0.222195182078823	0	0	0	0	0	0	0	0	0	0	0	-0.441628622334335	0.36564459675106	0.784699253459795	0.568011699992997	0	0	-1.67538670418059	0	0	0	0.376307444749897	1.20278555271009	0.0600329563530346	0
-0.144975442263285	-0.283122779962882	0.0228631890657927	-0.222195182078823	0	0	0	0	0	0	0	0	0	0	0	-0.441628622334335	0.36564459675106	0.784699253459795	0.568011699992997	0	0	-1.67538670418059	0	0	0	0.20735308180097	0.836989946473501	-0.079243502385985	0
-0.144975442263285	-0.283122779962882	0.0228631890657927	-0.222195182078823	0	0	0	0	0	0	0	0	0	0	0	-0.441628622334335	0.36564459675106	0.784699253459795	0.568011699992997	0	0	-1.67538670418059	0	0	0	0.20735308180097	0.836989946473501	-0.079243502385985	0
-0.144975442263285	-0.283122779962882	0.0228631890657927	-0.222195182078823	0	0	0	0	0	0	0	0	0	0	0	-0.441628622334335	0.36564459675106	0.784699253459795	0.568011699992997	0	0	-1.67538670418059	0	0	0	0.161274619178551	0.818390169885197	-0.108059321435434	0
-0.144975442263285	-0.283122779962882	0.0228631890657927	-0.222195182078823	0	0	0	0	0	0	0	0	0	0	0	-0.441628622334335	0.36564459675106	0.784699253459795	0.568011699992997	0	0	-1.67538670418059	0	0	0	0.161274619178551	0.824590095414649	-0.112861957943708	0
-0.144975442263285	-0.283122779962882	0.0228631890657927	-0.222195182078823	0	0	0	0	0	0	0	0	0	0	0	-0.441628622334335	0.36564459675106	0.784699253459795	0.568011699992997	0	0	-1.67538670418059	0	0	0	0.167034427006353	0.836989946473501	-0.115263276197797	0
-0.144975442263285	-0.283122779962882	0.0228631890657927	-0.222195182078823	0	0	0	0	0	0	0	0	0	0	0	-0.441628622334335	0.36564459675106	0.784699253459795	0.568011699992997	0	0	-1.67538670418059	0	0	0	0.122601623763283	0.786504838590954	-0.107030185040819	0
-0.144975442263285	-0.283122779962882	0.0228631890657927	-0.222195182078823	0	0	0	0	0	0	0	0	0	0	0	-0.441628622334335	0.36564459675106	0.784699253459795	0.568011699992997	0	0	-1.67538670418059	0	0	0	0.103676540900438	0.799790393296893	-0.122467230960159	0
-0.144975442263285	-0.283122779962882	0.0228631890657927	-0.222195182078823	0	0	0	0	0	0	0	0	0	0	0	-0.441628622334335	0.36564459675106	0.784699253459795	0.568011699992997	NA	NA	NA	0	NA	NA	0.080637309589229	0.827690058179349	-0.136875140484884	0
-0.144975442263285	-0.283122779962882	0.0228631890657927	-0.222195182078823	-0.792299747783756	0	0	0	0	0	0	0	0	0	0	-0.441628622334335	0.36564459675106	0.784699253459795	0.568011699992997	0	0	-1.67538670418059	0	0	0	0.0271533797596668	0.903417720003145	-0.0998262302784557	0
-0.144975442263285	-0.283122779962882	0.0228631890657927	-0.222195182078823	-1.58459949556751	0	0	0	0	0	0	0	0	0	0	-0.441628622334335	0.36564459675106	0.784699253459795	0.568011699992997	0	0	NA	0	0	0	0.00921569252446441	0.937428740050325	-0.0835658752434318	0
-0.144975442263285	-0.283122779962882	0.0228631890657927	-0.222195182078823	-1.58459949556751	0	0	0	0	0	0	0	0	0	0	-0.441628622334335	0.36564459675106	0.784699253459795	0.568011699992997	0	0	-1.67538670418059	0	0	0	0.0230392313112095	0.911389052826719	-0.0720395476236232	0
-0.68400856035197	-0.0162811146860877	0.178968174328291	-0.675227201960814	-1.58459949556751	0	0	0	0	0	0	0	0	0	0	-0.441628622334335	0.36564459675106	0.784699253459795	0.568011699992997	NA	0	NA	0	0	0	0.0276470775734861	0.948588606003278	-0.0677171747662249	0
-1.22304167844066	0.250560550590706	0.33507315959079	-1.12825922184281	-1.58459949556751	0	0	0	0	0	0	0	0	0	0	-0.441628622334335	0.36564459675106	0.784699253459795	0.568011699992997	0	0	-1.67538670418059	0	0	0	0.0230392313112095	1.0229877123565	-0.0432237285741739	0
-1.22304167844066	0.250560550590706	0.33507315959079	-1.12825922184281	-1.58459949556751	0	0	0	0	0	0	0	0	0	0	-0.441628622334335	0.36564459675106	0.784699253459795	0.568011699992997	0	0	-1.67538670418059	0	0	0	0.0230392313112095	1.0229877123565	-0.0432237285741739	0
-1.22304167844066	0.250560550590706	0.33507315959079	-1.12825922184281	-1.58459949556751	0	0	0	0	0	0	0	0	0	0	-0.441628622334335	0.36564459675106	0.784699253459795	0.568011699992997	0	0	-1.67538670418059	0	0	0	0.0287990391390118	1.0229877123565	-0.0432237285741739	0
-1.22304167844066	0.250560550590706	0.33507315959079	-1.12825922184281	-1.58459949556751	0	0	0	0	0	0	0	0	0	0	-0.441628622334335	0.36564459675106	0.784699253459795	0.568011699992997	0	0	-1.67538670418059	0	0	0	0.0287990391390118	1.06018726553311	-0.0432237285741739	0
-1.22304167844066	0.250560550590706	0.33507315959079	-1.12825922184281	-1.58459949556751	0	0	0	0	0	0	0	0	0	0	-0.441628622334335	0.36564459675106	0.784699253459795	0.568011699992997	2.79825293495904	0	0.558462234726858	1.51582567895801	1.49097211017445	1.44840530171537	0.0287990391390118	1.16248603676873	-0.0522286720271264	0
-1.22304167844066	0.250560550590706	0.33507315959079	-1.12825922184281	-1.58459949556751	0	0	0	0	0	0	0	0	0	0	-0.441628622334335	0.36564459675106	0.784699253459795	0.568011699992997	4.19737940243853	0	1.67538670418059	2.27373851843701	2.23645816526166	2.17260795257305	0.0172794234834071	1.26478480800441	-0.0360197738118111	0
-1.22304167844066	0.250560550590706	0.33507315959079	-1.12825922184281	-1.58459949556751	0	0	0	0	0	0	0	0	0	0	-0.441628622334335	0.36564459675106	0.784699253459795	0.568011699992997	4.19737940243853	0	1.67538670418059	2.27373851843701	2.23645816526166	2.17260795257305	0.0172794234834071	1.26478480800441	-0.0360197738118111	0
-1.22304167844066	0.250560550590706	0.33507315959079	-1.12825922184281	-1.58459949556751	0	0	0	0	0	0	0	0	0	0	-0.441628622334335	0.36564459675106	0.784699253459795	0.568011699992997	4.19737940243853	0	1.67538670418059	2.27373851843701	2.23645816526166	2.17260795257305	0.0230392313112095	1.26478480800441	-0.00720395476236178	0
-1.22304167844066	0.250560550590706	0.33507315959079	-1.12825922184281	-1.58459949556751	0	0	0	0	0	0	0	0	0	0	-0.441628622334335	0.36564459675106	0.784699253459795	0.568011699992997	4.19737940243853	0	1.67538670418059	2.27373851843701	2.23645816526166	2.17260795257305	0.0230392313112095	1.30198436118101	-0.0144079095247246	0
-1.22304167844066	0.250560550590706	0.33507315959079	-1.12825922184281	-1.58459949556751	0	0	0	0	0	0	0	0	0	0	-0.441628622334335	0.36564459675106	0.784699253459795	0.568011699992997	4.19737940243853	0	1.67538670418059	2.27373851843701	2.23645816526166	2.17260795257305	0.0230392313112095	1.32058413776932	-0.00720395476236178	0
-1.22304167844066	0.250560550590706	0.33507315959079	-1.12825922184281	-1.58459949556751	0	0	0	0	0	0	0	0	0	0	-0.441628622334335	0.36564459675106	0.784699253459795	0.568011699992997	4.19737940243853	0	1.67538670418059	2.27373851843701	2.23645816526166	2.17260795257305	0.0230392313112095	1.32058413776932	-0.00720395476236178	0
-1.22304167844066	0.250560550590706	0.33507315959079	-1.12825922184281	-1.58459949556751	0	0	0	0	0	0	0	0	0	0	-0.441628622334335	0.36564459675106	0.784699253459795	0.568011699992997	4.19737940243853	0	1.67538670418059	2.27373851843701	2.23645816526166	2.17260795257305	0.0230392313112095	1.32058413776932	-0.00720395476236178	0
-1.22304167844066	0.250560550590706	0.33507315959079	-1.12825922184281	-1.58459949556751	-0.759574361376688	0	0	0	0	0	0	0	0	0	-0.441628622334335	0.36564459675106	0.784699253459795	0.568011699992997	4.19737940243853	0	1.67538670418059	2.27373851843701	2.23645816526166	2.17260795257305	0.0345588469668142	1.2275852548278	-0.0432237285741739	0
-1.22304167844066	0.250560550590706	0.33507315959079	-1.12825922184281	-1.58459949556751	-0.759574361376688	0	0	0	0	0	0	0	0	0	-0.441628622334335	0.36564459675106	0.784699253459795	0.568011699992997	4.19737940243853	0	1.67538670418059	2.27373851843701	2.23645816526166	2.17260795257305	0.0345588469668142	1.2275852548278	-0.0432237285741739	0
-1.22304167844066	0.250560550590706	0.33507315959079	-1.12825922184281	-1.58459949556751	-0.759574361376688	0	0	0	0	0	0	0	0	0	-0.441628622334335	0.36564459675106	0.784699253459795	0.568011699992997	4.19737940243853	0	1.67538670418059	2.27373851843701	2.23645816526166	2.17260795257305	0.036478782909384	1.23378518035725	-0.0480263650823997	0
-1.22304167844066	0.250560550590706	0.33507315959079	-1.12825922184281	-1.58459949556751	-1.51914872275338	0	0	0	0	0	0	0	0	0	-0.441628622334335	0.36564459675106	0.784699253459795	0.568011699992997	4.19737940243853	0	1.67538670418059	2.27373851843701	2.23645816526166	2.17260795257305	0.0403186547946165	1.2461850314161	-0.0576316380988986	0
-1.22304167844066	0.250560550590706	0.33507315959079	-1.12825922184281	-1.58459949556751	-1.51914872275338	0	0	0	0	0	0	0	0	0	-0.441628622334335	0.36564459675106	0.784699253459795	0.568011699992997	4.19737940243853	0	1.67538670418059	2.27373851843701	2.23645816526166	2.17260795257305	0.0403186547946165	1.23688514312195	-0.06123361548008	0
-1.22304167844066	0.250560550590706	0.33507315959079	-1.12825922184281	-1.58459949556751	-1.51914872275338	0	0	0	0	0	0	0	0	0	-0.441628622334335	0.36564459675106	0.784699253459795	0.568011699992997	4.19737940243853	0	1.67538670418059	2.27373851843701	2.23645816526166	2.17260795257305	0.0403186547946165	1.2275852548278	-0.0684375702424418	0
-1.22304167844066	0.250560550590706	0.33507315959079	-1.12825922184281	-1.58459949556751	-1.51914872275338	0	0	0	0	0	0	0	0	0	-0.441628622334335	0.36564459675106	0.784699253459795	0.568011699992997	4.19737940243853	0	1.57683454511115	2.27373851843701	2.09667952993281	1.97509813870277	0.0431985587085621	1.2275852548278	-0.0720395476236232	0
-1.22304167844066	0.250560550590706	0.33507315959079	-1.12825922184281	-1.58459949556751	-1.51914872275338	0	0	0	0	0	0	0	0	0	-0.441628622334335	0.36564459675106	0.784699253459795	0.568011699992997	4.19737940243853	0	1.4782823860417	2.27373851843701	1.95690089460395	1.7775883248325	0.0460784626224189	1.2275852548278	-0.0720395476236232	0
-1.22304167844066	0.250560550590706	0.33507315959079	-1.12825922184281	-1.58459949556751	-1.51914872275338	0	0	0	0	0	0	0	0	0	-0.441628622334335	0.36564459675106	0.784699253459795	0.568011699992997	4.19737940243853	0	1.4782823860417	2.27373851843701	1.95690089460395	1.7775883248325	0.0460784626224189	1.2275852548278	-0.0720395476236232	0
-1.22304167844066	0.250560550590706	0.33507315959079	-1.12825922184281	-1.58459949556751	-1.51914872275338	0	0	0	0	0	0	0	0	0	-0.441628622334335	0.36564459675106	0.784699253459795	0.568011699992997	0	0	0	0	0	0	0.0575980782780236	1.2275852548278	-0.0720395476236232	0
-1.22304167844066	0.250560550590706	0.33507315959079	-1.12825922184281	-1.58459949556751	-1.51914872275338	0	0	0	0	0	0	0	0	0	-0.441628622334335	0.36564459675106	0.784699253459795	0.568011699992997	0	0	0	0	0	0	0.0575980782780236	1.2275852548278	-0.0720395476236232	0
-1.22304167844066	0.250560550590706	0.33507315959079	-1.12825922184281	-1.58459949556751	-1.51914872275338	0	0	0	0	0	0	0	0	0	-0.441628622334335	0.36564459675106	0.784699253459795	0.568011699992997	0	0	0	0	0	0	0.0575980782780236	1.2275852548278	-0.0720395476236232	0
-1.22304167844066	0.250560550590706	0.33507315959079	-1.12825922184281	-1.58459949556751	-1.51914872275338	0	0	0	0	0	0	0	0	0	-0.441628622334335	0.36564459675106	0.784699253459795	0.568011699992997	0	0	0	0	0	0	0.0575980782780236	1.2275852548278	-0.0720395476236232	0
-1.22304167844066	0.250560550590706	0.33507315959079	-1.12825922184281	-1.58459949556751	-1.51914872275338	0	0	0	0	0	0	0	0	0	-0.441628622334335	0.36564459675106	0.784699253459795	0.568011699992997	0	0	0	0	0	0	0.0575980782780236	1.2275852548278	-0.0720395476236232	0
-1.22304167844066	0.250560550590706	0.33507315959079	-1.12825922184281	-1.58459949556751	-1.51914872275338	0	0	0	0	0	0	0	0	0	-0.441628622334335	0.36564459675106	0.784699253459795	0.568011699992997	NA	0	NA	0	NA	0	0.0575980782780236	1.20898547823949	-0.0648355928612603	0
-1.22304167844066	0.250560550590706	0.33507315959079	-1.12825922184281	-1.58459949556751	-1.51914872275338	0	0	0	0	0	0	0	0	0	-0.441628622334335	0.36564459675106	0.784699253459795	0.568011699992997	0	0	0	0	0	0	0.0518382704502213	1.20898547823949	-0.0720395476236232	0
-1.22304167844066	0.250560550590706	0.33507315959079	-1.12825922184281	-1.58459949556751	-1.51914872275338	0	0	0	0	0	0	0	0	0	-0.441628622334335	0.36564459675106	0.784699253459795	0.568011699992997	0	0	0	0	0	0	0.0518382704502213	1.20898547823949	-0.0720395476236232	0
-1.22304167844066	0.250560550590706	0.33507315959079	-1.12825922184281	-1.58459949556751	-1.51914872275338	0	0	0	0	0	0	0	0	0	-0.441628622334335	0.36564459675106	0.784699253459795	0.568011699992997	0	0	0	0	0	0	0.0518382704502213	1.20898547823949	-0.0720395476236232	0
-1.22304167844066	0.250560550590706	0.33507315959079	-1.12825922184281	-1.58459949556751	-1.51914872275338	0	0	0	0	0	0	0	0	0	-0.441628622334335	0.36564459675106	0.784699253459795	0.568011699992997	0	0	0	0	0	0	0.0374387508807598	1.15318614847458	-0.100855366673072	0
-1.22304167844066	0.250560550590706	0.33507315959079	-1.12825922184281	-1.58459949556751	-1.51914872275338	0	-1.16867231897565	0	0	0	0	0	0	0	-0.441628622334335	0.36564459675106	0.784699253459795	0.568011699992997	0	0	0	0	0	0	0.0201593273973527	1.06018726553311	-0.111661298816616	0
-1.22304167844066	0.250560550590706	0.33507315959079	-1.12825922184281	-1.58459949556751	-1.51914872275338	0	-2.33734463795131	0	0	0	0	0	0	0	-0.441628622334335	0.36564459675106	0.784699253459795	0.568011699992997	0	0	0	0	0	0	0.00383987188523252	0.855589723061807	-0.134473822230795	0
-1.22304167844066	0.250560550590706	0.33507315959079	-1.12825922184281	-1.58459949556751	-1.51914872275338	0	-2.33734463795131	0	0	0	0	0	0	0	-0.441628622334335	0.36564459675106	0.784699253459795	0.568011699992997	0	0	0	0	0	0	0.00575980782780236	0.734691175237827	-0.136875140484884	0
-1.22304167844066	0.250560550590706	0.33507315959079	-1.12825922184281	-1.58459949556751	-1.51914872275338	0	-2.33734463795131	0	0	0	0	0	0	0	-0.441628622334335	0.36564459675106	0.784699253459795	0.568011699992997	0	0	0	0	0	0	0.0230392313112095	0.613792627413898	-0.129671185722522	0
-1.22304167844066	0.250560550590706	0.33507315959079	-1.12825922184281	-1.58459949556751	-1.51914872275338	0	-2.33734463795131	0	0	0	0	0	0	0	-0.441628622334335	0.36564459675106	0.784699253459795	0.568011699992997	NA	0	NA	NA	NA	NA	0.0345588469668142	0.50219396788412	-0.136875140484884	0
-1.22304167844066	0.250560550590706	0.33507315959079	-1.12825922184281	-1.58459949556751	-1.51914872275338	0	-2.33734463795131	0	0	0	0	0	0	0	-0.441628622334335	0.36564459675106	0.784699253459795	0.568011699992997	0	0	0	0	0	0	0.0345588469668142	0.427794861530902	-0.144079095247246	0
-1.22304167844066	0.250560550590706	0.33507315959079	-1.12825922184281	-1.58459949556751	-1.51914872275338	0	-2.33734463795131	0	0	0	0	0	0	0	-0.441628622334335	0.36564459675106	0.784699253459795	0.568011699992997	0	0	0	0	0	0	0.0374387508807598	0.325496090295228	-0.133273163103703	0
-1.22304167844066	0.250560550590706	0.33507315959079	-1.12825922184281	-1.58459949556751	-1.51914872275338	0	-2.33734463795131	0	0	0	0	0	0	0	-0.441628622334335	0.36564459675106	0.784699253459795	0.568011699992997	0	0	0	0	0	0	0.0460784626224189	0.278996648824517	-0.129671185722522	0
-1.22304167844066	0.250560550590706	0.33507315959079	-1.12825922184281	-1.58459949556751	-1.51914872275338	0	-2.33734463795131	0	0	0	0	0	0	0	-0.441628622334335	0.36564459675106	0.784699253459795	0.568011699992997	0	0	0	0	0	0	0.0460784626224189	0.241797095647907	-0.122467230960159	0
-1.22304167844066	0.250560550590706	0.33507315959079	-1.12825922184281	-1.58459949556751	-1.51914872275338	0	-2.33734463795131	0	0	0	0	0	0	0	-0.441628622334335	0.36564459675106	0.784699253459795	0.568011699992997	NA	NA	NA	NA	0	0	0.0431985587085621	0.232497207353755	-0.122467230960159	0
-1.22304167844066	0.250560550590706	0.33507315959079	-1.12825922184281	-1.58459949556751	-1.51914872275338	0	-2.33734463795131	0	0	1.92713589855912	0	0	0	0	-0.441628622334335	0.36564459675106	0.784699253459795	0.568011699992997	NA	NA	NA	NA	0	NA	0.0431985587085621	0.19064771003007	-0.118865253578979	0
-1.22304167844066	0.250560550590706	0.33507315959079	-1.12825922184281	-1.58459949556751	-1.51914872275338	0	-2.33734463795131	0	0	1.92713589855912	0	0	0	0	-0.441628622334335	0.36564459675106	0.784699253459795	0.568011699992997	0	0	NA	0	0	NA	0.0403186547946165	0.154998138235837	-0.110460639689571	0
-1.22304167844066	0.250560550590706	0.33507315959079	-1.12825922184281	-1.58459949556751	-1.51914872275338	0	-2.33734463795131	0	0	1.92713589855912	0	0	0	0	-0.441628622334335	0.36564459675106	0.784699253459795	0.568011699992997	0	0	0	0	0	0	0.0403186547946165	0.148798212706385	-0.108059321435434	0
-1.22304167844066	0.250560550590706	0.33507315959079	-1.12825922184281	-1.58459949556751	-1.51914872275338	0	-2.33734463795131	0	0	1.92713589855912	0	0	0	0	-0.441628622334335	0.36564459675106	0.784699253459795	0.568011699992997	0	0	0	0	0	0	0.0403186547946165	0.148798212706385	-0.108059321435434	0
-1.22304167844066	0.250560550590706	0.33507315959079	-1.12825922184281	-1.58459949556751	-1.51914872275338	0	-2.33734463795131	0	0	1.92713589855912	0	0	0	0	-0.441628622334335	0.36564459675106	0.784699253459795	0.568011699992997	0	0	0	0	0	0	0.0403186547946165	0.139498324412233	-0.108059321435434	0
-1.22304167844066	0.250560550590706	0.33507315959079	-1.12825922184281	-1.58459949556751	-1.51914872275338	0	-2.33734463795131	0	0	1.92713589855912	0	0	0	0	-0.441628622334335	0.36564459675106	0.784699253459795	0.568011699992997	0	0	0	0	0	0	0.0374387508807598	0.120898547823929	-0.108059321435434	0
-1.22304167844066	0.250560550590706	0.33507315959079	-1.12825922184281	-1.58459949556751	-1.51914872275338	0	-2.33734463795131	0	0	1.92713589855912	0	0	0	0	-0.441628622334335	0.36564459675106	0.784699253459795	0.568011699992997	0	0	0	0	0	0	0.0345588469668142	0.111598659529777	-0.108059321435434	0
-1.22304167844066	0.250560550590706	0.33507315959079	-1.12825922184281	-1.58459949556751	-1.51914872275338	0	-2.33734463795131	0	0	1.92713589855912	0	0	0	0	-0.441628622334335	0.36564459675106	0.784699253459795	0.568011699992997	0	0	0	0	0	0	0.0345588469668142	0.111598659529777	-0.108059321435434	0
-1.22304167844066	0.250560550590706	0.33507315959079	-1.12825922184281	-1.58459949556751	-1.51914872275338	0	-2.33734463795131	0	0	1.92713589855912	0	0	0	0	-0.441628622334335	0.36564459675106	0.784699253459795	0.568011699992997	0	0	0	0	0	0	0.0287990391390118	0.0836989946473701	-0.100855366673072	0
-1.22304167844066	0.250560550590706	0.33507315959079	-1.12825922184281	-1.58459949556751	-1.51914872275338	0	-2.33734463795131	0	0	1.92713589855912	0	0	0	0	-0.441628622334335	0.36564459675106	0.784699253459795	0.568011699992997	0	0	0	0	0	0	0.0172794234834071	0.0371995531766079	-0.100855366673072	0
-1.22304167844066	0.250560550590706	0.33507315959079	-1.12825922184281	-1.58459949556751	-1.51914872275338	0	-2.33734463795131	0	0	1.92713589855912	0	0	0	0	-0.441628622334335	0.36564459675106	0.784699253459795	0.568011699992997	0	0	0	0	0	0	0.0153594875408372	0.018599776588304	-0.0984540484189354	0
-1.22304167844066	0.250560550590706	0.33507315959079	-1.12825922184281	-1.58459949556751	-1.51914872275338	0	-2.33734463795131	0	0	1.92713589855912	0	0	0	0	-0.441628622334335	0.36564459675106	0.784699253459795	0.568011699992997	0	0	0	0	0	0	0.0115196156556047	0.018599776588304	-0.0936514119107096	0
-1.22304167844066	0.250560550590706	0.33507315959079	-1.12825922184281	-1.58459949556751	-1.51914872275338	0	-2.33734463795131	0	0	1.92713589855912	0	0	0	0	-0.441628622334335	0.36564459675106	0.784699253459795	0.568011699992997	0	0	0	0	0	0	0.0115196156556047	0.018599776588304	-0.0936514119107096	0
-1.22304167844066	0.250560550590706	0.33507315959079	-1.12825922184281	-1.58459949556751	-1.51914872275338	0	-2.33734463795131	0	0	1.92713589855912	0	0	0	0	-0.441628622334335	0.36564459675106	0.784699253459795	0.568011699992997	NA	0	NA	NA	NA	NA	0.00959967971303488	0.00619992552945243	-0.079243502385985	0
-1.22304167844066	0.250560550590706	0.33507315959079	-1.12825922184281	-1.58459949556751	-1.51914872275338	0	-2.33734463795131	0	0	1.92713589855912	0	0	0	0	-0.441628622334335	0.36564459675106	0.784699253459795	0.568011699992997	0	0	0	0	0	0	0.00383987188523252	0	-0.0504276833365357	0
-1.22304167844066	0.250560550590706	0.33507315959079	-1.12825922184281	-1.58459949556751	-1.51914872275338	0	-2.33734463795131	0	0	1.92713589855912	0	0	0	0	-0.441628622334335	0.36564459675106	0.784699253459795	0.568011699992997	0	0	0	0	0	0	0	0	-0.0288158190494493	0
-1.22304167844066	0.250560550590706	0.33507315959079	-1.12825922184281	-1.58459949556751	-1.51914872275338	0	-2.33734463795131	0	0	1.92713589855912	0	0	0	0	-0.441628622334335	0.36564459675106	0.784699253459795	0.568011699992997	0	0	0	0	0	0	0	0	-0.0288158190494493	0
-1.22304167844066	0.250560550590706	0.33507315959079	-1.12825922184281	-1.58459949556751	-1.51914872275338	0	-2.33734463795131	0	0	1.92713589855912	0	0	0	0	-0.441628622334335	0.36564459675106	0.784699253459795	0.568011699992997	0	0	0	0	0	0	0	0	-0.0288158190494493	0
-1.22304167844066	0.250560550590706	0.33507315959079	-1.12825922184281	-1.58459949556751	-1.51914872275338	0	-2.33734463795131	0	0	1.92713589855912	0	0	0	0	-0.441628622334335	0.36564459675106	0.784699253459795	0.568011699992997	0	NA	NA	NA	0	NA	0.00863971174174794	0	-0.0288158190494493	0
-1.22304167844066	0.250560550590706	0.33507315959079	-1.12825922184281	-1.58459949556751	-1.51914872275338	0	-2.33734463795131	0	0	1.92713589855912	0	0	0	0	-0.441628622334335	0.36564459675106	0.784699253459795	0.568011699992997	0	0	0	0	0	0	0.0115196156556047	0	-0.0288158190494493	0
-1.22304167844066	0.250560550590706	0.33507315959079	-1.12825922184281	-1.58459949556751	-1.51914872275338	0	-2.33734463795131	0	0	1.92713589855912	0	0	0	0	-0.441628622334335	0.36564459675106	0.784699253459795	0.568011699992997	0	0	0	0	0	0	0.0115196156556047	0	-0.0288158190494493	0
-1.22304167844066	0.250560550590706	0.33507315959079	-1.12825922184281	-1.58459949556751	-1.51914872275338	0	-2.33734463795131	0	0	1.92713589855912	0	0	0	0	-0.441628622334335	0.36564459675106	0.784699253459795	0.568011699992997	0	0	0	0	0	0	0.00575980782780236	0	-0.0216118642870864	0
-1.22304167844066	0.250560550590706	0.33507315959079	-1.12825922184281	-1.58459949556751	-1.51914872275338	0	-2.33734463795131	0	0	1.92713589855912	0	0	0	0	-0.441628622334335	0.36564459675106	0.784699253459795	0.568011699992997	0	0	0	0	0	0	0.00575980782780236	0	-0.0216118642870864	0
-1.22304167844066	0.250560550590706	0.33507315959079	-1.12825922184281	-1.58459949556751	-1.51914872275338	0	-2.33734463795131	0	0	1.92713589855912	0	0	0	0	-0.441628622334335	0.36564459675106	0.784699253459795	0.568011699992997	0	0	0	0	0	0	0.00575980782780236	0	-0.0192105460329504	0
-1.22304167844066	0.250560550590706	0.33507315959079	-1.12825922184281	-1.58459949556751	-1.51914872275338	0	-2.33734463795131	0	0	1.92713589855912	0	0	0	0	-0.441628622334335	0.36564459675106	0.784699253459795	0.568011699992997	0	0	0	0	0	0	0.00575980782780236	0	-0.0144079095247246	0
-1.22304167844066	0.250560550590706	0.33507315959079	-1.12825922184281	-1.58459949556751	-1.51914872275338	0	-2.33734463795131	0	0	1.92713589855912	0	0	0	0	-0.441628622334335	0.36564459675106	0.784699253459795	0.568011699992997	0	0	0	0	0	0	0.00575980782780236	0	-0.0144079095247246	0
-1.22304167844066	0.250560550590706	0.33507315959079	-1.12825922184281	-1.58459949556751	-1.51914872275338	0	-2.33734463795131	0	0	1.92713589855912	0	0	0	0	-0.441628622334335	0.36564459675106	0.784699253459795	0.568011699992997	0	0	0	0	0	0	0.00575980782780236	0	-0.0144079095247246	0
-1.22304167844066	0.250560550590706	0.33507315959079	-1.12825922184281	-1.58459949556751	-1.51914872275338	0	-2.33734463795131	0	0	1.92713589855912	0	0	0	0	-0.441628622334335	0.36564459675106	0.784699253459795	0.568011699992997	0	0	0	0	0	0	0.00575980782780236	0	-0.0144079095247246	0
-1.22304167844066	0.250560550590706	0.33507315959079	-1.12825922184281	-1.58459949556751	-1.51914872275338	0	-2.33734463795131	0	0	1.92713589855912	0	0	0	0	-0.441628622334335	0.36564459675106	0.784699253459795	0.568011699992997	0	0	0	NA	NA	NA	0.00575980782780236	0	-0.00720395476236178	0
-1.22304167844066	0.250560550590706	0.33507315959079	-1.12825922184281	-1.58459949556751	-1.51914872275338	0	-2.33734463795131	0	0	1.92713589855912	0	0	0	0	-0.441628622334335	0.36564459675106	0.784699253459795	0.568011699992997	0	0	0	NA	NA	NA	0.00575980782780236	0	-0.00720395476236178	0
-1.22304167844066	0.250560550590706	0.33507315959079	-1.12825922184281	-1.58459949556751	-1.51914872275338	0	-2.33734463795131	0	0	1.92713589855912	0	0	0	0	-0.441628622334335	0.36564459675106	0.784699253459795	0.568011699992997	0	0	0	0	0	0	0.00575980782780236	0	-0.00720395476236178	0
-1.22304167844066	0.250560550590706	0.33507315959079	-1.12825922184281	-1.58459949556751	-1.51914872275338	0	-2.33734463795131	0	0	1.92713589855912	0	0	0	0	-0.441628622334335	0.36564459675106	0.784699253459795	0.568011699992997	0	0	0	0	0	0	0.00575980782780236	0	-0.00720395476236178	0
-1.22304167844066	0.250560550590706	0.33507315959079	-1.12825922184281	-1.58459949556751	-1.51914872275338	0	-2.33734463795131	0	0	1.92713589855912	0	0	0	0	-0.441628622334335	0.36564459675106	0.784699253459795	0.568011699992997	0	0	0	0	0	0	0.00575980782780236	0	-0.00720395476236178	0
-1.22304167844066	0.250560550590706	0.33507315959079	-1.12825922184281	-1.58459949556751	-1.51914872275338	0	-2.33734463795131	0	0	1.92713589855912	0	0	0	0	-0.441628622334335	0.36564459675106	0.784699253459795	0.568011699992997	0	0	0	0	0	0	0	0	-0.00720395476236178	0
-1.22304167844066	0.250560550590706	0.33507315959079	-1.12825922184281	-1.58459949556751	-1.51914872275338	0	-2.33734463795131	0	0	1.92713589855912	0	0	0	0	-0.441628622334335	0.36564459675106	0.784699253459795	0.568011699992997	0	0	0	0	0	0	0	0.018599776588304	-0.00720395476236178	0
-1.22304167844066	0.250560550590706	0.33507315959079	-1.12825922184281	-1.58459949556751	-1.51914872275338	0	-2.33734463795131	0	0	1.92713589855912	0	0	0	0	-0.441628622334335	0.36564459675106	0.784699253459795	0.568011699992997	0	0	0	0	0	0	0	0.018599776588304	-0.00720395476236178	0
-1.22304167844066	0.250560550590706	0.33507315959079	-1.12825922184281	-1.58459949556751	-1.51914872275338	0	-2.33734463795131	0	0	1.92713589855912	0	0	0	0	-0.441628622334335	0.36564459675106	0.784699253459795	0.568011699992997	0	0	0	0	0	0	0	0.018599776588304	-0.00720395476236178	0
0.0117532331202484	0.857417081277622	0.856274931149151	-0.440602093070206	-1.58459949556751	-1.51914872275338	0	-2.33734463795131	0	0	1.92713589855912	0	0	0	0	-0.441628622334335	0.36564459675106	0.784699253459795	0.568011699992997	0	0	0	0	0	0	0	0.0371995531766079	-0.00720395476236178	0
0.0117532331202484	0.857417081277622	0.856274931149151	-0.440602093070206	-1.58459949556751	-1.51914872275338	0	-2.33734463795131	0	0	1.92713589855912	0	0	0	0	-0.441628622334335	0.36564459675106	0.784699253459795	0.568011699992997	0	0	0	0	0	0	0	0.0371995531766079	0	0
0.0117532331202484	0.857417081277622	0.856274931149151	-0.440602093070206	-1.58459949556751	-1.51914872275338	0	-2.33734463795131	0	0	1.92713589855912	0	0	0	0	-0.441628622334335	0.36564459675106	0.784699253459795	0.568011699992997	0	0	0	NA	NA	0	0	0.0371995531766079	0	0
0.0117532331202484	0.857417081277622	0.856274931149151	-0.440602093070206	-1.58459949556751	-1.51914872275338	0	-2.33734463795131	0	0	1.92713589855912	0	0	0	0	-0.441628622334335	0.36564459675106	0.784699253459795	0.568011699992997	0	0	0	0	NA	0	0	0.0433994787060115	0	0
0.0117532331202484	0.857417081277622	0.856274931149151	-0.440602093070206	-1.58459949556751	-1.51914872275338	0	-2.33734463795131	0	0	1.92713589855912	0	0	0	0	-0.441628622334335	0.36564459675106	0.784699253459795	0.568011699992997	0	0	0	0	0	0	0	0.051149385617837	-0.00180098869059071	0
0.0117532331202484	0.857417081277622	0.856274931149151	-0.440602093070206	-1.58459949556751	-1.51914872275338	0	-2.33734463795131	0	0	1.92713589855912	0	0	0	0	-0.441628622334335	0.36564459675106	0.784699253459795	0.568011699992997	0	0	0	0	0	0	0	0.0557993297649141	-0.00720395476236178	0
0.0117532331202484	0.857417081277622	0.856274931149151	-0.440602093070206	-1.58459949556751	-1.51914872275338	0	-2.33734463795131	0	0	1.92713589855912	0	0	0	0	-0.441628622334335	0.36564459675106	0.784699253459795	0.568011699992997	0	0	0	0	0	0	0	0.0557993297649141	-0.00720395476236178	0
0.0117532331202484	0.857417081277622	0.856274931149151	-0.440602093070206	-1.58459949556751	-1.51914872275338	0	-2.33734463795131	0	0	1.92713589855912	0	0	0	0	-0.441628622334335	0.36564459675106	0.784699253459795	0.568011699992997	0	0	0	0	0	0	0	0.0557993297649141	-0.00720395476236178	0
0.0117532331202484	0.857417081277622	0.856274931149151	-0.440602093070206	-1.58459949556751	-1.51914872275338	0	-2.33734463795131	0	0	1.92713589855912	0	0	0	0	-0.441628622334335	0.36564459675106	0.784699253459795	0.568011699992997	0	0	0	0	0	0	0	0.0557993297649141	-0.00720395476236178	0
0.0117532331202484	0.857417081277622	0.856274931149151	-0.440602093070206	-1.58459949556751	-1.51914872275338	0	-2.33734463795131	0	0	1.92713589855912	0	0	0	0	-0.441628622334335	0.36564459675106	0.784699253459795	0.568011699992997	0	0	0	0	0	0	0	0.0557993297649141	-0.00720395476236178	0
0.0117532331202484	0.857417081277622	0.856274931149151	-0.440602093070206	-1.58459949556751	-1.51914872275338	0	-2.33734463795131	0	0	1.92713589855912	0	0	0	0	-0.441628622334335	0.36564459675106	0.784699253459795	0.568011699992997	0	0	0	0	0	0	0	0.0743991063532181	0.00720395476236286	0
0.0117532331202484	0.857417081277622	0.856274931149151	-0.440602093070206	-1.58459949556751	-1.51914872275338	0	-2.33734463795131	0	0	1.92713589855912	0	0	0	0	-0.441628622334335	0.36564459675106	0.784699253459795	0.568011699992997	0	0	0	0	0	0	0	0.0743991063532181	0.00720395476236286	0
0.0117532331202484	0.857417081277622	0.856274931149151	-0.440602093070206	-1.58459949556751	-1.51914872275338	0	-2.33734463795131	0	0	1.92713589855912	0	0	0	0	-0.441628622334335	0.36564459675106	0.784699253459795	0.568011699992997	0	0	0	0	0	0	0	0.0743991063532181	0.00720395476236286	0
0.0117532331202484	0.857417081277622	0.856274931149151	-0.440602093070206	-1.58459949556751	-1.51914872275338	0	-1.16867231897565	0	0	1.92713589855912	0	0	0	0	-0.441628622334335	0.36564459675106	0.784699253459795	0.568011699992997	0	0	0	0	0	0	0	0.0929988829415221	0.0216118642870864	0
0.0117532331202484	0.857417081277622	0.856274931149151	-0.440602093070206	-1.58459949556751	-1.51914872275338	0	0	0	0	1.92713589855912	0	0	0	0	-0.441628622334335	0.36564459675106	0.784699253459795	0.568011699992997	0	0	0	0	0	0	0	0.0929988829415221	0.0216118642870864	0
0.0117532331202484	0.857417081277622	0.856274931149151	-0.440602093070206	0	0	0	0	0	0	1.92713589855912	0	0	0	0	-0.441628622334335	0.36564459675106	0.784699253459795	0.568011699992997	0	0	NA	0	0	0	0	0.0929988829415221	0.0288158190494493	0
0.0117532331202484	0.857417081277622	0.856274931149151	-0.440602093070206	0	0	0	0	0	0	1.92713589855912	0	0	0	0	-0.441628622334335	0.36564459675106	0.784699253459795	0.568011699992997	0	0	NA	0	0	0	0	0.0929988829415221	0.0288158190494493	0
0.0117532331202484	0.857417081277622	0.856274931149151	-0.440602093070206	0	0	0	0	0	0	1.92713589855912	0	0	0	0	-0.441628622334335	0.36564459675106	0.784699253459795	0.568011699992997	0	0	0	0	0	0	0	0.0929988829415221	0.0360197738118121	0
0.0117532331202484	0.857417081277622	0.856274931149151	-0.440602093070206	0	0	0	0	0	0	1.92713589855912	0	0	0	0	-0.441628622334335	0.36564459675106	0.784699253459795	0.568011699992997	0	0	0	0	0	0	0	0.0929988829415221	0.0360197738118121	0
0.0117532331202484	0.857417081277622	0.856274931149151	-0.440602093070206	0	0	0	0	0	0	1.92713589855912	0	0	0	0	-0.441628622334335	0.36564459675106	0.784699253459795	0.568011699992997	0	0	0	0	0	0	0	0.0929988829415221	0.0360197738118121	0
0.0117532331202484	0.857417081277622	0.856274931149151	-0.440602093070206	0	0	0	0	0	0	1.92713589855912	0	0	0	0	-0.441628622334335	0.36564459675106	0.784699253459795	0.568011699992997	0	0	0	0	0	0	0	0.0929988829415221	0.0360197738118121	0
0.0117532331202484	0.857417081277622	0.856274931149151	-0.440602093070206	0	0	0	0	0	0	1.92713589855912	0	0	0	0	-0.441628622334335	0.36564459675106	0.784699253459795	0.568011699992997	0	0	0	0	0	0	0.0115196156556047	0.130198436118081	0.0360197738118121	0
0.0117532331202484	0.857417081277622	0.856274931149151	-0.440602093070206	0	0	0	0	0	0	1.92713589855912	0	0	0	0	-0.441628622334335	0.36564459675106	0.784699253459795	0.568011699992997	0	0	0	0	0	0	0.0115196156556047	0.130198436118081	0.0360197738118121	0
0.0117532331202484	0.857417081277622	0.856274931149151	-0.440602093070206	0	0	0	0	0	0	1.92713589855912	0	0	0	0	-0.441628622334335	0.36564459675106	0.784699253459795	0.568011699992997	0	0	0	0	0	0	0.0143995195695503	0.130198436118081	0.0360197738118121	0
0.0117532331202484	0.857417081277622	0.856274931149151	-0.440602093070206	0	0	0	0	0	0	1.92713589855912	0	0	0	0	-0.441628622334335	0.36564459675106	0.784699253459795	0.568011699992997	0	0	0	0	0	0	0.0172794234834071	0.130198436118081	0.0360197738118121	0
0.0117532331202484	0.857417081277622	0.856274931149151	-0.440602093070206	0	0	0	0	0	0	1.92713589855912	0	0	0	0	-0.441628622334335	0.36564459675106	0.784699253459795	0.568011699992997	0	0	NA	0	0	0	0.0172794234834071	0.176697877588843	0.0360197738118121	0
0.0117532331202484	0.857417081277622	0.856274931149151	-0.440602093070206	0	0	0	0	0	0	1.92713589855912	0	0	0	0	-0.441628622334335	0.36564459675106	0.784699253459795	0.568011699992997	0	0	0	0	0	0	0.0172794234834071	0.167397989294691	0.0360197738118121	0
0.0117532331202484	0.857417081277622	0.856274931149151	-0.440602093070206	0	0	0	0	0	0	1.92713589855912	0	0	0	0	-0.441628622334335	0.36564459675106	0.784699253459795	0.568011699992997	0	0	0	0	0	0	0.0172794234834071	0.167397989294691	0.0360197738118121	0
0.0117532331202484	0.857417081277622	0.856274931149151	-0.440602093070206	0	0	0	0	0	0	1.92713589855912	0	0	0	0	-0.441628622334335	0.36564459675106	0.784699253459795	0.568011699992997	0	0	0	0	0	0	0.0201593273973527	0.167397989294691	0.0360197738118121	0
0.0117532331202484	0.857417081277622	0.856274931149151	-0.440602093070206	0	0	0	0	0	0	1.92713589855912	0	0	0	0	-0.441628622334335	0.36564459675106	0.784699253459795	0.568011699992997	0	0	0	0	0	0	0.0230392313112095	0.241797095647907	0.0480263650823997	0
0.0117532331202484	0.857417081277622	0.856274931149151	-0.440602093070206	0	0	0	0	0	0	1.92713589855912	0	0	0	0	-0.441628622334335	0.36564459675106	0.784699253459795	0.568011699992997	0	0	0	0	0	0	0.0230392313112095	0.260396872236213	0.0504276833365357	0
0.0117532331202484	0.857417081277622	0.856274931149151	-0.440602093070206	0	0	0	0	0	0	1.92713589855912	0	0	0	0	-0.441628622334335	0.36564459675106	0.784699253459795	0.568011699992997	0	0	0	0	0	0	0.0230392313112095	0.260396872236213	0.0504276833365357	0
0.0117532331202484	0.857417081277622	0.856274931149151	-0.440602093070206	0	0	0	0	0	0	0.963567949279558	0	0	0	0	-0.441628622334335	0.36564459675106	0.784699253459795	0.568011699992997	0	0	0	0	0	0	0.0230392313112095	0.260396872236213	0.0540296607177171	0
0.0117532331202484	0.857417081277622	0.856274931149151	-0.440602093070206	0	0	0	0	0	0	0	0	0	0	0	-0.441628622334335	0.36564459675106	0.784699253459795	0.568011699992997	0	0	0	0	0	0	0.0230392313112095	0.260396872236213	0.0576316380988986	0
0.0117532331202484	0.857417081277622	0.856274931149151	-0.440602093070206	0	0	0	0	0	0	0	0	0	0	0	-0.441628622334335	0.36564459675106	0.784699253459795	0.568011699992997	0	0	0	0	0	0	0.0230392313112095	0.316196202001076	0.0648355928612614	0
0.0117532331202484	0.857417081277622	0.856274931149151	-0.440602093070206	0	0	0	0	0	0	0	0	0	0	0	-0.441628622334335	0.36564459675106	0.784699253459795	0.568011699992997	0	0	0	0	0	0	0.0230392313112095	0.316196202001076	0.0648355928612614	0
0.0117532331202484	0.857417081277622	0.856274931149151	-0.440602093070206	0	0	0	0	0	0	0	0	0	0	0	-0.441628622334335	0.36564459675106	0.784699253459795	0.568011699992997	0	0	0	0	0	0	0.0230392313112095	0.316196202001076	0.0648355928612614	0
0.0117532331202484	0.857417081277622	0.856274931149151	-0.440602093070206	0	0	0	0	0	0	0	0	0	0	0	-0.441628622334335	0.36564459675106	0.784699253459795	0.568011699992997	0	0	0	0	0	0	0.0230392313112095	0.316196202001076	0.0648355928612614	0
0.0117532331202484	0.857417081277622	0.856274931149151	-0.440602093070206	0	0	0	0	0	0	0	0	0	0	0	-0.441628622334335	0.36564459675106	0.784699253459795	0.568011699992997	0	0	0	0	0	0	0.0230392313112095	0.316196202001076	0.0648355928612614	0
0.0117532331202484	0.857417081277622	0.856274931149151	-0.440602093070206	0	0	0	0	0	0	0	0	0	0	0	-0.441628622334335	0.36564459675106	0.784699253459795	0.568011699992997	0	0	0	0	0	0	0.0230392313112095	0.353395755177684	0.0648355928612614	0
0.0117532331202484	0.857417081277622	0.856274931149151	-0.440602093070206	0	0	0	0	0	0	0	0	0	0	0	-0.441628622334335	0.36564459675106	0.784699253459795	0.568011699992997	0	0	0	0	0	0	0.0230392313112095	0.353395755177684	0.0648355928612614	0
0.0117532331202484	0.857417081277622	0.856274931149151	-0.440602093070206	0	0	0	0	0	0	0	0	0	0	0	-0.441628622334335	0.36564459675106	0.784699253459795	0.568011699992997	0	0	0	0	0	0	0.0230392313112095	0.353395755177684	0.0648355928612614	0
0.0117532331202484	0.857417081277622	0.856274931149151	-0.440602093070206	0	0	0	0	0	0	0	0	0	0	0	-0.441628622334335	0.36564459675106	0.784699253459795	0.568011699992997	0	0	0	0	0	0	0.0230392313112095	0.353395755177684	0.0648355928612614	0
0.0117532331202484	0.857417081277622	0.856274931149151	-0.440602093070206	0	0	0	0	0	0	0	0	0	0	0	-0.441628622334335	0.36564459675106	0.784699253459795	0.568011699992997	0	0	0	0	0	0	0.0230392313112095	0.362695643471836	0.0684375702424428	0
0.0117532331202484	0.857417081277622	0.856274931149151	-0.440602093070206	0	0	0	0	0	0	0	0	0	0	0	-0.441628622334335	0.36564459675106	0.784699253459795	0.568011699992997	0	0	0	0	0	0	0.0230392313112095	0.37199553176599	0.0648355928612614	0
0.0117532331202484	0.857417081277622	0.856274931149151	-0.440602093070206	0	0	0	0	0	0	0	0	0	0	0	-0.441628622334335	0.36564459675106	0.784699253459795	0.568011699992997	0	0	0	0	0	0	0.0230392313112095	0.37199553176599	0.0648355928612614	0
-0.0590943760116335	-0.300492200056598	-0.220799501080559	-0.683085728569323	0	0	0	0	0	0	0	0	0	0	0	-0.441628622334335	0.36564459675106	0.784699253459795	0.568011699992997	0	0	0	0	0	0	0.0230392313112095	0.353395755177684	0.0648355928612614	0
-0.0590943760116335	-0.300492200056598	-0.220799501080559	-0.683085728569323	0	0	0	0	0	0	0	0	0	0	0	-0.441628622334335	0.36564459675106	0.784699253459795	0.568011699992997	0	0	0	0	0	0	0.0230392313112095	0.353395755177684	0.0648355928612614	0
-0.0590943760116335	-0.300492200056598	-0.220799501080559	-0.683085728569323	0	0	0	0	0	0	0	0	0	0	0	-0.441628622334335	0.36564459675106	0.784699253459795	0.568011699992997	0	0	0	0	0	0	0.026879103196442	0.365795606236589	0.0648355928612614	0
-0.0590943760116335	-0.300492200056598	-0.220799501080559	-0.683085728569323	0	0	0	0	0	0	0	0	0	0	0	-0.441628622334335	0.36564459675106	0.784699253459795	0.568011699992997	0	0	0	0	0	0	0.0230392313112095	0.353395755177684	0.0648355928612614	0
-0.0590943760116335	-0.300492200056598	-0.220799501080559	-0.683085728569323	0	0	0	0	0	0	0	0	0	0	0	-0.441628622334335	0.36564459675106	0.784699253459795	0.568011699992997	0	0	0	0	0	0	0.0230392313112095	0.353395755177684	0.0648355928612614	0
-0.0590943760116335	-0.300492200056598	-0.220799501080559	-0.683085728569323	0	0	0	0	0	0	0	0	0	0	0	-0.441628622334335	0.36564459675106	0.784699253459795	0.568011699992997	0	0	0	0	0	0	0.0230392313112095	0.353395755177684	0.0720395476236221	0
-0.0590943760116335	-0.300492200056598	-0.220799501080559	-0.683085728569323	0	0	0	0	0	0	0	0	0	0	0	-0.441628622334335	0.36564459675106	0.784699253459795	0.568011699992997	0	0	0	0	0	0	0.0230392313112095	0.347195829648283	0.0648355928612614	0
-0.0590943760116335	-0.300492200056598	-0.220799501080559	-0.683085728569323	0	0	0	0	0	0	0	0	0	0	0	-0.441628622334335	0.36564459675106	0.784699253459795	0.568011699992997	0	0	0	0	0	0	0.0230392313112095	0.325496090295228	0.06123361548008	0
-0.0590943760116335	-0.300492200056598	-0.220799501080559	-0.683085728569323	0	0	0	0	0	0	0	0	0	0	0	-0.441628622334335	0.36564459675106	0.784699253459795	0.568011699992997	0	0	0	0	0	0	0.0287990391390118	0.33479597858938	0.0576316380988986	0
-0.0590943760116335	-0.300492200056598	-0.220799501080559	-0.683085728569323	0	0	0	0	0	0	0	0	0	0	0	-0.441628622334335	0.36564459675106	0.784699253459795	0.568011699992997	0	0	0	0	0	0	0.0287990391390118	0.33479597858938	0.0576316380988986	0
-0.0590943760116335	-0.300492200056598	-0.220799501080559	-0.683085728569323	0	0	0	0	0	0	0	0	0	0	0	-0.441628622334335	0.36564459675106	0.784699253459795	0.568011699992997	0	0	0	0	0	0	0.0287990391390118	0.33479597858938	0.0576316380988986	0
-0.0590943760116335	-0.300492200056598	-0.220799501080559	-0.683085728569323	0	0	0	0	0	0	0	0	0	0	0	-0.441628622334335	0.36564459675106	0.784699253459795	0.568011699992997	0	0	0	0	0	0	0.0287990391390118	0.325496090295228	0.0504276833365357	0
-0.0590943760116335	-0.300492200056598	-0.220799501080559	-0.683085728569323	0	0	0	0	0	0	0	0	0	0	0	-0.441628622334335	0.36564459675106	0.784699253459795	0.568011699992997	0	0	0	0	0	0	0.025919135225155	0.297596425412821	0.0432237285741728	0
-0.0590943760116335	-0.300492200056598	-0.220799501080559	-0.683085728569323	0	0	0	0	0	0	0	0	0	0	0	-0.441628622334335	0.36564459675106	0.784699253459795	0.568011699992997	0	0	0	0	0	0	0.0230392313112095	0.278996648824517	0.0432237285741728	0
-0.0590943760116335	-0.300492200056598	-0.220799501080559	-0.683085728569323	0	0	0	0	0	0	0	0	0	0	0	-0.441628622334335	0.36564459675106	0.784699253459795	0.568011699992997	0	0	0	0	0	0	0.0230392313112095	0.278996648824517	0.0432237285741728	0
-0.0590943760116335	-0.300492200056598	-0.220799501080559	-0.683085728569323	0	0	0	0	0	0	0	0	0	0	0	-0.441628622334335	0.36564459675106	0.784699253459795	0.568011699992997	0	0	0	0	0	0	0.0230392313112095	0.278996648824517	0.0432237285741728	0
-0.0590943760116335	-0.300492200056598	-0.220799501080559	-0.683085728569323	0	0	0	0	0	0	0	0	0	0	0	-0.441628622334335	0.36564459675106	0.784699253459795	0.568011699992997	0	0	0	0	0	0	0.0230392313112095	0.278996648824517	0.0432237285741728	0
-0.0590943760116335	-0.300492200056598	-0.220799501080559	-0.683085728569323	0	0	0	0	0	0	0	0	0	0	0	-0.441628622334335	0.36564459675106	0.784699253459795	0.568011699992997	0	0	0	0	0	0	0.0230392313112095	0.285196574353919	0.0432237285741728	0
-0.0590943760116335	-0.300492200056598	-0.220799501080559	-0.683085728569323	0	0	0	0	0	0	0	0	0	0	0	-0.441628622334335	0.36564459675106	0.784699253459795	0.568011699992997	0	0	0	0	0	0	0.0230392313112095	0.278996648824517	0.0432237285741728	0
-0.0590943760116335	-0.300492200056598	-0.220799501080559	-0.683085728569323	0	0	0	0	0	0	0	0	0	0	0	-0.441628622334335	0.36564459675106	0.784699253459795	0.568011699992997	0	0	0	0	0	0	0.0172794234834071	0.308756291365774	0.0389013557167767	0
-0.0590943760116335	-0.300492200056598	-0.220799501080559	-0.683085728569323	0	0	0	0	0	0	0	0	0	0	0	-0.441628622334335	0.36564459675106	0.784699253459795	0.568011699992997	0	0	0	0	0	0	0.0172794234834071	0.297596425412821	0.0360197738118121	0
-0.0590943760116335	-0.300492200056598	-0.220799501080559	-0.683085728569323	0	0	0	0	0	0	0	0	0	0	0	-0.441628622334335	0.36564459675106	0.784699253459795	0.568011699992997	0	0	0	0	0	0	0.0172794234834071	0.297596425412821	0.0360197738118121	0
-0.0590943760116335	-0.300492200056598	-0.220799501080559	-0.683085728569323	0	0	0	0	0	0	0	0	0	0	0	-0.441628622334335	0.36564459675106	0.784699253459795	0.568011699992997	0	0	-0.837693352090295	0	0	0	0.0172794234834071	0.278996648824517	0.0360197738118121	0
-0.0590943760116335	-0.300492200056598	-0.220799501080559	-0.683085728569323	0	0	0	0	0	0	0	0	0	0	0	-0.441628622334335	0.36564459675106	0.784699253459795	0.568011699992997	0	0	-1.67538670418059	0	0	0	0.0172794234834071	0.260396872236213	0.0360197738118121	0
-0.0590943760116335	-0.300492200056598	-0.220799501080559	-0.683085728569323	0	0	0	0	0	0	0	0	0	0	0	-0.441628622334335	0.36564459675106	0.784699253459795	0.568011699992997	NA	NA	NA	0	0	0	0.0172794234834071	0.241797095647907	0.0396217511929936	0
-0.0590943760116335	-0.300492200056598	-0.220799501080559	-0.683085728569323	0	0	0	0	0	0	0	0	0	0	0	-0.441628622334335	0.36564459675106	0.784699253459795	0.568011699992997	0	NA	NA	NA	NA	NA	0.0115196156556047	0.148798212706385	0.0144079095247236	0
-0.0590943760116335	-0.300492200056598	-0.220799501080559	-0.683085728569323	0	0	0	0	0	0	0	0	0	0	0	-0.441628622334335	0.36564459675106	0.784699253459795	0.568011699992997	0	0	-1.67538670418059	0	0	0	0.0115196156556047	0.130198436118081	0.0144079095247236	0
-0.0590943760116335	-0.300492200056598	-0.220799501080559	-0.683085728569323	0	0	0	0	0	0	0	0	0	0	0	-0.441628622334335	0.36564459675106	0.784699253459795	0.568011699992997	0	0	-1.67538670418059	0	0	0	0.0115196156556047	0.130198436118081	0.0144079095247236	0
-0.0590943760116335	-0.300492200056598	-0.220799501080559	-0.683085728569323	0	0	0	0	0	0	0	0	0	0	0	-0.441628622334335	0.36564459675106	0.784699253459795	0.568011699992997	0	0	-1.67538670418059	0	0	0	0.0115196156556047	0.130198436118081	0.0144079095247236	0
-0.0590943760116335	-0.300492200056598	-0.220799501080559	-0.683085728569323	0	0	0	0	0	0	0	0	0	0	0	-0.441628622334335	0.36564459675106	0.784699253459795	0.568011699992997	0	0	-1.67538670418059	0	0	0	0.0115196156556047	0.130198436118081	0.0144079095247236	0
-0.0590943760116335	-0.300492200056598	-0.220799501080559	-0.683085728569323	0	0	0	0	0	0	0	0	0	0	0	-0.441628622334335	0.36564459675106	0.784699253459795	0.568011699992997	0	0	-1.67538670418059	0	0	0	0.0115196156556047	0.130198436118081	0.0144079095247236	0
-0.0590943760116335	-0.300492200056598	-0.220799501080559	-0.683085728569323	0	0	0	0	0	0	0	0	0	0	0	-0.441628622334335	0.36564459675106	0.784699253459795	0.568011699992997	0	0	-1.67538670418059	0	0	0	0.0115196156556047	0.130198436118081	0.0144079095247236	0
-0.0590943760116335	-0.300492200056598	-0.220799501080559	-0.683085728569323	0	0	0	0	0	0	0	0	0	0	0	-0.441628622334335	0.36564459675106	0.784699253459795	0.568011699992997	0	0	-1.67538670418059	0	0	0	0.0115196156556047	0.120898547823929	0.0144079095247236	0
-0.0590943760116335	-0.300492200056598	-0.220799501080559	-0.683085728569323	0	0	0	0	0	0	0	0	0	0	0	-0.441628622334335	0.36564459675106	0.784699253459795	0.568011699992997	0	0	NA	0	0	0	0	0.0557993297649141	0.0144079095247236	0
-0.0590943760116335	-0.300492200056598	-0.220799501080559	-0.683085728569323	0	0	0	0	0	0	0	0	0	0	0	-0.441628622334335	0.36564459675106	0.784699253459795	0.568011699992997	NA	NA	NA	0	NA	0	0	0.018599776588304	0.00720395476236286	0
-0.0590943760116335	-0.300492200056598	-0.220799501080559	-0.683085728569323	0	0	0	0	0	0	0	0	0	0	0	-0.441628622334335	0.36564459675106	0.784699253459795	0.568011699992997	0	0	-1.67538670418059	0	0	0	0	0.018599776588304	0.00720395476236286	0
-0.0590943760116335	-0.300492200056598	-0.220799501080559	-0.683085728569323	0	0	0	0	0	0	0	0	0	0	0	-0.441628622334335	0.36564459675106	0.784699253459795	0.568011699992997	0	NA	NA	0	0	0	0	0.018599776588304	0.00720395476236286	0
-0.0590943760116335	-0.300492200056598	-0.220799501080559	-0.683085728569323	0	0	0	0	0	0	0	0	0	0	0	-0.441628622334335	0.36564459675106	0.784699253459795	0.568011699992997	0	0	-1.67538670418059	0	0	0	0	0.018599776588304	0.00720395476236286	0
-0.0590943760116335	-0.300492200056598	-0.220799501080559	-0.683085728569323	0	0	0	0	-1.72237898407524	0	0	0	0	0	0	-0.441628622334335	0.36564459675106	0.784699253459795	0.568011699992997	0	0	NA	0	NA	NA	0	0.00371995531765013	0.00360197738118143	0
-0.0590943760116335	-0.300492200056598	-0.220799501080559	-0.683085728569323	0	0	0	0	-1.72237898407524	0	0	0	0	0	0	-0.441628622334335	0.36564459675106	0.784699253459795	0.568011699992997	0	0	NA	NA	NA	NA	0	0.018599776588304	0	0
-0.0590943760116335	-0.300492200056598	-0.220799501080559	-0.683085728569323	0	0	0	0	-1.72237898407524	0	0	0	0	0	0	-0.441628622334335	0.36564459675106	0.784699253459795	0.568011699992997	0	0	-1.67538670418059	0	0	0	0	0.0371995531766079	0	0
-0.0590943760116335	-0.300492200056598	-0.220799501080559	-0.683085728569323	0	0	0	0	-1.72237898407524	0	0	0	0	0	0	-0.441628622334335	0.36564459675106	0.784699253459795	0.568011699992997	0	0	-1.67538670418059	0	0	0	0	0.0371995531766079	0	0
-0.0590943760116335	-0.300492200056598	-0.220799501080559	-0.683085728569323	0	0	0	0	-1.72237898407524	0	0	0	0	0	0	-0.441628622334335	0.36564459675106	0.784699253459795	0.568011699992997	0	0	-1.67538670418059	0	0	0	0	0.0371995531766079	0	0
-0.0590943760116335	-0.300492200056598	-0.220799501080559	-0.683085728569323	0	0	0	0	-1.72237898407524	0	0	0	0	0	0	-0.441628622334335	0.36564459675106	0.784699253459795	0.568011699992997	0	0	-1.67538670418059	0	0	0	0	0.0371995531766079	0	0
-0.0590943760116335	-0.300492200056598	-0.220799501080559	-0.683085728569323	0	0	0	0	-1.72237898407524	0	0	0	0	0	0	-0.441628622334335	0.36564459675106	0.784699253459795	0.568011699992997	0	0	-1.67538670418059	0	0	0	0	0.0371995531766079	0	0
-0.0590943760116335	-0.300492200056598	-0.220799501080559	-0.683085728569323	0	0	0	0	-1.72237898407524	0	0	0	0	0	0	-0.441628622334335	0.36564459675106	0.784699253459795	0.568011699992997	0	0	-1.67538670418059	0	0	0	0	0.0371995531766079	0	0
-0.0590943760116335	-0.300492200056598	-0.220799501080559	-0.683085728569323	0	0	0	0	-1.72237898407524	0	0	0	0	0	0	-0.441628622334335	0.36564459675106	0.784699253459795	0.568011699992997	0	0	-1.67538670418059	0	0	0	0	0.0371995531766079	0.0144079095247236	0
-0.0590943760116335	-0.300492200056598	-0.220799501080559	-0.683085728569323	0	0	0	0	-1.72237898407524	0	0	0	0	0	0	-0.441628622334335	0.36564459675106	0.784699253459795	0.568011699992997	0	0	-1.67538670418059	0	0	0	0	0.0371995531766079	0.00480263650822468	0
-0.0590943760116335	-0.300492200056598	-0.220799501080559	-0.683085728569323	0	0	0	0	-1.72237898407524	0	0	0	0	0	0	-0.441628622334335	0.36564459675106	0.784699253459795	0.568011699992997	0	0	-1.67538670418059	0	0	0	0	0.0371995531766079	0	0
-0.0590943760116335	-0.300492200056598	-0.220799501080559	-0.683085728569323	0	0	0	0	-1.72237898407524	0	0	0	0	0	0	-0.441628622334335	0.36564459675106	0.784699253459795	0.568011699992997	0	0	NA	0	0	0	0.00959967971303488	0.0247997021177564	0	0
-0.0590943760116335	-0.300492200056598	-0.220799501080559	-0.683085728569323	0	0	0	0	-1.72237898407524	0	0	0	0	0	0	-0.441628622334335	0.36564459675106	0.784699253459795	0.568011699992997	0	0	-1.67538670418059	0	0	0	0.0115196156556047	0.0278996648824559	0	0
-0.0590943760116335	-0.300492200056598	-0.220799501080559	-0.683085728569323	0	0	0	0	-1.72237898407524	0	0	0	0	0	0	-0.441628622334335	0.36564459675106	0.784699253459795	0.568011699992997	0	0	NA	NA	NA	NA	0.0153594875408372	0.0495994042354617	0.00360197738118143	0
-0.0590943760116335	-0.300492200056598	-0.220799501080559	-0.683085728569323	0	0	0	0	-1.72237898407524	0	0	0	0	0	0	-0.441628622334335	0.36564459675106	0.784699253459795	0.568011699992997	0	0	-1.67538670418059	0	0	0	0.0172794234834071	0.0557993297649141	0.00720395476236286	0
-0.0590943760116335	-0.300492200056598	-0.220799501080559	-0.683085728569323	0	0	0	0	-1.72237898407524	0	0	0	0	0	0	-0.441628622334335	0.36564459675106	0.784699253459795	0.568011699992997	0	0	-1.67538670418059	0	0	0	0.0172794234834071	0.0464994414707621	0.00720395476236286	0
-0.0590943760116335	-0.300492200056598	-0.220799501080559	-0.683085728569323	0	0	0	0	-1.72237898407524	0	0	0	0	0	0	-0.441628622334335	0.36564459675106	0.784699253459795	0.568011699992997	NA	NA	NA	0	0	0	0.0172794234834071	0.0371995531766079	0.00720395476236286	0
-0.0590943760116335	-0.300492200056598	-0.220799501080559	-0.683085728569323	0	0	0	0	-1.72237898407524	0	0	0	0	0	0	-0.441628622334335	0.36564459675106	0.784699253459795	0.568011699992997	0	0	-1.67538670418059	0	0	0	0.0172794234834071	0.018599776588304	0.00720395476236286	0
-0.0590943760116335	-0.300492200056598	-0.220799501080559	-0.683085728569323	0	0	0	0	-1.72237898407524	0	0	0	0	0	0	-0.441628622334335	0.36564459675106	0.784699253459795	0.568011699992997	0	0	-1.67538670418059	0	0	0	0.0172794234834071	0.018599776588304	0.00720395476236286	0
-0.0590943760116335	-0.300492200056598	-0.220799501080559	-0.683085728569323	0	0	0	0	-1.72237898407524	0	0	0	0	0	0	-0.441628622334335	0.36564459675106	0.784699253459795	0.568011699992997	0	0	-1.67538670418059	0	0	0	0.0172794234834071	0.018599776588304	0.00720395476236286	0
-0.0590943760116335	-0.300492200056598	-0.220799501080559	-0.683085728569323	0	0	0	0	-1.72237898407524	0	0	0	0	0	0	-0.441628622334335	0.36564459675106	0.784699253459795	0.568011699992997	0	0	-1.67538670418059	0	0	0	0.0115196156556047	0.018599776588304	0	0
-0.0590943760116335	-0.300492200056598	-0.220799501080559	-0.683085728569323	0	0	0	0	-1.72237898407524	0	0	0	0	0	0	-0.441628622334335	0.36564459675106	0.784699253459795	0.568011699992997	0	0	-1.67538670418059	0	0	0	0.0115196156556047	0.018599776588304	0	0
-0.0590943760116335	-0.300492200056598	-0.220799501080559	-0.683085728569323	0	0	0	0	-1.72237898407524	0	0	0	0	0	0	-0.441628622334335	0.36564459675106	0.784699253459795	0.568011699992997	0	0	-1.67538670418059	0	0	0	0.0115196156556047	0.018599776588304	0	0
-0.0590943760116335	-0.300492200056598	-0.220799501080559	-0.683085728569323	0	0	0	0	-1.72237898407524	0	0	0	0	0	0	-0.441628622334335	0.36564459675106	0.784699253459795	0.568011699992997	0	0	-1.67538670418059	0	0	0	0.0115196156556047	0.018599776588304	0	0
-0.0590943760116335	-0.300492200056598	-0.220799501080559	-0.683085728569323	0	0	0	0	-1.72237898407524	0	0	0	0	0	0	-1.31956118273501	-0.0536243445423941	-0.19377664714616	0.649699654177573	NA	NA	NA	0	NA	0	-0.391666932290641	-0.33479597858938	-1.03016553101791	-1.7818967634196
-0.0590943760116335	-0.300492200056598	-0.220799501080559	-0.683085728569323	0	0	0	0	-1.72237898407524	0	0	0	0	0	0	-1.31956118273501	-0.0536243445423941	-0.19377664714616	0.649699654177573	0	0	-1.67538670418059	0	NA	0	-0.391666932290641	-0.33479597858938	-1.03016553101791	-1.7818967634196
-0.0590943760116335	-0.300492200056598	-0.220799501080559	-0.683085728569323	0	0	0	0	-1.72237898407524	0	0	0	0	0	0	-1.31956118273501	-0.0536243445423941	-0.19377664714616	0.649699654177573	0	0	-1.67538670418059	0	0	0	-0.374387508807234	-0.33479597858938	-1.03736948578027	-1.7818967634196
-0.0590943760116335	-0.300492200056598	-0.220799501080559	-0.683085728569323	0	0	0	0	-1.72237898407524	0	0	0	0	0	0	-1.31956118273501	-0.0536243445423941	-0.19377664714616	0.649699654177573	0	0	-1.67538670418059	0	0	0	-0.374387508807234	-0.33479597858938	-1.04457344054263	-1.7818967634196
-0.0590943760116335	-0.300492200056598	-0.220799501080559	-0.683085728569323	0	0	0	0	-1.72237898407524	0	0	0	0	0	0	-1.31956118273501	-0.0536243445423941	-0.19377664714616	0.649699654177573	0	0	-1.67538670418059	0	0	0	-0.37150760489338	-0.325496090295228	-1.03556849708968	-1.7818967634196
-0.0590943760116335	-0.300492200056598	-0.220799501080559	-0.683085728569323	0	0	0	0	-1.72237898407524	0	0	0	0	0	0	-1.31956118273501	-0.0536243445423941	-0.19377664714616	0.649699654177573	0	0	-1.67538670418059	0	0	0	-0.341268613797395	-0.292946481265745	-1.01755861018377	-1.7818967634196
-0.0590943760116335	-0.300492200056598	-0.220799501080559	-0.683085728569323	0	0	0	0	-1.72237898407524	0	0	0	0	0	0	-1.31956118273501	-0.0536243445423941	-0.19377664714616	0.649699654177573	0	0	-1.67538670418059	0	0	0	-0.276470775734596	-0.260396872236212	-0.977336529427234	-1.7818967634196
-0.0590943760116335	-0.300492200056598	-0.220799501080559	-0.683085728569323	0	0	0	0	-1.72237898407524	0	0	0	0	0	0	-1.31956118273501	-0.0536243445423941	-0.19377664714616	0.649699654177573	0	0	-1.67538670418059	0	0	0	-0.184313850489762	-0.185997765882995	-0.926908846090697	-1.18793117561308
-0.0590943760116335	-0.300492200056598	-0.220799501080559	-0.683085728569323	0	0	0	0	-1.72237898407524	0	0	0	0	0	0	-1.31956118273501	-0.0536243445423941	-0.19377664714616	0.649699654177573	0	0	-1.67538670418059	0	0	0	-0.149755003522948	-0.130198436118081	-0.864474571483526	0
-0.0590943760116335	-0.300492200056598	-0.220799501080559	-0.683085728569323	0	0	0	0	0	0	0	0	0	0	0	-1.31956118273501	-0.0536243445423941	-0.19377664714616	0.649699654177573	NA	0	NA	NA	0	0	0.0437745394912786	-0.0223197319059552	-0.783790278145106	0
-0.0590943760116335	-0.300492200056598	-0.220799501080559	-0.683085728569323	0	0	0	0	0	0	0	0	0	0	0	-1.31956118273501	-0.0536243445423941	-0.19377664714616	0.649699654177573	NA	0	0	0	0	0	0.118076060469989	0.102298771235674	-0.75281327266691	0
-0.0590943760116335	-0.300492200056598	-0.220799501080559	-0.683085728569323	0	0	0	0	0	0	0	0	0	0	0	-1.31956118273501	-0.0536243445423941	-0.19377664714616	0.649699654177573	0	0	0	0	0	0	0.111356284670904	0.148798212706385	-0.749211295285729	0
-0.0590943760116335	-0.300492200056598	-0.220799501080559	-0.683085728569323	0	0	0	0	0	0	0	0	0	0	0	-1.31956118273501	-0.0536243445423941	-0.19377664714616	0.649699654177573	0	0	0	0	0	0	0.155514811350749	0.0929988829415221	-0.715592839728054	0
-0.0590943760116335	-0.300492200056598	-0.220799501080559	-0.683085728569323	0	0	0	0	0	0	0	0	0	0	0	-1.31956118273501	-0.0536243445423941	-0.19377664714616	0.649699654177573	0	0	0	0	0	0	0.18431385048976	0.111598659529777	-0.705987566711555	0
-0.0590943760116335	-0.300492200056598	-0.220799501080559	-0.683085728569323	0	0	0	0	0	0	0	0	0	0	0	-1.31956118273501	-0.0536243445423941	-0.19377664714616	0.649699654177573	0	0	0	0	0	0	0.230392313112179	0.167397989294691	-0.561908471464308	0
-0.0590943760116335	-0.300492200056598	-0.220799501080559	-0.683085728569323	0	0	0	0	0	0	0	0	0	0	0	-1.31956118273501	-0.0536243445423941	-0.19377664714616	0.649699654177573	0	0	NA	0	0	0	0.247671736595586	0.148798212706385	-0.561908471464308	0
-0.0590943760116335	-0.300492200056598	-0.220799501080559	-0.683085728569323	0	0	0	0	0	0	0	0	0	0	0	-1.31956118273501	-0.0536243445423941	-0.19377664714616	0.649699654177573	0	0	NA	0	0	0	0.247671736595586	0.148798212706385	-0.561908471464308	0
-0.0590943760116335	-0.300492200056598	-0.220799501080559	-0.683085728569323	0	0	0	0	0	0	0	0	0	0	0	-1.31956118273501	-0.0536243445423941	-0.19377664714616	0.649699654177573	0	0	0	0	0	0	0.253431544423389	0.185997765882995	-0.533092652414859	0
-0.0590943760116335	-0.300492200056598	-0.220799501080559	-0.683085728569323	0	0	0	0	0	0	0	0	0	0	0	-1.31956118273501	-0.0536243445423941	-0.19377664714616	0.649699654177573	0	0	0	0	0	0	0.253431544423389	0.185997765882995	-0.533092652414859	0
-0.0590943760116335	-0.300492200056598	-0.220799501080559	-0.683085728569323	0	0	0	0	0	0	0	0	0	0	0	-1.31956118273501	-0.0536243445423941	-0.19377664714616	0.649699654177573	0	0	0	0	0	0	0.261111288193761	0.229397244589056	-0.492270242094774	0
-0.0590943760116335	-0.300492200056598	-0.220799501080559	-0.683085728569323	0	0	0	0	0	0	0	0	0	0	0	-1.31956118273501	-0.0536243445423941	-0.19377664714616	0.649699654177573	0	0	0	0	0	0	0.293750199218005	0.247997021177311	-0.468257059553599	0
-0.0590943760116335	-0.300492200056598	-0.220799501080559	-0.683085728569323	0	0	0	0	0	0	0	0	0	0	0	-1.31956118273501	-0.0536243445423941	-0.19377664714616	0.649699654177573	0	0	0	0	0	0	0.357108085323827	0.297596425412821	-0.403421466692337	0
-0.0590943760116335	-0.300492200056598	-0.220799501080559	-0.683085728569323	0	0	0	0	0	0	0	0	0	0	0	-1.31956118273501	-0.0536243445423941	-0.19377664714616	0.649699654177573	0	0	0	0	0	0	0.357108085323827	0.297596425412821	-0.403421466692337	0
-0.0590943760116335	-0.300492200056598	-0.220799501080559	-0.683085728569323	0	0	0	0	0	0	0	0	0	0	0	-1.31956118273501	-0.0536243445423941	-0.19377664714616	0.649699654177573	0	0	0	0	0	0	0.357108085323827	0.297596425412821	-0.403421466692337	0
-0.0590943760116335	-0.300492200056598	-0.220799501080559	-0.683085728569323	0	0	0	0	0	0	0	0	0	0	0	-1.31956118273501	-0.0536243445423941	-0.19377664714616	0.649699654177573	0	0	NA	0	0	0	0.374387508807234	0.316196202001076	-0.327779941687534	0
-0.0590943760116335	-0.300492200056598	-0.220799501080559	-0.683085728569323	0	0	0	0	0	0	0	0	0	0	0	-1.31956118273501	-0.0536243445423941	-0.19377664714616	0.649699654177573	0	0	0	0	0	0	0.385907124462839	0.204597542471299	-0.151283050009608	0
-0.0590943760116335	-0.300492200056598	-0.220799501080559	-0.683085728569323	0	0	0	0	0	0	0	0	0	0	0	-1.31956118273501	-0.0536243445423941	-0.19377664714616	0.649699654177573	0	0	NA	0	0	0	0.357108085323827	0.16119806376529	-0.163289641280244	0
-0.0590943760116335	-0.300492200056598	-0.220799501080559	-0.683085728569323	0	0	0	0	0	0	0	0	0	0	0	-1.31956118273501	-0.0536243445423941	-0.19377664714616	0.649699654177573	0	0	NA	0	0	0	0.357108085323827	0.111598659529777	-0.165690959534333	0
-0.0590943760116335	-0.300492200056598	-0.220799501080559	-0.683085728569323	0	0	0	0	0	0	0	0	0	0	0	-1.31956118273501	-0.0536243445423941	-0.19377664714616	0.649699654177573	0	0	0	0	0	0	0.282230583562401	0.0557993297649141	-0.180098869059057	0
-0.0590943760116335	-0.300492200056598	-0.220799501080559	-0.683085728569323	0	0	0	0	0	0	0	0	0	0	0	-1.31956118273501	-0.0536243445423941	-0.19377664714616	0.649699654177573	0	0	0	0	0	0	0.282230583562401	0.0557993297649141	-0.180098869059057	0
0.191534896045792	0.337720571124202	0.100707559818652	0.475975464842836	0	0	0	0	0	0	0	0	0	0	0	-1.31956118273501	-0.0536243445423941	-0.19377664714616	0.649699654177573	0	0	0	0	0	0	0.282230583562401	0.0557993297649141	-0.180098869059057	0
0.191534896045792	0.337720571124202	0.100707559818652	0.475975464842836	0	0	0	0	0	0	0	0	0	0	0	-1.31956118273501	-0.0536243445423941	-0.19377664714616	0.649699654177573	0	0	0	0	0	0	0.282230583562401	0.0557993297649141	-0.180098869059057	0
0.191534896045792	0.337720571124202	0.100707559818652	0.475975464842836	0	0	0	0	0	0	0	0	0	0	0	-1.31956118273501	-0.0536243445423941	-0.19377664714616	0.649699654177573	0	0	0	0	0	0	0.178554042661958	-0.037199553176609	-0.172894914296696	0
0.191534896045792	0.337720571124202	0.100707559818652	0.475975464842836	0	0	0	0	0	0	0	0	0	0	0	-1.31956118273501	-0.0536243445423941	-0.19377664714616	0.649699654177573	NA	NA	NA	0	0	0	0.163194555121125	-0.055799329764913	-0.177697550804969	0
0.191534896045792	0.337720571124202	0.100707559818652	0.475975464842836	0	0	0	0	0	0	0	0	0	0	0	-1.31956118273501	-0.0536243445423941	-0.19377664714616	0.649699654177573	0	0	0	0	0	0	0.143995195695148	-0.0929988829415221	-0.18730282382142	0
0.191534896045792	0.337720571124202	0.100707559818652	0.475975464842836	0	0	0	0	0	0	0	0	0	0	0	-1.31956118273501	-0.0536243445423941	-0.19377664714616	0.649699654177573	0	0	0	0	0	0	0.103676540900438	-0.185997765882995	-0.165690959534333	0
0.191534896045792	0.337720571124202	0.100707559818652	0.475975464842836	0	0	0	0	0	0	0	0	0	0	0	-1.31956118273501	-0.0536243445423941	-0.19377664714616	0.649699654177573	4.19737940243853	4.46907486001655	1.67538670418059	2.27373851843701	0	2.17260795257305	0.0748775017614267	-0.260396872236212	-0.180098869059057	0
0.191534896045792	0.337720571124202	0.100707559818652	0.475975464842836	0	0	0	0	0	0	0	0	0	0	0	-1.31956118273501	-0.0536243445423941	-0.19377664714616	0.649699654177573	4.19737940243853	4.46907486001655	1.67538670418059	2.27373851843701	0	2.17260795257305	0.0691176939336283	-0.111598659529777	0.0216118642870864	0
0.191534896045792	0.337720571124202	0.100707559818652	0.475975464842836	0	0	0	0	0	0	0	0	0	0	0	-1.31956118273501	-0.0536243445423941	-0.19377664714616	0.649699654177573	NA	NA	NA	2.27373851843701	0	2.17260795257305	0.0979167330726361	-0.0650992180590661	0.0540296607177171	0
0.191534896045792	0.337720571124202	0.100707559818652	0.475975464842836	0	0	0	0	0	0	0	0	0	0	0	-1.31956118273501	-0.0536243445423941	-0.19377664714616	0.649699654177573	NA	4.46907486001655	NA	NA	NA	NA	0.0979167330726361	-0.0650992180590661	0.0540296607177171	0
0.191534896045792	0.337720571124202	0.100707559818652	0.475975464842836	0	0	0	0	0	0	0	0	0	0	0	-1.31956118273501	-0.0536243445423941	-0.19377664714616	0.649699654177573	4.19737940243853	4.46907486001655	1.67538670418059	2.27373851843701	0	2.17260795257305	0.0691176939336283	-0.0836989946473701	0.0324177964306307	0
0.191534896045792	0.337720571124202	0.100707559818652	0.475975464842836	0	0	0	0	0	0	0	0	0	0	0	-1.31956118273501	-0.0536243445423941	-0.19377664714616	0.649699654177573	4.19737940243853	4.46907486001655	1.67538670418059	2.27373851843701	0	2.17260795257305	0.0575980782780236	-0.0805990318826194	0.0360197738118121	0
0.191534896045792	0.337720571124202	0.100707559818652	0.475975464842836	0	0	0	0	0	0	0	0	0	0	0	-1.31956118273501	-0.0536243445423941	-0.19377664714616	0.649699654177573	4.19737940243853	4.46907486001655	1.67538670418059	2.27373851843701	0	2.17260795257305	0.0691176939336283	-0.055799329764913	0.0360197738118121	0
0.191534896045792	0.337720571124202	0.100707559818652	0.475975464842836	0	0	0	0	0	0	0	0	0	0	0	-1.31956118273501	-0.0536243445423941	-0.19377664714616	0.649699654177573	4.19737940243853	4.46907486001655	1.67538670418059	2.27373851843701	0	2.17260795257305	0.063357886105826	-0.055799329764913	0.0288158190494493	0
0.191534896045792	0.337720571124202	0.100707559818652	0.475975464842836	0	0	0	0	0	0	0	0	0	0	0	-1.31956118273501	-0.0536243445423941	-0.19377664714616	0.649699654177573	4.19737940243853	4.46907486001655	1.67538670418059	2.27373851843701	0	2.17260795257305	0.0691176939336283	-0.055799329764913	0.0216118642870864	0
0.191534896045792	0.337720571124202	0.100707559818652	0.475975464842836	0	0	0	0	0	0	0	0	0	0	0	-1.31956118273501	-0.0536243445423941	-0.19377664714616	0.649699654177573	4.19737940243853	4.46907486001655	1.67538670418059	2.27373851843701	0	2.17260795257305	0.0691176939336283	-0.055799329764913	0.0216118642870864	0
0.191534896045792	0.337720571124202	0.100707559818652	0.475975464842836	0	0	0	0	0	0	0	0	0	0	0	-1.31956118273501	-0.0536243445423941	-0.19377664714616	0.649699654177573	4.19737940243853	4.46907486001655	1.67538670418059	2.27373851843701	0	2.17260795257305	0.063357886105826	-0.055799329764913	0.0288158190494493	0
0.191534896045792	0.337720571124202	0.100707559818652	0.475975464842836	0	0	0	0	0	0	0	0	0	0	0	-1.31956118273501	-0.0536243445423941	-0.19377664714616	0.649699654177573	4.19737940243853	4.46907486001655	1.67538670418059	2.27373851843701	0	2.17260795257305	0.063357886105826	-0.055799329764913	0.0288158190494493	0
0.191534896045792	0.337720571124202	0.100707559818652	0.475975464842836	0	0	0	0	0	0	0	0	0	0	0	-1.31956118273501	-0.0536243445423941	-0.19377664714616	0.649699654177573	4.19737940243853	4.46907486001655	1.67538670418059	2.27373851843701	0	2.17260795257305	0.0662377900197716	-0.055799329764913	0.0288158190494493	0
0.191534896045792	0.337720571124202	0.100707559818652	0.475975464842836	0	0	0	0	0	0	0	0	0	0	0	-1.31956118273501	-0.0536243445423941	-0.19377664714616	0.649699654177573	4.19737940243853	4.46907486001655	1.67538670418059	2.27373851843701	0	2.17260795257305	0.0691176939336283	-0.055799329764913	0.0288158190494493	0
0.191534896045792	0.337720571124202	0.100707559818652	0.475975464842836	0	0	0	0	0	0	0	0	0	0	0	-1.31956118273501	-0.0536243445423941	-0.19377664714616	0.649699654177573	4.19737940243853	4.46907486001655	1.67538670418059	2.27373851843701	0	2.17260795257305	0.0604779821919692	-0.055799329764913	0.0288158190494493	0
0.191534896045792	0.337720571124202	0.100707559818652	0.475975464842836	0	0	0	0	0	0	0	0	0	0	0	-1.31956118273501	-0.0536243445423941	-0.19377664714616	0.649699654177573	4.19737940243853	4.46907486001655	1.67538670418059	2.27373851843701	0	2.17260795257305	0.0403186547946165	-0.055799329764913	0.0288158190494493	0
0.191534896045792	0.337720571124202	0.100707559818652	0.475975464842836	0	0	0	0	0	0	0	0	0	0	0	-1.31956118273501	-0.0536243445423941	-0.19377664714616	0.649699654177573	4.19737940243853	4.46907486001655	1.67538670418059	2.27373851843701	0	2.17260795257305	0.0403186547946165	-0.055799329764913	0.0288158190494493	0
0.191534896045792	0.337720571124202	0.100707559818652	0.475975464842836	0	0	0	0	0	0	0	0	0	0	0	-1.31956118273501	-0.0536243445423941	-0.19377664714616	0.649699654177573	4.19737940243853	4.46907486001655	1.67538670418059	2.27373851843701	0	2.17260795257305	0.0403186547946165	-0.055799329764913	0.0288158190494493	0
0.191534896045792	0.337720571124202	0.100707559818652	0.475975464842836	0	0	0	0	0	0	0	0	0	0	0	-1.31956118273501	-0.0536243445423941	-0.19377664714616	0.649699654177573	4.19737940243853	4.46907486001655	1.67538670418059	2.27373851843701	0	2.17260795257305	0.0403186547946165	-0.055799329764913	0.0288158190494493	0
0.191534896045792	0.337720571124202	0.100707559818652	0.475975464842836	0	0	0	0	0	0	0	0	0	0	0	-1.31956118273501	-0.0536243445423941	-0.19377664714616	0.649699654177573	4.19737940243853	4.46907486001655	1.67538670418059	2.27373851843701	0	2.17260795257305	0.0403186547946165	-0.055799329764913	0.0288158190494493	0
0.191534896045792	0.337720571124202	0.100707559818652	0.475975464842836	0	0	0	0	0	0	0	0	0	0	0	-1.31956118273501	-0.0536243445423941	-0.19377664714616	0.649699654177573	4.19737940243853	4.46907486001655	1.67538670418059	2.27373851843701	0	2.17260795257305	0.0316789430529574	-0.037199553176609	0.0360197738118121	0
0.191534896045792	0.337720571124202	0.100707559818652	0.475975464842836	0	0	0	0	0	0	0	0	0	0	0	-1.31956118273501	-0.0536243445423941	-0.19377664714616	0.649699654177573	4.19737940243853	4.46907486001655	1.67538670418059	2.27373851843701	0	2.17260795257305	0.00575980782780236	0	0.0432237285741728	0
0.00594479374981794	0.0046037962144624	-0.234261389488674	0.135406340463969	0	0	0	0	0	0	0	0	0	0	0	-1.31956118273501	-0.0536243445423941	-0.19377664714616	0.649699654177573	0	0	0	0	0	0	-0.0287990391390118	0	0.0408224103200368	0
-0.179645308546141	-0.328512978695561	-0.569230338796182	-0.205162783914905	0	0	0	0	0	0	0	0	0	0	0	-1.31956118273501	-0.0536243445423941	-0.19377664714616	0.649699654177573	0	0	0	0	0	0	-0.0691176939336263	0	0.0360197738118121	0
-0.179645308546141	-0.328512978695561	-0.569230338796182	-0.205162783914905	0	0	0	0	0	0	0	0	0	0	0	-1.31956118273501	-0.0536243445423941	-0.19377664714616	0.649699654177573	0	0	0	0	0	0	-0.0806373095892311	0	0.0360197738118121	0
-0.179645308546141	-0.328512978695561	-0.569230338796182	-0.205162783914905	0	0	0	0	0	0	0	0	0	0	0	-1.31956118273501	-0.0536243445423941	-0.19377664714616	0.649699654177573	0	0	0	0	0	0	-0.109436348728243	0	0.0264145007953133	0
-0.179645308546141	-0.328512978695561	-0.569230338796182	-0.205162783914905	0	0	0	0	0	0	0	0	0	0	0	-1.31956118273501	-0.0536243445423941	-0.19377664714616	0.649699654177573	0	0	0	0	0	0	-0.138235387867343	0	0.0216118642870864	0
-0.179645308546141	-0.328512978695561	-0.569230338796182	-0.205162783914905	0	0	0	0	0	0	0	0	0	0	0	-1.31956118273501	-0.0536243445423941	-0.19377664714616	0.649699654177573	0	0	0	0	0	0	-0.175674138748012	0.018599776588304	0.018009886905905	0
-0.179645308546141	-0.328512978695561	-0.569230338796182	-0.205162783914905	0	0	0	0	0	0	0	0	0	0	0	-1.31956118273501	-0.0536243445423941	-0.19377664714616	0.649699654177573	0	0	0	0	0	0	-0.17855404266196	0.018599776588304	0.0144079095247236	0
-0.179645308546141	-0.328512978695561	-0.569230338796182	-0.205162783914905	0	0	0	0	0	0	0	0	0	0	0	-1.31956118273501	-0.0536243445423941	-0.19377664714616	0.649699654177573	0	0	0	0	0	0	-0.247671736595586	0.018599776588304	0.00720395476236286	0
-0.179645308546141	-0.328512978695561	-0.569230338796182	-0.205162783914905	0	0	0	0	0	0	0	0	0	0	0	-1.31956118273501	-0.0536243445423941	-0.19377664714616	0.649699654177573	0	0	0	0	0	0	-0.243831864710354	0.018599776588304	0.00480263650822468	0
-0.179645308546141	-0.328512978695561	-0.569230338796182	-0.205162783914905	0	0	0	0	0	0	0	0	0	0	0	-1.31956118273501	-0.0536243445423941	-0.19377664714616	0.649699654177573	0	0	0	0	0	0	-0.264951160078991	0.018599776588304	0	0
-0.179645308546141	-0.328512978695561	-0.569230338796182	-0.205162783914905	0	0	0	0	0	0	0	0	0	0	0	-1.31956118273501	-0.0536243445423941	-0.19377664714616	0.649699654177573	0	0	0	0	0	0	-0.264951160078991	0.018599776588304	0	0
-0.179645308546141	-0.328512978695561	-0.569230338796182	-0.205162783914905	0	0	0	0	0	0	0	0	0	0	0	-1.31956118273501	-0.0536243445423941	-0.19377664714616	0.649699654177573	0	0	0	0	0	0	-0.264951160078991	0.018599776588304	0	0
-0.179645308546141	-0.328512978695561	-0.569230338796182	-0.205162783914905	0	0	0	0	0	0	0	0	0	0	0	-1.31956118273501	-0.0536243445423941	-0.19377664714616	0.649699654177573	0	0	0	0	0	0	-0.287990391390201	0	0	0
-0.179645308546141	-0.328512978695561	-0.569230338796182	-0.205162783914905	0	0	0	0	0	0	0	0	0	0	0	-1.31956118273501	-0.0536243445423941	-0.19377664714616	0.649699654177573	0	0	0	0	0	0	-0.287990391390201	0	0	0
-0.179645308546141	-0.328512978695561	-0.569230338796182	-0.205162783914905	0	0	0	0	0	0	0	0	0	0	0	-1.31956118273501	-0.0536243445423941	-0.19377664714616	0.649699654177573	NA	0	NA	NA	NA	NA	-0.293750199218003	0	0	0
-0.179645308546141	-0.328512978695561	-0.569230338796182	-0.205162783914905	0	0	0	0	0	0	0	0	0	0	0	-1.31956118273501	-0.0536243445423941	-0.19377664714616	0.649699654177573	0	0	0	NA	NA	NA	-0.30910968675884	0	-0.00480263650822576	0
-0.179645308546141	-0.328512978695561	-0.569230338796182	-0.205162783914905	0	0	0	0	0	0	0	0	0	0	0	-1.31956118273501	-0.0536243445423941	-0.19377664714616	0.649699654177573	0	0	0	0	0	0	-0.420465971429742	0	0	0
-0.179645308546141	-0.328512978695561	-0.569230338796182	-0.205162783914905	0	0	0	0	0	0	0	0	0	0	0	-1.31956118273501	-0.0536243445423941	-0.19377664714616	0.649699654177573	0	0	0	0	0	0	-0.483823857535568	-0.018599776588304	0	0
-0.179645308546141	-0.328512978695561	-0.569230338796182	-0.205162783914905	0	0	0	0	0	0	0	0	0	0	0	-1.31956118273501	-0.0536243445423941	-0.19377664714616	0.649699654177573	0	0	0	0	0	0	-0.489583665363368	-0.018599776588304	0	0
-0.179645308546141	-0.328512978695561	-0.569230338796182	-0.205162783914905	0	0	0	0	0	0	0	0	0	0	0	-1.31956118273501	-0.0536243445423941	-0.19377664714616	0.649699654177573	0	0	NA	0	0	0	-0.533742192043217	-0.0929988829415221	-0.00480263650822576	0
-0.179645308546141	-0.328512978695561	-0.569230338796182	-0.205162783914905	0	0	0	0	0	0	0	0	0	0	0	-1.31956118273501	-0.0536243445423941	-0.19377664714616	0.649699654177573	0	0	0	0	0	0	-0.529902320157985	-0.130198436118081	0	0
-0.179645308546141	-0.328512978695561	-0.569230338796182	-0.205162783914905	0	0	0	0	0	0	0	0	0	0	0	-1.31956118273501	-0.0536243445423941	-0.19377664714616	0.649699654177573	0	0	0	0	0	0	-0.529902320157985	-0.130198436118081	0	0
-0.179645308546141	-0.328512978695561	-0.569230338796182	-0.205162783914905	0	0	0	0	0	0	0	0	0	0	0	-1.31956118273501	-0.0536243445423941	-0.19377664714616	0.649699654177573	0	0	0	0	0	0	-0.529902320157985	-0.130198436118081	0	0
-0.179645308546141	-0.328512978695561	-0.569230338796182	-0.205162783914905	0	0	0	0	0	0	0	0	0	0	0	-1.31956118273501	-0.0536243445423941	-0.19377664714616	0.649699654177573	0	0	0	0	0	0	-0.529902320157985	-0.130198436118081	0	0
-0.179645308546141	-0.328512978695561	-0.569230338796182	-0.205162783914905	0	0	0	0	0	0	0	0	0	0	0	-1.31956118273501	-0.0536243445423941	-0.19377664714616	0.649699654177573	0	0	0	0	0	0	-0.529902320157985	-0.130198436118081	0	0
-0.179645308546141	-0.328512978695561	-0.569230338796182	-0.205162783914905	0	0	0	0	0	0	0	0	0	0	0	-1.31956118273501	-0.0536243445423941	-0.19377664714616	0.649699654177573	0	0	0	0	0	0	-0.529902320157985	-0.130198436118081	0	0
-0.179645308546141	-0.328512978695561	-0.569230338796182	-0.205162783914905	0	0	0	0	0	0	0	0	0	0	0	-1.31956118273501	-0.0536243445423941	-0.19377664714616	0.649699654177573	0	0	0	0	0	0	-0.529902320157985	-0.130198436118081	0	0
-0.179645308546141	-0.328512978695561	-0.569230338796182	-0.205162783914905	0	0	0	0	0	0	0	0	0	0	0	-1.31956118273501	-0.0536243445423941	-0.19377664714616	0.649699654177573	0	0	0	0	0	0	-0.529902320157985	-0.130198436118081	0	0
-0.179645308546141	-0.328512978695561	-0.569230338796182	-0.205162783914905	0	0	0	0	0	0	0	0	0	0	0	-1.31956118273501	-0.0536243445423941	-0.19377664714616	0.649699654177573	0	0	0	0	0	0	-0.529902320157985	-0.130198436118081	0	0
-0.179645308546141	-0.328512978695561	-0.569230338796182	-0.205162783914905	0	0	0	0	0	0	0	0	0	0	0	-1.31956118273501	-0.0536243445423941	-0.19377664714616	0.649699654177573	0	0	0	0	0	0	-0.54142193581359	-0.130198436118081	0	0
-0.179645308546141	-0.328512978695561	-0.569230338796182	-0.205162783914905	0	0	0	0	0	0	0	0	0	0	0	-1.31956118273501	-0.0536243445423941	-0.19377664714616	0.649699654177573	0	0	0	0	0	0	-0.54142193581359	-0.130198436118081	0	0
-0.179645308546141	-0.328512978695561	-0.569230338796182	-0.205162783914905	0	0	0	0	0	0	0	0	0	0	0	-1.31956118273501	-0.0536243445423941	-0.19377664714616	0.649699654177573	0	0	0	0	0	0	-0.54142193581359	-0.130198436118081	0	0
-0.179645308546141	-0.328512978695561	-0.569230338796182	-0.205162783914905	0	0	0	0	0	0	0	0	0	0	0	-1.31956118273501	-0.0536243445423941	-0.19377664714616	0.649699654177573	0	0	0	0	0	0	-0.564461167124797	-0.148798212706386	0	0
-0.179645308546141	-0.328512978695561	-0.569230338796182	-0.205162783914905	0	0	0	0	0	0	0	0	0	0	0	-1.31956118273501	-0.0536243445423941	-0.19377664714616	0.649699654177573	0	0	0	-2.27373851843701	-2.23645816526166	-2.17260795257305	-0.748775017614559	-0.185997765882995	0.00720395476236286	0
-0.179645308546141	-0.328512978695561	-0.569230338796182	-0.205162783914905	0	0	0	0	0	0	0	0	0	0	0	-1.31956118273501	-0.0536243445423941	-0.19377664714616	0.649699654177573	0	0	0	-2.27373851843701	-2.23645816526166	-2.17260795257305	-0.748775017614559	-0.185997765882995	0.00720395476236286	0
-0.179645308546141	-0.328512978695561	-0.569230338796182	-0.205162783914905	0	0	0	0	0	0	0	0	0	0	0	-1.31956118273501	-0.0536243445423941	-0.19377664714616	0.649699654177573	0	0	0	-2.27373851843701	-2.23645816526166	-2.17260795257305	-0.760294633270164	-0.185997765882995	0.00720395476236286	0
-0.179645308546141	-0.328512978695561	-0.569230338796182	-0.205162783914905	0	0	0	0	0	0	0	0	0	0	0	-1.31956118273501	-0.0536243445423941	-0.19377664714616	0.649699654177573	0	0	0	-2.27373851843701	-2.23645816526166	-2.17260795257305	-0.771814248925769	-0.185997765882995	0.00720395476236286	0
-0.179645308546141	-0.328512978695561	-0.569230338796182	-0.205162783914905	0	0	0	0	0	0	0	0	0	0	0	-1.31956118273501	-0.0536243445423941	-0.19377664714616	0.649699654177573	0	0	0	-2.27373851843701	-2.23645816526166	-2.17260795257305	-0.783333864581372	-0.195297654177147	0.00720395476236286	0
0.213343006536527	-2.12562921939332	-2.10472854108826	-0.405096422806016	0	0	0	0	0	0	0	0	0	0	0	-1.31956118273501	-0.0536243445423941	-0.19377664714616	0.649699654177573	0	0	0	-2.27373851843701	-2.23645816526166	-2.17260795257305	-0.973407522898936	-0.353395755177685	0.0504276833365357	0
0.213343006536527	-2.12562921939332	-2.10472854108826	-0.405096422806016	0	0	0	0	0	0	0	0	0	0	0	-1.31956118273501	-0.0536243445423941	-0.19377664714616	0.649699654177573	0	0	NA	NA	NA	NA	-0.990686946382343	-0.353395755177685	0.0504276833365357	0
0.213343006536527	-2.12562921939332	-2.10472854108826	-0.405096422806016	0	0	0	0	0	0	0	0	0	0	0	-1.31956118273501	-0.0536243445423941	-0.19377664714616	0.649699654177573	0	0	NA	NA	NA	NA	-0.990686946382343	-0.353395755177685	0.0504276833365357	0
0.213343006536527	-2.12562921939332	-2.10472854108826	-0.405096422806016	0	0	0	0	0	0	0	0	0	0	0	-1.31956118273501	-0.0536243445423941	-0.19377664714616	0.649699654177573	0	0	NA	NA	NA	NA	-0.990686946382343	-0.353395755177685	0.0504276833365357	0
0.213343006536527	-2.12562921939332	-2.10472854108826	-0.405096422806016	0	0	0	0	0	0	0	0	0	0	0	-1.31956118273501	-0.0536243445423941	-0.19377664714616	0.649699654177573	0	0	0	-2.27373851843701	-2.23645816526166	-2.17260795257305	-1.08284387162718	-0.706791510355421	0.00720395476236286	0
0.213343006536527	-2.12562921939332	-2.10472854108826	-0.405096422806016	0	0	0	0	0	0	0	0	0	0	0	-1.31956118273501	-0.0536243445423941	-0.19377664714616	0.649699654177573	0	0	0	-2.27373851843701	-2.23645816526166	-2.17260795257305	-1.08284387162718	-0.706791510355421	0.00720395476236286	0
0.213343006536527	-2.12562921939332	-2.10472854108826	-0.405096422806016	0	0	0	0	0	-2.67349049687719	0	0	0	0	0	-1.31956118273501	-0.0536243445423941	-0.19377664714616	0.649699654177573	0	0	0	-2.27373851843701	-2.23645816526166	-2.17260795257305	-1.17500079687201	-0.874189499650111	0.00720395476236286	0
0.213343006536527	-2.12562921939332	-2.10472854108826	-0.405096422806016	0	0	0	0	0	-2.67349049687719	0	0	0	0	0	-1.31956118273501	-0.0536243445423941	-0.19377664714616	0.649699654177573	0	0	0	-2.27373851843701	-2.23645816526166	-2.17260795257305	-1.22107925949452	-0.892789276238415	0	0
0.213343006536527	-2.12562921939332	-2.10472854108826	-0.405096422806016	0	0	0	0	0	-2.67349049687719	0	0	0	0	0	-1.31956118273501	-0.0536243445423941	-0.19377664714616	0.649699654177573	0	0	NA	-2.27373851843701	-2.23645816526166	NA	-1.26427781820299	-0.948588606003278	-0.0180098869059061	0
0.213343006536527	-2.12562921939332	-2.10472854108826	-0.405096422806016	0	0	0	0	0	-2.67349049687719	0	0	0	0	0	-1.31956118273501	-0.0536243445423941	-0.19377664714616	0.649699654177573	0	0	0	-2.27373851843701	-2.23645816526166	-2.17260795257305	-1.38811368650079	-1.10668670700387	-0.0540296607177171	0
0.213343006536527	-2.12562921939332	-2.10472854108826	-0.405096422806016	0	0	0	0	0	-2.67349049687719	0	0	0	0	0	-1.31956118273501	-0.0536243445423941	-0.19377664714616	0.649699654177573	0	0	0	-2.27373851843701	-2.23645816526166	-2.17260795257305	-1.46875099609011	-1.14388626018048	-0.0648355928612603	0
0.213343006536527	-2.12562921939332	-2.10472854108826	-0.405096422806016	0	0	0	0	0	-2.67349049687719	0	0	0	0	0	-1.31956118273501	-0.0536243445423941	-0.19377664714616	0.649699654177573	0	0	0	-2.27373851843701	-2.23645816526166	-2.17260795257305	-1.54362849785154	-1.15318614847458	-0.0720395476236232	0
0.213343006536527	-2.12562921939332	-2.10472854108826	-0.405096422806016	0	0	0	0	0	-2.67349049687719	0	0	0	0	0	-1.31956118273501	-0.0536243445423941	-0.19377664714616	0.649699654177573	0	0	0	-2.27373851843701	-2.23645816526166	-2.17260795257305	-1.56666772916275	-1.17178592506288	-0.079243502385985	0
0.213343006536527	-2.12562921939332	-2.10472854108826	-0.405096422806016	0	0	0	0	0	-2.67349049687719	0	0	0	0	0	-1.31956118273501	-0.0536243445423941	-0.19377664714616	0.649699654177573	0	0	0	-2.27373851843701	-2.23645816526166	-2.17260795257305	-1.56666772916275	-1.17178592506288	-0.079243502385985	0
0.213343006536527	-2.12562921939332	-2.10472854108826	-0.405096422806016	0	0	0	0	0	-2.67349049687719	0	0	0	0	0	-1.31956118273501	-0.0536243445423941	-0.19377664714616	0.649699654177573	0	0	0	-2.27373851843701	-2.23645816526166	-2.17260795257305	-1.56666772916275	-1.17178592506288	-0.079243502385985	0
0.213343006536527	-2.12562921939332	-2.10472854108826	-0.405096422806016	0	0	0	0	0	-2.67349049687719	0	0	0	0	0	-1.31956118273501	-0.0536243445423941	-0.19377664714616	0.649699654177573	0	0	0	-2.27373851843701	-2.23645816526166	-2.17260795257305	-1.60122657612956	-1.21828536653364	-0.0684375702424418	0
0.213343006536527	-2.12562921939332	-2.10472854108826	-0.405096422806016	0	0	0	0	0	-2.67349049687719	0	0	0	0	0	-1.31956118273501	-0.0536243445423941	-0.19377664714616	0.649699654177573	0	0	0	-2.27373851843701	-2.23645816526166	-2.17260795257305	-1.63578542309637	-1.2647848080044	-0.0576316380988986	0
0.213343006536527	-2.12562921939332	-2.10472854108826	-0.405096422806016	0	0	0	0	0	-2.67349049687719	0	0	0	0	0	-1.31956118273501	-0.0536243445423941	-0.19377664714616	0.649699654177573	0	0	0	-2.27373851843701	-2.23645816526166	-2.17260795257305	-1.72794234834121	-1.32058413776932	-0.0288158190494493	0
0.213343006536527	-2.12562921939332	-2.10472854108826	-0.405096422806016	0	0	0	0	0	-2.67349049687719	0	0	0	0	0	-1.31956118273501	-0.0536243445423941	-0.19377664714616	0.649699654177573	0	0	0	-2.27373851843701	-2.23645816526166	-2.17260795257305	-1.72218254051341	-1.35778369094588	-0.0216118642870864	0
0.213343006536527	-2.12562921939332	-2.10472854108826	-0.405096422806016	0	0	0	0	0	-2.67349049687719	0	0	0	0	0	-1.31956118273501	-0.0536243445423941	-0.19377664714616	0.649699654177573	0	0	0	-2.27373851843701	-2.23645816526166	-2.17260795257305	-1.72218254051341	-1.35778369094588	-0.0216118642870864	0
0.213343006536527	-2.12562921939332	-2.10472854108826	-0.405096422806016	0	0	0	0	0	-2.67349049687719	-1.92713589855912	0	0	0	0	-1.31956118273501	-0.0536243445423941	-0.19377664714616	0.649699654177573	0	0	0	-2.27373851843701	-2.23645816526166	-2.17260795257305	-1.79418013836098	-1.42288290900494	-0.00720395476236178	0
0.213343006536527	-2.12562921939332	-2.10472854108826	-0.405096422806016	0	0	0	0	0	-2.67349049687719	-1.92713589855912	0	0	0	0	-1.31956118273501	-0.0536243445423941	-0.19377664714616	0.649699654177573	0	0	0	-2.27373851843701	-2.23645816526166	-2.17260795257305	-1.79706004227492	-1.43218279729909	-0.0144079095247246	0
0.213343006536527	-2.12562921939332	-2.10472854108826	-0.405096422806016	0	0	0	0	0	-2.67349049687719	-1.92713589855912	0	0	0	0	-1.31956118273501	-0.0536243445423941	-0.19377664714616	0.649699654177573	0	0	0	-2.27373851843701	-2.23645816526166	-2.17260795257305	-1.79706004227492	-1.43218279729909	-0.0144079095247246	0
0.213343006536527	-2.12562921939332	-2.10472854108826	-0.405096422806016	0	0	0	0	0	-2.67349049687719	-1.92713589855912	0	0	0	0	-1.31956118273501	-0.0536243445423941	-0.19377664714616	0.649699654177573	0	NA	0	-2.27373851843701	-2.23645816526166	-2.17260795257305	-1.82009927358613	-1.43218279729909	-0.0288158190494493	0
0.213343006536527	-2.12562921939332	-2.10472854108826	-0.405096422806016	0	0	0	0	0	-2.67349049687719	-1.92713589855912	0	0	0	0	-1.31956118273501	-0.0536243445423941	-0.19377664714616	0.649699654177573	0	NA	0	-2.27373851843701	-2.23645816526166	-2.17260795257305	-1.82009927358613	-1.43218279729909	-0.0288158190494493	0
0.213343006536527	-2.12562921939332	-2.10472854108826	-0.405096422806016	0	0	0	0	0	-2.67349049687719	-1.92713589855912	0	0	0	0	-1.31956118273501	-0.0536243445423941	-0.19377664714616	0.649699654177573	0	0	0	-2.27373851843701	-2.23645816526166	-2.17260795257305	-1.77402081096372	-1.43218279729909	-0.0504276833365357	0
0.213343006536527	-2.12562921939332	-2.10472854108826	-0.405096422806016	0	0	0	0	0	-2.67349049687719	-1.92713589855912	0	0	0	0	-1.31956118273501	-0.0536243445423941	-0.19377664714616	0.649699654177573	0	0	0	-2.27373851843701	-2.23645816526166	-2.17260795257305	-1.77402081096372	-1.43218279729909	-0.0504276833365357	0
0.213343006536527	-2.12562921939332	-2.10472854108826	-0.405096422806016	0	0	0	0	0	-2.67349049687719	-1.92713589855912	0	0	0	0	-1.31956118273501	-0.0536243445423941	-0.19377664714616	0.649699654177573	0	0	0	-2.27373851843701	-2.23645816526166	-2.17260795257305	-1.77402081096372	-1.43218279729909	-0.0504276833365357	0
0.213343006536527	-2.12562921939332	-2.10472854108826	-0.405096422806016	0	0	0	0	0	-2.67349049687719	-1.92713589855912	0	0	0	0	-1.31956118273501	-0.0536243445423941	-0.19377664714616	0.649699654177573	0	0	0	-2.27373851843701	-2.23645816526166	-2.17260795257305	-1.77978061879152	-1.50658190365231	-0.0576316380988986	0
0.213343006536527	-2.12562921939332	-2.10472854108826	-0.405096422806016	0	0	0	0	0	-2.67349049687719	-1.92713589855912	0	0	0	0	-1.31956118273501	-0.0536243445423941	-0.19377664714616	0.649699654177573	0	0	0	-2.27373851843701	-2.23645816526166	-2.17260795257305	-1.75674138748031	-1.69257966953531	-0.115263276197797	0
0.213343006536527	-2.12562921939332	-2.10472854108826	-0.405096422806016	0	0	0	0	0	-2.67349049687719	-1.92713589855912	0	0	0	0	-1.31956118273501	-0.0536243445423941	-0.19377664714616	0.649699654177573	0	0	0	-2.27373851843701	-2.23645816526166	-2.17260795257305	-1.75674138748031	-1.69257966953531	-0.115263276197797	0
0.213343006536527	-2.12562921939332	-2.10472854108826	-0.405096422806016	0	0	0	0	0	-2.67349049687719	-1.92713589855912	0	0	0	0	-1.31956118273501	-0.0536243445423941	-0.19377664714616	0.649699654177573	0	0	0	-2.27373851843701	-2.23645816526166	-2.17260795257305	-1.75674138748031	-1.69257966953531	-0.115263276197797	0
0.213343006536527	-2.12562921939332	-2.10472854108826	-0.405096422806016	0	0	0	0	0	-2.67349049687719	-1.92713589855912	0	0	0	0	-1.31956118273501	-0.0536243445423941	-0.19377664714616	0.649699654177573	0	0	0	-2.27373851843701	-2.23645816526166	-2.17260795257305	-1.75674138748031	-1.69257966953531	-0.115263276197797	0
0.213343006536527	-2.12562921939332	-2.10472854108826	-0.405096422806016	0	0	0	0	0	-2.67349049687719	-1.92713589855912	-2.49993061721876	0	0	0	-1.31956118273501	-0.0536243445423941	-0.19377664714616	0.649699654177573	0	0	NA	NA	NA	NA	-1.75098157965251	-1.71117944612361	-0.115263276197797	0
0.213343006536527	-2.12562921939332	-2.10472854108826	-0.405096422806016	0	0	0	0	0	-2.67349049687719	-1.92713589855912	-2.49993061721876	0	0	0	-1.31956118273501	-0.0536243445423941	-0.19377664714616	0.649699654177573	NA	0	NA	NA	NA	NA	-1.66746436614933	-1.93437676518322	-0.169292936915514	0
0.213343006536527	-2.12562921939332	-2.10472854108826	-0.405096422806016	0	0	0	0	0	-2.67349049687719	-1.92713589855912	-2.49993061721876	0	0	0	-1.31956118273501	-0.0536243445423941	-0.19377664714616	0.649699654177573	0	0	0	-2.27373851843701	-2.23645816526166	-2.17260795257305	-1.69338350137439	-2.05527531300715	-0.205312710727325	0
0.213343006536527	-2.12562921939332	-2.10472854108826	-0.405096422806016	0	0	0	0	0	-2.67349049687719	-1.92713589855912	-2.49993061721876	0	0	0	-1.31956118273501	-0.0536243445423941	-0.19377664714616	0.649699654177573	0	0	0	-2.27373851843701	-2.23645816526166	-2.17260795257305	-1.70490311703	-2.10177475447791	-0.208914688108507	0
0.213343006536527	-2.12562921939332	-2.10472854108826	-0.405096422806016	0	0	0	0	0	-2.67349049687719	-1.92713589855912	-2.49993061721876	0	0	0	-1.31956118273501	-0.0536243445423941	-0.19377664714616	0.649699654177573	0	0	0	-2.27373851843701	-2.23645816526166	-2.17260795257305	-1.70490311703	-2.10177475447791	-0.208914688108507	0
0.213343006536527	-2.12562921939332	-2.10472854108826	-0.405096422806016	0	0	0	0	0	-2.67349049687719	-1.92713589855912	-2.49993061721876	0	0	0	-1.31956118273501	-0.0536243445423941	-0.19377664714616	0.649699654177573	0	0	0	-2.27373851843701	-2.23645816526166	-2.17260795257305	-1.72794234834121	-2.12037453106621	-0.208914688108507	0
0.213343006536527	-2.12562921939332	-2.10472854108826	-0.405096422806016	0	0	0	0	0	-2.67349049687719	-1.92713589855912	-2.49993061721876	0	0	0	-1.31956118273501	-0.0536243445423941	-0.19377664714616	0.649699654177573	0	0	0	-2.27373851843701	-2.23645816526166	-2.17260795257305	-1.72794234834121	-2.12037453106621	-0.208914688108507	0
0.213343006536527	-2.12562921939332	-2.10472854108826	-0.405096422806016	0	0	0	0	0	-2.67349049687719	-1.92713589855912	-2.49993061721876	0	0	0	-1.31956118273501	-0.0536243445423941	-0.19377664714616	0.649699654177573	0	0	0	-2.27373851843701	-2.23645816526166	-2.17260795257305	-1.72794234834121	-2.2877725203609	-0.223322597633231	0
0.213343006536527	-2.12562921939332	-2.10472854108826	-0.405096422806016	0	0	0	0	0	-2.67349049687719	-1.92713589855912	-2.49993061721876	0	0	0	-1.31956118273501	-0.0536243445423941	-0.19377664714616	0.649699654177573	0	0	0	-2.27373851843701	-2.23645816526166	-2.17260795257305	-1.72794234834121	-2.2877725203609	-0.223322597633231	0
0.213343006536527	-2.12562921939332	-2.10472854108826	-0.405096422806016	0	0	0	0	0	-2.67349049687719	-1.92713589855912	-2.49993061721876	0	0	0	-1.31956118273501	-0.0536243445423941	-0.19377664714616	0.649699654177573	0	0	0	-2.27373851843701	NA	-2.17260795257305	-1.74522177182471	-2.40867106818483	-0.28095423573213	0
0.213343006536527	-2.12562921939332	-2.10472854108826	-0.405096422806016	0	0	0	0	0	-2.67349049687719	-1.92713589855912	-2.49993061721876	0	0	0	-1.31956118273501	-0.0536243445423941	-0.19377664714616	0.649699654177573	0	0	0	-2.27373851843701	NA	-2.17260795257305	-1.76538109922197	-2.43657073306729	-0.306168077400446	0
0.213343006536527	-2.12562921939332	-2.10472854108826	-0.405096422806016	0	0	0	0	0	-2.67349049687719	-1.92713589855912	-2.49993061721876	0	0	0	-1.31956118273501	-0.0536243445423941	-0.19377664714616	0.649699654177573	0	0	0	-2.27373851843701	-2.23645816526166	-2.17260795257305	-1.81145956184438	-2.62256849895028	-0.432237285741787	0
0.213343006536527	-2.12562921939332	-2.10472854108826	-0.405096422806016	0	0	0	0	0	-2.67349049687719	-1.92713589855912	-2.49993061721876	0	0	0	-1.31956118273501	-0.0536243445423941	-0.19377664714616	0.649699654177573	0	0	0	-2.27373851843701	-2.23645816526166	-2.17260795257305	-1.82585908141393	-2.64116827553859	-0.439441240504149	0
0.213343006536527	-2.12562921939332	-2.10472854108826	-0.405096422806016	0	0	0	0	0	-2.67349049687719	-1.92713589855912	-2.49993061721876	0	0	0	-1.31956118273501	-0.0536243445423941	-0.19377664714616	0.649699654177573	0	0	0	-2.27373851843701	-2.23645816526166	-2.17260795257305	-1.81721936967219	-2.65976805212689	-0.446645195266511	0
0.213343006536527	-2.12562921939332	-2.10472854108826	-0.405096422806016	0	0	0	0	0	-2.67349049687719	-1.92713589855912	-2.49993061721876	0	0	0	-1.31956118273501	-0.0536243445423941	-0.19377664714616	0.649699654177573	0	0	0	-2.27373851843701	-2.23645816526166	-2.17260795257305	-1.89497677534756	-2.84576581800989	-0.511480788127773	0
0.213343006536527	-2.12562921939332	-2.10472854108826	-0.405096422806016	0	0	0	0	0	-2.67349049687719	-1.92713589855912	-2.49993061721876	0	0	0	-1.31956118273501	-0.0536243445423941	-0.19377664714616	0.649699654177573	0	0	0	-2.27373851843701	-2.23645816526166	-2.17260795257305	-1.94489510985521	-3.09996276471665	-0.549901880193721	0
0.213343006536527	-2.12562921939332	-2.10472854108826	-0.405096422806016	0	0	0	0	0	-2.67349049687719	-1.92713589855912	-2.49993061721876	0	0	0	-1.31956118273501	-0.0536243445423941	-0.19377664714616	0.649699654177573	0	0	0	-2.27373851843701	-2.23645816526166	-2.17260795257305	-2.02553241944444	-3.26116082848194	-0.631546700833794	0
0.213343006536527	-2.12562921939332	-2.10472854108826	-0.405096422806016	0	0	0	0	0	-2.67349049687719	-1.92713589855912	-2.49993061721876	0	0	0	-1.31956118273501	-0.0536243445423941	-0.19377664714616	0.649699654177573	0	0	0	-2.27373851843701	-2.23645816526166	-2.17260795257305	-2.07737068989466	-3.32316008377625	-0.674770429407968	0
0.213343006536527	-2.12562921939332	-2.10472854108826	-0.405096422806016	0	0	0	0	0	-2.67349049687719	-1.92713589855912	-2.49993061721876	0	0	0	-1.31956118273501	-0.0536243445423941	-0.19377664714616	0.649699654177573	0	0	0	-2.27373851843701	-2.23645816526166	-2.17260795257305	-2.20600639804897	-3.35415971142346	-0.727599430998641	0
0.213343006536527	-2.12562921939332	-2.10472854108826	-0.405096422806016	0	0	0	0	0	-2.67349049687719	-1.92713589855912	-2.49993061721876	0	0	0	-1.31956118273501	-0.0536243445423941	-0.19377664714616	0.649699654177573	0	0	0	-2.27373851843701	-2.23645816526166	-2.17260795257305	-2.35576140157192	-3.36655956248231	-0.75641525004809	0
0.213343006536527	-2.12562921939332	-2.10472854108826	-0.405096422806016	0	0	0	0	0	-2.67349049687719	-1.92713589855912	-2.49993061721876	0	0	0	-1.31956118273501	-0.0536243445423941	-0.19377664714616	0.649699654177573	0	0	0	-2.27373851843701	-2.23645816526166	-2.17260795257305	-2.35576140157192	-3.36655956248231	-0.75641525004809	0
0.213343006536527	-2.12562921939332	-2.10472854108826	-0.405096422806016	0	0	0	0	0	-2.67349049687719	-1.92713589855912	-2.49993061721876	0	0	0	-1.31956118273501	-0.0536243445423941	-0.19377664714616	0.649699654177573	0	0	0	-2.27373851843701	-2.23645816526166	-2.17260795257305	-2.93462208826618	-3.37585945077646	-0.78523106909754	0
0.213343006536527	-2.12562921939332	-2.10472854108826	-0.405096422806016	0	0	0	0	0	-2.67349049687719	-1.92713589855912	-2.49993061721876	0	0	0	-1.31956118273501	-0.0536243445423941	-0.19377664714616	0.649699654177573	0	0	0	-2.27373851843701	-2.23645816526166	-2.17260795257305	-4.27953721605849	-3.40375911565892	-0.886086435770612	0
0.213343006536527	-2.12562921939332	-2.10472854108826	-0.405096422806016	0	0	0	0	0	-2.67349049687719	-1.92713589855912	-2.49993061721876	0	0	0	-1.31956118273501	-0.0536243445423941	-0.19377664714616	0.649699654177573	0	0	0	-2.27373851843701	-2.23645816526166	-2.17260795257305	-4.27953721605849	-3.40375911565892	-0.886086435770612	0
0.213343006536527	-2.12562921939332	-2.10472854108826	-0.405096422806016	0	0	0	0	0	-2.67349049687719	-1.92713589855912	-2.49993061721876	0	0	0	-1.31956118273501	-0.0536243445423941	-0.19377664714616	0.649699654177573	0	0	0	-2.27373851843701	-2.23645816526166	-2.17260795257305	-4.41201279609803	-3.3293600093057	-0.900494345295337	0
0.213343006536527	-2.12562921939332	-2.10472854108826	-0.405096422806016	0	0	0	0	0	-2.67349049687719	-1.92713589855912	-2.49993061721876	0	0	0	-1.31956118273501	-0.0536243445423941	-0.19377664714616	0.649699654177573	0	0	NA	-2.27373851843701	-2.23645816526166	-2.17260795257305	-4.40625298827014	-3.3293600093057	-0.9076983000577	0
0.213343006536527	-2.12562921939332	-2.10472854108826	-0.405096422806016	0	0	0	0	0	-2.67349049687719	-1.92713589855912	-2.49993061721876	0	0	0	-1.31956118273501	-0.0536243445423941	-0.19377664714616	0.649699654177573	0	0	0	-2.27373851843701	-2.23645816526166	-2.17260795257305	-4.40625298827014	-3.3293600093057	-0.9076983000577	0
0.213343006536527	-2.12562921939332	-2.10472854108826	-0.405096422806016	0	0	0	0	0	-2.67349049687719	-1.92713589855912	-2.49993061721876	0	0	0	-1.31956118273501	-0.0536243445423941	-0.19377664714616	0.649699654177573	0	0	0	-2.27373851843701	-2.23645816526166	-2.17260795257305	-5.17806723719591	-3.3293600093057	-0.950922028631922	0
0.213343006536527	-2.12562921939332	-2.10472854108826	-0.405096422806016	0	0	0	0	0	-2.67349049687719	-1.92713589855912	-2.49993061721876	0	0	0	-1.31956118273501	-0.0536243445423941	-0.19377664714616	0.649699654177573	0	0	0	-2.27373851843701	-2.23645816526166	-2.17260795257305	-5.36814089551347	-3.30146034442325	-0.940116096488378	0
0.213343006536527	-2.12562921939332	-2.10472854108826	-0.405096422806016	0	0	0	0	0	-2.67349049687719	-1.92713589855912	-2.49993061721876	0	0	0	-1.31956118273501	-0.0536243445423941	-0.19377664714616	0.649699654177573	0	0	0	-2.27373851843701	-2.23645816526166	-2.17260795257305	-5.55821455383104	-3.27356067954079	-0.929310164344834	0
0.213343006536527	-2.12562921939332	-2.10472854108826	-0.405096422806016	0	0	0	0	0	-2.67349049687719	-1.92713589855912	-2.49993061721876	0	0	0	-1.31956118273501	-0.0536243445423941	-0.19377664714616	0.649699654177573	0	0	NA	-2.27373851843701	-2.23645816526166	-2.17260795257305	-6.08235706616122	-3.08756291365779	-0.922106209582473	0
0.213343006536527	-2.12562921939332	-2.10472854108826	-0.405096422806016	0	0	0	0	0	-2.67349049687719	-1.92713589855912	-2.49993061721876	0	0	0	-1.31956118273501	-0.0536243445423941	-0.19377664714616	0.649699654177573	0	0	0	-2.27373851843701	-2.23645816526166	-2.17260795257305	-6.10539629747243	-3.06896313706949	-0.922106209582473	0
0.213343006536527	-2.12562921939332	-2.10472854108826	-0.405096422806016	0	0	0	0	0	-2.67349049687719	-1.92713589855912	-2.49993061721876	0	0	0	-1.31956118273501	-0.0536243445423941	-0.19377664714616	0.649699654177573	0	0	0	-2.27373851843701	-2.23645816526166	-2.17260795257305	-6.11691591312803	-3.05036336048119	-0.922106209582473	0
0.213343006536527	-2.12562921939332	-2.10472854108826	-0.405096422806016	0	0	0	0	0	-2.67349049687719	-1.92713589855912	-2.49993061721876	0	0	0	-1.31956118273501	-0.0536243445423941	-0.19377664714616	0.649699654177573	0	0	0	-2.27373851843701	-2.23645816526166	-2.17260795257305	-6.11691591312803	-3.05036336048119	-0.922106209582473	0
0.213343006536527	-2.12562921939332	-2.10472854108826	-0.405096422806016	0	0	0	0	0	-2.67349049687719	-1.92713589855912	-2.49993061721876	0	0	0	-1.31956118273501	-0.0536243445423941	-0.19377664714616	0.649699654177573	0	0	0	-2.27373851843701	-2.23645816526166	-2.17260795257305	-6.11691591312803	-3.05036336048119	-0.922106209582473	0
0.213343006536527	-2.12562921939332	-2.10472854108826	-0.405096422806016	0	0	0	0	0	-2.67349049687719	-1.92713589855912	-2.49993061721876	0	0	0	-1.31956118273501	-0.0536243445423941	-0.19377664714616	0.649699654177573	0	0	0	-2.27373851843701	-2.23645816526166	-2.17260795257305	-6.61417932226178	-2.78996648824502	-1.16223803499457	0
0.213343006536527	-2.12562921939332	-2.10472854108826	-0.405096422806016	0	0	0	0	0	-2.67349049687719	-1.92713589855912	-2.49993061721876	0	0	0	-1.31956118273501	-0.0536243445423941	-0.19377664714616	0.649699654177573	0	0	0	-2.27373851843701	-2.23645816526166	-2.17260795257305	-6.83689189160358	-2.6969676053035	-1.4335869977102	0
0.213343006536527	-2.12562921939332	-2.10472854108826	-0.405096422806016	0	0	0	0	0	-2.67349049687719	-1.92713589855912	-2.49993061721876	0	0	0	-1.31956118273501	-0.0536243445423941	-0.19377664714616	0.649699654177573	0	0	0	-2.27373851843701	-2.23645816526166	-2.17260795257305	-6.8887301620538	-2.97596425412802	-1.75056100725419	0
0.213343006536527	-2.12562921939332	-2.10472854108826	-0.405096422806016	0	0	0	0	0	-2.67349049687719	-1.92713589855912	-2.49993061721876	0	0	0	-1.31956118273501	-0.0536243445423941	-0.19377664714616	0.649699654177573	0	0	0	-2.27373851843701	-2.23645816526166	-2.17260795257305	-6.8887301620538	-2.97596425412802	-1.75056100725419	0
0.213343006536527	-2.12562921939332	-2.10472854108826	-0.405096422806016	0	0	0	0	0	-2.67349049687719	-1.92713589855912	-2.49993061721876	0	-1.76090053099155	0	-1.31956118273501	-0.0536243445423941	-0.19377664714616	0.649699654177573	0	0	0	-2.27373851843701	-2.23645816526166	-2.17260795257305	-6.94056843250402	-2.85506570630404	-1.75776496201655	0
0.213343006536527	-2.12562921939332	-2.10472854108826	-0.405096422806016	0	0	0	0	0	-2.67349049687719	-1.92713589855912	-2.49993061721876	0	-1.76090053099155	0	-1.31956118273501	-0.0536243445423941	-0.19377664714616	0.649699654177573	0	0	0	-2.27373851843701	-2.23645816526166	-2.17260795257305	-6.94632824033182	-2.87366548289234	-1.76496891677891	0
0.213343006536527	-2.12562921939332	-2.10472854108826	-0.405096422806016	0	0	0	0	0	-2.67349049687719	-1.92713589855912	-2.49993061721876	0	-1.76090053099155	0	-1.31956118273501	-0.0536243445423941	-0.19377664714616	0.649699654177573	0	0	0	-2.27373851843701	-2.23645816526166	-2.17260795257305	-6.93912848054705	-2.85506570630404	-2.00990337869923	0
0.213343006536527	-2.12562921939332	-2.10472854108826	-0.405096422806016	0	0	0	0	0	-2.67349049687719	-1.92713589855912	-2.49993061721876	0	-1.76090053099155	0	-1.31956118273501	-0.0536243445423941	-0.19377664714616	0.649699654177573	0	0	0	-2.27373851843701	-2.23645816526166	-2.17260795257305	-6.92328900902061	-2.87676544565709	-2.1107587453723	0
0.213343006536527	-2.12562921939332	-2.10472854108826	-0.405096422806016	0	0	0	0	0	-2.67349049687719	-1.92713589855912	-2.49993061721876	0	-1.76090053099155	0	-1.31956118273501	-0.0536243445423941	-0.19377664714616	0.649699654177573	0	0	0	-2.27373851843701	-2.23645816526166	-2.17260795257305	-6.83113208377578	-2.82716604142158	-2.08914688108521	0
0.213343006536527	-2.12562921939332	-2.10472854108826	-0.405096422806016	0	0	0	0	0	-2.67349049687719	-1.92713589855912	-2.49993061721876	0	-1.76090053099155	0	-1.31956118273501	-0.0536243445423941	-0.19377664714616	0.649699654177573	0	0	0	-2.27373851843701	-2.23645816526166	-2.17260795257305	-6.83113208377578	-2.82716604142158	-2.08914688108521	0
0.213343006536527	-2.12562921939332	-2.10472854108826	-0.405096422806016	0	0	0	0	0	-2.67349049687719	-1.92713589855912	-2.49993061721876	0	-1.76090053099155	0	-1.31956118273501	-0.0536243445423941	-0.19377664714616	0.649699654177573	0	0	0	-2.27373851843701	-2.23645816526166	-2.17260795257305	-6.79081342898107	-2.86436559459819	-2.09635083584758	0
0.213343006536527	-2.12562921939332	-2.10472854108826	-0.405096422806016	0	0	0	0	0	-2.67349049687719	-1.92713589855912	-2.49993061721876	0	-1.76090053099155	0	-1.31956118273501	-0.0536243445423941	-0.19377664714616	0.649699654177573	0	0	0	-2.27373851843701	-2.23645816526166	-2.17260795257305	-6.79081342898107	-2.86436559459819	-2.09635083584758	0
-2.06368374070126	-4.12024442167139	-3.02447289761683	-1.8881974381409	0	0	0	0	0	-2.67349049687719	-1.92713589855912	-2.49993061721876	0	-1.76090053099155	0	-1.31956118273501	-0.0536243445423941	-0.19377664714616	0.649699654177573	0	0	0	-2.27373851843701	-2.23645816526166	-2.17260795257305	-6.76201438984206	-2.88296537118649	-2.10355479060994	0
-2.06368374070126	-4.12024442167139	-3.02447289761683	-1.8881974381409	0	0	0	0	0	-2.67349049687719	-1.92713589855912	-2.49993061721876	0	-1.76090053099155	0	-1.31956118273501	-0.0536243445423941	-0.19377664714616	0.649699654177573	0	0	0	-2.27373851843701	-2.23645816526166	-2.17260795257305	-6.73897515853085	-2.9015651477748	-2.1107587453723	0
-2.06368374070126	-4.12024442167139	-3.02447289761683	-1.8881974381409	0	0	0	0	0	-2.67349049687719	-1.92713589855912	-2.49993061721876	0	-1.76090053099155	0	-1.31956118273501	-0.0536243445423941	-0.19377664714616	0.649699654177573	0	0	0	-2.27373851843701	-2.23645816526166	-2.17260795257305	-6.589220155008	-2.9015651477748	-2.10355479060994	0
-2.06368374070126	-4.12024442167139	-3.02447289761683	-1.8881974381409	0	0	0	0	-1.72237898407524	-2.67349049687719	-1.92713589855912	-2.49993061721876	0	-1.76090053099155	0	-1.31956118273501	-0.0536243445423941	-0.19377664714616	0.649699654177573	0	0	NA	-2.27373851843701	-2.23645816526166	-2.17260795257305	-6.589220155008	-2.88296537118649	-2.11796270013466	0
-2.06368374070126	-4.12024442167139	-3.02447289761683	-1.8881974381409	0	0	0	0	-1.72237898407524	-2.67349049687719	-1.92713589855912	-2.49993061721876	0	-1.76090053099155	0	-1.31956118273501	-0.0536243445423941	-0.19377664714616	0.649699654177573	0	0	0	-2.27373851843701	-2.23645816526166	-2.17260795257305	-6.57194073152459	-2.9015651477748	-2.11796270013466	0
-2.06368374070126	-4.12024442167139	-3.02447289761683	-1.8881974381409	0	0	0	0	-1.72237898407524	-2.67349049687719	-1.92713589855912	-2.49993061721876	0	-1.76090053099155	0	-1.31956118273501	-0.0536243445423941	-0.19377664714616	0.649699654177573	0	0	0	-2.27373851843701	-2.23645816526166	-2.17260795257305	-6.56330101978284	-2.9015651477748	-2.13237060965944	0
-2.06368374070126	-4.12024442167139	-3.02447289761683	-1.8881974381409	0	0	0	0	-1.72237898407524	-2.67349049687719	-1.92713589855912	-2.49993061721876	0	-1.76090053099155	0	-1.31956118273501	-0.0536243445423941	-0.19377664714616	0.649699654177573	0	0	0	-2.27373851843701	-2.23645816526166	-2.17260795257305	-6.26667091665089	-3.13406235512856	-2.16478840609007	0
-2.06368374070126	-4.12024442167139	-3.02447289761683	-1.8881974381409	0	0	0	0	-1.72237898407524	-2.67349049687719	-1.92713589855912	-2.49993061721876	0	-1.76090053099155	0	-1.31956118273501	-0.0536243445423941	-0.19377664714616	0.649699654177573	0	0	0	-2.27373851843701	-2.23645816526166	-2.17260795257305	-6.22347235794242	-3.17126190830516	-2.1575844513277	0
-2.06368374070126	-4.12024442167139	-3.02447289761683	-1.8881974381409	0	0	0	0	-1.72237898407524	-2.67349049687719	-1.92713589855912	-2.49993061721876	0	-1.76090053099155	0	-1.31956118273501	-0.0536243445423941	-0.19377664714616	0.649699654177573	0	0	0	-2.27373851843701	-2.23645816526166	-2.17260795257305	-6.22059245402847	-3.16196202001101	-2.15038049656534	0
-2.06368374070126	-4.12024442167139	-3.02447289761683	-1.8881974381409	0	0	0	0	-1.72237898407524	-2.67349049687719	-1.92713589855912	-2.49993061721876	0	-1.76090053099155	0	-1.31956118273501	-0.0536243445423941	-0.19377664714616	0.649699654177573	NA	NA	NA	NA	NA	NA	-6.20907283837287	-3.16196202001101	-2.14317654180298	0
-2.06368374070126	-4.12024442167139	-3.02447289761683	-1.8881974381409	0	0	0	0	-1.72237898407524	-2.67349049687719	-1.92713589855912	-2.49993061721876	0	-1.76090053099155	0	-1.31956118273501	-0.0536243445423941	-0.19377664714616	0.649699654177573	NA	NA	NA	-2.27373851843701	-2.23645816526166	-2.17260795257305	-6.18027379923386	-3.16196202001101	-2.14677851918416	0
-2.06368374070126	-4.12024442167139	-3.02447289761683	-1.8881974381409	0	0	0	0	-1.72237898407524	-2.67349049687719	-1.92713589855912	-2.49993061721876	0	-1.76090053099155	0	-1.31956118273501	-0.0536243445423941	-0.19377664714616	0.649699654177573	0	0	NA	-2.27373851843701	-2.23645816526166	-2.17260795257305	-6.16299437575045	-3.21776134977593	-2.16839038347125	0
-2.06368374070126	-4.12024442167139	-3.02447289761683	-1.8881974381409	0	0	0	0	-1.72237898407524	-2.67349049687719	-1.92713589855912	-2.49993061721876	0	-1.76090053099155	0	-1.31956118273501	-0.0536243445423941	-0.19377664714616	0.649699654177573	0	0	NA	-2.27373851843701	-2.23645816526166	-2.17260795257305	-6.16299437575045	-3.21776134977593	-2.16839038347125	0
-2.06368374070126	-4.12024442167139	-3.02447289761683	-1.8881974381409	0	0	0	0	-1.72237898407524	-2.67349049687719	-1.92713589855912	-2.49993061721876	0	-1.76090053099155	0	-1.31956118273501	-0.0536243445423941	-0.19377664714616	0.649699654177573	0	0	NA	-2.27373851843701	-2.23645816526166	-2.17260795257305	-6.16299437575045	-3.21776134977593	-2.16839038347125	0
-2.06368374070126	-4.12024442167139	-3.02447289761683	-1.8881974381409	0	0	0	0	-1.72237898407524	-2.67349049687719	-1.92713589855912	-2.49993061721876	0	-1.76090053099155	0	-1.31956118273501	-0.0536243445423941	-0.19377664714616	0.649699654177573	0	0	NA	-2.27373851843701	-2.23645816526166	-2.17260795257305	-6.16299437575045	-3.21776134977593	-2.16839038347125	0
-2.06368374070126	-4.12024442167139	-3.02447289761683	-1.8881974381409	0	0	0	0	-1.72237898407524	-2.67349049687719	-1.92713589855912	-2.49993061721876	0	-1.76090053099155	0	-1.31956118273501	-0.0536243445423941	-0.19377664714616	0.649699654177573	0	0	NA	-2.27373851843701	-2.23645816526166	-2.17260795257305	-6.18027379923386	-3.23636112636418	-2.16839038347125	0
-2.06368374070126	-4.12024442167139	-3.02447289761683	-1.8881974381409	0	0	0	0	-1.72237898407524	-2.67349049687719	-1.92713589855912	-2.49993061721876	0	-1.76090053099155	0	-1.31956118273501	-0.0536243445423941	-0.19377664714616	0.649699654177573	0	0	NA	-2.27373851843701	-2.23645816526166	-2.17260795257305	-6.18027379923386	-3.23636112636418	-2.16839038347125	0
-2.06368374070126	-4.12024442167139	-3.02447289761683	-1.8881974381409	0	0	0	0	-1.72237898407524	-2.67349049687719	-1.92713589855912	-2.49993061721876	0	-1.76090053099155	0	-1.31956118273501	-0.0536243445423941	-0.19377664714616	0.649699654177573	0	0	0	-2.27373851843701	-2.23645816526166	-2.17260795257305	-6.19755322271726	-3.25496090295248	-2.20441015728306	0
-2.06368374070126	-4.12024442167139	-3.02447289761683	-1.8881974381409	0	0	0	0	-1.72237898407524	-2.67349049687719	-1.92713589855912	-2.49993061721876	0	-1.76090053099155	0	-1.31956118273501	-0.0536243445423941	-0.19377664714616	0.649699654177573	0	0	NA	-2.27373851843701	-2.23645816526166	-2.17260795257305	-6.18027379923386	-3.27356067954079	-2.19360422513952	0
-2.06368374070126	-4.12024442167139	-3.02447289761683	-1.8881974381409	0	0	0	0	-1.72237898407524	-2.67349049687719	-1.92713589855912	-2.49993061721876	0	-1.76090053099155	0	-1.31956118273501	-0.0536243445423941	-0.19377664714616	0.649699654177573	0	0	NA	-2.27373851843701	-2.23645816526166	NA	-6.24939149316748	-3.3033203220821	-2.16839038347125	0
-2.06368374070126	-4.12024442167139	-3.02447289761683	-1.8881974381409	0	0	0	0	-1.72237898407524	-2.67349049687719	-1.92713589855912	-2.49993061721876	0	-1.76090053099155	0	-1.31956118273501	-0.0536243445423941	-0.19377664714616	0.649699654177573	0	0	0	-2.27373851843701	-2.23645816526166	-2.17260795257305	-6.30122976361779	-3.30146034442325	-2.12156467751589	0
-2.06368374070126	-4.12024442167139	-3.02447289761683	-1.8881974381409	0	0	0	0	-1.72237898407524	-2.67349049687719	-1.92713589855912	-2.49993061721876	0	-1.76090053099155	0	-1.31956118273501	-0.0536243445423941	-0.19377664714616	0.649699654177573	0	0	0	-2.27373851843701	-2.23645816526166	-2.17260795257305	-6.27819053230649	-3.33865989759985	-2.0927488584664	0
-2.06368374070126	-4.12024442167139	-3.02447289761683	-1.8881974381409	0	0	0	0	-1.72237898407524	-2.67349049687719	-1.92713589855912	-2.49993061721876	0	-1.76090053099155	0	-1.31956118273501	-0.0536243445423941	-0.19377664714616	0.649699654177573	0	0	0	-2.27373851843701	-2.23645816526166	-2.17260795257305	-6.24363168533968	-3.36655956248231	-2.06753501679813	0
-2.06368374070126	-4.12024442167139	-3.02447289761683	-1.8881974381409	0	0	0	0	-1.72237898407524	-2.67349049687719	-1.92713589855912	-2.49993061721876	0	-1.76090053099155	0	-1.31956118273501	-0.0536243445423941	-0.19377664714616	0.649699654177573	0	0	0	-2.27373851843701	-2.23645816526166	-2.17260795257305	-5.88652360001585	-3.44095866883548	-1.89464010250143	-1.7818967634196
-2.06368374070126	-4.12024442167139	-3.02447289761683	-1.8881974381409	0	0	0	0	-1.72237898407524	-2.67349049687719	-1.92713589855912	-2.49993061721876	0	-1.76090053099155	0	-1.31956118273501	-0.0536243445423941	-0.19377664714616	0.649699654177573	0	0	0	-2.27373851843701	-2.23645816526166	-2.17260795257305	-5.82892552173783	-3.5153577751887	-1.88743614773907	-1.7818967634196
-2.06368374070126	-4.12024442167139	-3.02447289761683	-1.8881974381409	0	0	0	0	-1.72237898407524	-2.67349049687719	-1.92713589855912	-2.49993061721876	0	-1.76090053099155	0	-1.31956118273501	-0.0536243445423941	-0.19377664714616	0.649699654177573	0	0	0	-2.27373851843701	-2.23645816526166	-2.17260795257305	-5.82892552173783	-3.5153577751887	-1.88743614773907	-1.7818967634196
-2.06368374070126	-4.12024442167139	-3.02447289761683	-1.8881974381409	0	0	0	0	-1.72237898407524	-2.67349049687719	-1.92713589855912	-2.49993061721876	0	-1.76090053099155	0	-1.31956118273501	-0.0536243445423941	-0.19377664714616	0.649699654177573	0	0	0	-2.27373851843701	-2.23645816526166	-2.17260795257305	-5.77420734737366	-3.5153577751887	-1.87302823821435	-1.7818967634196
-2.06368374070126	-4.12024442167139	-3.02447289761683	-1.8881974381409	0	0	0	0	-1.72237898407524	-2.67349049687719	-1.92713589855912	-2.49993061721876	0	-1.76090053099155	0	-1.31956118273501	-0.0536243445423941	-0.19377664714616	0.649699654177573	0	0	0	-2.27373851843701	-2.23645816526166	-2.17260795257305	-5.63885186342027	-3.49675799860039	-1.82980450964017	-1.7818967634196
-2.06368374070126	-4.12024442167139	-3.02447289761683	-1.8881974381409	0	0	0	0	-1.72237898407524	-2.67349049687719	-1.92713589855912	-2.49993061721876	0	-1.76090053099155	0	-1.31956118273501	-0.0536243445423941	-0.19377664714616	0.649699654177573	0	0	0	-2.27373851843701	-2.23645816526166	-2.17260795257305	-5.63885186342027	-3.49675799860039	-1.82980450964017	-1.7818967634196
-2.06368374070126	-4.12024442167139	-3.02447289761683	-1.8881974381409	0	0	0	0	-1.72237898407524	-2.67349049687719	-1.92713589855912	-2.49993061721876	0	-1.76090053099155	0	-1.31956118273501	-0.0536243445423941	-0.19377664714616	0.649699654177573	0	0	0	-2.27373851843701	-2.23645816526166	-2.17260795257305	-5.63885186342027	-3.49675799860039	-1.82980450964017	-1.7818967634196
-2.06368374070126	-4.12024442167139	-3.02447289761683	-1.8881974381409	0	0	0	0	-1.72237898407524	-2.67349049687719	-1.92713589855912	-2.49993061721876	0	-1.76090053099155	0	-1.31956118273501	-0.0536243445423941	-0.19377664714616	0.649699654177573	0	0	0	-2.27373851843701	-2.23645816526166	-2.17260795257305	-5.35086147203007	-3.45955844542378	-1.77217287154127	-1.7818967634196
-2.06368374070126	-4.12024442167139	-3.02447289761683	-1.8881974381409	0	0	0	0	-1.72237898407524	-2.67349049687719	-1.92713589855912	-2.49993061721876	0	-1.76090053099155	0	-1.31956118273501	-0.0536243445423941	-0.19377664714616	0.649699654177573	0	0	0	-2.27373851843701	-2.23645816526166	-2.17260795257305	-4.37745394913113	-3.40375911565892	-1.52003445485859	-1.7818967634196
-2.06368374070126	-4.12024442167139	-3.02447289761683	-1.8881974381409	0	0	0	0	-1.72237898407524	-2.67349049687719	-1.92713589855912	-2.49993061721876	0	-1.76090053099155	0	-1.31956118273501	-0.0536243445423941	-0.19377664714616	0.649699654177573	0	0	0	-2.27373851843701	-2.23645816526166	-2.17260795257305	-4.02322576772125	-3.38515933907062	-1.44799490723492	-1.7818967634196
-2.06368374070126	-4.12024442167139	-3.02447289761683	-1.8881974381409	0	0	0	0	-1.72237898407524	-2.67349049687719	-1.92713589855912	-2.49993061721876	0	-1.76090053099155	0	-1.31956118273501	-0.0536243445423941	-0.19377664714616	0.649699654177573	NA	0	NA	NA	NA	NA	-3.50196315930492	-3.33865989759985	-1.30031383460649	-1.7818967634196
-2.06368374070126	-4.12024442167139	-3.02447289761683	-1.8881974381409	0	0	0	0	-1.72237898407524	-2.67349049687719	-1.92713589855912	-2.49993061721876	0	-1.76090053099155	0	-1.31956118273501	-0.0536243445423941	-0.19377664714616	0.649699654177573	0	0	0	-2.27373851843701	-2.23645816526166	-2.17260795257305	-3.23125219139813	-3.29216045612909	-1.15983671674043	-1.7818967634196
-2.06368374070126	-4.12024442167139	-3.02447289761683	-1.8881974381409	0	0	0	0	-1.72237898407524	-2.67349049687719	-1.92713589855912	-2.49993061721876	0	-1.76090053099155	0	-1.31956118273501	-0.0536243445423941	-0.19377664714616	0.649699654177573	0	0	0	-2.27373851843701	-2.23645816526166	-2.17260795257305	-3.0037397821999	-3.21776134977593	-1.05177739530499	-1.7818967634196
-2.06368374070126	-4.12024442167139	-3.02447289761683	-1.8881974381409	0	0	0	0	-1.72237898407524	-2.67349049687719	-1.92713589855912	-2.49993061721876	0	-1.76090053099155	0	-1.31956118273501	-0.0536243445423941	-0.19377664714616	0.649699654177573	0	0	0	NA	NA	NA	-2.92310247261057	-3.18986168489347	-1.04457344054263	-1.7818967634196
-0.38944013462522	-1.94927127630916	-0.76254686079151	-0.75567775140229	0	0	0	0	-1.72237898407524	-2.67349049687719	-1.92713589855912	-2.49993061721876	0	-1.76090053099155	0	-1.31956118273501	-0.0536243445423941	-0.19377664714616	0.649699654177573	0	0	0	NA	NA	NA	-2.87126420216035	-3.13406235512856	-1.03736948578027	-1.7818967634196
-0.38944013462522	-1.94927127630916	-0.76254686079151	-0.75567775140229	0	0	0	0	-1.72237898407524	-2.67349049687719	-1.92713589855912	-2.49993061721876	0	-1.76090053099155	0	-1.31956118273501	-0.0536243445423941	-0.19377664714616	0.649699654177573	0	0	0	-2.27373851843701	-2.23645816526166	-2.17260795257305	-2.64567172890469	-3.05036336048119	-1.03736948578027	-1.7818967634196
-0.38944013462522	-1.94927127630916	-0.76254686079151	-0.75567775140229	0	0	0	0	-1.72237898407524	-2.67349049687719	-1.92713589855912	-2.49993061721876	0	-1.76090053099155	0	-1.31956118273501	-0.0536243445423941	-0.19377664714616	0.649699654177573	0	0	0	-2.27373851843701	NA	-2.17260795257305	-2.40759967202214	-2.93876470095141	-1.02007999435058	-1.7818967634196
-0.38944013462522	-1.94927127630916	-0.76254686079151	-0.75567775140229	0	0	0	0	-1.72237898407524	-2.67349049687719	-1.92713589855912	-2.49993061721876	0	-0.880450265495773	0	-1.31956118273501	-0.0536243445423941	-0.19377664714616	0.649699654177573	0	0	0	-2.27373851843701	-2.23645816526166	-2.17260795257305	-1.96409446928119	-2.36217162671412	-0.677171747662105	-1.7818967634196
-0.38944013462522	-1.94927127630916	-0.76254686079151	-0.75567775140229	0	0	0	0	-1.72237898407524	-2.67349049687719	-1.92713589855912	-2.49993061721876	0	0	0	-1.31956118273501	-0.0536243445423941	-0.19377664714616	0.649699654177573	0	0	0	NA	NA	NA	-1.91801600665877	-2.21337341400768	-0.648355928612656	-1.7818967634196
-0.38944013462522	-1.94927127630916	-0.76254686079151	-0.75567775140229	0	0	0	0	-1.72237898407524	-2.67349049687719	-1.92713589855912	-2.49993061721876	0	0	0	-1.31956118273501	-0.0536243445423941	-0.19377664714616	0.649699654177573	0	0	0	NA	NA	NA	-1.89497677534756	-2.20407352571353	-0.641151973850294	-1.7818967634196
-0.38944013462522	-1.94927127630916	-0.76254686079151	-0.75567775140229	0	0	0	0	-1.72237898407524	-2.67349049687719	-1.92713589855912	-2.49993061721876	0	0	0	-1.31956118273501	-0.0536243445423941	-0.19377664714616	0.649699654177573	0	0	0	-2.27373851843701	-2.23645816526166	-2.17260795257305	-1.76826100313591	-1.98087620665398	-0.552903528011356	-1.7818967634196
-0.38944013462522	-1.94927127630916	-0.76254686079151	-0.75567775140229	0	0	0	0	-0.574126328025074	-2.67349049687719	-1.92713589855912	-2.49993061721876	0	0	0	-1.31956118273501	-0.0536243445423941	-0.19377664714616	0.649699654177573	0	0	0	-2.27373851843701	-2.23645816526166	-2.17260795257305	-1.6991433092022	-1.86927754712415	-0.50427683336541	-1.7818967634196
-0.38944013462522	-1.94927127630916	-0.76254686079151	-0.75567775140229	0	0	0	0	0	-2.67349049687719	-1.92713589855912	-2.49993061721876	0	0	0	-1.31956118273501	-0.0536243445423941	-0.19377664714616	0.649699654177573	0	0	0	-2.27373851843701	-2.23645816526166	-2.17260795257305	-1.58394715264615	-1.78557855247678	-0.468257059553599	-1.7818967634196
-0.38944013462522	-1.94927127630916	-0.76254686079151	-0.75567775140229	0	0	0	0	0	-2.67349049687719	-1.92713589855912	-2.49993061721876	0	0	0	-1.31956118273501	-0.0536243445423941	-0.19377664714616	0.649699654177573	0	0	0	-0.284217314804626	-0.279557270657708	-0.241400883619225	-1.49946997117169	-1.75457892482962	-0.458651786537099	-1.7818967634196
-0.38944013462522	-1.94927127630916	-0.76254686079151	-0.75567775140229	0	0	0	0	0	-2.67349049687719	0	-2.49993061721876	0	0	0	-1.31956118273501	-0.0536243445423941	-0.19377664714616	0.649699654177573	0	0	0	0	0	0	-1.38523378258693	-1.673979892947	-0.435839263122968	-1.7818967634196
-0.38944013462522	-1.94927127630916	-0.76254686079151	-0.75567775140229	0	0	0	0	0	-2.67349049687719	0	-2.49993061721876	0	0	0	-1.31956118273501	-0.0536243445423941	-0.19377664714616	0.649699654177573	0	0	0	0	0	0	-0.855331462428946	-1.16248603676873	-0.320575986925171	-1.7818967634196
-0.38944013462522	-1.94927127630916	-0.76254686079151	-0.75567775140229	0	0	0	0	0	0	0	0	0	0	0	-1.31956118273501	-0.0536243445423941	-0.19377664714616	0.649699654177573	0	0	0	0	0	0	-0.33982866184042	-0.660292068884659	-0.259342371445044	-1.7818967634196
-0.38944013462522	-1.94927127630916	-0.76254686079151	-0.75567775140229	0	0	0	0	0	0	0	0	0	0	0	-1.31956118273501	-0.0536243445423941	-0.19377664714616	0.649699654177573	0	0	0	0	0	0	-0.322549238357015	-0.421594936001451	-0.240131825412093	-1.7818967634196
-0.38944013462522	-1.94927127630916	-0.76254686079151	-0.75567775140229	0	0	0	0	0	0	0	0	0	0	0	-1.31956118273501	-0.0536243445423941	-0.19377664714616	0.649699654177573	0	0	0	0	0	0	-0.31102962270141	-0.297596425412821	-0.230526552395594	-1.7818967634196
-0.38944013462522	-1.94927127630916	-0.76254686079151	-0.75567775140229	0	0	0	0	0	0	0	0	0	0	0	-1.31956118273501	-0.0536243445423941	-0.19377664714616	0.649699654177573	0	0	0	0	0	0	-0.31102962270141	-0.297596425412821	-0.230526552395594	-1.7818967634196
-0.38944013462522	-1.94927127630916	-0.76254686079151	-0.75567775140229	0	0	0	0	0	0	0	0	0	0	0	-1.31956118273501	-0.0536243445423941	-0.19377664714616	0.649699654177573	0	0	0	0	0	0	-0.31102962270141	-0.297596425412821	-0.230526552395594	-1.7818967634196
-0.38944013462522	-1.94927127630916	-0.76254686079151	-0.75567775140229	0	0	0	0	0	0	0	0	0	0	0	-1.31956118273501	-0.0536243445423941	-0.19377664714616	0.649699654177573	0	0	NA	0	0	0	-0.282230583562399	-0.055799329764913	-0.208914688108507	-1.7818967634196
-0.38944013462522	-1.94927127630916	-0.76254686079151	-0.75567775140229	0	0	0	0	0	0	0	0	0	0	0	-1.31956118273501	-0.0536243445423941	-0.19377664714616	0.649699654177573	NA	NA	0	0	0	0	-0.270710967906794	-0.018599776588304	-0.201710733346145	-1.7818967634196
-0.38944013462522	-1.94927127630916	-0.76254686079151	-0.75567775140229	0	0	0	0	0	0	0	0	0	0	0	-1.31956118273501	-0.0536243445423941	-0.19377664714616	0.649699654177573	0	0	0	0	0	0	-0.270710967906794	0	-0.198108755964964	-1.7818967634196
-0.38944013462522	-1.94927127630916	-0.76254686079151	-0.75567775140229	0	0	0	0	0	0	0	0	0	0	0	-1.31956118273501	-0.0536243445423941	-0.19377664714616	0.649699654177573	0	0	0	0	0	0	-0.270710967906794	0.018599776588304	-0.194506778583782	-1.7818967634196
-0.38944013462522	-1.94927127630916	-0.76254686079151	-0.75567775140229	0	-0.759574361376688	0	0	0	0	0	0	0	0	0	-1.31956118273501	-0.0536243445423941	-0.19377664714616	0.649699654177573	0	0	0	0	0	0	-0.256311448337244	0	-0.190904801202601	-1.7818967634196
-0.38944013462522	-1.94927127630916	-0.76254686079151	-0.75567775140229	0	-1.51914872275338	0	0	0	0	0	0	0	0	0	-1.31956118273501	-0.0536243445423941	-0.19377664714616	0.649699654177573	0	0	0	0	0	0	-0.215032825571342	-0.018599776588304	-0.192105460329693	-1.7818967634196
-0.38944013462522	-1.94927127630916	-0.76254686079151	-0.75567775140229	0	-1.51914872275338	0	0	0	0	0	0	0	0	0	-1.31956118273501	-0.0536243445423941	-0.19377664714616	0.649699654177573	0	0	0	0	0	0	-0.201593273973167	-0.018599776588304	-0.194506778583782	-1.7818967634196
-0.38944013462522	-1.94927127630916	-0.76254686079151	-0.75567775140229	0	-1.51914872275338	0	0	0	0	0	0	0	0	0	-1.31956118273501	-0.0536243445423941	-0.19377664714616	0.649699654177573	0	0	0	0	0	0	-0.201593273973167	-0.018599776588304	-0.194506778583782	-1.7818967634196
0.261708235397928	0.142140783700068	0.223196051798051	-0.472852367141946	0	-1.51914872275338	0	0	0	0	0	0	0	0	0	-1.31956118273501	-0.0536243445423941	-0.19377664714616	0.649699654177573	0	0	NA	0	0	0	-0.184313850489762	-0.00929988829415198	-0.201710733346145	-1.7818967634196
0.261708235397928	0.142140783700068	0.223196051798051	-0.472852367141946	0	-1.51914872275338	0	0	0	0	0	0	0	0	0	-1.31956118273501	-0.0536243445423941	-0.19377664714616	0.649699654177573	0	0	0	0	0	0	-0.184313850489762	0	-0.194506778583782	-1.7818967634196
0.261708235397928	0.142140783700068	0.223196051798051	-0.472852367141946	0	-1.51914872275338	0	0	0	0	0	0	0	0	0	-1.31956118273501	-0.0536243445423941	-0.19377664714616	0.649699654177573	0	0	0	0	0	0	-0.167034427006355	-0.0650992180590661	-0.201710733346145	-1.7818967634196
0.261708235397928	0.142140783700068	0.223196051798051	-0.472852367141946	0	-1.51914872275338	0	0	0	0	0	0	0	0	0	-1.31956118273501	-0.0536243445423941	-0.19377664714616	0.649699654177573	0	0	0	0	0	0	-0.138235387867343	-0.0929988829415221	-0.230526552395594	-1.7818967634196
0.261708235397928	0.142140783700068	0.223196051798051	-0.472852367141946	0	-1.51914872275338	0	0	0	0	0	0	0	0	0	-1.31956118273501	-0.0536243445423941	-0.19377664714616	0.649699654177573	0	0	0	0	0	0	-0.138235387867343	-0.0929988829415221	-0.230526552395594	-1.7818967634196
0.261708235397928	0.142140783700068	0.223196051798051	-0.472852367141946	0	-1.51914872275338	0	0	0	0	0	0	0	0	0	-1.31956118273501	-0.0536243445423941	-0.19377664714616	0.649699654177573	0	0	0	0	0	0	-0.126715772211648	-0.055799329764913	-0.208914688108507	0
0.261708235397928	0.142140783700068	0.223196051798051	-0.472852367141946	0	-1.51914872275338	0	0	0	0	0	0	0	0	0	-1.31956118273501	-0.0536243445423941	-0.19377664714616	0.649699654177573	0	0	0	0	0	0	-0.126715772211648	-0.055799329764913	-0.208914688108507	0
0.261708235397928	0.142140783700068	0.223196051798051	-0.472852367141946	0	-1.51914872275338	0	0	0	0	0	0	0	0	0	-1.31956118273501	-0.0536243445423941	-0.19377664714616	0.649699654177573	0	0	0	0	0	0	-0.0921569252448358	-0.018599776588304	-0.124868549214296	0
0.261708235397928	0.142140783700068	0.223196051798051	-0.472852367141946	0	-1.51914872275338	0	0	0	0	0	0	0	0	0	-1.31956118273501	-0.0536243445423941	-0.19377664714616	0.649699654177573	0	0	0	0	0	0	-0.0777574056753743	-0.018599776588304	-0.115263276197797	0
0.261708235397928	0.142140783700068	0.223196051798051	-0.472852367141946	0	-1.51914872275338	0	0	0	0	0	0	0	0	0	-1.31956118273501	-0.0536243445423941	-0.19377664714616	0.649699654177573	0	0	0	0	0	0	-0.0287990391390118	-0.018599776588304	-0.0864474571483478	0
0.261708235397928	0.142140783700068	0.223196051798051	-0.472852367141946	0	-1.51914872275338	0	0	0	0	0	0	0	0	0	-1.31956118273501	-0.0536243445423941	-0.19377664714616	0.649699654177573	0	0	0	0	0	0	-0.0172794234834071	-0.018599776588304	-0.0648355928612603	0
0.261708235397928	0.142140783700068	0.223196051798051	-0.472852367141946	0	-1.51914872275338	0	0	0	0	0	0	0	0	0	-1.31956118273501	-0.0536243445423941	-0.19377664714616	0.649699654177573	0	0	0	0	0	0	-0.0115196156556047	-0.018599776588304	-0.0504276833365357	0
0.261708235397928	0.142140783700068	0.223196051798051	-0.472852367141946	0	-1.51914872275338	0	0	0	0	0	0	0	0	0	-1.31956118273501	-0.0536243445423941	-0.19377664714616	0.649699654177573	0	0	0	0	0	0	-0.0115196156556047	-0.018599776588304	-0.0504276833365357	0
0.261708235397928	0.142140783700068	0.223196051798051	-0.472852367141946	0	-1.51914872275338	0	0	0	0	0	0	0	0	0	-1.31956118273501	-0.0536243445423941	-0.19377664714616	0.649699654177573	0	0	0	0	0	0	-0.0115196156556047	-0.018599776588304	-0.0504276833365357	0
0.261708235397928	0.142140783700068	0.223196051798051	-0.472852367141946	0	-1.51914872275338	0	0	0	0	0	0	0	0	0	-1.31956118273501	-0.0536243445423941	-0.19377664714616	0.649699654177573	0	0	0	0	0	0	-0.0115196156556047	-0.018599776588304	-0.0504276833365357	0
0.261708235397928	0.142140783700068	0.223196051798051	-0.472852367141946	0	-1.51914872275338	0	0	0	0	0	0	0	0	0	-1.31956118273501	-0.0536243445423941	-0.19377664714616	0.649699654177573	0	0	0	0	0	0	-0.0115196156556047	-0.018599776588304	-0.0504276833365357	0
0.261708235397928	0.142140783700068	0.223196051798051	-0.472852367141946	0	-1.51914872275338	0	0	0	0	0	0	0	0	0	-1.31956118273501	-0.0536243445423941	-0.19377664714616	0.649699654177573	0	0	0	0	0	0	-0.0115196156556047	-0.018599776588304	-0.0504276833365357	0
[truncated: 6,090 more rows]
