# Supplementary material for: Benchmarking scRNA-seq copy number variation callers
Source: Nat Commun. 2025 Oct 2;16:8777. doi: 10.1038/s41467-025-62359-9 (PMC12491403; doi:10.1038/s41467-025-62359-9)
Supplement: Supplementary file 11 — Source Data [file 41467_2025_62359_MOESM11_ESM.zip › figure_source_data/figure_2C_method_similarity_SNU601.tsv]

method1	method2	pearson	spearman	kendell	mse
scWGS	InferCNV (CNV)	0.747	0.669	0.519	0.131
scWGS	InferCNV (Expr)	0.711	0.643	0.459	0.182
scWGS	CaSpER	0.222	0.288	0.197	0.194
scWGS	copyKat	0.664	0.554	0.391	0.175
scWGS	SCEVAN (CNV)	0.647	0.625	0.499	0.132
scWGS	SCEVAN (Expr)	0.632	0.628	0.502	0.187
scWGS	Numbat (Expr)	0.685	0.565	0.384	0.128
scWGS	Numbat (CNV)	0.777	0.678	0.542	0.086
scWGS	CONICSmat	0.531	0.514	0.374	0.152
scWGS	scWGS	1	1	1	0
InferCNV (CNV)	InferCNV (Expr)	0.857	0.935	0.81	0.262
InferCNV (CNV)	CaSpER	0.291	0.466	0.35	0.282
InferCNV (CNV)	copyKat	0.759	0.758	0.593	0.25
InferCNV (CNV)	SCEVAN (CNV)	0.689	0.708	0.604	0.163
InferCNV (CNV)	SCEVAN (Expr)	0.661	0.708	0.605	0.272
InferCNV (CNV)	Numbat (Expr)	0.798	0.82	0.656	0.151
InferCNV (CNV)	Numbat (CNV)	0.713	0.7	0.579	0.163
InferCNV (CNV)	CONICSmat	0.488	0.498	0.372	0.228
InferCNV (CNV)	InferCNV (CNV)	1	1	1	0
InferCNV (Expr)	CaSpER	0.384	0.479	0.343	0.004
InferCNV (Expr)	copyKat	0.786	0.793	0.609	0.002
InferCNV (Expr)	SCEVAN (CNV)	0.793	0.736	0.608	0.092
InferCNV (Expr)	SCEVAN (Expr)	0.787	0.736	0.607	0.001
InferCNV (Expr)	Numbat (Expr)	0.805	0.842	0.663	0.048
InferCNV (Expr)	Numbat (CNV)	0.661	0.667	0.509	0.212
InferCNV (Expr)	CONICSmat	0.454	0.484	0.339	0.104
InferCNV (Expr)	InferCNV (Expr)	1	1	1	0
CaSpER	copyKat	0.321	0.472	0.332	0.007
CaSpER	SCEVAN (CNV)	0.277	0.382	0.297	0.106
CaSpER	SCEVAN (Expr)	0.25	0.381	0.295	0.006
CaSpER	Numbat (Expr)	0.378	0.528	0.379	0.057
CaSpER	Numbat (CNV)	0.218	0.286	0.218	0.22
CaSpER	CONICSmat	0.296	0.395	0.276	0.106
CaSpER	CaSpER	1	1	1	0
copyKat	SCEVAN (CNV)	0.739	0.684	0.56	0.084
copyKat	SCEVAN (Expr)	0.718	0.683	0.558	0.003
copyKat	Numbat (Expr)	0.814	0.795	0.605	0.039
copyKat	Numbat (CNV)	0.601	0.581	0.441	0.209
copyKat	CONICSmat	0.441	0.416	0.286	0.101
copyKat	copyKat	1	1	1	0
SCEVAN (CNV)	SCEVAN (Expr)	0.969	0.999	0.987	0.085
SCEVAN (CNV)	Numbat (Expr)	0.693	0.658	0.532	0.06
SCEVAN (CNV)	Numbat (CNV)	0.528	0.592	0.512	0.196
SCEVAN (CNV)	CONICSmat	0.39	0.419	0.32	0.141
SCEVAN (CNV)	SCEVAN (CNV)	1	1	1	0
SCEVAN (Expr)	Numbat (Expr)	0.65	0.655	0.526	0.05
SCEVAN (Expr)	Numbat (CNV)	0.495	0.593	0.512	0.223
SCEVAN (Expr)	CONICSmat	0.357	0.419	0.318	0.108
SCEVAN (Expr)	SCEVAN (Expr)	1	1	1	0
Numbat (Expr)	Numbat (CNV)	0.673	0.653	0.492	0.164
Numbat (Expr)	CONICSmat	0.544	0.494	0.35	0.089
Numbat (Expr)	Numbat (Expr)	1	1	1	0
Numbat (CNV)	CONICSmat	0.487	0.549	0.423	0.184
Numbat (CNV)	Numbat (CNV)	1	1	1	0
CONICSmat	CONICSmat	1	1	1	0
