# Supplementary material for: Benchmarking scRNA-seq copy number variation callers
Source: Nat Commun. 2025 Oct 2;16:8777. doi: 10.1038/s41467-025-62359-9 (PMC12491403; doi:10.1038/s41467-025-62359-9)
Supplement: Supplementary file 11 — Source Data [file 41467_2025_62359_MOESM11_ESM.zip › figure_source_data/figure_2B_correlation_datacharacteristics_F1score.tsv]

V1	method	cor	cor_pval	p_adjust	type	type_label
1	Numbat (CNV)	0.35586568726402	0.192981374148984	0.192981374148984	num_cancer_cells	Number cancer cells
2	CONICSmat	0.372670080196038	0.171305766064202	0.192718986822227	num_cancer_cells	Number cancer cells
3	CaSpER	0.466432882080222	0.0796680219560844	0.143402439520952	num_cancer_cells	Number cancer cells
4	SCEVAN (Expr)	0.545010072648599	0.0356393252009122	0.143402439520952	num_cancer_cells	Number cancer cells
5	SCEVAN (CNV)	0.498915649574883	0.0583302353377595	0.143402439520952	num_cancer_cells	Number cancer cells
6	InferCNV (CNV)	0.477878516524821	0.0715995972987732	0.143402439520952	num_cancer_cells	Number cancer cells
7	InferCNV (Expr)	0.418638521583947	0.120406718004803	0.180610077007205	num_cancer_cells	Number cancer cells
8	copyKat	0.528671247545507	0.0427508414920194	0.143402439520952	num_cancer_cells	Number cancer cells
9	Numbat (Expr)	0.3952260861072	0.144823786645664	0.186202011401569	num_cancer_cells	Number cancer cells
19	Numbat (CNV)	-0.182345982959494	0.515405631719225	0.535770734803107	mean_coef_var	Coefficient of variation
20	CONICSmat	-0.180153116454549	0.520555454090467	0.535770734803107	mean_coef_var	Coefficient of variation
21	CaSpER	-0.311226925405358	0.258840504564267	0.535770734803107	mean_coef_var	Coefficient of variation
22	SCEVAN (Expr)	-0.256819368606935	0.35548731568573	0.535770734803107	mean_coef_var	Coefficient of variation
23	SCEVAN (CNV)	-0.253202629520881	0.362538627153918	0.535770734803107	mean_coef_var	Coefficient of variation
24	InferCNV (CNV)	-0.197125865714183	0.481315119916412	0.535770734803107	mean_coef_var	Coefficient of variation
25	InferCNV (Expr)	-0.173730713570811	0.535770734803107	0.535770734803107	mean_coef_var	Coefficient of variation
26	copyKat	-0.21471836473627	0.442198625595779	0.535770734803107	mean_coef_var	Coefficient of variation
27	Numbat (Expr)	-0.200207771601526	0.474345644591344	0.535770734803107	mean_coef_var	Coefficient of variation
28	Numbat (CNV)	-0.42327619380973	0.115929824199616	0.149052631113792	mean_drop_cell	Dropout rate
29	CONICSmat	-0.346422208471026	0.205904881099227	0.205904881099227	mean_drop_cell	Dropout rate
30	CaSpER	-0.561605565909981	0.0293622800988405	0.0811395441444729	mean_drop_cell	Dropout rate
31	SCEVAN (Expr)	-0.536467544428907	0.0392372208878172	0.0811395441444729	mean_drop_cell	Dropout rate
32	SCEVAN (CNV)	-0.518531200429331	0.0476633853893624	0.0811395441444729	mean_drop_cell	Dropout rate
33	InferCNV (CNV)	-0.58033242102984	0.0233229374718017	0.0811395441444729	mean_drop_cell	Dropout rate
34	InferCNV (Expr)	-0.506364506605151	0.0540930294296486	0.0811395441444729	mean_drop_cell	Dropout rate
35	copyKat	-0.587225351264751	0.0213567406325679	0.0811395441444729	mean_drop_cell	Dropout rate
36	Numbat (Expr)	-0.399289023876957	0.140365620193018	0.157911322717146	mean_drop_cell	Dropout rate
37	Numbat (CNV)	0.0701724039384085	0.803744340913528	0.803744340913528	mean_nonZeroGenes_cell	Number expressed genes
38	CONICSmat	0.262643360346332	0.344294059922581	0.475423821682823	mean_nonZeroGenes_cell	Number expressed genes
39	CaSpER	0.390730880358198	0.149866188472136	0.475423821682823	mean_nonZeroGenes_cell	Number expressed genes
40	SCEVAN (Expr)	0.249531464910328	0.369774083531085	0.475423821682823	mean_nonZeroGenes_cell	Number expressed genes
41	SCEVAN (CNV)	0.294065504032477	0.287393615042386	0.475423821682823	mean_nonZeroGenes_cell	Number expressed genes
42	InferCNV (CNV)	0.405741101112677	0.133478071217843	0.475423821682823	mean_nonZeroGenes_cell	Number expressed genes
43	InferCNV (Expr)	0.266802189339912	0.336423720447925	0.475423821682823	mean_nonZeroGenes_cell	Number expressed genes
44	copyKat	0.282782676387869	0.307141536333437	0.475423821682823	mean_nonZeroGenes_cell	Number expressed genes
45	Numbat (Expr)	0.137492988419523	0.625094834815815	0.703231689167792	mean_nonZeroGenes_cell	Number expressed genes
46	Numbat (CNV)	0.230325575685448	0.40888954113339	0.40888954113339	total_cancer_umi	Total UMI counts
47	CONICSmat	0.230777212375673	0.407945710973407	0.40888954113339	total_cancer_umi	Total UMI counts
48	CaSpER	0.413482644899497	0.125521760205454	0.282423960462272	total_cancer_umi	Total UMI counts
49	SCEVAN (Expr)	0.519439757401111	0.0472069957908923	0.282423960462272	total_cancer_umi	Total UMI counts
50	SCEVAN (CNV)	0.439017613447526	0.101593435160338	0.282423960462272	total_cancer_umi	Total UMI counts
51	InferCNV (CNV)	0.281277694688458	0.30983383731905	0.398357790838779	total_cancer_umi	Total UMI counts
52	InferCNV (Expr)	0.294185343974807	0.287188006482546	0.398357790838779	total_cancer_umi	Total UMI counts
53	copyKat	0.475066245826091	0.0735250624300843	0.282423960462272	total_cancer_umi	Total UMI counts
54	Numbat (Expr)	0.343516727099365	0.209989423769772	0.37798096278559	total_cancer_umi	Total UMI counts
55	Numbat (CNV)	-0.653459264029543	0.00824516019763995	0.0205842526126574	fraction_gain	Fraction of gained regions
56	CONICSmat	-0.67238360642971	0.00602862773174997	0.0205842526126574	fraction_gain	Fraction of gained regions
57	CaSpER	-0.450691057682709	0.0917967538943469	0.0917967538943469	fraction_gain	Fraction of gained regions
58	SCEVAN (Expr)	-0.612260997242251	0.0152605884929452	0.0274690592873014	fraction_gain	Fraction of gained regions
59	SCEVAN (CNV)	-0.652831331390297	0.00832833739963275	0.0205842526126574	fraction_gain	Fraction of gained regions
60	InferCNV (CNV)	-0.646888346611502	0.00914855671673661	0.0205842526126574	fraction_gain	Fraction of gained regions
61	InferCNV (Expr)	-0.563919767047985	0.028558142060219	0.0426039260130778	fraction_gain	Fraction of gained regions
62	copyKat	-0.543933962993595	0.0360784102162032	0.0426039260130778	fraction_gain	Fraction of gained regions
63	Numbat (Expr)	-0.539641640964649	0.0378701564560692	0.0426039260130778	fraction_gain	Fraction of gained regions
73	Numbat (CNV)	-0.673741433180047	0.00588985963334481	0.0132521841750258	fraction_cnvs	Fraction of CNV regions
74	CONICSmat	-0.708302976108285	0.00312382702067584	0.0132521841750258	fraction_cnvs	Fraction of CNV regions
75	CaSpER	-0.441736509424967	0.0992491675264571	0.0992491675264571	fraction_cnvs	Fraction of CNV regions
76	SCEVAN (Expr)	-0.689005253088978	0.00449662595892552	0.0132521841750258	fraction_cnvs	Fraction of CNV regions
77	SCEVAN (CNV)	-0.69333821890563	0.00415316194321436	0.0132521841750258	fraction_cnvs	Fraction of CNV regions
78	InferCNV (CNV)	-0.651590533020479	0.00849462893094567	0.0152903320757022	fraction_cnvs	Fraction of CNV regions
79	InferCNV (Expr)	-0.562636561991454	0.0290019469838946	0.0326271903568814	fraction_cnvs	Fraction of CNV regions
80	copyKat	-0.578720443406369	0.0238019983015755	0.0306025692448828	fraction_cnvs	Fraction of CNV regions
81	Numbat (Expr)	-0.614805347167082	0.0147259628767315	0.0220889443150973	fraction_cnvs	Fraction of CNV regions
