# Supplementary material for: Benchmarking scRNA-seq copy number variation callers
Source: Nat Commun. 2025 Oct 2;16:8777. doi: 10.1038/s41467-025-62359-9 (PMC12491403; doi:10.1038/s41467-025-62359-9)
Supplement: Supplementary file 11 — Source Data [file 41467_2025_62359_MOESM11_ESM.zip › figure_source_data/suppfigure_17B_performance_refMono_cellranger.tsv]

Method	rmse_cr1	rmse_cr7
CONICSmat	1.75402518494398	1.58349419198131
CaSpER	0.647736912595799	0.58852154307314
copyKat	0.790441428583507	0.719230465283074
InferCNV (CNV)	1.47066589195589	1.35720393206212
InferCNV (Expr)	1.27881989015212	1.15476668401806
Numbat (Expr)	0.656408402736427	0.582522434979071
Numbat (CNV)	0	0
SCEVAN (Expr)	1.94427144069586	1.69616380323094
SCEVAN (CNV)	1.36874401324992	1.22813342113531
