# Supplementary material for: Benchmarking scRNA-seq copy number variation callers
Source: Nat Commun. 2025 Oct 2;16:8777. doi: 10.1038/s41467-025-62359-9 (PMC12491403; doi:10.1038/s41467-025-62359-9)
Supplement: Supplementary file 11 — Source Data [file 41467_2025_62359_MOESM11_ESM.zip › figure_source_data/suppfigure_11_genes_after_filtering.tsv]

dataset	fraction_gain	fraction_loss	type
SNU601	0.218491196325423	0.139188530865057	A. Whole Genome
NCIN87	0.0381893246829844	0.207866411088175	A. Whole Genome
MKN45	0.101357599970407	0.284578108238079	A. Whole Genome
KATOIII	0.921758322604377	0.0093801728894611	A. Whole Genome
NUGC4	0.349101090480401	0.0263041556145004	A. Whole Genome
SNU638	0.0986771804414311	0.0188658388297284	A. Whole Genome
SNU668	0.44486593989393	0.0237919858573954	A. Whole Genome
HGC27	0.743895722416009	0.0119331742243437	A. Whole Genome
SNU16	0.911666849475339	0.0138934591057	A. Whole Genome
MCF7	0.616814874696847	0.106305578011318	A. Whole Genome
iAMP21	0.0497550915184326	0.0842264206533348	A. Whole Genome
COLO320	0.274012056262559	0.104420629604822	A. Whole Genome
MM	0.245235587865611	0.301321466182016	A. Whole Genome
BCC06	0.304007685973099	0.283934943727697	A. Whole Genome
BCC06post	0.31628179904042	0.298781540160851	A. Whole Genome
mouse	0.091183879093199	0.0265323257766583	A. Whole Genome
HCT116	0.0591573325420963	0.0147986054446999	A. Whole Genome
A375	0.619356272454535	0.0237416200600022	A. Whole Genome
ALL1	0.150251590942726	0.0309678851561344	A. Whole Genome
ALL2	0.0655246411129199	0.00991564303685067	A. Whole Genome
SNU601	0.235530546623794	0.0511789924973205	B. Filtered for expressed regions
NCIN87	0.0470018329405604	0.180675569520817	B. Filtered for expressed regions
MKN45	0.0961589055511708	0.2540121020784	B. Filtered for expressed regions
KATOIII	0.937813720022309	0.000836586726157278	B. Filtered for expressed regions
NUGC4	0.367054730362639	0.0135153218252375	B. Filtered for expressed regions
SNU638	0.13301133197102	0.00334386030094743	B. Filtered for expressed regions
SNU668	0.465716948475569	0.00625748901610971	B. Filtered for expressed regions
HGC27	0.785496817049543	0.000138389150290617	B. Filtered for expressed regions
SNU16	0.943765602417554	0	B. Filtered for expressed regions
MCF7	0.644508670520231	0.0926169206516027	B. Filtered for expressed regions
iAMP21	0.0494616021772571	0.122944030292273	B. Filtered for expressed regions
COLO320	0.288246721709568	0.0303545410393395	B. Filtered for expressed regions
MM	0.251004314834102	0.251897039131082	B. Filtered for expressed regions
BCC06	0.250115794349236	0.245329627914158	B. Filtered for expressed regions
BCC06post	0.249575311438279	0.269960362400906	B. Filtered for expressed regions
mouse	0.0902547065337763	0.0044296788482835	B. Filtered for expressed regions
HCT116	0.0664990859232175	0.0036563071297989	B. Filtered for expressed regions
A375	0.680215266959354	0.01076334796771	B. Filtered for expressed regions
ALL1	0.149446808510638	0.0122553191489362	B. Filtered for expressed regions
ALL2	0.0645792563600783	0.00108719286801479	B. Filtered for expressed regions
