# Supplementary material for: Benchmarking scRNA-seq copy number variation callers
Source: Nat Commun. 2025 Oct 2;16:8777. doi: 10.1038/s41467-025-62359-9 (PMC12491403; doi:10.1038/s41467-025-62359-9)
Supplement: Supplementary file 11 — Source Data [file 41467_2025_62359_MOESM11_ESM.zip › figure_source_data/figure_4BC_metrics_subcloneIdentification.tsv]

method1	method2	adj_rand_index	homogen
true_clusters	true_clusters	1	1
true_clusters	copykat	0.709823767625698	0.934573481997128
true_clusters	infercnv	0.445425320010592	0.924906264158207
true_clusters	scevan	0	1
true_clusters	conicsmat	0.0417558005831606	0.0578990249497737
true_clusters	numbat	0.57467999254512	0.922535858464612
true_clusters	casper	0.445746327391902	0.43243539857733
copykat	true_clusters	0.709823767625698	0.724094689636204
copykat	copykat	1	1
copykat	infercnv	0.45229818833861	0.749126631753529
copykat	scevan	0.00359551788731167	0.321879245956428
copykat	conicsmat	0.0304849846729598	0.0427325863535931
copykat	numbat	0.569393663001819	0.718210096656671
copykat	casper	0.431041312223243	0.410698960857933
infercnv	true_clusters	0.445425320010592	0.51502806418305
infercnv	copykat	0.45229818833861	0.538446943438672
infercnv	infercnv	1	1
infercnv	scevan	0.267056084673446	0.46055519694577
infercnv	conicsmat	0.0260844922501925	0.0650751112266794
infercnv	numbat	0.427350398994274	0.517494398014468
infercnv	casper	0.211934565060144	0.269279059142095
scevan	true_clusters	0	0
scevan	copykat	0.00359551788731167	0.00469228729409531
scevan	infercnv	0.267056084673446	0.219060779463306
scevan	scevan	1	1
scevan	conicsmat	0.000435658661391313	0.00120372010764611
scevan	numbat	0.00268810481713781	0.00369786094384844
scevan	casper	0.12050550785196	0.152733901311521
conicsmat	true_clusters	0.0417558005831606	0.160107652099973
conicsmat	copykat	0.0304849846729598	0.15246232223483
conicsmat	infercnv	0.0260844922501925	0.323163709087203
conicsmat	scevan	0.000435658661391313	0.0098716662477268
conicsmat	conicsmat	1	1
conicsmat	numbat	0.0294925553413764	0.147853144162465
conicsmat	casper	0.00115656669189725	0.0474776371484631
numbat	true_clusters	0.57467999254512	0.587080682100712
numbat	copykat	0.569393663001819	0.590136563719983
numbat	infercnv	0.427350398994274	0.591407752497929
numbat	scevan	0.00268810481713781	0.126854423121126
numbat	conicsmat	0.0294925553413764	0.0340254799423216
numbat	numbat	1	1
numbat	casper	0.248103329984327	0.275680193397792
casper	true_clusters	0.445746327391902	0.486131677667322
casper	copykat	0.431041312223243	0.595758833226707
casper	infercnv	0.211934565060144	0.543628343454591
casper	scevan	0.12050550785196	0.339144003478698
casper	conicsmat	0.00115656669189725	0.0193010502981892
casper	numbat	0.248103329984327	0.486994117024611
casper	casper	1	1
