# Supplementary material for: Benchmarking scRNA-seq copy number variation callers
Source: Nat Commun. 2025 Oct 2;16:8777. doi: 10.1038/s41467-025-62359-9 (PMC12491403; doi:10.1038/s41467-025-62359-9)
Supplement: Supplementary file 11 — Source Data [file 41467_2025_62359_MOESM11_ESM.zip › figure_source_data/suppfigure_20_performance_automatic_annotation.tsv]

method	value	metric	dataset	norm_value	type	method_short
copyKat	0.205	Correlation	BCC06	0.205	with manual reference cells	copyKat
copyKat (wo ref)	0.011	Correlation	BCC06	0.011	without manual reference cells	copyKat
SCEVAN	-0.022	Correlation	BCC06	0	with manual reference cells	SCEVAN
SCEVAN (wo ref)	0.082	Correlation	BCC06	0.082	without manual reference cells	SCEVAN
Numbat	0.229	Correlation	BCC06	0.229	with manual reference cells	Numbat
Numbat (wo ref)	0.226	Correlation	BCC06	0.226	without manual reference cells	Numbat
CONICSmat	0.035	Correlation	BCC06	0.035	with manual reference cells	CONICSmat
CONICSmat (wo ref)	0.033	Correlation	BCC06	0.033	without manual reference cells	CONICSmat
copyKat	0.432346362070906	Partial AUC (gain)	BCC06	0.432346362070906	with manual reference cells	copyKat
copyKat (wo ref)	0.436725614558838	Partial AUC (gain)	BCC06	0.436725614558838	without manual reference cells	copyKat
SCEVAN	0.00179126150673205	Partial AUC (gain)	BCC06	0.00179126150673205	with manual reference cells	SCEVAN
SCEVAN (wo ref)	0.189059779695547	Partial AUC (gain)	BCC06	0.189059779695547	without manual reference cells	SCEVAN
Numbat	0.0938183525640387	Partial AUC (gain)	BCC06	0.0938183525640387	with manual reference cells	Numbat
Numbat (wo ref)	0.0698104157734988	Partial AUC (gain)	BCC06	0.0698104157734988	without manual reference cells	Numbat
CONICSmat	0.288741503124439	Partial AUC (gain)	BCC06	0.288741503124439	with manual reference cells	CONICSmat
CONICSmat (wo ref)	0.252302323348515	Partial AUC (gain)	BCC06	0.252302323348515	without manual reference cells	CONICSmat
copyKat	0.464774856387431	Partial AUC (loss)	BCC06	0.464774856387431	with manual reference cells	copyKat
copyKat (wo ref)	0.286330129345117	Partial AUC (loss)	BCC06	0.286330129345117	without manual reference cells	copyKat
SCEVAN	0	Partial AUC (loss)	BCC06	0	with manual reference cells	SCEVAN
SCEVAN (wo ref)	0.274536885128966	Partial AUC (loss)	BCC06	0.274536885128966	without manual reference cells	SCEVAN
Numbat	0.114220497603287	Partial AUC (loss)	BCC06	0.114220497603287	with manual reference cells	Numbat
Numbat (wo ref)	0.123370211329225	Partial AUC (loss)	BCC06	0.123370211329225	without manual reference cells	Numbat
CONICSmat	0.466880837232747	Partial AUC (loss)	BCC06	0.466880837232747	with manual reference cells	CONICSmat
CONICSmat (wo ref)	0.475170658810774	Partial AUC (loss)	BCC06	0.475170658810774	without manual reference cells	CONICSmat
copyKat	0.412712601940053	Maximal F1 Score	BCC06	0.412712601940053	with manual reference cells	copyKat
copyKat (wo ref)	0.330716674190914	Maximal F1 Score	BCC06	0.330716674190914	without manual reference cells	copyKat
SCEVAN	0.223881421598109	Maximal F1 Score	BCC06	0.223881421598109	with manual reference cells	SCEVAN
SCEVAN (wo ref)	0.36051067771832	Maximal F1 Score	BCC06	0.36051067771832	without manual reference cells	SCEVAN
Numbat	0.345956304772467	Maximal F1 Score	BCC06	0.345956304772467	with manual reference cells	Numbat
Numbat (wo ref)	0.336575211179359	Maximal F1 Score	BCC06	0.336575211179359	without manual reference cells	Numbat
CONICSmat	0.357676294770896	Maximal F1 Score	BCC06	0.357676294770896	with manual reference cells	CONICSmat
CONICSmat (wo ref)	0.355555857981133	Maximal F1 Score	BCC06	0.355555857981133	without manual reference cells	CONICSmat
copyKat	0.202	Correlation	BCC06post	0.202	with manual reference cells	copyKat
copyKat (wo ref)	0.117	Correlation	BCC06post	0.117	without manual reference cells	copyKat
SCEVAN	0.219	Correlation	BCC06post	0.219	with manual reference cells	SCEVAN
SCEVAN (wo ref)	0.234	Correlation	BCC06post	0.234	without manual reference cells	SCEVAN
Numbat	0.267	Correlation	BCC06post	0.267	with manual reference cells	Numbat
Numbat (wo ref)	0.255	Correlation	BCC06post	0.255	without manual reference cells	Numbat
CONICSmat	0.17	Correlation	BCC06post	0.17	with manual reference cells	CONICSmat
CONICSmat (wo ref)	0.168	Correlation	BCC06post	0.168	without manual reference cells	CONICSmat
copyKat	0.49975354367459	Partial AUC (gain)	BCC06post	0.49975354367459	with manual reference cells	copyKat
copyKat (wo ref)	0.487206422778279	Partial AUC (gain)	BCC06post	0.487206422778279	without manual reference cells	copyKat
SCEVAN	0.342790482952848	Partial AUC (gain)	BCC06post	0.342790482952848	with manual reference cells	SCEVAN
SCEVAN (wo ref)	0.353484477283606	Partial AUC (gain)	BCC06post	0.353484477283606	without manual reference cells	SCEVAN
Numbat	0.218493762081388	Partial AUC (gain)	BCC06post	0.218493762081388	with manual reference cells	Numbat
Numbat (wo ref)	0.186650320537582	Partial AUC (gain)	BCC06post	0.186650320537582	without manual reference cells	Numbat
CONICSmat	0.40582869458491	Partial AUC (gain)	BCC06post	0.40582869458491	with manual reference cells	CONICSmat
CONICSmat (wo ref)	0.405241102085386	Partial AUC (gain)	BCC06post	0.405241102085386	without manual reference cells	CONICSmat
copyKat	0.440125040211243	Partial AUC (loss)	BCC06post	0.440125040211243	with manual reference cells	copyKat
copyKat (wo ref)	0.381638485287153	Partial AUC (loss)	BCC06post	0.381638485287153	without manual reference cells	copyKat
SCEVAN	0.131726959330051	Partial AUC (loss)	BCC06post	0.131726959330051	with manual reference cells	SCEVAN
SCEVAN (wo ref)	0.146185879821998	Partial AUC (loss)	BCC06post	0.146185879821998	without manual reference cells	SCEVAN
Numbat	0.0434559273606234	Partial AUC (loss)	BCC06post	0.0434559273606234	with manual reference cells	Numbat
Numbat (wo ref)	0.0419939880468357	Partial AUC (loss)	BCC06post	0.0419939880468357	without manual reference cells	Numbat
CONICSmat	0.50723155458155	Partial AUC (loss)	BCC06post	0.50723155458155	with manual reference cells	CONICSmat
CONICSmat (wo ref)	0.511603037959413	Partial AUC (loss)	BCC06post	0.511603037959413	without manual reference cells	CONICSmat
copyKat	0.423092191801033	Maximal F1 Score	BCC06post	0.423092191801033	with manual reference cells	copyKat
copyKat (wo ref)	0.37818433332055	Maximal F1 Score	BCC06post	0.37818433332055	without manual reference cells	copyKat
SCEVAN	0.395099197929226	Maximal F1 Score	BCC06post	0.395099197929226	with manual reference cells	SCEVAN
SCEVAN (wo ref)	0.404848814512418	Maximal F1 Score	BCC06post	0.404848814512418	without manual reference cells	SCEVAN
Numbat	0.353550543837257	Maximal F1 Score	BCC06post	0.353550543837257	with manual reference cells	Numbat
Numbat (wo ref)	0.339732975694438	Maximal F1 Score	BCC06post	0.339732975694438	without manual reference cells	Numbat
CONICSmat	0.417612609843982	Maximal F1 Score	BCC06post	0.417612609843982	with manual reference cells	CONICSmat
CONICSmat (wo ref)	0.423283136608246	Maximal F1 Score	BCC06post	0.423283136608246	without manual reference cells	CONICSmat
copyKat	0.563	Correlation	MM	0.563	with manual reference cells	copyKat
copyKat (wo ref)	0.563	Correlation	MM	0.563	without manual reference cells	copyKat
SCEVAN	0.529	Correlation	MM	0.529	with manual reference cells	SCEVAN
SCEVAN (wo ref)	0.532	Correlation	MM	0.532	without manual reference cells	SCEVAN
Numbat	0.742	Correlation	MM	0.742	with manual reference cells	Numbat
Numbat (wo ref)	0.7	Correlation	MM	0.7	without manual reference cells	Numbat
CONICSmat	0.545	Correlation	MM	0.545	with manual reference cells	CONICSmat
CONICSmat (wo ref)	0.542	Correlation	MM	0.542	without manual reference cells	CONICSmat
copyKat	0.687763673574725	Partial AUC (gain)	MM	0.687763673574725	with manual reference cells	copyKat
copyKat (wo ref)	0.689670201720113	Partial AUC (gain)	MM	0.689670201720113	without manual reference cells	copyKat
SCEVAN	0.496013672074278	Partial AUC (gain)	MM	0.496013672074278	with manual reference cells	SCEVAN
SCEVAN (wo ref)	0.489342083941014	Partial AUC (gain)	MM	0.489342083941014	without manual reference cells	SCEVAN
Numbat	0.782700504750416	Partial AUC (gain)	MM	0.782700504750416	with manual reference cells	Numbat
Numbat (wo ref)	0.761745740230589	Partial AUC (gain)	MM	0.761745740230589	without manual reference cells	Numbat
CONICSmat	0.798559810823625	Partial AUC (gain)	MM	0.798559810823625	with manual reference cells	CONICSmat
CONICSmat (wo ref)	0.799285427057263	Partial AUC (gain)	MM	0.799285427057263	without manual reference cells	CONICSmat
copyKat	0.74277067843731	Partial AUC (loss)	MM	0.74277067843731	with manual reference cells	copyKat
copyKat (wo ref)	0.735382392678803	Partial AUC (loss)	MM	0.735382392678803	without manual reference cells	copyKat
SCEVAN	0.565454671347926	Partial AUC (loss)	MM	0.565454671347926	with manual reference cells	SCEVAN
SCEVAN (wo ref)	0.600408640390638	Partial AUC (loss)	MM	0.600408640390638	without manual reference cells	SCEVAN
Numbat	0.462301745696853	Partial AUC (loss)	MM	0.462301745696853	with manual reference cells	Numbat
Numbat (wo ref)	0.464441420064633	Partial AUC (loss)	MM	0.464441420064633	without manual reference cells	Numbat
CONICSmat	0.733433277513549	Partial AUC (loss)	MM	0.733433277513549	with manual reference cells	CONICSmat
CONICSmat (wo ref)	0.733433277513549	Partial AUC (loss)	MM	0.733433277513549	without manual reference cells	CONICSmat
copyKat	0.638678098634072	Maximal F1 Score	MM	0.638678098634072	with manual reference cells	copyKat
copyKat (wo ref)	0.64016756585602	Maximal F1 Score	MM	0.64016756585602	without manual reference cells	copyKat
SCEVAN	0.599456309993887	Maximal F1 Score	MM	0.599456309993887	with manual reference cells	SCEVAN
SCEVAN (wo ref)	0.608974834470241	Maximal F1 Score	MM	0.608974834470241	without manual reference cells	SCEVAN
Numbat	0.750346719548261	Maximal F1 Score	MM	0.750346719548261	with manual reference cells	Numbat
Numbat (wo ref)	0.748595561780035	Maximal F1 Score	MM	0.748595561780035	without manual reference cells	Numbat
CONICSmat	0.635779958448218	Maximal F1 Score	MM	0.635779958448218	with manual reference cells	CONICSmat
CONICSmat (wo ref)	0.635779958448218	Maximal F1 Score	MM	0.635779958448218	without manual reference cells	CONICSmat
copyKat	0.461	Correlation	iAMP21	0.461	with manual reference cells	copyKat
copyKat (wo ref)	0.014	Correlation	iAMP21	0.014	without manual reference cells	copyKat
SCEVAN	0.464	Correlation	iAMP21	0.464	with manual reference cells	SCEVAN
SCEVAN (wo ref)	0.352	Correlation	iAMP21	0.352	without manual reference cells	SCEVAN
Numbat	0.456	Correlation	iAMP21	0.456	with manual reference cells	Numbat
Numbat (wo ref)	0.453	Correlation	iAMP21	0.453	without manual reference cells	Numbat
CONICSmat	0.116	Correlation	iAMP21	0.116	with manual reference cells	CONICSmat
CONICSmat (wo ref)	0.124	Correlation	iAMP21	0.124	without manual reference cells	CONICSmat
copyKat	0.823939348398321	Partial AUC (gain)	iAMP21	0.823939348398321	with manual reference cells	copyKat
copyKat (wo ref)	0.620732964060286	Partial AUC (gain)	iAMP21	0.620732964060286	without manual reference cells	copyKat
SCEVAN	0.351832442680053	Partial AUC (gain)	iAMP21	0.351832442680053	with manual reference cells	SCEVAN
SCEVAN (wo ref)	0.158438533213105	Partial AUC (gain)	iAMP21	0.158438533213105	without manual reference cells	SCEVAN
Numbat	0.821721335472463	Partial AUC (gain)	iAMP21	0.821721335472463	with manual reference cells	Numbat
Numbat (wo ref)	0.806816555351271	Partial AUC (gain)	iAMP21	0.806816555351271	without manual reference cells	Numbat
CONICSmat	0.837577761382991	Partial AUC (gain)	iAMP21	0.837577761382991	with manual reference cells	CONICSmat
CONICSmat (wo ref)	0.837812297911486	Partial AUC (gain)	iAMP21	0.837812297911486	without manual reference cells	CONICSmat
copyKat	0.710878297637651	Partial AUC (loss)	iAMP21	0.710878297637651	with manual reference cells	copyKat
copyKat (wo ref)	0.450343847254868	Partial AUC (loss)	iAMP21	0.450343847254868	without manual reference cells	copyKat
SCEVAN	0.430428151221882	Partial AUC (loss)	iAMP21	0.430428151221882	with manual reference cells	SCEVAN
SCEVAN (wo ref)	0.320281341509855	Partial AUC (loss)	iAMP21	0.320281341509855	without manual reference cells	SCEVAN
Numbat	0	Partial AUC (loss)	iAMP21	0	with manual reference cells	Numbat
Numbat (wo ref)	0	Partial AUC (loss)	iAMP21	0	without manual reference cells	Numbat
CONICSmat	0.458690662219479	Partial AUC (loss)	iAMP21	0.458690662219479	with manual reference cells	CONICSmat
CONICSmat (wo ref)	0.529562788071383	Partial AUC (loss)	iAMP21	0.529562788071383	without manual reference cells	CONICSmat
copyKat	0.625744275542151	Maximal F1 Score	iAMP21	0.625744275542151	with manual reference cells	copyKat
copyKat (wo ref)	0.424597315309799	Maximal F1 Score	iAMP21	0.424597315309799	without manual reference cells	copyKat
SCEVAN	0.584809571617132	Maximal F1 Score	iAMP21	0.584809571617132	with manual reference cells	SCEVAN
SCEVAN (wo ref)	0.430435354177021	Maximal F1 Score	iAMP21	0.430435354177021	without manual reference cells	SCEVAN
Numbat	0.57015703159781	Maximal F1 Score	iAMP21	0.57015703159781	with manual reference cells	Numbat
Numbat (wo ref)	0.566907128530745	Maximal F1 Score	iAMP21	0.566907128530745	without manual reference cells	Numbat
CONICSmat	0.670105898764062	Maximal F1 Score	iAMP21	0.670105898764062	with manual reference cells	CONICSmat
CONICSmat (wo ref)	0.670105898764062	Maximal F1 Score	iAMP21	0.670105898764062	without manual reference cells	CONICSmat
