# Supplementary material for: Benchmarking scRNA-seq copy number variation callers
Source: Nat Commun. 2025 Oct 2;16:8777. doi: 10.1038/s41467-025-62359-9 (PMC12491403; doi:10.1038/s41467-025-62359-9)
Supplement: Supplementary file 11 — Source Data [file 41467_2025_62359_MOESM11_ESM.zip › figure_source_data/suppfigure_7C_sensitivity_per_focal_type.tsv]

dataset	variable	value
SNU601	Broad gains	1
NCIN87	Broad gains	1
MKN45	Broad gains	1
KATOIII	Broad gains	0.978
NUGC4	Broad gains	1
SNU638	Broad gains	0.857
SNU668	Broad gains	1
HGC27	Broad gains	1
SNU16	Broad gains	1
iAMP21	Broad gains	1
SNU601	Broad losses	0.435
NCIN87	Broad losses	0.95
MKN45	Broad losses	0.938
KATOIII	Broad losses	0
NUGC4	Broad losses	0.75
SNU638	Broad losses	0.333
SNU668	Broad losses	0.333
HGC27	Broad losses	0
SNU16	Broad losses	0
iAMP21	Broad losses	0.92
SNU601	Focal type 1 gains	0.2
NCIN87	Focal type 1 gains	0.286
MKN45	Focal type 1 gains	0.333
KATOIII	Focal type 1 gains	0.286
NUGC4	Focal type 1 gains	0.154
SNU638	Focal type 1 gains	0
SNU668	Focal type 1 gains	0.25
HGC27	Focal type 1 gains	0.385
SNU16	Focal type 1 gains	0.333
iAMP21	Focal type 1 gains	0.273
SNU601	Focal type 1 losses	0.059
NCIN87	Focal type 1 losses	0.161
MKN45	Focal type 1 losses	0.226
KATOIII	Focal type 1 losses	0.105
NUGC4	Focal type 1 losses	0.103
SNU638	Focal type 1 losses	0
SNU668	Focal type 1 losses	0
HGC27	Focal type 1 losses	0.056
SNU16	Focal type 1 losses	0
iAMP21	Focal type 1 losses	0.444
