# Supplementary material for: Benchmarking scRNA-seq copy number variation callers
Source: Nat Commun. 2025 Oct 2;16:8777. doi: 10.1038/s41467-025-62359-9 (PMC12491403; doi:10.1038/s41467-025-62359-9)
Supplement: Supplementary file 11 — Source Data [file 41467_2025_62359_MOESM11_ESM.zip › figure_source_data/suppfigure_6_comparison_sens_gain_loss_values.tsv]

method	value	metric	dataset	norm_value	datatype
InferCNV (CNV)	0.88452787258248	Sensitivity (gain)	SNU601	0.88452787258248	droplet
InferCNV (Expr)	0.74971558589306	Sensitivity (gain)	SNU601	0.74971558589306	droplet
CaSpER	0.45164960182025	Sensitivity (gain)	SNU601	0.45164960182025	droplet
copyKat	0.687144482366325	Sensitivity (gain)	SNU601	0.687144482366325	droplet
SCEVAN (CNV)	0.575654152445961	Sensitivity (gain)	SNU601	0.575654152445961	droplet
SCEVAN (Expr)	0.575085324232082	Sensitivity (gain)	SNU601	0.575085324232082	droplet
Numbat (Expr)	0.755972696245734	Sensitivity (gain)	SNU601	0.755972696245734	droplet
Numbat (CNV)	0.908418657565415	Sensitivity (gain)	SNU601	0.908418657565415	droplet
CONICSmat	0.580204778156997	Sensitivity (gain)	SNU601	0.580204778156997	droplet
InferCNV (CNV)	0.795811518324607	Sensitivity (loss)	SNU601	0.795811518324607	droplet
InferCNV (Expr)	0.633507853403141	Sensitivity (loss)	SNU601	0.633507853403141	droplet
CaSpER	0.463350785340314	Sensitivity (loss)	SNU601	0.463350785340314	droplet
copyKat	0.463350785340314	Sensitivity (loss)	SNU601	0.463350785340314	droplet
SCEVAN (CNV)	0.62565445026178	Sensitivity (loss)	SNU601	0.62565445026178	droplet
SCEVAN (Expr)	0.698952879581152	Sensitivity (loss)	SNU601	0.698952879581152	droplet
Numbat (Expr)	0.397905759162304	Sensitivity (loss)	SNU601	0.397905759162304	droplet
Numbat (CNV)	0.128272251308901	Sensitivity (loss)	SNU601	0.128272251308901	droplet
CONICSmat	0.492146596858639	Sensitivity (loss)	SNU601	0.492146596858639	droplet
InferCNV (CNV)	0.459610027855153	Sensitivity (gain)	NCIN87	0.459610027855153	droplet
InferCNV (Expr)	0.417827298050139	Sensitivity (gain)	NCIN87	0.417827298050139	droplet
CaSpER	0.245125348189415	Sensitivity (gain)	NCIN87	0.245125348189415	droplet
copyKat	0.376044568245125	Sensitivity (gain)	NCIN87	0.376044568245125	droplet
SCEVAN (CNV)	0.362116991643454	Sensitivity (gain)	NCIN87	0.362116991643454	droplet
SCEVAN (Expr)	0.403899721448468	Sensitivity (gain)	NCIN87	0.403899721448468	droplet
Numbat (Expr)	0.401114206128134	Sensitivity (gain)	NCIN87	0.401114206128134	droplet
Numbat (CNV)	0.571030640668524	Sensitivity (gain)	NCIN87	0.571030640668524	droplet
CONICSmat	0.584958217270195	Sensitivity (gain)	NCIN87	0.584958217270195	droplet
InferCNV (CNV)	0.689855072463768	Sensitivity (loss)	NCIN87	0.689855072463768	droplet
InferCNV (Expr)	0.704347826086957	Sensitivity (loss)	NCIN87	0.704347826086957	droplet
CaSpER	0.710869565217391	Sensitivity (loss)	NCIN87	0.710869565217391	droplet
copyKat	0.776811594202899	Sensitivity (loss)	NCIN87	0.776811594202899	droplet
SCEVAN (CNV)	0.847101449275362	Sensitivity (loss)	NCIN87	0.847101449275362	droplet
SCEVAN (Expr)	0.848550724637681	Sensitivity (loss)	NCIN87	0.848550724637681	droplet
Numbat (Expr)	0.773913043478261	Sensitivity (loss)	NCIN87	0.773913043478261	droplet
Numbat (CNV)	0.402173913043478	Sensitivity (loss)	NCIN87	0.402173913043478	droplet
CONICSmat	0.583333333333333	Sensitivity (loss)	NCIN87	0.583333333333333	droplet
InferCNV (CNV)	0.767441860465116	Sensitivity (gain)	MKN45	0.767441860465116	droplet
InferCNV (Expr)	0.601915184678523	Sensitivity (gain)	MKN45	0.601915184678523	droplet
CaSpER	0.451436388508892	Sensitivity (gain)	MKN45	0.451436388508892	droplet
copyKat	0.522571819425445	Sensitivity (gain)	MKN45	0.522571819425445	droplet
SCEVAN (CNV)	0.611491108071135	Sensitivity (gain)	MKN45	0.611491108071135	droplet
SCEVAN (Expr)	0.610123119015048	Sensitivity (gain)	MKN45	0.610123119015048	droplet
Numbat (Expr)	0.528043775649795	Sensitivity (gain)	MKN45	0.528043775649795	droplet
Numbat (CNV)	0.771545827633379	Sensitivity (gain)	MKN45	0.771545827633379	droplet
CONICSmat	0.842681258549932	Sensitivity (gain)	MKN45	0.842681258549932	droplet
InferCNV (CNV)	0.79026411185914	Sensitivity (loss)	MKN45	0.79026411185914	droplet
InferCNV (Expr)	0.726566545831176	Sensitivity (loss)	MKN45	0.726566545831176	droplet
CaSpER	0.760227861211807	Sensitivity (loss)	MKN45	0.760227861211807	droplet
copyKat	0.716727084412222	Sensitivity (loss)	MKN45	0.716727084412222	droplet
SCEVAN (CNV)	0.643707923355774	Sensitivity (loss)	MKN45	0.643707923355774	droplet
SCEVAN (Expr)	0.611082340756085	Sensitivity (loss)	MKN45	0.611082340756085	droplet
Numbat (Expr)	0.694458829621957	Sensitivity (loss)	MKN45	0.694458829621957	droplet
Numbat (CNV)	0.150181253236665	Sensitivity (loss)	MKN45	0.150181253236665	droplet
CONICSmat	0.589849818746763	Sensitivity (loss)	MKN45	0.589849818746763	droplet
InferCNV (CNV)	0.528545941123996	Sensitivity (gain)	KATOIII	0.528545941123996	droplet
InferCNV (Expr)	0.601100208147487	Sensitivity (gain)	KATOIII	0.601100208147487	droplet
CaSpER	0.690306274159976	Sensitivity (gain)	KATOIII	0.690306274159976	droplet
copyKat	0.502527505203687	Sensitivity (gain)	KATOIII	0.502527505203687	droplet
SCEVAN (CNV)	0.211567053226286	Sensitivity (gain)	KATOIII	0.211567053226286	droplet
SCEVAN (Expr)	0.211567053226286	Sensitivity (gain)	KATOIII	0.211567053226286	droplet
Numbat (Expr)	0.522301516503122	Sensitivity (gain)	KATOIII	0.522301516503122	droplet
Numbat (CNV)	0.888046387154326	Sensitivity (gain)	KATOIII	0.888046387154326	droplet
CONICSmat	0.429229854296759	Sensitivity (gain)	KATOIII	0.429229854296759	droplet
InferCNV (CNV)	0	Sensitivity (loss)	KATOIII	0	droplet
InferCNV (Expr)	0	Sensitivity (loss)	KATOIII	0	droplet
CaSpER	0	Sensitivity (loss)	KATOIII	0	droplet
copyKat	0	Sensitivity (loss)	KATOIII	0	droplet
SCEVAN (CNV)	0	Sensitivity (loss)	KATOIII	0	droplet
SCEVAN (Expr)	0	Sensitivity (loss)	KATOIII	0	droplet
Numbat (Expr)	0	Sensitivity (loss)	KATOIII	0	droplet
Numbat (CNV)	0	Sensitivity (loss)	KATOIII	0	droplet
CONICSmat	0	Sensitivity (loss)	KATOIII	0	droplet
InferCNV (CNV)	0.809332847247539	Sensitivity (gain)	NUGC4	0.809332847247539	droplet
InferCNV (Expr)	0.733138899015676	Sensitivity (gain)	NUGC4	0.733138899015676	droplet
CaSpER	0.612103536274152	Sensitivity (gain)	NUGC4	0.612103536274152	droplet
copyKat	0.66460080204156	Sensitivity (gain)	NUGC4	0.66460080204156	droplet
SCEVAN (CNV)	0.667517316806416	Sensitivity (gain)	NUGC4	0.667517316806416	droplet
SCEVAN (Expr)	0.664965366387167	Sensitivity (gain)	NUGC4	0.664965366387167	droplet
Numbat (Expr)	0.827196500182282	Sensitivity (gain)	NUGC4	0.827196500182282	droplet
Numbat (CNV)	0.983230040102078	Sensitivity (gain)	NUGC4	0.983230040102078	droplet
CONICSmat	0.811520233321181	Sensitivity (gain)	NUGC4	0.811520233321181	droplet
InferCNV (CNV)	0	Sensitivity (loss)	NUGC4	0	droplet
InferCNV (Expr)	0.178217821782178	Sensitivity (loss)	NUGC4	0.178217821782178	droplet
CaSpER	0.178217821782178	Sensitivity (loss)	NUGC4	0.178217821782178	droplet
copyKat	0.643564356435644	Sensitivity (loss)	NUGC4	0.643564356435644	droplet
SCEVAN (CNV)	0.564356435643564	Sensitivity (loss)	NUGC4	0.564356435643564	droplet
SCEVAN (Expr)	0.623762376237624	Sensitivity (loss)	NUGC4	0.623762376237624	droplet
Numbat (Expr)	0.336633663366337	Sensitivity (loss)	NUGC4	0.336633663366337	droplet
Numbat (CNV)	0	Sensitivity (loss)	NUGC4	0	droplet
CONICSmat	0	Sensitivity (loss)	NUGC4	0	droplet
InferCNV (CNV)	0.692737430167598	Sensitivity (gain)	SNU638	0.692737430167598	droplet
InferCNV (Expr)	0.597765363128492	Sensitivity (gain)	SNU638	0.597765363128492	droplet
CaSpER	0.622905027932961	Sensitivity (gain)	SNU638	0.622905027932961	droplet
copyKat	0.786312849162011	Sensitivity (gain)	SNU638	0.786312849162011	droplet
SCEVAN (CNV)	0.675977653631285	Sensitivity (gain)	SNU638	0.675977653631285	droplet
SCEVAN (Expr)	0.681564245810056	Sensitivity (gain)	SNU638	0.681564245810056	droplet
Numbat (Expr)	0.822625698324022	Sensitivity (gain)	SNU638	0.822625698324022	droplet
Numbat (CNV)	0.921787709497207	Sensitivity (gain)	SNU638	0.921787709497207	droplet
CONICSmat	0.831005586592179	Sensitivity (gain)	SNU638	0.831005586592179	droplet
InferCNV (CNV)	0	Sensitivity (loss)	SNU638	0	droplet
InferCNV (Expr)	0.833333333333333	Sensitivity (loss)	SNU638	0.833333333333333	droplet
CaSpER	0	Sensitivity (loss)	SNU638	0	droplet
copyKat	0.166666666666667	Sensitivity (loss)	SNU638	0.166666666666667	droplet
SCEVAN (CNV)	0.833333333333333	Sensitivity (loss)	SNU638	0.833333333333333	droplet
SCEVAN (Expr)	0.777777777777778	Sensitivity (loss)	SNU638	0.777777777777778	droplet
Numbat (Expr)	0.777777777777778	Sensitivity (loss)	SNU638	0.777777777777778	droplet
Numbat (CNV)	0	Sensitivity (loss)	SNU638	0	droplet
CONICSmat	0	Sensitivity (loss)	SNU638	0	droplet
InferCNV (CNV)	0.780445969125214	Sensitivity (gain)	SNU668	0.780445969125214	droplet
InferCNV (Expr)	0.864493996569468	Sensitivity (gain)	SNU668	0.864493996569468	droplet
CaSpER	0.786449399656947	Sensitivity (gain)	SNU668	0.786449399656947	droplet
copyKat	0.801029159519726	Sensitivity (gain)	SNU668	0.801029159519726	droplet
SCEVAN (CNV)	0.620926243567753	Sensitivity (gain)	SNU668	0.620926243567753	droplet
SCEVAN (Expr)	0.602344196683819	Sensitivity (gain)	SNU668	0.602344196683819	droplet
Numbat (Expr)	0.797884505431675	Sensitivity (gain)	SNU668	0.797884505431675	droplet
Numbat (CNV)	0.23642081189251	Sensitivity (gain)	SNU668	0.23642081189251	droplet
CONICSmat	0.682389937106918	Sensitivity (gain)	SNU668	0.682389937106918	droplet
InferCNV (CNV)	0.829787234042553	Sensitivity (loss)	SNU668	0.829787234042553	droplet
InferCNV (Expr)	0.361702127659574	Sensitivity (loss)	SNU668	0.361702127659574	droplet
CaSpER	0.74468085106383	Sensitivity (loss)	SNU668	0.74468085106383	droplet
copyKat	0.659574468085106	Sensitivity (loss)	SNU668	0.659574468085106	droplet
SCEVAN (CNV)	0.702127659574468	Sensitivity (loss)	SNU668	0.702127659574468	droplet
SCEVAN (Expr)	0.787234042553192	Sensitivity (loss)	SNU668	0.787234042553192	droplet
Numbat (Expr)	0.893617021276596	Sensitivity (loss)	SNU668	0.893617021276596	droplet
Numbat (CNV)	0	Sensitivity (loss)	SNU668	0	droplet
CONICSmat	0	Sensitivity (loss)	SNU668	0	droplet
InferCNV (CNV)	0.454545454545455	Sensitivity (gain)	HGC27	0.454545454545455	droplet
InferCNV (Expr)	0.738195912614517	Sensitivity (gain)	HGC27	0.738195912614517	droplet
CaSpER	0.596018322762509	Sensitivity (gain)	HGC27	0.596018322762509	droplet
copyKat	0.60799859055673	Sensitivity (gain)	HGC27	0.60799859055673	droplet
SCEVAN (CNV)	0.344785059901339	Sensitivity (gain)	HGC27	0.344785059901339	droplet
SCEVAN (Expr)	0.344785059901339	Sensitivity (gain)	HGC27	0.344785059901339	droplet
Numbat (Expr)	0.65045806906272	Sensitivity (gain)	HGC27	0.65045806906272	droplet
Numbat (CNV)	0.399577167019027	Sensitivity (gain)	HGC27	0.399577167019027	droplet
CONICSmat	0.562896405919662	Sensitivity (gain)	HGC27	0.562896405919662	droplet
InferCNV (CNV)	0	Sensitivity (loss)	HGC27	0	droplet
InferCNV (Expr)	0	Sensitivity (loss)	HGC27	0	droplet
CaSpER	0	Sensitivity (loss)	HGC27	0	droplet
copyKat	0	Sensitivity (loss)	HGC27	0	droplet
SCEVAN (CNV)	0	Sensitivity (loss)	HGC27	0	droplet
SCEVAN (Expr)	0	Sensitivity (loss)	HGC27	0	droplet
Numbat (Expr)	0	Sensitivity (loss)	HGC27	0	droplet
Numbat (CNV)	0	Sensitivity (loss)	HGC27	0	droplet
CONICSmat	0	Sensitivity (loss)	HGC27	0	droplet
InferCNV (CNV)	0.58540562576437	Sensitivity (gain)	MCF7	0.58540562576437	droplet
InferCNV (Expr)	0.719527109661639	Sensitivity (gain)	MCF7	0.719527109661639	droplet
CaSpER	0.61455360782715	Sensitivity (gain)	MCF7	0.61455360782715	droplet
copyKat	0.617814920505503	Sensitivity (gain)	MCF7	0.617814920505503	droplet
SCEVAN (CNV)	0.404402772115777	Sensitivity (gain)	MCF7	0.404402772115777	droplet
SCEVAN (Expr)	0.403995108030982	Sensitivity (gain)	MCF7	0.403995108030982	droplet
Numbat (Expr)	0.669995923359152	Sensitivity (gain)	MCF7	0.669995923359152	droplet
Numbat (CNV)	0.244598450876478	Sensitivity (gain)	MCF7	0.244598450876478	droplet
CONICSmat	0.834896045658377	Sensitivity (gain)	MCF7	0.834896045658377	droplet
InferCNV (CNV)	0.658156028368794	Sensitivity (loss)	MCF7	0.658156028368794	droplet
InferCNV (Expr)	0.590070921985816	Sensitivity (loss)	MCF7	0.590070921985816	droplet
CaSpER	0.475177304964539	Sensitivity (loss)	MCF7	0.475177304964539	droplet
copyKat	0.668085106382979	Sensitivity (loss)	MCF7	0.668085106382979	droplet
SCEVAN (CNV)	0.685106382978723	Sensitivity (loss)	MCF7	0.685106382978723	droplet
SCEVAN (Expr)	0.687943262411348	Sensitivity (loss)	MCF7	0.687943262411348	droplet
Numbat (Expr)	0.699290780141844	Sensitivity (loss)	MCF7	0.699290780141844	droplet
Numbat (CNV)	0.0482269503546099	Sensitivity (loss)	MCF7	0.0482269503546099	droplet
CONICSmat	0.177304964539007	Sensitivity (loss)	MCF7	0.177304964539007	droplet
InferCNV (CNV)	0.330665543386689	Sensitivity (gain)	COLO320	0.330665543386689	droplet
InferCNV (Expr)	0.373209772535805	Sensitivity (gain)	COLO320	0.373209772535805	droplet
CaSpER	0.535804549283909	Sensitivity (gain)	COLO320	0.535804549283909	droplet
copyKat	0.43681550126369	Sensitivity (gain)	COLO320	0.43681550126369	droplet
SCEVAN (CNV)	0.425021061499579	Sensitivity (gain)	COLO320	0.425021061499579	droplet
SCEVAN (Expr)	0.411541701769166	Sensitivity (gain)	COLO320	0.411541701769166	droplet
Numbat (Expr)	0.456192080876158	Sensitivity (gain)	COLO320	0.456192080876158	droplet
Numbat (CNV)	0.696293176074136	Sensitivity (gain)	COLO320	0.696293176074136	droplet
CONICSmat	0.511794439764111	Sensitivity (gain)	COLO320	0.511794439764111	droplet
InferCNV (CNV)	0	Sensitivity (loss)	COLO320	0	droplet
InferCNV (Expr)	0	Sensitivity (loss)	COLO320	0	droplet
CaSpER	0.14	Sensitivity (loss)	COLO320	0.14	droplet
copyKat	0	Sensitivity (loss)	COLO320	0	droplet
SCEVAN (CNV)	0	Sensitivity (loss)	COLO320	0	droplet
SCEVAN (Expr)	0.02	Sensitivity (loss)	COLO320	0.02	droplet
Numbat (Expr)	0	Sensitivity (loss)	COLO320	0	droplet
Numbat (CNV)	0	Sensitivity (loss)	COLO320	0	droplet
CONICSmat	0.064	Sensitivity (loss)	COLO320	0.064	droplet
InferCNV (CNV)	0.57320687611144	Sensitivity (gain)	MM	0.57320687611144	droplet
InferCNV (Expr)	0.725548310610551	Sensitivity (gain)	MM	0.725548310610551	droplet
CaSpER	0.544161232957913	Sensitivity (gain)	MM	0.544161232957913	droplet
copyKat	0.55542382928275	Sensitivity (gain)	MM	0.55542382928275	droplet
SCEVAN (CNV)	0.52163604030824	Sensitivity (gain)	MM	0.52163604030824	droplet
SCEVAN (Expr)	0.52163604030824	Sensitivity (gain)	MM	0.52163604030824	droplet
Numbat (Expr)	0.54356846473029	Sensitivity (gain)	MM	0.54356846473029	droplet
Numbat (CNV)	0.81031416716064	Sensitivity (gain)	MM	0.81031416716064	droplet
CONICSmat	0.744516893894487	Sensitivity (gain)	MM	0.744516893894487	droplet
InferCNV (CNV)	0.506792675723568	Sensitivity (loss)	MM	0.506792675723568	droplet
InferCNV (Expr)	0.471352628470171	Sensitivity (loss)	MM	0.471352628470171	droplet
CaSpER	0.5126993502658	Sensitivity (loss)	MM	0.5126993502658	droplet
copyKat	0.658594211458949	Sensitivity (loss)	MM	0.658594211458949	droplet
SCEVAN (CNV)	0.471352628470171	Sensitivity (loss)	MM	0.471352628470171	droplet
SCEVAN (Expr)	0.413467217956291	Sensitivity (loss)	MM	0.413467217956291	droplet
Numbat (Expr)	0.568222090962788	Sensitivity (loss)	MM	0.568222090962788	droplet
Numbat (CNV)	0.472533963378618	Sensitivity (loss)	MM	0.472533963378618	droplet
CONICSmat	0.555818074424099	Sensitivity (loss)	MM	0.555818074424099	droplet
InferCNV (CNV)	0.348148148148148	Sensitivity (gain)	BCC06	0.348148148148148	droplet
InferCNV (Expr)	0.36358024691358	Sensitivity (gain)	BCC06	0.36358024691358	droplet
CaSpER	0.312345679012346	Sensitivity (gain)	BCC06	0.312345679012346	droplet
copyKat	0.309876543209877	Sensitivity (gain)	BCC06	0.309876543209877	droplet
SCEVAN (CNV)	0.00185185185185185	Sensitivity (gain)	BCC06	0.00185185185185185	droplet
SCEVAN (Expr)	0.0037037037037037	Sensitivity (gain)	BCC06	0.0037037037037037	droplet
Numbat (Expr)	0.314814814814815	Sensitivity (gain)	BCC06	0.314814814814815	droplet
Numbat (CNV)	0.0938271604938272	Sensitivity (gain)	BCC06	0.0938271604938272	droplet
CONICSmat	0.25	Sensitivity (gain)	BCC06	0.25	droplet
InferCNV (CNV)	0.255506607929515	Sensitivity (loss)	BCC06	0.255506607929515	droplet
InferCNV (Expr)	0.246696035242291	Sensitivity (loss)	BCC06	0.246696035242291	droplet
CaSpER	0.331655129011957	Sensitivity (loss)	BCC06	0.331655129011957	droplet
copyKat	0.181875393329138	Sensitivity (loss)	BCC06	0.181875393329138	droplet
SCEVAN (CNV)	0	Sensitivity (loss)	BCC06	0	droplet
SCEVAN (Expr)	0.00440528634361234	Sensitivity (loss)	BCC06	0.00440528634361234	droplet
Numbat (Expr)	0.31214600377596	Sensitivity (loss)	BCC06	0.31214600377596	droplet
Numbat (CNV)	0.119572057898049	Sensitivity (loss)	BCC06	0.119572057898049	droplet
CONICSmat	0.348017621145374	Sensitivity (loss)	BCC06	0.348017621145374	droplet
InferCNV (CNV)	0.352807714123653	Sensitivity (gain)	BCC06post	0.352807714123653	droplet
InferCNV (Expr)	0.466817923993193	Sensitivity (gain)	BCC06post	0.466817923993193	droplet
CaSpER	0.345433919455474	Sensitivity (gain)	BCC06post	0.345433919455474	droplet
copyKat	0.355643788996029	Sensitivity (gain)	BCC06post	0.355643788996029	droplet
SCEVAN (CNV)	0.36528644356211	Sensitivity (gain)	BCC06post	0.36528644356211	droplet
SCEVAN (Expr)	0.371525808281339	Sensitivity (gain)	BCC06post	0.371525808281339	droplet
Numbat (Expr)	0.304027226318775	Sensitivity (gain)	BCC06post	0.304027226318775	droplet
Numbat (CNV)	0.231423709585933	Sensitivity (gain)	BCC06post	0.231423709585933	droplet
CONICSmat	0.355076574021554	Sensitivity (gain)	BCC06post	0.355076574021554	droplet
InferCNV (CNV)	0.0665967488201363	Sensitivity (loss)	BCC06post	0.0665967488201363	droplet
InferCNV (Expr)	0.326166754063975	Sensitivity (loss)	BCC06post	0.326166754063975	droplet
CaSpER	0.295752490823283	Sensitivity (loss)	BCC06post	0.295752490823283	droplet
copyKat	0.391714735186156	Sensitivity (loss)	BCC06post	0.391714735186156	droplet
SCEVAN (CNV)	0.142108023072889	Sensitivity (loss)	BCC06post	0.142108023072889	droplet
SCEVAN (Expr)	0.142108023072889	Sensitivity (loss)	BCC06post	0.142108023072889	droplet
Numbat (Expr)	0.366019926586261	Sensitivity (loss)	BCC06post	0.366019926586261	droplet
Numbat (CNV)	0.0450970110120608	Sensitivity (loss)	BCC06post	0.0450970110120608	droplet
CONICSmat	0.307288935500787	Sensitivity (loss)	BCC06post	0.307288935500787	droplet
InferCNV (CNV)	0.834928229665072	Sensitivity (gain)	iAMP21	0.834928229665072	droplet
InferCNV (Expr)	0.662679425837321	Sensitivity (gain)	iAMP21	0.662679425837321	droplet
CaSpER	0.34688995215311	Sensitivity (gain)	iAMP21	0.34688995215311	droplet
copyKat	0.751196172248804	Sensitivity (gain)	iAMP21	0.751196172248804	droplet
SCEVAN (CNV)	0.30622009569378	Sensitivity (gain)	iAMP21	0.30622009569378	droplet
SCEVAN (Expr)	0.272727272727273	Sensitivity (gain)	iAMP21	0.272727272727273	droplet
Numbat (Expr)	0.593301435406699	Sensitivity (gain)	iAMP21	0.593301435406699	droplet
Numbat (CNV)	0.834928229665072	Sensitivity (gain)	iAMP21	0.834928229665072	droplet
CONICSmat	0.834928229665072	Sensitivity (gain)	iAMP21	0.834928229665072	droplet
InferCNV (CNV)	0.527430221366699	Sensitivity (loss)	iAMP21	0.527430221366699	droplet
InferCNV (Expr)	0.541867179980751	Sensitivity (loss)	iAMP21	0.541867179980751	droplet
CaSpER	0.432146294513956	Sensitivity (loss)	iAMP21	0.432146294513956	droplet
copyKat	0.543792107795958	Sensitivity (loss)	iAMP21	0.543792107795958	droplet
SCEVAN (CNV)	0.451395572666025	Sensitivity (loss)	iAMP21	0.451395572666025	droplet
SCEVAN (Expr)	0.451395572666025	Sensitivity (loss)	iAMP21	0.451395572666025	droplet
Numbat (Expr)	0.356111645813282	Sensitivity (loss)	iAMP21	0.356111645813282	droplet
Numbat (CNV)	0	Sensitivity (loss)	iAMP21	0	droplet
CONICSmat	0.267564966313763	Sensitivity (loss)	iAMP21	0.267564966313763	droplet
