# Supplementary material for: Benchmarking scRNA-seq copy number variation callers
Source: Nat Commun. 2025 Oct 2;16:8777. doi: 10.1038/s41467-025-62359-9 (PMC12491403; doi:10.1038/s41467-025-62359-9)
Supplement: Supplementary file 11 — Source Data [file 41467_2025_62359_MOESM11_ESM.zip › figure_source_data/figure_3A_karyogram_Tcell_refTcell.tsv]

chr	start	counted_pos	variable	value
chr1	900000	1	InferCNV (CNV)	0
chr1	1000000	2	InferCNV (CNV)	0
chr1	1200000	3	InferCNV (CNV)	0
chr1	1300000	4	InferCNV (CNV)	0
chr1	1400000	5	InferCNV (CNV)	0
chr1	1500000	6	InferCNV (CNV)	0
chr1	1600000	7	InferCNV (CNV)	0
chr1	1700000	8	InferCNV (CNV)	0
chr1	1800000	9	InferCNV (CNV)	0
chr1	2200000	10	InferCNV (CNV)	0
chr1	2300000	11	InferCNV (CNV)	0
chr1	2400000	12	InferCNV (CNV)	0
chr1	3800000	13	InferCNV (CNV)	0
chr1	5900000	14	InferCNV (CNV)	0
chr1	6000000	15	InferCNV (CNV)	0
chr1	6100000	16	InferCNV (CNV)	0
chr1	6200000	17	InferCNV (CNV)	0
chr1	6400000	18	InferCNV (CNV)	0
chr1	6500000	19	InferCNV (CNV)	0
chr1	6600000	20	InferCNV (CNV)	0
chr1	6700000	21	InferCNV (CNV)	0
chr1	6800000	22	InferCNV (CNV)	0
chr1	6900000	23	InferCNV (CNV)	0
chr1	7000000	24	InferCNV (CNV)	0
chr1	7100000	25	InferCNV (CNV)	0
chr1	7200000	26	InferCNV (CNV)	0
chr1	7300000	27	InferCNV (CNV)	0
chr1	7400000	28	InferCNV (CNV)	0
chr1	7500000	29	InferCNV (CNV)	0
chr1	7600000	30	InferCNV (CNV)	0
chr1	7700000	31	InferCNV (CNV)	0
chr1	7900000	32	InferCNV (CNV)	0
chr1	8300000	33	InferCNV (CNV)	0
chr1	8400000	34	InferCNV (CNV)	0
chr1	8500000	35	InferCNV (CNV)	0
chr1	8600000	36	InferCNV (CNV)	0
chr1	8700000	37	InferCNV (CNV)	0
chr1	8800000	38	InferCNV (CNV)	0
chr1	8900000	39	InferCNV (CNV)	0
chr1	9600000	40	InferCNV (CNV)	0
chr1	9700000	41	InferCNV (CNV)	0
chr1	9800000	42	InferCNV (CNV)	0
chr1	10000000	43	InferCNV (CNV)	0
chr1	10100000	44	InferCNV (CNV)	0
chr1	10400000	45	InferCNV (CNV)	0
chr1	10500000	46	InferCNV (CNV)	0
chr1	10600000	47	InferCNV (CNV)	0
chr1	11000000	48	InferCNV (CNV)	0
chr1	11200000	49	InferCNV (CNV)	0
chr1	12100000	50	InferCNV (CNV)	0
chr1	12200000	51	InferCNV (CNV)	0
chr1	12300000	52	InferCNV (CNV)	0
chr1	12400000	53	InferCNV (CNV)	0
chr1	12500000	54	InferCNV (CNV)	0
chr1	12600000	55	InferCNV (CNV)	0
chr1	13700000	56	InferCNV (CNV)	0
chr1	13800000	57	InferCNV (CNV)	0
chr1	15500000	58	InferCNV (CNV)	0
chr1	15600000	59	InferCNV (CNV)	0
chr1	15700000	60	InferCNV (CNV)	0
chr1	15800000	61	InferCNV (CNV)	0
chr1	15900000	62	InferCNV (CNV)	0
chr1	16200000	63	InferCNV (CNV)	0
chr1	16300000	64	InferCNV (CNV)	0
chr1	16400000	65	InferCNV (CNV)	0
chr1	17000000	66	InferCNV (CNV)	0
chr1	19000000	67	InferCNV (CNV)	0
chr1	19100000	68	InferCNV (CNV)	0
chr1	19200000	69	InferCNV (CNV)	0
chr1	19300000	70	InferCNV (CNV)	0
chr1	19400000	71	InferCNV (CNV)	0
chr1	19600000	72	InferCNV (CNV)	0
chr1	19700000	73	InferCNV (CNV)	0
chr1	20600000	74	InferCNV (CNV)	0
chr1	20700000	75	InferCNV (CNV)	0
chr1	20800000	76	InferCNV (CNV)	0
chr1	20900000	77	InferCNV (CNV)	0
chr1	21000000	78	InferCNV (CNV)	0
chr1	21100000	79	InferCNV (CNV)	0
chr1	21200000	80	InferCNV (CNV)	0
chr1	21300000	81	InferCNV (CNV)	0
chr1	21600000	82	InferCNV (CNV)	0
chr1	21700000	83	InferCNV (CNV)	0
chr1	22000000	84	InferCNV (CNV)	0
chr1	22400000	85	InferCNV (CNV)	0
chr1	22500000	86	InferCNV (CNV)	0
chr1	23000000	87	InferCNV (CNV)	0
chr1	23500000	88	InferCNV (CNV)	0
chr1	23600000	89	InferCNV (CNV)	0
chr1	23700000	90	InferCNV (CNV)	0
chr1	23900000	91	InferCNV (CNV)	0
chr1	24400000	92	InferCNV (CNV)	0
chr1	24500000	93	InferCNV (CNV)	0
chr1	24600000	94	InferCNV (CNV)	0
chr1	24800000	95	InferCNV (CNV)	0
chr1	24900000	96	InferCNV (CNV)	0
chr1	25200000	97	InferCNV (CNV)	0
chr1	25300000	98	InferCNV (CNV)	0
chr1	25500000	99	InferCNV (CNV)	0
chr1	25600000	100	InferCNV (CNV)	0
chr1	25700000	101	InferCNV (CNV)	0
chr1	26200000	102	InferCNV (CNV)	0
chr1	26300000	103	InferCNV (CNV)	0
chr1	26400000	104	InferCNV (CNV)	0
chr1	26600000	105	InferCNV (CNV)	0
chr1	26700000	106	InferCNV (CNV)	0
chr1	27200000	107	InferCNV (CNV)	0
chr1	27300000	108	InferCNV (CNV)	0
chr1	27400000	109	InferCNV (CNV)	0
chr1	27600000	110	InferCNV (CNV)	0
chr1	27700000	111	InferCNV (CNV)	0
chr1	27800000	112	InferCNV (CNV)	0
chr1	27900000	113	InferCNV (CNV)	0
chr1	28000000	114	InferCNV (CNV)	0
chr1	28100000	115	InferCNV (CNV)	0
chr1	28300000	116	InferCNV (CNV)	0
chr1	28400000	117	InferCNV (CNV)	0
chr1	28500000	118	InferCNV (CNV)	0
chr1	28700000	119	InferCNV (CNV)	0
chr1	28800000	120	InferCNV (CNV)	0
chr1	28900000	121	InferCNV (CNV)	0
chr1	29000000	122	InferCNV (CNV)	0
chr1	29100000	123	InferCNV (CNV)	0
chr1	30700000	124	InferCNV (CNV)	0
chr1	30900000	125	InferCNV (CNV)	0
chr1	31000000	126	InferCNV (CNV)	0
chr1	31200000	127	InferCNV (CNV)	0
chr1	31300000	128	InferCNV (CNV)	0
chr1	31900000	129	InferCNV (CNV)	0
chr1	32100000	130	InferCNV (CNV)	0
chr1	32200000	131	InferCNV (CNV)	0
chr1	32300000	132	InferCNV (CNV)	0
chr1	32600000	133	InferCNV (CNV)	0
chr1	32700000	134	InferCNV (CNV)	0
chr1	32800000	135	InferCNV (CNV)	0
chr1	34900000	136	InferCNV (CNV)	0
chr1	35000000	137	InferCNV (CNV)	0
chr1	35100000	138	InferCNV (CNV)	0
chr1	35200000	139	InferCNV (CNV)	0
chr1	35300000	140	InferCNV (CNV)	0
chr1	35400000	141	InferCNV (CNV)	0
chr1	35500000	142	InferCNV (CNV)	0
chr1	35900000	143	InferCNV (CNV)	0
chr1	36000000	144	InferCNV (CNV)	0
chr1	36100000	145	InferCNV (CNV)	0
chr1	36200000	146	InferCNV (CNV)	0
chr1	36300000	147	InferCNV (CNV)	0
chr1	38900000	148	InferCNV (CNV)	0
chr1	39000000	149	InferCNV (CNV)	0
chr1	39500000	150	InferCNV (CNV)	0
chr1	39600000	151	InferCNV (CNV)	0
chr1	39700000	152	InferCNV (CNV)	0
chr1	40000000	153	InferCNV (CNV)	0
chr1	40100000	154	InferCNV (CNV)	0
chr1	40200000	155	InferCNV (CNV)	0
chr1	40300000	156	InferCNV (CNV)	0
chr1	40400000	157	InferCNV (CNV)	0
chr1	40600000	158	InferCNV (CNV)	0
chr1	40700000	159	InferCNV (CNV)	0
chr1	41000000	160	InferCNV (CNV)	0
chr1	41100000	161	InferCNV (CNV)	0
chr1	41200000	162	InferCNV (CNV)	0
chr1	41500000	163	InferCNV (CNV)	0
chr1	41600000	164	InferCNV (CNV)	0
chr1	41700000	165	InferCNV (CNV)	0
chr1	41800000	166	InferCNV (CNV)	0
chr1	41900000	167	InferCNV (CNV)	0
chr1	42100000	168	InferCNV (CNV)	0
chr1	42200000	169	InferCNV (CNV)	0
chr1	42300000	170	InferCNV (CNV)	0
chr1	42600000	171	InferCNV (CNV)	0
chr1	42700000	172	InferCNV (CNV)	0
chr1	43300000	173	InferCNV (CNV)	0
chr1	43400000	174	InferCNV (CNV)	0
chr1	43700000	175	InferCNV (CNV)	0
chr1	43800000	176	InferCNV (CNV)	0
chr1	43900000	177	InferCNV (CNV)	0
chr1	44200000	178	InferCNV (CNV)	0
chr1	44300000	179	InferCNV (CNV)	0
chr1	44700000	180	InferCNV (CNV)	0
chr1	44800000	181	InferCNV (CNV)	0
chr1	44900000	182	InferCNV (CNV)	0
chr1	45000000	183	InferCNV (CNV)	0
chr1	45100000	184	InferCNV (CNV)	0
chr1	45200000	185	InferCNV (CNV)	0
chr1	45300000	186	InferCNV (CNV)	0
chr1	45400000	187	InferCNV (CNV)	0
chr1	45500000	188	InferCNV (CNV)	0
chr1	45600000	189	InferCNV (CNV)	0
chr1	46300000	190	InferCNV (CNV)	0
chr1	46600000	191	InferCNV (CNV)	0
chr1	46700000	192	InferCNV (CNV)	0
chr1	47300000	193	InferCNV (CNV)	0
chr1	50400000	194	InferCNV (CNV)	0
chr1	50500000	195	InferCNV (CNV)	0
chr1	50600000	196	InferCNV (CNV)	0
chr1	50700000	197	InferCNV (CNV)	0
chr1	50800000	198	InferCNV (CNV)	0
chr1	50900000	199	InferCNV (CNV)	0
chr1	51300000	200	InferCNV (CNV)	0
chr1	51400000	201	InferCNV (CNV)	0
chr1	51500000	202	InferCNV (CNV)	0
chr1	51600000	203	InferCNV (CNV)	0
chr1	51700000	204	InferCNV (CNV)	0
chr1	51800000	205	InferCNV (CNV)	0
chr1	52000000	206	InferCNV (CNV)	0
chr1	52700000	207	InferCNV (CNV)	0
chr1	52800000	208	InferCNV (CNV)	0
chr1	52900000	209	InferCNV (CNV)	0
chr1	53000000	210	InferCNV (CNV)	0
chr1	54000000	211	InferCNV (CNV)	0
chr1	54200000	212	InferCNV (CNV)	0
chr1	54300000	213	InferCNV (CNV)	0
chr1	54400000	214	InferCNV (CNV)	0
chr1	55000000	215	InferCNV (CNV)	0
chr1	55100000	216	InferCNV (CNV)	0
chr1	55200000	217	InferCNV (CNV)	0
chr1	56900000	218	InferCNV (CNV)	0
chr1	57000000	219	InferCNV (CNV)	0
chr1	57100000	220	InferCNV (CNV)	0
chr1	57200000	221	InferCNV (CNV)	0
chr1	57300000	222	InferCNV (CNV)	0
chr1	57400000	223	InferCNV (CNV)	0
chr1	57500000	224	InferCNV (CNV)	0
chr1	57600000	225	InferCNV (CNV)	0
chr1	57700000	226	InferCNV (CNV)	0
chr1	57800000	227	InferCNV (CNV)	0
chr1	57900000	228	InferCNV (CNV)	0
chr1	58000000	229	InferCNV (CNV)	0
chr1	58100000	230	InferCNV (CNV)	0
chr1	58200000	231	InferCNV (CNV)	0
chr1	58400000	232	InferCNV (CNV)	0
chr1	58500000	233	InferCNV (CNV)	0
chr1	58600000	234	InferCNV (CNV)	0
chr1	58700000	235	InferCNV (CNV)	0
chr1	59200000	236	InferCNV (CNV)	0
chr1	59300000	237	InferCNV (CNV)	0
chr1	59400000	238	InferCNV (CNV)	0
chr1	59500000	239	InferCNV (CNV)	0
chr1	59600000	240	InferCNV (CNV)	0
chr1	59700000	241	InferCNV (CNV)	0
chr1	59800000	242	InferCNV (CNV)	0
chr1	61000000	243	InferCNV (CNV)	0
chr1	61100000	244	InferCNV (CNV)	0
chr1	61200000	245	InferCNV (CNV)	0
chr1	61300000	246	InferCNV (CNV)	0
chr1	61400000	247	InferCNV (CNV)	0
chr1	61600000	248	InferCNV (CNV)	0
chr1	61700000	249	InferCNV (CNV)	0
chr1	61800000	250	InferCNV (CNV)	0
chr1	61900000	251	InferCNV (CNV)	0
chr1	62000000	252	InferCNV (CNV)	0
chr1	62100000	253	InferCNV (CNV)	0
chr1	62700000	254	InferCNV (CNV)	0
chr1	62800000	255	InferCNV (CNV)	0
chr1	63400000	256	InferCNV (CNV)	0
chr1	63500000	257	InferCNV (CNV)	0
chr1	64400000	258	InferCNV (CNV)	0
chr1	64500000	259	InferCNV (CNV)	0
chr1	64600000	260	InferCNV (CNV)	0
chr1	64800000	261	InferCNV (CNV)	0
chr1	64900000	262	InferCNV (CNV)	0
chr1	65700000	263	InferCNV (CNV)	0
chr1	65800000	264	InferCNV (CNV)	0
chr1	65900000	265	InferCNV (CNV)	0
chr1	66000000	266	InferCNV (CNV)	0
chr1	66100000	267	InferCNV (CNV)	0
chr1	66200000	268	InferCNV (CNV)	0
chr1	66300000	269	InferCNV (CNV)	0
chr1	66900000	270	InferCNV (CNV)	0
chr1	67000000	271	InferCNV (CNV)	0
chr1	67400000	272	InferCNV (CNV)	0
chr1	69500000	273	InferCNV (CNV)	0
chr1	69600000	274	InferCNV (CNV)	0
chr1	69700000	275	InferCNV (CNV)	0
chr1	69800000	276	InferCNV (CNV)	0
chr1	69900000	277	InferCNV (CNV)	0
chr1	70000000	278	InferCNV (CNV)	0
chr1	70100000	279	InferCNV (CNV)	0
chr1	70200000	280	InferCNV (CNV)	0
chr1	70300000	281	InferCNV (CNV)	0
chr1	71000000	282	InferCNV (CNV)	0
chr1	76000000	283	InferCNV (CNV)	0
chr1	76100000	284	InferCNV (CNV)	0
chr1	76200000	285	InferCNV (CNV)	0
chr1	76300000	286	InferCNV (CNV)	0
chr1	76400000	287	InferCNV (CNV)	0
chr1	76500000	288	InferCNV (CNV)	0
chr1	76600000	289	InferCNV (CNV)	0
chr1	77000000	290	InferCNV (CNV)	0
chr1	77100000	291	InferCNV (CNV)	0
chr1	77200000	292	InferCNV (CNV)	0
chr1	77300000	293	InferCNV (CNV)	0
chr1	77400000	294	InferCNV (CNV)	0
chr1	77500000	295	InferCNV (CNV)	0
chr1	77700000	296	InferCNV (CNV)	0
chr1	77800000	297	InferCNV (CNV)	0
chr1	77900000	298	InferCNV (CNV)	0
chr1	78600000	299	InferCNV (CNV)	0
chr1	84000000	300	InferCNV (CNV)	0
chr1	84100000	301	InferCNV (CNV)	0
chr1	84200000	302	InferCNV (CNV)	0
chr1	84400000	303	InferCNV (CNV)	0
chr1	84500000	304	InferCNV (CNV)	0
chr1	85600000	305	InferCNV (CNV)	0
chr1	85700000	306	InferCNV (CNV)	0
chr1	86300000	307	InferCNV (CNV)	0
chr1	86700000	308	InferCNV (CNV)	0
chr1	86900000	309	InferCNV (CNV)	0
chr1	87000000	310	InferCNV (CNV)	0
chr1	87100000	311	InferCNV (CNV)	0
chr1	88800000	312	InferCNV (CNV)	0
chr1	89000000	313	InferCNV (CNV)	0
chr1	89100000	314	InferCNV (CNV)	0
chr1	89200000	315	InferCNV (CNV)	0
chr1	89500000	316	InferCNV (CNV)	0
chr1	89600000	317	InferCNV (CNV)	0
chr1	89700000	318	InferCNV (CNV)	0
chr1	89800000	319	InferCNV (CNV)	0
chr1	89900000	320	InferCNV (CNV)	0
chr1	90000000	321	InferCNV (CNV)	0
chr1	90900000	322	InferCNV (CNV)	0
chr1	91000000	323	InferCNV (CNV)	0
chr1	92200000	324	InferCNV (CNV)	0
chr1	92300000	325	InferCNV (CNV)	0
chr1	92400000	326	InferCNV (CNV)	0
chr1	92800000	327	InferCNV (CNV)	0
chr1	93000000	328	InferCNV (CNV)	0
chr1	93100000	329	InferCNV (CNV)	0
chr1	93200000	330	InferCNV (CNV)	0
chr1	93300000	331	InferCNV (CNV)	0
chr1	94400000	332	InferCNV (CNV)	0
chr1	94500000	333	InferCNV (CNV)	0
chr1	96700000	334	InferCNV (CNV)	0
chr1	96800000	335	InferCNV (CNV)	0
chr1	97000000	336	InferCNV (CNV)	0
chr1	97100000	337	InferCNV (CNV)	0
chr1	97200000	338	InferCNV (CNV)	0
chr1	97300000	339	InferCNV (CNV)	0
chr1	97400000	340	InferCNV (CNV)	0
chr1	97500000	341	InferCNV (CNV)	0
chr1	97600000	342	InferCNV (CNV)	0
chr1	97700000	343	InferCNV (CNV)	0
chr1	97800000	344	InferCNV (CNV)	0
chr1	97900000	345	InferCNV (CNV)	0
chr1	99800000	346	InferCNV (CNV)	0
chr1	99900000	347	InferCNV (CNV)	0
chr1	100000000	348	InferCNV (CNV)	0
chr1	100100000	349	InferCNV (CNV)	0
chr1	100200000	350	InferCNV (CNV)	0
chr1	100800000	351	InferCNV (CNV)	0
chr1	100900000	352	InferCNV (CNV)	0
chr1	101000000	353	InferCNV (CNV)	0
chr1	103500000	354	InferCNV (CNV)	0
chr1	107500000	355	InferCNV (CNV)	0
chr1	107600000	356	InferCNV (CNV)	0
chr1	107700000	357	InferCNV (CNV)	0
chr1	107800000	358	InferCNV (CNV)	0
chr1	107900000	359	InferCNV (CNV)	0
chr1	108500000	360	InferCNV (CNV)	0
chr1	108600000	361	InferCNV (CNV)	0
chr1	108700000	362	InferCNV (CNV)	0
chr1	108800000	363	InferCNV (CNV)	0
chr1	109200000	364	InferCNV (CNV)	0
chr1	109400000	365	InferCNV (CNV)	0
chr1	109500000	366	InferCNV (CNV)	0
chr1	109900000	367	InferCNV (CNV)	0
chr1	110000000	368	InferCNV (CNV)	0
chr1	110800000	369	InferCNV (CNV)	0
chr1	111100000	370	InferCNV (CNV)	0
chr1	111200000	371	InferCNV (CNV)	0
chr1	111500000	372	InferCNV (CNV)	0
chr1	111600000	373	InferCNV (CNV)	0
chr1	111700000	374	InferCNV (CNV)	0
chr1	112600000	375	InferCNV (CNV)	0
chr1	113000000	376	InferCNV (CNV)	0
chr1	113100000	377	InferCNV (CNV)	0
chr1	113300000	378	InferCNV (CNV)	0
chr1	113400000	379	InferCNV (CNV)	0
chr1	113500000	380	InferCNV (CNV)	0
chr1	113600000	381	InferCNV (CNV)	0
chr1	113700000	382	InferCNV (CNV)	0
chr1	113800000	383	InferCNV (CNV)	0
chr1	113900000	384	InferCNV (CNV)	0
chr1	114300000	385	InferCNV (CNV)	0
chr1	114400000	386	InferCNV (CNV)	0
chr1	114500000	387	InferCNV (CNV)	0
chr1	114700000	388	InferCNV (CNV)	0
chr1	116300000	389	InferCNV (CNV)	0
chr1	116400000	390	InferCNV (CNV)	0
chr1	116700000	391	InferCNV (CNV)	0
chr1	117300000	392	InferCNV (CNV)	0
chr1	117400000	393	InferCNV (CNV)	0
chr1	117500000	394	InferCNV (CNV)	0
chr1	120100000	395	InferCNV (CNV)	0
chr1	144400000	396	InferCNV (CNV)	0
chr1	145700000	397	InferCNV (CNV)	0
chr1	145800000	398	InferCNV (CNV)	0
chr1	145900000	399	InferCNV (CNV)	0
chr1	146900000	400	InferCNV (CNV)	0
chr1	147900000	401	InferCNV (CNV)	0
chr1	148100000	402	InferCNV (CNV)	0
chr1	148400000	403	InferCNV (CNV)	0
chr1	149300000	404	InferCNV (CNV)	0
chr1	149400000	405	InferCNV (CNV)	0
chr1	149500000	406	InferCNV (CNV)	0
chr1	150000000	407	InferCNV (CNV)	0
chr1	150100000	408	InferCNV (CNV)	0
chr1	150200000	409	InferCNV (CNV)	0
chr1	150300000	410	InferCNV (CNV)	0
chr1	150400000	411	InferCNV (CNV)	0
chr1	150500000	412	InferCNV (CNV)	0
chr1	150600000	413	InferCNV (CNV)	0
chr1	150700000	414	InferCNV (CNV)	0
chr1	150800000	415	InferCNV (CNV)	0
chr1	150900000	416	InferCNV (CNV)	0
chr1	151000000	417	InferCNV (CNV)	0
chr1	151100000	418	InferCNV (CNV)	0
chr1	151200000	419	InferCNV (CNV)	0
chr1	151300000	420	InferCNV (CNV)	0
chr1	151600000	421	InferCNV (CNV)	0
chr1	151800000	422	InferCNV (CNV)	0
chr1	151900000	423	InferCNV (CNV)	0
chr1	152000000	424	InferCNV (CNV)	0
chr1	153300000	425	InferCNV (CNV)	0
chr1	153500000	426	InferCNV (CNV)	0
chr1	153600000	427	InferCNV (CNV)	0
chr1	153900000	428	InferCNV (CNV)	0
chr1	154100000	429	InferCNV (CNV)	0
chr1	154200000	430	InferCNV (CNV)	0
chr1	154300000	431	InferCNV (CNV)	0
chr1	154400000	432	InferCNV (CNV)	0
chr1	154500000	433	InferCNV (CNV)	0
chr1	154600000	434	InferCNV (CNV)	0
chr1	154900000	435	InferCNV (CNV)	0
chr1	155100000	436	InferCNV (CNV)	0
chr1	155200000	437	InferCNV (CNV)	0
chr1	155300000	438	InferCNV (CNV)	0
chr1	155400000	439	InferCNV (CNV)	0
chr1	155500000	440	InferCNV (CNV)	0
chr1	155600000	441	InferCNV (CNV)	0
chr1	155700000	442	InferCNV (CNV)	0
chr1	155800000	443	InferCNV (CNV)	0
chr1	156000000	444	InferCNV (CNV)	0
chr1	156200000	445	InferCNV (CNV)	0
chr1	156300000	446	InferCNV (CNV)	0
chr1	156700000	447	InferCNV (CNV)	0
chr1	158800000	448	InferCNV (CNV)	0
chr1	158900000	449	InferCNV (CNV)	0
chr1	159000000	450	InferCNV (CNV)	0
chr1	159900000	451	InferCNV (CNV)	0
chr1	160200000	452	InferCNV (CNV)	0
chr1	160300000	453	InferCNV (CNV)	0
chr1	160400000	454	InferCNV (CNV)	0
chr1	160500000	455	InferCNV (CNV)	0
chr1	160600000	456	InferCNV (CNV)	0
chr1	160700000	457	InferCNV (CNV)	0
chr1	160800000	458	InferCNV (CNV)	0
chr1	161000000	459	InferCNV (CNV)	0
chr1	161100000	460	InferCNV (CNV)	0
chr1	161200000	461	InferCNV (CNV)	0
chr1	161300000	462	InferCNV (CNV)	0
chr1	161700000	463	InferCNV (CNV)	0
chr1	161800000	464	InferCNV (CNV)	0
chr1	161900000	465	InferCNV (CNV)	0
chr1	165600000	466	InferCNV (CNV)	0
chr1	165700000	467	InferCNV (CNV)	0
chr1	167200000	468	InferCNV (CNV)	0
chr1	167300000	469	InferCNV (CNV)	0
chr1	167400000	470	InferCNV (CNV)	0
chr1	167500000	471	InferCNV (CNV)	0
chr1	167600000	472	InferCNV (CNV)	0
chr1	167700000	473	InferCNV (CNV)	0
chr1	167900000	474	InferCNV (CNV)	0
chr1	168000000	475	InferCNV (CNV)	0
chr1	168200000	476	InferCNV (CNV)	0
chr1	169600000	477	InferCNV (CNV)	0
chr1	169700000	478	InferCNV (CNV)	0
chr1	169800000	479	InferCNV (CNV)	0
chr1	169900000	480	InferCNV (CNV)	0
chr1	170000000	481	InferCNV (CNV)	0
chr1	171400000	482	InferCNV (CNV)	0
chr1	171500000	483	InferCNV (CNV)	0
chr1	172500000	484	InferCNV (CNV)	0
chr1	172600000	485	InferCNV (CNV)	0
chr1	173400000	486	InferCNV (CNV)	0
chr1	173700000	487	InferCNV (CNV)	0
chr1	173800000	488	InferCNV (CNV)	0
chr1	173900000	489	InferCNV (CNV)	0
chr1	174000000	490	InferCNV (CNV)	0
chr1	174100000	491	InferCNV (CNV)	0
chr1	174200000	492	InferCNV (CNV)	0
chr1	174300000	493	InferCNV (CNV)	0
chr1	174400000	494	InferCNV (CNV)	0
chr1	174500000	495	InferCNV (CNV)	0
chr1	174600000	496	InferCNV (CNV)	0
chr1	174700000	497	InferCNV (CNV)	0
chr1	174800000	498	InferCNV (CNV)	0
chr1	174900000	499	InferCNV (CNV)	0
chr1	175000000	500	InferCNV (CNV)	0
chr1	175100000	501	InferCNV (CNV)	0
chr1	178700000	502	InferCNV (CNV)	0
chr1	178800000	503	InferCNV (CNV)	0
chr1	178900000	504	InferCNV (CNV)	0
chr1	179000000	505	InferCNV (CNV)	0
chr1	179100000	506	InferCNV (CNV)	0
chr1	179200000	507	InferCNV (CNV)	0
chr1	179300000	508	InferCNV (CNV)	0
chr1	179800000	509	InferCNV (CNV)	0
chr1	179900000	510	InferCNV (CNV)	0
chr1	180000000	511	InferCNV (CNV)	0
chr1	180100000	512	InferCNV (CNV)	0
chr1	180200000	513	InferCNV (CNV)	0
chr1	180300000	514	InferCNV (CNV)	0
chr1	180400000	515	InferCNV (CNV)	0
chr1	180500000	516	InferCNV (CNV)	0
chr1	180600000	517	InferCNV (CNV)	0
chr1	180700000	518	InferCNV (CNV)	0
chr1	180800000	519	InferCNV (CNV)	0
chr1	182800000	520	InferCNV (CNV)	0
chr1	183400000	521	InferCNV (CNV)	0
chr1	183500000	522	InferCNV (CNV)	0
chr1	183600000	523	InferCNV (CNV)	0
chr1	184600000	524	InferCNV (CNV)	0
chr1	184700000	525	InferCNV (CNV)	0
chr1	185200000	526	InferCNV (CNV)	0
chr1	185300000	527	InferCNV (CNV)	0
chr1	197500000	528	InferCNV (CNV)	0
chr1	197600000	529	InferCNV (CNV)	0
chr1	197700000	530	InferCNV (CNV)	0
chr1	198800000	531	InferCNV (CNV)	0
chr1	198900000	532	InferCNV (CNV)	0
chr1	200900000	533	InferCNV (CNV)	0
chr1	201000000	534	InferCNV (CNV)	0
chr1	201800000	535	InferCNV (CNV)	0
chr1	202100000	536	InferCNV (CNV)	0
chr1	202700000	537	InferCNV (CNV)	0
chr1	202800000	538	InferCNV (CNV)	0
chr1	203600000	539	InferCNV (CNV)	0
chr1	203700000	540	InferCNV (CNV)	0
chr1	203800000	541	InferCNV (CNV)	0
chr1	205100000	542	InferCNV (CNV)	0
chr1	205200000	543	InferCNV (CNV)	0
chr1	205500000	544	InferCNV (CNV)	0
chr1	205600000	545	InferCNV (CNV)	0
chr1	205700000	546	InferCNV (CNV)	0
chr1	206500000	547	InferCNV (CNV)	0
chr1	206900000	548	InferCNV (CNV)	0
chr1	207300000	549	InferCNV (CNV)	0
chr1	207700000	550	InferCNV (CNV)	0
chr1	209700000	551	InferCNV (CNV)	0
chr1	211200000	552	InferCNV (CNV)	0
chr1	211300000	553	InferCNV (CNV)	0
chr1	212900000	554	InferCNV (CNV)	0
chr1	213000000	555	InferCNV (CNV)	0
chr1	213100000	556	InferCNV (CNV)	0
chr1	213200000	557	InferCNV (CNV)	0
chr1	214200000	558	InferCNV (CNV)	0
chr1	214300000	559	InferCNV (CNV)	0
chr1	217400000	560	InferCNV (CNV)	0
chr1	217500000	561	InferCNV (CNV)	0
chr1	217600000	562	InferCNV (CNV)	0
chr1	218200000	563	InferCNV (CNV)	0
chr1	218300000	564	InferCNV (CNV)	0
chr1	219100000	565	InferCNV (CNV)	0
chr1	219200000	566	InferCNV (CNV)	0
chr1	220000000	567	InferCNV (CNV)	0
chr1	220100000	568	InferCNV (CNV)	0
chr1	220200000	569	InferCNV (CNV)	0
chr1	222600000	570	InferCNV (CNV)	0
chr1	222700000	571	InferCNV (CNV)	0
chr1	223700000	572	InferCNV (CNV)	0
chr1	224100000	573	InferCNV (CNV)	0
chr1	224200000	574	InferCNV (CNV)	0
chr1	224300000	575	InferCNV (CNV)	0
chr1	224400000	576	InferCNV (CNV)	0
chr1	225700000	577	InferCNV (CNV)	0
chr1	225800000	578	InferCNV (CNV)	0
chr1	226100000	579	InferCNV (CNV)	0
chr1	226300000	580	InferCNV (CNV)	0
chr1	226400000	581	InferCNV (CNV)	0
chr1	226600000	582	InferCNV (CNV)	0
chr1	226700000	583	InferCNV (CNV)	0
chr1	228000000	584	InferCNV (CNV)	0
chr1	228100000	585	InferCNV (CNV)	0
chr1	228200000	586	InferCNV (CNV)	0
chr1	228300000	587	InferCNV (CNV)	0
chr1	229500000	588	InferCNV (CNV)	0
chr1	230000000	589	InferCNV (CNV)	0
chr1	230100000	590	InferCNV (CNV)	0
chr1	230200000	591	InferCNV (CNV)	0
chr1	230600000	592	InferCNV (CNV)	0
chr1	230900000	593	InferCNV (CNV)	0
chr1	231200000	594	InferCNV (CNV)	0
chr1	231300000	595	InferCNV (CNV)	0
chr1	231400000	596	InferCNV (CNV)	0
chr1	231500000	597	InferCNV (CNV)	0
chr1	231600000	598	InferCNV (CNV)	0
chr1	231700000	599	InferCNV (CNV)	0
chr1	231800000	600	InferCNV (CNV)	0
chr1	231900000	601	InferCNV (CNV)	0
chr1	232000000	602	InferCNV (CNV)	0
chr1	232900000	603	InferCNV (CNV)	0
chr1	233000000	604	InferCNV (CNV)	0
chr1	233100000	605	InferCNV (CNV)	0
chr1	233200000	606	InferCNV (CNV)	0
chr1	234300000	607	InferCNV (CNV)	0
chr1	234400000	608	InferCNV (CNV)	0
chr1	234600000	609	InferCNV (CNV)	0
chr1	235100000	610	InferCNV (CNV)	0
chr1	235200000	611	InferCNV (CNV)	0
chr1	235300000	612	InferCNV (CNV)	0
chr1	235600000	613	InferCNV (CNV)	0
chr1	235700000	614	InferCNV (CNV)	0
chr1	235800000	615	InferCNV (CNV)	0
chr1	236200000	616	InferCNV (CNV)	0
chr1	236500000	617	InferCNV (CNV)	0
chr1	236600000	618	InferCNV (CNV)	0
chr1	236700000	619	InferCNV (CNV)	0
chr1	236800000	620	InferCNV (CNV)	0
chr1	236900000	621	InferCNV (CNV)	0
chr1	244400000	622	InferCNV (CNV)	0
chr1	244800000	623	InferCNV (CNV)	0
chr1	244900000	624	InferCNV (CNV)	0
chr1	245000000	625	InferCNV (CNV)	0
chr1	245100000	626	InferCNV (CNV)	0
chr1	245700000	627	InferCNV (CNV)	0
chr1	245800000	628	InferCNV (CNV)	0
chr1	245900000	629	InferCNV (CNV)	0
chr1	246000000	630	InferCNV (CNV)	0
chr1	246100000	631	InferCNV (CNV)	0
chr1	246200000	632	InferCNV (CNV)	0
chr1	246300000	633	InferCNV (CNV)	0
chr1	246400000	634	InferCNV (CNV)	0
chr1	246500000	635	InferCNV (CNV)	0
chr1	246600000	636	InferCNV (CNV)	0
chr2	200000	637	InferCNV (CNV)	0
chr2	3300000	638	InferCNV (CNV)	0
chr2	3400000	639	InferCNV (CNV)	0
chr2	3500000	640	InferCNV (CNV)	0
chr2	6900000	641	InferCNV (CNV)	0
chr2	7000000	642	InferCNV (CNV)	0
chr2	8700000	643	InferCNV (CNV)	0
chr2	8800000	644	InferCNV (CNV)	0
chr2	9400000	645	InferCNV (CNV)	0
chr2	9500000	646	InferCNV (CNV)	0
chr2	9800000	647	InferCNV (CNV)	0
chr2	9900000	648	InferCNV (CNV)	0
chr2	10300000	649	InferCNV (CNV)	0
chr2	10400000	650	InferCNV (CNV)	0
chr2	10500000	651	InferCNV (CNV)	0
chr2	10600000	652	InferCNV (CNV)	0
chr2	10700000	653	InferCNV (CNV)	0
chr2	10800000	654	InferCNV (CNV)	0
chr2	12700000	655	InferCNV (CNV)	0
chr2	15100000	656	InferCNV (CNV)	0
chr2	15200000	657	InferCNV (CNV)	0
chr2	15300000	658	InferCNV (CNV)	0
chr2	15400000	659	InferCNV (CNV)	0
chr2	15500000	660	InferCNV (CNV)	0
chr2	15600000	661	InferCNV (CNV)	0
chr2	17600000	662	InferCNV (CNV)	0
chr2	17700000	663	InferCNV (CNV)	0
chr2	20200000	664	InferCNV (CNV)	0
chr2	20300000	665	InferCNV (CNV)	0
chr2	20600000	666	InferCNV (CNV)	0
chr2	20700000	667	InferCNV (CNV)	0
chr2	20800000	668	InferCNV (CNV)	0
chr2	23300000	669	InferCNV (CNV)	0
chr2	23400000	670	InferCNV (CNV)	0
chr2	23500000	671	InferCNV (CNV)	0
chr2	23600000	672	InferCNV (CNV)	0
chr2	23700000	673	InferCNV (CNV)	0
chr2	23800000	674	InferCNV (CNV)	0
chr2	23900000	675	InferCNV (CNV)	0
chr2	24000000	676	InferCNV (CNV)	0
chr2	24200000	677	InferCNV (CNV)	0
chr2	24300000	678	InferCNV (CNV)	0
chr2	24400000	679	InferCNV (CNV)	0
chr2	24500000	680	InferCNV (CNV)	0
chr2	24600000	681	InferCNV (CNV)	0
chr2	24700000	682	InferCNV (CNV)	0
chr2	25300000	683	InferCNV (CNV)	0
chr2	25400000	684	InferCNV (CNV)	0
chr2	25500000	685	InferCNV (CNV)	0
chr2	25600000	686	InferCNV (CNV)	0
chr2	25700000	687	InferCNV (CNV)	0
chr2	25800000	688	InferCNV (CNV)	0
chr2	26000000	689	InferCNV (CNV)	0
chr2	26100000	690	InferCNV (CNV)	0
chr2	26200000	691	InferCNV (CNV)	0
chr2	27000000	692	InferCNV (CNV)	0
chr2	27200000	693	InferCNV (CNV)	0
chr2	27300000	694	InferCNV (CNV)	0
chr2	27400000	695	InferCNV (CNV)	0
chr2	27500000	696	InferCNV (CNV)	0
chr2	27600000	697	InferCNV (CNV)	0
chr2	27800000	698	InferCNV (CNV)	0
chr2	27900000	699	InferCNV (CNV)	0
chr2	28800000	700	InferCNV (CNV)	0
chr2	29000000	701	InferCNV (CNV)	0
chr2	29100000	702	InferCNV (CNV)	0
chr2	30100000	703	InferCNV (CNV)	0
chr2	30200000	704	InferCNV (CNV)	0
chr2	30400000	705	InferCNV (CNV)	0
chr2	30500000	706	InferCNV (CNV)	0
chr2	30600000	707	InferCNV (CNV)	0
chr2	32000000	708	InferCNV (CNV)	0
chr2	32100000	709	InferCNV (CNV)	0
chr2	32200000	710	InferCNV (CNV)	0
chr2	32300000	711	InferCNV (CNV)	0
chr2	32600000	712	InferCNV (CNV)	0
chr2	32700000	713	InferCNV (CNV)	0
chr2	32800000	714	InferCNV (CNV)	0
chr2	36500000	715	InferCNV (CNV)	0
chr2	36800000	716	InferCNV (CNV)	0
chr2	36900000	717	InferCNV (CNV)	0
chr2	37000000	718	InferCNV (CNV)	0
chr2	37100000	719	InferCNV (CNV)	0
chr2	37200000	720	InferCNV (CNV)	0
chr2	37300000	721	InferCNV (CNV)	0
chr2	38200000	722	InferCNV (CNV)	0
chr2	38300000	723	InferCNV (CNV)	0
chr2	38600000	724	InferCNV (CNV)	0
chr2	38700000	725	InferCNV (CNV)	0
chr2	38800000	726	InferCNV (CNV)	0
chr2	38900000	727	InferCNV (CNV)	0
chr2	39000000	728	InferCNV (CNV)	0
chr2	39100000	729	InferCNV (CNV)	0
chr2	39200000	730	InferCNV (CNV)	0
chr2	39300000	731	InferCNV (CNV)	0
chr2	39400000	732	InferCNV (CNV)	0
chr2	39700000	733	InferCNV (CNV)	0
chr2	42300000	734	InferCNV (CNV)	0
chr2	42400000	735	InferCNV (CNV)	0
chr2	42500000	736	InferCNV (CNV)	0
chr2	42600000	737	InferCNV (CNV)	0
chr2	42700000	738	InferCNV (CNV)	0
chr2	43200000	739	InferCNV (CNV)	0
chr2	43300000	740	InferCNV (CNV)	0
chr2	43400000	741	InferCNV (CNV)	0
chr2	43500000	742	InferCNV (CNV)	0
chr2	43800000	743	InferCNV (CNV)	0
chr2	43900000	744	InferCNV (CNV)	0
chr2	44100000	745	InferCNV (CNV)	0
chr2	44200000	746	InferCNV (CNV)	0
chr2	44300000	747	InferCNV (CNV)	0
chr2	44400000	748	InferCNV (CNV)	0
chr2	44500000	749	InferCNV (CNV)	0
chr2	44600000	750	InferCNV (CNV)	0
chr2	44700000	751	InferCNV (CNV)	0
chr2	45300000	752	InferCNV (CNV)	0
chr2	45400000	753	InferCNV (CNV)	0
chr2	45500000	754	InferCNV (CNV)	0
chr2	45600000	755	InferCNV (CNV)	0
chr2	46900000	756	InferCNV (CNV)	0
chr2	47000000	757	InferCNV (CNV)	0
chr2	47700000	758	InferCNV (CNV)	0
chr2	47800000	759	InferCNV (CNV)	0
chr2	47900000	760	InferCNV (CNV)	0
chr2	48300000	761	InferCNV (CNV)	0
chr2	48400000	762	InferCNV (CNV)	0
chr2	48500000	763	InferCNV (CNV)	0
chr2	53600000	764	InferCNV (CNV)	0
chr2	53700000	765	InferCNV (CNV)	0
chr2	53800000	766	InferCNV (CNV)	0
chr2	53900000	767	InferCNV (CNV)	0
chr2	54000000	768	InferCNV (CNV)	0
chr2	54100000	769	InferCNV (CNV)	0
chr2	54200000	770	InferCNV (CNV)	0
chr2	54300000	771	InferCNV (CNV)	0
chr2	54900000	772	InferCNV (CNV)	0
chr2	55000000	773	InferCNV (CNV)	0
chr2	55100000	774	InferCNV (CNV)	0
chr2	55200000	775	InferCNV (CNV)	0
chr2	55300000	776	InferCNV (CNV)	0
chr2	55400000	777	InferCNV (CNV)	0
chr2	55500000	778	InferCNV (CNV)	0
chr2	55600000	779	InferCNV (CNV)	0
chr2	60700000	780	InferCNV (CNV)	0
chr2	60800000	781	InferCNV (CNV)	0
chr2	60900000	782	InferCNV (CNV)	0
chr2	61100000	783	InferCNV (CNV)	0
chr2	61200000	784	InferCNV (CNV)	0
chr2	61300000	785	InferCNV (CNV)	0
chr2	61400000	786	InferCNV (CNV)	0
chr2	61800000	787	InferCNV (CNV)	0
chr2	61900000	788	InferCNV (CNV)	0
chr2	62000000	789	InferCNV (CNV)	0
chr2	62100000	790	InferCNV (CNV)	0
chr2	62600000	791	InferCNV (CNV)	0
chr2	62700000	792	InferCNV (CNV)	0
chr2	62800000	793	InferCNV (CNV)	0
chr2	62900000	794	InferCNV (CNV)	0
chr2	63000000	795	InferCNV (CNV)	0
chr2	63100000	796	InferCNV (CNV)	0
chr2	63200000	797	InferCNV (CNV)	0
chr2	63300000	798	InferCNV (CNV)	0
chr2	63400000	799	InferCNV (CNV)	0
chr2	63500000	800	InferCNV (CNV)	0
chr2	63600000	801	InferCNV (CNV)	0
chr2	63800000	802	InferCNV (CNV)	0
chr2	63900000	803	InferCNV (CNV)	0
chr2	64000000	804	InferCNV (CNV)	0
chr2	64100000	805	InferCNV (CNV)	0
chr2	64500000	806	InferCNV (CNV)	0
chr2	64600000	807	InferCNV (CNV)	0
chr2	65000000	808	InferCNV (CNV)	0
chr2	68100000	809	InferCNV (CNV)	0
chr2	68200000	810	InferCNV (CNV)	0
chr2	68700000	811	InferCNV (CNV)	0
chr2	68800000	812	InferCNV (CNV)	0
chr2	69300000	813	InferCNV (CNV)	0
chr2	69400000	814	InferCNV (CNV)	0
chr2	69500000	815	InferCNV (CNV)	0
chr2	69600000	816	InferCNV (CNV)	0
chr2	69800000	817	InferCNV (CNV)	0
chr2	69900000	818	InferCNV (CNV)	0
chr2	70000000	819	InferCNV (CNV)	0
chr2	70200000	820	InferCNV (CNV)	0
chr2	71100000	821	InferCNV (CNV)	0
chr2	71200000	822	InferCNV (CNV)	0
chr2	71300000	823	InferCNV (CNV)	0
chr2	71400000	824	InferCNV (CNV)	0
chr2	72100000	825	InferCNV (CNV)	0
chr2	72200000	826	InferCNV (CNV)	0
chr2	72300000	827	InferCNV (CNV)	0
chr2	72400000	828	InferCNV (CNV)	0
chr2	72500000	829	InferCNV (CNV)	0
chr2	72600000	830	InferCNV (CNV)	0
chr2	72700000	831	InferCNV (CNV)	0
chr2	72800000	832	InferCNV (CNV)	0
chr2	73200000	833	InferCNV (CNV)	0
chr2	73900000	834	InferCNV (CNV)	0
chr2	74000000	835	InferCNV (CNV)	0
chr2	74100000	836	InferCNV (CNV)	0
chr2	74400000	837	InferCNV (CNV)	0
chr2	74500000	838	InferCNV (CNV)	0
chr2	75600000	839	InferCNV (CNV)	0
chr2	75700000	840	InferCNV (CNV)	0
chr2	84800000	841	InferCNV (CNV)	0
chr2	84900000	842	InferCNV (CNV)	0
chr2	85000000	843	InferCNV (CNV)	0
chr2	85300000	844	InferCNV (CNV)	0
chr2	85500000	845	InferCNV (CNV)	0
chr2	85600000	846	InferCNV (CNV)	0
chr2	85800000	847	InferCNV (CNV)	0
chr2	86100000	848	InferCNV (CNV)	0
chr2	86400000	849	InferCNV (CNV)	0
chr2	88000000	850	InferCNV (CNV)	0
chr2	88500000	851	InferCNV (CNV)	0
chr2	88600000	852	InferCNV (CNV)	0
chr2	95000000	853	InferCNV (CNV)	0
chr2	95100000	854	InferCNV (CNV)	0
chr2	95800000	855	InferCNV (CNV)	0
chr2	95900000	856	InferCNV (CNV)	0
chr2	96200000	857	InferCNV (CNV)	0
chr2	96300000	858	InferCNV (CNV)	0
chr2	96500000	859	InferCNV (CNV)	0
chr2	96600000	860	InferCNV (CNV)	0
chr2	96800000	861	InferCNV (CNV)	0
chr2	97100000	862	InferCNV (CNV)	0
chr2	97200000	863	InferCNV (CNV)	0
chr2	97500000	864	InferCNV (CNV)	0
chr2	97600000	865	InferCNV (CNV)	0
chr2	97700000	866	InferCNV (CNV)	0
chr2	97800000	867	InferCNV (CNV)	0
chr2	97900000	868	InferCNV (CNV)	0
chr2	98400000	869	InferCNV (CNV)	0
chr2	98500000	870	InferCNV (CNV)	0
chr2	98600000	871	InferCNV (CNV)	0
chr2	98700000	872	InferCNV (CNV)	0
chr2	98900000	873	InferCNV (CNV)	0
chr2	99000000	874	InferCNV (CNV)	0
chr2	99100000	875	InferCNV (CNV)	0
chr2	99300000	876	InferCNV (CNV)	0
chr2	99400000	877	InferCNV (CNV)	0
chr2	99500000	878	InferCNV (CNV)	0
chr2	99600000	879	InferCNV (CNV)	0
chr2	99700000	880	InferCNV (CNV)	0
chr2	99800000	881	InferCNV (CNV)	0
chr2	99900000	882	InferCNV (CNV)	0
chr2	100000000	883	InferCNV (CNV)	0
chr2	100100000	884	InferCNV (CNV)	0
chr2	101000000	885	InferCNV (CNV)	0
chr2	101200000	886	InferCNV (CNV)	0
chr2	101300000	887	InferCNV (CNV)	0
chr2	101600000	888	InferCNV (CNV)	0
chr2	101700000	889	InferCNV (CNV)	0
chr2	101800000	890	InferCNV (CNV)	0
chr2	105000000	891	InferCNV (CNV)	0
chr2	105700000	892	InferCNV (CNV)	0
chr2	105800000	893	InferCNV (CNV)	0
chr2	106000000	894	InferCNV (CNV)	0
chr2	106100000	895	InferCNV (CNV)	0
chr2	108400000	896	InferCNV (CNV)	0
chr2	108500000	897	InferCNV (CNV)	0
chr2	108600000	898	InferCNV (CNV)	0
chr2	108700000	899	InferCNV (CNV)	0
chr2	108800000	900	InferCNV (CNV)	0
chr2	108900000	901	InferCNV (CNV)	0
chr2	109100000	902	InferCNV (CNV)	0
chr2	109200000	903	InferCNV (CNV)	0
chr2	109300000	904	InferCNV (CNV)	0
chr2	109400000	905	InferCNV (CNV)	0
chr2	109500000	906	InferCNV (CNV)	0
chr2	112000000	907	InferCNV (CNV)	0
chr2	112100000	908	InferCNV (CNV)	0
chr2	112200000	909	InferCNV (CNV)	0
chr2	112300000	910	InferCNV (CNV)	0
chr2	112600000	911	InferCNV (CNV)	0
chr2	113100000	912	InferCNV (CNV)	0
chr2	113200000	913	InferCNV (CNV)	0
chr2	113700000	914	InferCNV (CNV)	0
chr2	117800000	915	InferCNV (CNV)	0
chr2	117900000	916	InferCNV (CNV)	0
chr2	118000000	917	InferCNV (CNV)	0
chr2	119700000	918	InferCNV (CNV)	0
chr2	119800000	919	InferCNV (CNV)	0
chr2	119900000	920	InferCNV (CNV)	0
chr2	121600000	921	InferCNV (CNV)	0
chr2	126600000	922	InferCNV (CNV)	0
chr2	127000000	923	InferCNV (CNV)	0
chr2	127100000	924	InferCNV (CNV)	0
chr2	127200000	925	InferCNV (CNV)	0
chr2	127300000	926	InferCNV (CNV)	0
chr2	127400000	927	InferCNV (CNV)	0
chr2	127500000	928	InferCNV (CNV)	0
chr2	127700000	929	InferCNV (CNV)	0
chr2	127800000	930	InferCNV (CNV)	0
chr2	127900000	931	InferCNV (CNV)	0
chr2	128000000	932	InferCNV (CNV)	0
chr2	128100000	933	InferCNV (CNV)	0
chr2	130100000	934	InferCNV (CNV)	0
chr2	131000000	935	InferCNV (CNV)	0
chr2	131100000	936	InferCNV (CNV)	0
chr2	134100000	937	InferCNV (CNV)	0
chr2	134200000	938	InferCNV (CNV)	0
chr2	134300000	939	InferCNV (CNV)	0
chr2	134400000	940	InferCNV (CNV)	0
chr2	135000000	941	InferCNV (CNV)	0
chr2	135100000	942	InferCNV (CNV)	0
chr2	135200000	943	InferCNV (CNV)	0
chr2	135300000	944	InferCNV (CNV)	0
chr2	135400000	945	InferCNV (CNV)	0
chr2	135500000	946	InferCNV (CNV)	0
chr2	135600000	947	InferCNV (CNV)	0
chr2	135700000	948	InferCNV (CNV)	0
chr2	136100000	949	InferCNV (CNV)	0
chr2	143000000	950	InferCNV (CNV)	0
chr2	143100000	951	InferCNV (CNV)	0
chr2	143200000	952	InferCNV (CNV)	0
chr2	143300000	953	InferCNV (CNV)	0
chr2	143400000	954	InferCNV (CNV)	0
chr2	143500000	955	InferCNV (CNV)	0
chr2	143600000	956	InferCNV (CNV)	0
chr2	143700000	957	InferCNV (CNV)	0
chr2	147800000	958	InferCNV (CNV)	0
chr2	147900000	959	InferCNV (CNV)	0
chr2	148000000	960	InferCNV (CNV)	0
chr2	148100000	961	InferCNV (CNV)	0
chr2	148200000	962	InferCNV (CNV)	0
chr2	148300000	963	InferCNV (CNV)	0
chr2	148400000	964	InferCNV (CNV)	0
chr2	148500000	965	InferCNV (CNV)	0
chr2	148600000	966	InferCNV (CNV)	0
chr2	148700000	967	InferCNV (CNV)	0
chr2	151200000	968	InferCNV (CNV)	0
chr2	151700000	969	InferCNV (CNV)	0
chr2	151800000	970	InferCNV (CNV)	0
chr2	152700000	971	InferCNV (CNV)	0
chr2	156300000	972	InferCNV (CNV)	0
chr2	156400000	973	InferCNV (CNV)	0
chr2	156500000	974	InferCNV (CNV)	0
chr2	157400000	975	InferCNV (CNV)	0
chr2	158400000	976	InferCNV (CNV)	0
chr2	158500000	977	InferCNV (CNV)	0
chr2	158600000	978	InferCNV (CNV)	0
chr2	159300000	979	InferCNV (CNV)	0
chr2	159400000	980	InferCNV (CNV)	0
chr2	159500000	981	InferCNV (CNV)	0
chr2	159600000	982	InferCNV (CNV)	0
chr2	159700000	983	InferCNV (CNV)	0
chr2	159800000	984	InferCNV (CNV)	0
chr2	159900000	985	InferCNV (CNV)	0
chr2	160200000	986	InferCNV (CNV)	0
chr2	160300000	987	InferCNV (CNV)	0
chr2	160400000	988	InferCNV (CNV)	0
chr2	161100000	989	InferCNV (CNV)	0
chr2	161200000	990	InferCNV (CNV)	0
chr2	161900000	991	InferCNV (CNV)	0
chr2	162000000	992	InferCNV (CNV)	0
chr2	165800000	993	InferCNV (CNV)	0
chr2	165900000	994	InferCNV (CNV)	0
chr2	167900000	995	InferCNV (CNV)	0
chr2	168000000	996	InferCNV (CNV)	0
chr2	168100000	997	InferCNV (CNV)	0
chr2	168200000	998	InferCNV (CNV)	0
chr2	168400000	999	InferCNV (CNV)	0
chr2	168500000	1000	InferCNV (CNV)	0
chr2	168600000	1001	InferCNV (CNV)	0
chr2	168700000	1002	InferCNV (CNV)	0
chr2	169500000	1003	InferCNV (CNV)	0
chr2	169600000	1004	InferCNV (CNV)	0
chr2	169700000	1005	InferCNV (CNV)	0
chr2	169800000	1006	InferCNV (CNV)	0
chr2	169900000	1007	InferCNV (CNV)	0
chr2	170000000	1008	InferCNV (CNV)	0
chr2	170900000	1009	InferCNV (CNV)	0
chr2	171700000	1010	InferCNV (CNV)	0
chr2	171800000	1011	InferCNV (CNV)	0
chr2	171900000	1012	InferCNV (CNV)	0
chr2	172400000	1013	InferCNV (CNV)	0
chr2	172500000	1014	InferCNV (CNV)	0
chr2	172600000	1015	InferCNV (CNV)	0
chr2	173900000	1016	InferCNV (CNV)	0
chr2	174000000	1017	InferCNV (CNV)	0
chr2	174100000	1018	InferCNV (CNV)	0
chr2	174200000	1019	InferCNV (CNV)	0
chr2	174300000	1020	InferCNV (CNV)	0
chr2	174400000	1021	InferCNV (CNV)	0
chr2	174500000	1022	InferCNV (CNV)	0
chr2	174600000	1023	InferCNV (CNV)	0
chr2	176200000	1024	InferCNV (CNV)	0
chr2	176300000	1025	InferCNV (CNV)	0
chr2	177200000	1026	InferCNV (CNV)	0
chr2	177300000	1027	InferCNV (CNV)	0
chr2	177400000	1028	InferCNV (CNV)	0
chr2	177500000	1029	InferCNV (CNV)	0
chr2	178500000	1030	InferCNV (CNV)	0
chr2	178800000	1031	InferCNV (CNV)	0
chr2	178900000	1032	InferCNV (CNV)	0
chr2	179000000	1033	InferCNV (CNV)	0
chr2	179900000	1034	InferCNV (CNV)	0
chr2	180000000	1035	InferCNV (CNV)	0
chr2	180900000	1036	InferCNV (CNV)	0
chr2	181000000	1037	InferCNV (CNV)	0
chr2	181400000	1038	InferCNV (CNV)	0
chr2	181500000	1039	InferCNV (CNV)	0
chr2	186400000	1040	InferCNV (CNV)	0
chr2	186500000	1041	InferCNV (CNV)	0
chr2	189400000	1042	InferCNV (CNV)	0
chr2	189600000	1043	InferCNV (CNV)	0
chr2	189700000	1044	InferCNV (CNV)	0
chr2	189800000	1045	InferCNV (CNV)	0
chr2	190100000	1046	InferCNV (CNV)	0
chr2	190200000	1047	InferCNV (CNV)	0
chr2	190300000	1048	InferCNV (CNV)	0
chr2	190400000	1049	InferCNV (CNV)	0
chr2	190500000	1050	InferCNV (CNV)	0
chr2	190800000	1051	InferCNV (CNV)	0
chr2	190900000	1052	InferCNV (CNV)	0
chr2	191000000	1053	InferCNV (CNV)	0
chr2	191100000	1054	InferCNV (CNV)	0
chr2	191600000	1055	InferCNV (CNV)	0
chr2	195600000	1056	InferCNV (CNV)	0
chr2	195700000	1057	InferCNV (CNV)	0
chr2	196100000	1058	InferCNV (CNV)	0
chr2	196900000	1059	InferCNV (CNV)	0
chr2	197000000	1060	InferCNV (CNV)	0
chr2	197100000	1061	InferCNV (CNV)	0
chr2	197200000	1062	InferCNV (CNV)	0
chr2	197300000	1063	InferCNV (CNV)	0
chr2	197400000	1064	InferCNV (CNV)	0
chr2	197500000	1065	InferCNV (CNV)	0
chr2	197800000	1066	InferCNV (CNV)	0
chr2	197900000	1067	InferCNV (CNV)	0
chr2	198000000	1068	InferCNV (CNV)	0
chr2	198100000	1069	InferCNV (CNV)	0
chr2	200800000	1070	InferCNV (CNV)	0
chr2	200900000	1071	InferCNV (CNV)	0
chr2	201000000	1072	InferCNV (CNV)	0
chr2	201100000	1073	InferCNV (CNV)	0
chr2	201200000	1074	InferCNV (CNV)	0
chr2	201300000	1075	InferCNV (CNV)	0
chr2	201400000	1076	InferCNV (CNV)	0
chr2	202200000	1077	InferCNV (CNV)	0
chr2	202300000	1078	InferCNV (CNV)	0
chr2	202400000	1079	InferCNV (CNV)	0
chr2	202500000	1080	InferCNV (CNV)	0
chr2	202600000	1081	InferCNV (CNV)	0
chr2	202700000	1082	InferCNV (CNV)	0
chr2	202800000	1083	InferCNV (CNV)	0
chr2	202900000	1084	InferCNV (CNV)	0
chr2	203000000	1085	InferCNV (CNV)	0
chr2	203100000	1086	InferCNV (CNV)	0
chr2	203200000	1087	InferCNV (CNV)	0
chr2	203300000	1088	InferCNV (CNV)	0
chr2	203400000	1089	InferCNV (CNV)	0
chr2	203700000	1090	InferCNV (CNV)	0
chr2	203900000	1091	InferCNV (CNV)	0
chr2	206700000	1092	InferCNV (CNV)	0
chr2	207000000	1093	InferCNV (CNV)	0
chr2	207100000	1094	InferCNV (CNV)	0
chr2	207500000	1095	InferCNV (CNV)	0
chr2	207600000	1096	InferCNV (CNV)	0
chr2	208200000	1097	InferCNV (CNV)	0
chr2	208300000	1098	InferCNV (CNV)	0
chr2	210000000	1099	InferCNV (CNV)	0
chr2	210100000	1100	InferCNV (CNV)	0
chr2	210400000	1101	InferCNV (CNV)	0
chr2	212900000	1102	InferCNV (CNV)	0
chr2	213000000	1103	InferCNV (CNV)	0
chr2	213100000	1104	InferCNV (CNV)	0
chr2	214200000	1105	InferCNV (CNV)	0
chr2	214300000	1106	InferCNV (CNV)	0
chr2	214400000	1107	InferCNV (CNV)	0
chr2	215300000	1108	InferCNV (CNV)	0
chr2	216100000	1109	InferCNV (CNV)	0
chr2	216200000	1110	InferCNV (CNV)	0
chr2	216400000	1111	InferCNV (CNV)	0
chr2	216500000	1112	InferCNV (CNV)	0
chr2	217200000	1113	InferCNV (CNV)	0
chr2	217300000	1114	InferCNV (CNV)	0
chr2	217400000	1115	InferCNV (CNV)	0
chr2	217500000	1116	InferCNV (CNV)	0
chr2	217600000	1117	InferCNV (CNV)	0
chr2	217700000	1118	InferCNV (CNV)	0
chr2	218200000	1119	InferCNV (CNV)	0
chr2	218400000	1120	InferCNV (CNV)	0
chr2	219200000	1121	InferCNV (CNV)	0
chr2	221400000	1122	InferCNV (CNV)	0
chr2	221500000	1123	InferCNV (CNV)	0
chr2	222500000	1124	InferCNV (CNV)	0
chr2	222600000	1125	InferCNV (CNV)	0
chr2	222800000	1126	InferCNV (CNV)	0
chr2	222900000	1127	InferCNV (CNV)	0
chr2	223800000	1128	InferCNV (CNV)	0
chr2	223900000	1129	InferCNV (CNV)	0
chr2	224700000	1130	InferCNV (CNV)	0
chr2	224800000	1131	InferCNV (CNV)	0
chr2	224900000	1132	InferCNV (CNV)	0
chr2	225000000	1133	InferCNV (CNV)	0
chr2	226800000	1134	InferCNV (CNV)	0
chr2	226900000	1135	InferCNV (CNV)	0
chr2	227300000	1136	InferCNV (CNV)	0
chr2	227400000	1137	InferCNV (CNV)	0
chr2	227500000	1138	InferCNV (CNV)	0
chr2	229700000	1139	InferCNV (CNV)	0
chr2	229800000	1140	InferCNV (CNV)	0
chr2	229900000	1141	InferCNV (CNV)	0
chr2	230100000	1142	InferCNV (CNV)	0
chr2	230200000	1143	InferCNV (CNV)	0
chr2	230300000	1144	InferCNV (CNV)	0
chr2	230400000	1145	InferCNV (CNV)	0
chr2	230500000	1146	InferCNV (CNV)	0
chr2	231400000	1147	InferCNV (CNV)	0
chr2	231700000	1148	InferCNV (CNV)	0
chr2	232500000	1149	InferCNV (CNV)	0
chr2	233400000	1150	InferCNV (CNV)	0
chr2	234400000	1151	InferCNV (CNV)	0
chr2	237600000	1152	InferCNV (CNV)	0
chr2	237700000	1153	InferCNV (CNV)	0
chr2	237900000	1154	InferCNV (CNV)	0
chr2	238000000	1155	InferCNV (CNV)	0
chr2	238100000	1156	InferCNV (CNV)	0
chr2	238200000	1157	InferCNV (CNV)	0
chr2	239000000	1158	InferCNV (CNV)	0
chr2	239100000	1159	InferCNV (CNV)	0
chr2	239200000	1160	InferCNV (CNV)	0
chr2	239300000	1161	InferCNV (CNV)	0
chr2	239400000	1162	InferCNV (CNV)	0
chr2	239800000	1163	InferCNV (CNV)	0
chr2	239900000	1164	InferCNV (CNV)	0
chr2	240000000	1165	InferCNV (CNV)	0
chr2	240400000	1166	InferCNV (CNV)	0
chr2	240500000	1167	InferCNV (CNV)	0
chr2	240900000	1168	InferCNV (CNV)	0
chr2	241000000	1169	InferCNV (CNV)	0
chr2	241100000	1170	InferCNV (CNV)	0
chr2	241200000	1171	InferCNV (CNV)	0
chr2	241300000	1172	InferCNV (CNV)	0
chr2	241600000	1173	InferCNV (CNV)	0
chr2	241700000	1174	InferCNV (CNV)	0
chr3	3100000	1175	InferCNV (CNV)	0
chr3	4300000	1176	InferCNV (CNV)	0
chr3	4400000	1177	InferCNV (CNV)	0
chr3	4500000	1178	InferCNV (CNV)	0
chr3	4600000	1179	InferCNV (CNV)	0
chr3	4700000	1180	InferCNV (CNV)	0
chr3	4800000	1181	InferCNV (CNV)	0
chr3	5100000	1182	InferCNV (CNV)	0
chr3	9300000	1183	InferCNV (CNV)	0
chr3	9400000	1184	InferCNV (CNV)	0
chr3	9600000	1185	InferCNV (CNV)	0
chr3	9700000	1186	InferCNV (CNV)	0
chr3	9800000	1187	InferCNV (CNV)	0
chr3	9900000	1188	InferCNV (CNV)	0
chr3	10000000	1189	InferCNV (CNV)	0
chr3	11200000	1190	InferCNV (CNV)	0
chr3	11300000	1191	InferCNV (CNV)	0
chr3	11400000	1192	InferCNV (CNV)	0
chr3	11500000	1193	InferCNV (CNV)	0
chr3	11600000	1194	InferCNV (CNV)	0
chr3	11700000	1195	InferCNV (CNV)	0
chr3	12400000	1196	InferCNV (CNV)	0
chr3	12500000	1197	InferCNV (CNV)	0
chr3	12600000	1198	InferCNV (CNV)	0
chr3	12800000	1199	InferCNV (CNV)	0
chr3	12900000	1200	InferCNV (CNV)	0
chr3	13000000	1201	InferCNV (CNV)	0
chr3	14100000	1202	InferCNV (CNV)	0
chr3	14600000	1203	InferCNV (CNV)	0
chr3	15000000	1204	InferCNV (CNV)	0
chr3	15200000	1205	InferCNV (CNV)	0
chr3	15300000	1206	InferCNV (CNV)	0
chr3	15400000	1207	InferCNV (CNV)	0
chr3	15500000	1208	InferCNV (CNV)	0
chr3	15600000	1209	InferCNV (CNV)	0
chr3	16200000	1210	InferCNV (CNV)	0
chr3	16300000	1211	InferCNV (CNV)	0
chr3	16400000	1212	InferCNV (CNV)	0
chr3	16500000	1213	InferCNV (CNV)	0
chr3	17100000	1214	InferCNV (CNV)	0
chr3	17200000	1215	InferCNV (CNV)	0
chr3	17300000	1216	InferCNV (CNV)	0
chr3	17400000	1217	InferCNV (CNV)	0
chr3	17500000	1218	InferCNV (CNV)	0
chr3	17600000	1219	InferCNV (CNV)	0
chr3	17700000	1220	InferCNV (CNV)	0
chr3	18300000	1221	InferCNV (CNV)	0
chr3	18400000	1222	InferCNV (CNV)	0
chr3	19900000	1223	InferCNV (CNV)	0
chr3	23200000	1224	InferCNV (CNV)	0
chr3	23300000	1225	InferCNV (CNV)	0
chr3	23400000	1226	InferCNV (CNV)	0
chr3	23500000	1227	InferCNV (CNV)	0
chr3	23900000	1228	InferCNV (CNV)	0
chr3	25700000	1229	InferCNV (CNV)	0
chr3	27300000	1230	InferCNV (CNV)	0
chr3	27400000	1231	InferCNV (CNV)	0
chr3	28200000	1232	InferCNV (CNV)	0
chr3	28300000	1233	InferCNV (CNV)	0
chr3	30600000	1234	InferCNV (CNV)	0
chr3	31500000	1235	InferCNV (CNV)	0
chr3	31600000	1236	InferCNV (CNV)	0
chr3	32200000	1237	InferCNV (CNV)	0
chr3	32300000	1238	InferCNV (CNV)	0
chr3	32400000	1239	InferCNV (CNV)	0
chr3	32500000	1240	InferCNV (CNV)	0
chr3	33300000	1241	InferCNV (CNV)	0
chr3	33400000	1242	InferCNV (CNV)	0
chr3	36800000	1243	InferCNV (CNV)	0
chr3	36900000	1244	InferCNV (CNV)	0
chr3	37000000	1245	InferCNV (CNV)	0
chr3	37100000	1246	InferCNV (CNV)	0
chr3	37200000	1247	InferCNV (CNV)	0
chr3	37300000	1248	InferCNV (CNV)	0
chr3	38100000	1249	InferCNV (CNV)	0
chr3	38200000	1250	InferCNV (CNV)	0
chr3	38400000	1251	InferCNV (CNV)	0
chr3	38500000	1252	InferCNV (CNV)	0
chr3	39000000	1253	InferCNV (CNV)	0
chr3	39400000	1254	InferCNV (CNV)	0
chr3	40100000	1255	InferCNV (CNV)	0
chr3	40200000	1256	InferCNV (CNV)	0
chr3	40300000	1257	InferCNV (CNV)	0
chr3	40400000	1258	InferCNV (CNV)	0
chr3	41200000	1259	InferCNV (CNV)	0
chr3	41300000	1260	InferCNV (CNV)	0
chr3	41400000	1261	InferCNV (CNV)	0
chr3	41500000	1262	InferCNV (CNV)	0
chr3	41600000	1263	InferCNV (CNV)	0
chr3	41700000	1264	InferCNV (CNV)	0
chr3	41800000	1265	InferCNV (CNV)	0
chr3	41900000	1266	InferCNV (CNV)	0
chr3	42000000	1267	InferCNV (CNV)	0
chr3	42100000	1268	InferCNV (CNV)	0
chr3	42200000	1269	InferCNV (CNV)	0
chr3	42600000	1270	InferCNV (CNV)	0
chr3	43200000	1271	InferCNV (CNV)	0
chr3	43300000	1272	InferCNV (CNV)	0
chr3	43400000	1273	InferCNV (CNV)	0
chr3	43500000	1274	InferCNV (CNV)	0
chr3	43600000	1275	InferCNV (CNV)	0
chr3	44300000	1276	InferCNV (CNV)	0
chr3	44400000	1277	InferCNV (CNV)	0
chr3	45300000	1278	InferCNV (CNV)	0
chr3	45400000	1279	InferCNV (CNV)	0
chr3	45500000	1280	InferCNV (CNV)	0
chr3	45600000	1281	InferCNV (CNV)	0
chr3	45700000	1282	InferCNV (CNV)	0
chr3	46900000	1283	InferCNV (CNV)	0
chr3	47000000	1284	InferCNV (CNV)	0
chr3	47100000	1285	InferCNV (CNV)	0
chr3	47400000	1286	InferCNV (CNV)	0
chr3	47500000	1287	InferCNV (CNV)	0
chr3	47600000	1288	InferCNV (CNV)	0
chr3	47700000	1289	InferCNV (CNV)	0
chr3	47800000	1290	InferCNV (CNV)	0
chr3	48400000	1291	InferCNV (CNV)	0
chr3	48500000	1292	InferCNV (CNV)	0
chr3	48600000	1293	InferCNV (CNV)	0
chr3	48700000	1294	InferCNV (CNV)	0
chr3	48800000	1295	InferCNV (CNV)	0
chr3	48900000	1296	InferCNV (CNV)	0
chr3	49000000	1297	InferCNV (CNV)	0
chr3	49200000	1298	InferCNV (CNV)	0
chr3	49300000	1299	InferCNV (CNV)	0
chr3	49700000	1300	InferCNV (CNV)	0
chr3	49900000	1301	InferCNV (CNV)	0
chr3	50000000	1302	InferCNV (CNV)	0
chr3	50100000	1303	InferCNV (CNV)	0
chr3	50300000	1304	InferCNV (CNV)	0
chr3	50600000	1305	InferCNV (CNV)	0
chr3	51500000	1306	InferCNV (CNV)	0
chr3	51600000	1307	InferCNV (CNV)	0
chr3	51900000	1308	InferCNV (CNV)	0
chr3	52200000	1309	InferCNV (CNV)	0
chr3	52400000	1310	InferCNV (CNV)	0
chr3	52500000	1311	InferCNV (CNV)	0
chr3	52600000	1312	InferCNV (CNV)	0
chr3	52700000	1313	InferCNV (CNV)	0
chr3	52900000	1314	InferCNV (CNV)	0
chr3	53000000	1315	InferCNV (CNV)	0
chr3	53200000	1316	InferCNV (CNV)	0
chr3	53300000	1317	InferCNV (CNV)	0
chr3	56500000	1318	InferCNV (CNV)	0
chr3	56600000	1319	InferCNV (CNV)	0
chr3	56700000	1320	InferCNV (CNV)	0
chr3	56800000	1321	InferCNV (CNV)	0
chr3	56900000	1322	InferCNV (CNV)	0
chr3	57000000	1323	InferCNV (CNV)	0
chr3	57500000	1324	InferCNV (CNV)	0
chr3	57600000	1325	InferCNV (CNV)	0
chr3	57700000	1326	InferCNV (CNV)	0
chr3	57800000	1327	InferCNV (CNV)	0
chr3	57900000	1328	InferCNV (CNV)	0
chr3	58000000	1329	InferCNV (CNV)	0
chr3	58100000	1330	InferCNV (CNV)	0
chr3	59700000	1331	InferCNV (CNV)	0
chr3	59800000	1332	InferCNV (CNV)	0
chr3	59900000	1333	InferCNV (CNV)	0
chr3	60000000	1334	InferCNV (CNV)	0
chr3	60100000	1335	InferCNV (CNV)	0
chr3	60200000	1336	InferCNV (CNV)	0
chr3	60300000	1337	InferCNV (CNV)	0
chr3	60400000	1338	InferCNV (CNV)	0
chr3	60500000	1339	InferCNV (CNV)	0
chr3	60600000	1340	InferCNV (CNV)	0
chr3	60700000	1341	InferCNV (CNV)	0
chr3	60800000	1342	InferCNV (CNV)	0
chr3	60900000	1343	InferCNV (CNV)	0
chr3	61000000	1344	InferCNV (CNV)	0
chr3	61100000	1345	InferCNV (CNV)	0
chr3	61200000	1346	InferCNV (CNV)	0
chr3	63800000	1347	InferCNV (CNV)	0
chr3	63900000	1348	InferCNV (CNV)	0
chr3	64000000	1349	InferCNV (CNV)	0
chr3	66300000	1350	InferCNV (CNV)	0
chr3	66400000	1351	InferCNV (CNV)	0
chr3	66500000	1352	InferCNV (CNV)	0
chr3	67300000	1353	InferCNV (CNV)	0
chr3	67400000	1354	InferCNV (CNV)	0
chr3	67500000	1355	InferCNV (CNV)	0
chr3	67600000	1356	InferCNV (CNV)	0
chr3	69000000	1357	InferCNV (CNV)	0
chr3	69100000	1358	InferCNV (CNV)	0
chr3	70900000	1359	InferCNV (CNV)	0
chr3	71000000	1360	InferCNV (CNV)	0
chr3	71100000	1361	InferCNV (CNV)	0
chr3	71200000	1362	InferCNV (CNV)	0
chr3	71300000	1363	InferCNV (CNV)	0
chr3	71400000	1364	InferCNV (CNV)	0
chr3	71500000	1365	InferCNV (CNV)	0
chr3	71600000	1366	InferCNV (CNV)	0
chr3	71700000	1367	InferCNV (CNV)	0
chr3	72900000	1368	InferCNV (CNV)	0
chr3	73000000	1369	InferCNV (CNV)	0
chr3	81400000	1370	InferCNV (CNV)	0
chr3	81500000	1371	InferCNV (CNV)	0
chr3	81600000	1372	InferCNV (CNV)	0
chr3	81700000	1373	InferCNV (CNV)	0
chr3	88000000	1374	InferCNV (CNV)	0
chr3	88100000	1375	InferCNV (CNV)	0
chr3	94000000	1376	InferCNV (CNV)	0
chr3	94100000	1377	InferCNV (CNV)	0
chr3	99800000	1378	InferCNV (CNV)	0
chr3	99900000	1379	InferCNV (CNV)	0
chr3	100000000	1380	InferCNV (CNV)	0
chr3	100100000	1381	InferCNV (CNV)	0
chr3	100200000	1382	InferCNV (CNV)	0
chr3	100300000	1383	InferCNV (CNV)	0
chr3	100400000	1384	InferCNV (CNV)	0
chr3	100700000	1385	InferCNV (CNV)	0
chr3	101300000	1386	InferCNV (CNV)	0
chr3	101400000	1387	InferCNV (CNV)	0
chr3	101500000	1388	InferCNV (CNV)	0
chr3	101600000	1389	InferCNV (CNV)	0
chr3	101800000	1390	InferCNV (CNV)	0
chr3	105600000	1391	InferCNV (CNV)	0
chr3	105700000	1392	InferCNV (CNV)	0
chr3	105800000	1393	InferCNV (CNV)	0
chr3	107500000	1394	InferCNV (CNV)	0
chr3	107600000	1395	InferCNV (CNV)	0
chr3	107700000	1396	InferCNV (CNV)	0
chr3	107800000	1397	InferCNV (CNV)	0
chr3	108000000	1398	InferCNV (CNV)	0
chr3	108500000	1399	InferCNV (CNV)	0
chr3	108600000	1400	InferCNV (CNV)	0
chr3	108800000	1401	InferCNV (CNV)	0
chr3	111500000	1402	InferCNV (CNV)	0
chr3	111600000	1403	InferCNV (CNV)	0
chr3	112900000	1404	InferCNV (CNV)	0
chr3	113200000	1405	InferCNV (CNV)	0
chr3	113300000	1406	InferCNV (CNV)	0
chr3	113400000	1407	InferCNV (CNV)	0
chr3	113500000	1408	InferCNV (CNV)	0
chr3	113600000	1409	InferCNV (CNV)	0
chr3	113700000	1410	InferCNV (CNV)	0
chr3	113800000	1411	InferCNV (CNV)	0
chr3	114300000	1412	InferCNV (CNV)	0
chr3	114400000	1413	InferCNV (CNV)	0
chr3	114500000	1414	InferCNV (CNV)	0
chr3	114600000	1415	InferCNV (CNV)	0
chr3	114700000	1416	InferCNV (CNV)	0
chr3	114800000	1417	InferCNV (CNV)	0
chr3	114900000	1418	InferCNV (CNV)	0
chr3	115000000	1419	InferCNV (CNV)	0
chr3	115100000	1420	InferCNV (CNV)	0
chr3	119400000	1421	InferCNV (CNV)	0
chr3	120500000	1422	InferCNV (CNV)	0
chr3	120600000	1423	InferCNV (CNV)	0
chr3	121600000	1424	InferCNV (CNV)	0
chr3	121700000	1425	InferCNV (CNV)	0
chr3	121800000	1426	InferCNV (CNV)	0
chr3	122300000	1427	InferCNV (CNV)	0
chr3	122400000	1428	InferCNV (CNV)	0
chr3	122500000	1429	InferCNV (CNV)	0
chr3	122600000	1430	InferCNV (CNV)	0
chr3	122700000	1431	InferCNV (CNV)	0
chr3	123200000	1432	InferCNV (CNV)	0
chr3	123800000	1433	InferCNV (CNV)	0
chr3	123900000	1434	InferCNV (CNV)	0
chr3	124900000	1435	InferCNV (CNV)	0
chr3	125000000	1436	InferCNV (CNV)	0
chr3	125200000	1437	InferCNV (CNV)	0
chr3	125300000	1438	InferCNV (CNV)	0
chr3	125400000	1439	InferCNV (CNV)	0
chr3	125500000	1440	InferCNV (CNV)	0
chr3	126400000	1441	InferCNV (CNV)	0
chr3	126700000	1442	InferCNV (CNV)	0
chr3	126800000	1443	InferCNV (CNV)	0
chr3	126900000	1444	InferCNV (CNV)	0
chr3	128600000	1445	InferCNV (CNV)	0
chr3	128700000	1446	InferCNV (CNV)	0
chr3	128800000	1447	InferCNV (CNV)	0
chr3	129000000	1448	InferCNV (CNV)	0
chr3	129100000	1449	InferCNV (CNV)	0
chr3	129200000	1450	InferCNV (CNV)	0
chr3	129300000	1451	InferCNV (CNV)	0
chr3	129400000	1452	InferCNV (CNV)	0
chr3	129600000	1453	InferCNV (CNV)	0
chr3	129700000	1454	InferCNV (CNV)	0
chr3	129800000	1455	InferCNV (CNV)	0
chr3	130600000	1456	InferCNV (CNV)	0
chr3	130700000	1457	InferCNV (CNV)	0
chr3	130800000	1458	InferCNV (CNV)	0
chr3	130900000	1459	InferCNV (CNV)	0
chr3	131000000	1460	InferCNV (CNV)	0
chr3	131400000	1461	InferCNV (CNV)	0
chr3	131500000	1462	InferCNV (CNV)	0
chr3	132400000	1463	InferCNV (CNV)	0
chr3	132500000	1464	InferCNV (CNV)	0
chr3	132600000	1465	InferCNV (CNV)	0
chr3	132700000	1466	InferCNV (CNV)	0
chr3	133500000	1467	InferCNV (CNV)	0
chr3	134100000	1468	InferCNV (CNV)	0
chr3	134200000	1469	InferCNV (CNV)	0
chr3	136100000	1470	InferCNV (CNV)	0
chr3	136300000	1471	InferCNV (CNV)	0
chr3	136800000	1472	InferCNV (CNV)	0
chr3	136900000	1473	InferCNV (CNV)	0
chr3	138100000	1474	InferCNV (CNV)	0
chr3	138200000	1475	InferCNV (CNV)	0
chr3	138600000	1476	InferCNV (CNV)	0
chr3	138700000	1477	InferCNV (CNV)	0
chr3	138800000	1478	InferCNV (CNV)	0
chr3	139300000	1479	InferCNV (CNV)	0
chr3	140900000	1480	InferCNV (CNV)	0
chr3	141200000	1481	InferCNV (CNV)	0
chr3	141300000	1482	InferCNV (CNV)	0
chr3	141400000	1483	InferCNV (CNV)	0
chr3	141500000	1484	InferCNV (CNV)	0
chr3	141600000	1485	InferCNV (CNV)	0
chr3	141800000	1486	InferCNV (CNV)	0
chr3	141900000	1487	InferCNV (CNV)	0
chr3	142100000	1488	InferCNV (CNV)	0
chr3	142300000	1489	InferCNV (CNV)	0
chr3	142400000	1490	InferCNV (CNV)	0
chr3	143000000	1491	InferCNV (CNV)	0
chr3	143200000	1492	InferCNV (CNV)	0
chr3	143300000	1493	InferCNV (CNV)	0
chr3	143400000	1494	InferCNV (CNV)	0
chr3	143500000	1495	InferCNV (CNV)	0
chr3	143600000	1496	InferCNV (CNV)	0
chr3	143700000	1497	InferCNV (CNV)	0
chr3	143800000	1498	InferCNV (CNV)	0
chr3	149000000	1499	InferCNV (CNV)	0
chr3	149700000	1500	InferCNV (CNV)	0
chr3	149800000	1501	InferCNV (CNV)	0
chr3	149900000	1502	InferCNV (CNV)	0
chr3	150400000	1503	InferCNV (CNV)	0
chr3	150500000	1504	InferCNV (CNV)	0
chr3	150600000	1505	InferCNV (CNV)	0
chr3	151100000	1506	InferCNV (CNV)	0
chr3	151200000	1507	InferCNV (CNV)	0
chr3	152200000	1508	InferCNV (CNV)	0
chr3	152300000	1509	InferCNV (CNV)	0
chr3	152400000	1510	InferCNV (CNV)	0
chr3	155800000	1511	InferCNV (CNV)	0
chr3	155900000	1512	InferCNV (CNV)	0
chr3	157100000	1513	InferCNV (CNV)	0
chr3	158100000	1514	InferCNV (CNV)	0
chr3	158200000	1515	InferCNV (CNV)	0
chr3	158300000	1516	InferCNV (CNV)	0
chr3	158400000	1517	InferCNV (CNV)	0
chr3	158500000	1518	InferCNV (CNV)	0
chr3	158600000	1519	InferCNV (CNV)	0
chr3	160200000	1520	InferCNV (CNV)	0
chr3	160300000	1521	InferCNV (CNV)	0
chr3	160400000	1522	InferCNV (CNV)	0
chr3	160500000	1523	InferCNV (CNV)	0
chr3	167600000	1524	InferCNV (CNV)	0
chr3	167700000	1525	InferCNV (CNV)	0
chr3	169900000	1526	InferCNV (CNV)	0
chr3	170000000	1527	InferCNV (CNV)	0
chr3	170100000	1528	InferCNV (CNV)	0
chr3	171000000	1529	InferCNV (CNV)	0
chr3	171100000	1530	InferCNV (CNV)	0
chr3	171200000	1531	InferCNV (CNV)	0
chr3	171300000	1532	InferCNV (CNV)	0
chr3	171400000	1533	InferCNV (CNV)	0
chr3	172000000	1534	InferCNV (CNV)	0
chr3	172100000	1535	InferCNV (CNV)	0
chr3	172200000	1536	InferCNV (CNV)	0
chr3	172300000	1537	InferCNV (CNV)	0
chr3	172400000	1538	InferCNV (CNV)	0
chr3	172500000	1539	InferCNV (CNV)	0
chr3	174800000	1540	InferCNV (CNV)	0
chr3	174900000	1541	InferCNV (CNV)	0
chr3	175000000	1542	InferCNV (CNV)	0
chr3	175100000	1543	InferCNV (CNV)	0
chr3	175200000	1544	InferCNV (CNV)	0
chr3	175300000	1545	InferCNV (CNV)	0
chr3	175400000	1546	InferCNV (CNV)	0
chr3	175500000	1547	InferCNV (CNV)	0
chr3	175600000	1548	InferCNV (CNV)	0
chr3	175700000	1549	InferCNV (CNV)	0
chr3	175800000	1550	InferCNV (CNV)	0
chr3	177000000	1551	InferCNV (CNV)	0
chr3	177100000	1552	InferCNV (CNV)	0
chr3	179000000	1553	InferCNV (CNV)	0
chr3	179100000	1554	InferCNV (CNV)	0
chr3	179200000	1555	InferCNV (CNV)	0
chr3	179300000	1556	InferCNV (CNV)	0
chr3	180600000	1557	InferCNV (CNV)	0
chr3	180900000	1558	InferCNV (CNV)	0
chr3	182700000	1559	InferCNV (CNV)	0
chr3	182800000	1560	InferCNV (CNV)	0
chr3	182900000	1561	InferCNV (CNV)	0
chr3	183000000	1562	InferCNV (CNV)	0
chr3	183100000	1563	InferCNV (CNV)	0
chr3	183400000	1564	InferCNV (CNV)	0
chr3	183500000	1565	InferCNV (CNV)	0
chr3	183600000	1566	InferCNV (CNV)	0
chr3	183700000	1567	InferCNV (CNV)	0
chr3	183800000	1568	InferCNV (CNV)	0
chr3	184100000	1569	InferCNV (CNV)	0
chr3	184300000	1570	InferCNV (CNV)	0
chr3	184800000	1571	InferCNV (CNV)	0
chr3	184900000	1572	InferCNV (CNV)	0
chr3	185000000	1573	InferCNV (CNV)	0
chr3	185500000	1574	InferCNV (CNV)	0
chr3	185600000	1575	InferCNV (CNV)	0
chr3	185900000	1576	InferCNV (CNV)	0
chr3	186700000	1577	InferCNV (CNV)	0
chr3	186900000	1578	InferCNV (CNV)	0
chr3	187000000	1579	InferCNV (CNV)	0
chr3	188100000	1580	InferCNV (CNV)	0
chr3	188200000	1581	InferCNV (CNV)	0
chr3	188300000	1582	InferCNV (CNV)	0
chr3	188400000	1583	InferCNV (CNV)	0
chr3	188500000	1584	InferCNV (CNV)	0
chr3	188600000	1585	InferCNV (CNV)	0
chr3	188700000	1586	InferCNV (CNV)	0
chr3	188800000	1587	InferCNV (CNV)	0
chr3	192700000	1588	InferCNV (CNV)	0
chr3	192800000	1589	InferCNV (CNV)	0
chr3	192900000	1590	InferCNV (CNV)	0
chr3	193500000	1591	InferCNV (CNV)	0
chr3	193600000	1592	InferCNV (CNV)	0
chr3	194400000	1593	InferCNV (CNV)	0
chr3	194600000	1594	InferCNV (CNV)	0
chr3	195200000	1595	InferCNV (CNV)	0
chr3	195300000	1596	InferCNV (CNV)	0
chr3	195400000	1597	InferCNV (CNV)	0
chr3	195500000	1598	InferCNV (CNV)	0
chr3	195800000	1599	InferCNV (CNV)	0
chr3	195900000	1600	InferCNV (CNV)	0
chr3	196300000	1601	InferCNV (CNV)	0
chr3	196400000	1602	InferCNV (CNV)	0
chr3	196700000	1603	InferCNV (CNV)	0
chr3	196900000	1604	InferCNV (CNV)	0
chr3	197600000	1605	InferCNV (CNV)	0
chr3	197700000	1606	InferCNV (CNV)	0
chr3	197800000	1607	InferCNV (CNV)	0
chr3	197900000	1608	InferCNV (CNV)	0
chr4	100000	1609	InferCNV (CNV)	0
chr4	300000	1610	InferCNV (CNV)	0
chr4	400000	1611	InferCNV (CNV)	0
chr4	500000	1612	InferCNV (CNV)	0
chr4	700000	1613	InferCNV (CNV)	0
chr4	900000	1614	InferCNV (CNV)	0
chr4	1200000	1615	InferCNV (CNV)	0
chr4	1300000	1616	InferCNV (CNV)	0
chr4	1700000	1617	InferCNV (CNV)	0
chr4	1800000	1618	InferCNV (CNV)	0
chr4	1900000	1619	InferCNV (CNV)	0
chr4	2000000	1620	InferCNV (CNV)	0
chr4	2200000	1621	InferCNV (CNV)	0
chr4	2300000	1622	InferCNV (CNV)	0
chr4	2400000	1623	InferCNV (CNV)	0
chr4	2500000	1624	InferCNV (CNV)	0
chr4	2600000	1625	InferCNV (CNV)	0
chr4	2700000	1626	InferCNV (CNV)	0
chr4	2800000	1627	InferCNV (CNV)	0
chr4	2900000	1628	InferCNV (CNV)	0
chr4	3500000	1629	InferCNV (CNV)	0
chr4	4400000	1630	InferCNV (CNV)	0
chr4	4500000	1631	InferCNV (CNV)	0
chr4	6600000	1632	InferCNV (CNV)	0
chr4	6700000	1633	InferCNV (CNV)	0
chr4	6800000	1634	InferCNV (CNV)	0
chr4	6900000	1635	InferCNV (CNV)	0
chr4	7000000	1636	InferCNV (CNV)	0
chr4	7700000	1637	InferCNV (CNV)	0
chr4	7800000	1638	InferCNV (CNV)	0
chr4	7900000	1639	InferCNV (CNV)	0
chr4	10000000	1640	InferCNV (CNV)	0
chr4	10100000	1641	InferCNV (CNV)	0
chr4	13300000	1642	InferCNV (CNV)	0
chr4	13400000	1643	InferCNV (CNV)	0
chr4	13500000	1644	InferCNV (CNV)	0
chr4	13600000	1645	InferCNV (CNV)	0
chr4	15600000	1646	InferCNV (CNV)	0
chr4	16100000	1647	InferCNV (CNV)	0
chr4	16200000	1648	InferCNV (CNV)	0
chr4	17600000	1649	InferCNV (CNV)	0
chr4	17800000	1650	InferCNV (CNV)	0
chr4	17900000	1651	InferCNV (CNV)	0
chr4	18000000	1652	InferCNV (CNV)	0
chr4	24500000	1653	InferCNV (CNV)	0
chr4	25200000	1654	InferCNV (CNV)	0
chr4	25700000	1655	InferCNV (CNV)	0
chr4	25800000	1656	InferCNV (CNV)	0
chr4	26100000	1657	InferCNV (CNV)	0
chr4	26200000	1658	InferCNV (CNV)	0
chr4	26300000	1659	InferCNV (CNV)	0
chr4	26400000	1660	InferCNV (CNV)	0
chr4	26500000	1661	InferCNV (CNV)	0
chr4	26600000	1662	InferCNV (CNV)	0
chr4	26700000	1663	InferCNV (CNV)	0
chr4	26800000	1664	InferCNV (CNV)	0
chr4	26900000	1665	InferCNV (CNV)	0
chr4	27000000	1666	InferCNV (CNV)	0
chr4	36000000	1667	InferCNV (CNV)	0
chr4	36100000	1668	InferCNV (CNV)	0
chr4	36200000	1669	InferCNV (CNV)	0
chr4	37500000	1670	InferCNV (CNV)	0
chr4	37600000	1671	InferCNV (CNV)	0
chr4	37800000	1672	InferCNV (CNV)	0
chr4	37900000	1673	InferCNV (CNV)	0
chr4	38000000	1674	InferCNV (CNV)	0
chr4	38100000	1675	InferCNV (CNV)	0
chr4	38600000	1676	InferCNV (CNV)	0
chr4	38700000	1677	InferCNV (CNV)	0
chr4	38900000	1678	InferCNV (CNV)	0
chr4	39000000	1679	InferCNV (CNV)	0
chr4	39100000	1680	InferCNV (CNV)	0
chr4	39400000	1681	InferCNV (CNV)	0
chr4	39600000	1682	InferCNV (CNV)	0
chr4	39700000	1683	InferCNV (CNV)	0
chr4	40000000	1684	InferCNV (CNV)	0
chr4	40100000	1685	InferCNV (CNV)	0
chr4	40200000	1686	InferCNV (CNV)	0
chr4	41900000	1687	InferCNV (CNV)	0
chr4	42000000	1688	InferCNV (CNV)	0
chr4	42400000	1689	InferCNV (CNV)	0
chr4	42500000	1690	InferCNV (CNV)	0
chr4	42600000	1691	InferCNV (CNV)	0
chr4	48000000	1692	InferCNV (CNV)	0
chr4	48100000	1693	InferCNV (CNV)	0
chr4	48300000	1694	InferCNV (CNV)	0
chr4	48400000	1695	InferCNV (CNV)	0
chr4	48500000	1696	InferCNV (CNV)	0
chr4	48600000	1697	InferCNV (CNV)	0
chr4	48700000	1698	InferCNV (CNV)	0
chr4	48800000	1699	InferCNV (CNV)	0
chr4	48900000	1700	InferCNV (CNV)	0
chr4	51800000	1701	InferCNV (CNV)	0
chr4	51900000	1702	InferCNV (CNV)	0
chr4	52800000	1703	InferCNV (CNV)	0
chr4	52900000	1704	InferCNV (CNV)	0
chr4	53000000	1705	InferCNV (CNV)	0
chr4	53100000	1706	InferCNV (CNV)	0
chr4	53200000	1707	InferCNV (CNV)	0
chr4	53300000	1708	InferCNV (CNV)	0
chr4	53400000	1709	InferCNV (CNV)	0
chr4	54000000	1710	InferCNV (CNV)	0
chr4	55300000	1711	InferCNV (CNV)	0
chr4	55400000	1712	InferCNV (CNV)	0
chr4	55800000	1713	InferCNV (CNV)	0
chr4	55900000	1714	InferCNV (CNV)	0
chr4	56300000	1715	InferCNV (CNV)	0
chr4	56400000	1716	InferCNV (CNV)	0
chr4	56500000	1717	InferCNV (CNV)	0
chr4	56900000	1718	InferCNV (CNV)	0
chr4	67600000	1719	InferCNV (CNV)	0
chr4	67700000	1720	InferCNV (CNV)	0
chr4	69700000	1721	InferCNV (CNV)	0
chr4	70700000	1722	InferCNV (CNV)	0
chr4	70800000	1723	InferCNV (CNV)	0
chr4	73000000	1724	InferCNV (CNV)	0
chr4	73100000	1725	InferCNV (CNV)	0
chr4	73200000	1726	InferCNV (CNV)	0
chr4	75600000	1727	InferCNV (CNV)	0
chr4	75700000	1728	InferCNV (CNV)	0
chr4	75900000	1729	InferCNV (CNV)	0
chr4	76100000	1730	InferCNV (CNV)	0
chr4	76200000	1731	InferCNV (CNV)	0
chr4	77000000	1732	InferCNV (CNV)	0
chr4	77800000	1733	InferCNV (CNV)	0
chr4	77900000	1734	InferCNV (CNV)	0
chr4	78700000	1735	InferCNV (CNV)	0
chr4	78800000	1736	InferCNV (CNV)	0
chr4	78900000	1737	InferCNV (CNV)	0
chr4	79900000	1738	InferCNV (CNV)	0
chr4	80000000	1739	InferCNV (CNV)	0
chr4	80100000	1740	InferCNV (CNV)	0
chr4	82300000	1741	InferCNV (CNV)	0
chr4	82400000	1742	InferCNV (CNV)	0
chr4	82800000	1743	InferCNV (CNV)	0
chr4	82900000	1744	InferCNV (CNV)	0
chr4	83000000	1745	InferCNV (CNV)	0
chr4	83100000	1746	InferCNV (CNV)	0
chr4	83400000	1747	InferCNV (CNV)	0
chr4	86900000	1748	InferCNV (CNV)	0
chr4	87000000	1749	InferCNV (CNV)	0
chr4	87100000	1750	InferCNV (CNV)	0
chr4	87200000	1751	InferCNV (CNV)	0
chr4	87300000	1752	InferCNV (CNV)	0
chr4	88200000	1753	InferCNV (CNV)	0
chr4	88300000	1754	InferCNV (CNV)	0
chr4	88400000	1755	InferCNV (CNV)	0
chr4	88500000	1756	InferCNV (CNV)	0
chr4	88600000	1757	InferCNV (CNV)	0
chr4	88700000	1758	InferCNV (CNV)	0
chr4	88800000	1759	InferCNV (CNV)	0
chr4	88900000	1760	InferCNV (CNV)	0
chr4	89000000	1761	InferCNV (CNV)	0
chr4	89200000	1762	InferCNV (CNV)	0
chr4	89300000	1763	InferCNV (CNV)	0
chr4	94400000	1764	InferCNV (CNV)	0
chr4	94500000	1765	InferCNV (CNV)	0
chr4	94600000	1766	InferCNV (CNV)	0
chr4	98200000	1767	InferCNV (CNV)	0
chr4	98300000	1768	InferCNV (CNV)	0
chr4	98400000	1769	InferCNV (CNV)	0
chr4	98500000	1770	InferCNV (CNV)	0
chr4	98600000	1771	InferCNV (CNV)	0
chr4	98900000	1772	InferCNV (CNV)	0
chr4	99000000	1773	InferCNV (CNV)	0
chr4	99800000	1774	InferCNV (CNV)	0
chr4	99900000	1775	InferCNV (CNV)	0
chr4	102500000	1776	InferCNV (CNV)	0
chr4	102600000	1777	InferCNV (CNV)	0
chr4	102700000	1778	InferCNV (CNV)	0
chr4	102800000	1779	InferCNV (CNV)	0
chr4	105300000	1780	InferCNV (CNV)	0
chr4	105400000	1781	InferCNV (CNV)	0
chr4	106000000	1782	InferCNV (CNV)	0
chr4	106100000	1783	InferCNV (CNV)	0
chr4	106200000	1784	InferCNV (CNV)	0
chr4	106300000	1785	InferCNV (CNV)	0
chr4	108000000	1786	InferCNV (CNV)	0
chr4	108100000	1787	InferCNV (CNV)	0
chr4	108600000	1788	InferCNV (CNV)	0
chr4	109400000	1789	InferCNV (CNV)	0
chr4	109500000	1790	InferCNV (CNV)	0
chr4	109600000	1791	InferCNV (CNV)	0
chr4	112200000	1792	InferCNV (CNV)	0
chr4	112300000	1793	InferCNV (CNV)	0
chr4	112400000	1794	InferCNV (CNV)	0
chr4	112600000	1795	InferCNV (CNV)	0
chr4	118200000	1796	InferCNV (CNV)	0
chr4	118600000	1797	InferCNV (CNV)	0
chr4	118700000	1798	InferCNV (CNV)	0
chr4	119200000	1799	InferCNV (CNV)	0
chr4	119300000	1800	InferCNV (CNV)	0
chr4	119400000	1801	InferCNV (CNV)	0
chr4	119500000	1802	InferCNV (CNV)	0
chr4	119600000	1803	InferCNV (CNV)	0
chr4	122900000	1804	InferCNV (CNV)	0
chr4	123000000	1805	InferCNV (CNV)	0
chr4	123100000	1806	InferCNV (CNV)	0
chr4	123200000	1807	InferCNV (CNV)	0
chr4	123300000	1808	InferCNV (CNV)	0
chr4	127900000	1809	InferCNV (CNV)	0
chr4	128000000	1810	InferCNV (CNV)	0
chr4	128800000	1811	InferCNV (CNV)	0
chr4	128900000	1812	InferCNV (CNV)	0
chr4	129000000	1813	InferCNV (CNV)	0
chr4	139000000	1814	InferCNV (CNV)	0
chr4	139100000	1815	InferCNV (CNV)	0
chr4	139200000	1816	InferCNV (CNV)	0
chr4	139300000	1817	InferCNV (CNV)	0
chr4	139400000	1818	InferCNV (CNV)	0
chr4	139700000	1819	InferCNV (CNV)	0
chr4	139800000	1820	InferCNV (CNV)	0
chr4	139900000	1821	InferCNV (CNV)	0
chr4	140000000	1822	InferCNV (CNV)	0
chr4	140100000	1823	InferCNV (CNV)	0
chr4	142000000	1824	InferCNV (CNV)	0
chr4	142100000	1825	InferCNV (CNV)	0
chr4	142200000	1826	InferCNV (CNV)	0
chr4	142300000	1827	InferCNV (CNV)	0
chr4	142400000	1828	InferCNV (CNV)	0
chr4	142500000	1829	InferCNV (CNV)	0
chr4	142600000	1830	InferCNV (CNV)	0
chr4	142700000	1831	InferCNV (CNV)	0
chr4	142800000	1832	InferCNV (CNV)	0
chr4	145000000	1833	InferCNV (CNV)	0
chr4	145100000	1834	InferCNV (CNV)	0
chr4	145700000	1835	InferCNV (CNV)	0
chr4	145800000	1836	InferCNV (CNV)	0
chr4	145900000	1837	InferCNV (CNV)	0
chr4	146100000	1838	InferCNV (CNV)	0
chr4	146200000	1839	InferCNV (CNV)	0
chr4	146300000	1840	InferCNV (CNV)	0
chr4	146400000	1841	InferCNV (CNV)	0
chr4	146500000	1842	InferCNV (CNV)	0
chr4	147600000	1843	InferCNV (CNV)	0
chr4	148000000	1844	InferCNV (CNV)	0
chr4	148100000	1845	InferCNV (CNV)	0
chr4	148200000	1846	InferCNV (CNV)	0
chr4	148300000	1847	InferCNV (CNV)	0
chr4	148400000	1848	InferCNV (CNV)	0
chr4	150200000	1849	InferCNV (CNV)	0
chr4	150300000	1850	InferCNV (CNV)	0
chr4	150400000	1851	InferCNV (CNV)	0
chr4	150500000	1852	InferCNV (CNV)	0
chr4	150600000	1853	InferCNV (CNV)	0
chr4	150700000	1854	InferCNV (CNV)	0
chr4	150800000	1855	InferCNV (CNV)	0
chr4	150900000	1856	InferCNV (CNV)	0
chr4	151000000	1857	InferCNV (CNV)	0
chr4	151100000	1858	InferCNV (CNV)	0
chr4	152600000	1859	InferCNV (CNV)	0
chr4	153700000	1860	InferCNV (CNV)	0
chr4	159100000	1861	InferCNV (CNV)	0
chr4	159200000	1862	InferCNV (CNV)	0
chr4	159300000	1863	InferCNV (CNV)	0
chr4	163100000	1864	InferCNV (CNV)	0
chr4	163400000	1865	InferCNV (CNV)	0
chr4	163500000	1866	InferCNV (CNV)	0
chr4	165200000	1867	InferCNV (CNV)	0
chr4	165300000	1868	InferCNV (CNV)	0
chr4	168200000	1869	InferCNV (CNV)	0
chr4	168300000	1870	InferCNV (CNV)	0
chr4	168400000	1871	InferCNV (CNV)	0
chr4	168500000	1872	InferCNV (CNV)	0
chr4	168800000	1873	InferCNV (CNV)	0
chr4	168900000	1874	InferCNV (CNV)	0
chr4	169000000	1875	InferCNV (CNV)	0
chr4	169600000	1876	InferCNV (CNV)	0
chr4	169700000	1877	InferCNV (CNV)	0
chr4	173100000	1878	InferCNV (CNV)	0
chr4	173200000	1879	InferCNV (CNV)	0
chr4	173300000	1880	InferCNV (CNV)	0
chr4	176300000	1881	InferCNV (CNV)	0
chr4	183600000	1882	InferCNV (CNV)	0
chr4	183700000	1883	InferCNV (CNV)	0
chr4	184300000	1884	InferCNV (CNV)	0
chr4	184400000	1885	InferCNV (CNV)	0
chr4	185100000	1886	InferCNV (CNV)	0
chr4	185200000	1887	InferCNV (CNV)	0
chr4	185300000	1888	InferCNV (CNV)	0
chr5	200000	1889	InferCNV (CNV)	0
chr5	300000	1890	InferCNV (CNV)	0
chr5	400000	1891	InferCNV (CNV)	0
chr5	800000	1892	InferCNV (CNV)	0
chr5	1800000	1893	InferCNV (CNV)	0
chr5	5400000	1894	InferCNV (CNV)	0
chr5	6300000	1895	InferCNV (CNV)	0
chr5	10200000	1896	InferCNV (CNV)	0
chr5	10600000	1897	InferCNV (CNV)	0
chr5	10700000	1898	InferCNV (CNV)	0
chr5	14600000	1899	InferCNV (CNV)	0
chr5	14700000	1900	InferCNV (CNV)	0
chr5	14800000	1901	InferCNV (CNV)	0
chr5	16400000	1902	InferCNV (CNV)	0
chr5	31400000	1903	InferCNV (CNV)	0
chr5	31500000	1904	InferCNV (CNV)	0
chr5	32100000	1905	InferCNV (CNV)	0
chr5	32300000	1906	InferCNV (CNV)	0
chr5	32400000	1907	InferCNV (CNV)	0
chr5	32500000	1908	InferCNV (CNV)	0
chr5	32600000	1909	InferCNV (CNV)	0
chr5	34900000	1910	InferCNV (CNV)	0
chr5	35600000	1911	InferCNV (CNV)	0
chr5	35700000	1912	InferCNV (CNV)	0
chr5	35800000	1913	InferCNV (CNV)	0
chr5	37300000	1914	InferCNV (CNV)	0
chr5	37400000	1915	InferCNV (CNV)	0
chr5	37500000	1916	InferCNV (CNV)	0
chr5	37600000	1917	InferCNV (CNV)	0
chr5	37700000	1918	InferCNV (CNV)	0
chr5	38900000	1919	InferCNV (CNV)	0
chr5	39000000	1920	InferCNV (CNV)	0
chr5	40600000	1921	InferCNV (CNV)	0
chr5	40700000	1922	InferCNV (CNV)	0
chr5	40800000	1923	InferCNV (CNV)	0
chr5	41700000	1924	InferCNV (CNV)	0
chr5	41800000	1925	InferCNV (CNV)	0
chr5	43000000	1926	InferCNV (CNV)	0
chr5	43100000	1927	InferCNV (CNV)	0
chr5	43400000	1928	InferCNV (CNV)	0
chr5	43600000	1929	InferCNV (CNV)	0
chr5	43700000	1930	InferCNV (CNV)	0
chr5	50300000	1931	InferCNV (CNV)	0
chr5	50400000	1932	InferCNV (CNV)	0
chr5	50600000	1933	InferCNV (CNV)	0
chr5	50700000	1934	InferCNV (CNV)	0
chr5	50800000	1935	InferCNV (CNV)	0
chr5	53500000	1936	InferCNV (CNV)	0
chr5	53600000	1937	InferCNV (CNV)	0
chr5	53800000	1938	InferCNV (CNV)	0
chr5	53900000	1939	InferCNV (CNV)	0
chr5	54000000	1940	InferCNV (CNV)	0
chr5	54100000	1941	InferCNV (CNV)	0
chr5	54200000	1942	InferCNV (CNV)	0
chr5	54300000	1943	InferCNV (CNV)	0
chr5	55200000	1944	InferCNV (CNV)	0
chr5	55300000	1945	InferCNV (CNV)	0
chr5	55400000	1946	InferCNV (CNV)	0
chr5	55500000	1947	InferCNV (CNV)	0
chr5	55600000	1948	InferCNV (CNV)	0
chr5	55700000	1949	InferCNV (CNV)	0
chr5	55900000	1950	InferCNV (CNV)	0
chr5	56000000	1951	InferCNV (CNV)	0
chr5	56100000	1952	InferCNV (CNV)	0
chr5	56200000	1953	InferCNV (CNV)	0
chr5	56800000	1954	InferCNV (CNV)	0
chr5	57100000	1955	InferCNV (CNV)	0
chr5	57200000	1956	InferCNV (CNV)	0
chr5	58900000	1957	InferCNV (CNV)	0
chr5	59000000	1958	InferCNV (CNV)	0
chr5	59100000	1959	InferCNV (CNV)	0
chr5	59200000	1960	InferCNV (CNV)	0
chr5	59300000	1961	InferCNV (CNV)	0
chr5	59400000	1962	InferCNV (CNV)	0
chr5	59500000	1963	InferCNV (CNV)	0
chr5	59600000	1964	InferCNV (CNV)	0
chr5	59700000	1965	InferCNV (CNV)	0
chr5	59800000	1966	InferCNV (CNV)	0
chr5	59900000	1967	InferCNV (CNV)	0
chr5	60000000	1968	InferCNV (CNV)	0
chr5	60100000	1969	InferCNV (CNV)	0
chr5	60200000	1970	InferCNV (CNV)	0
chr5	60300000	1971	InferCNV (CNV)	0
chr5	60400000	1972	InferCNV (CNV)	0
chr5	60900000	1973	InferCNV (CNV)	0
chr5	61000000	1974	InferCNV (CNV)	0
chr5	61100000	1975	InferCNV (CNV)	0
chr5	61300000	1976	InferCNV (CNV)	0
chr5	61400000	1977	InferCNV (CNV)	0
chr5	61500000	1978	InferCNV (CNV)	0
chr5	62300000	1979	InferCNV (CNV)	0
chr5	62400000	1980	InferCNV (CNV)	0
chr5	62500000	1981	InferCNV (CNV)	0
chr5	62600000	1982	InferCNV (CNV)	0
chr5	64700000	1983	InferCNV (CNV)	0
chr5	64800000	1984	InferCNV (CNV)	0
chr5	64900000	1985	InferCNV (CNV)	0
chr5	65000000	1986	InferCNV (CNV)	0
chr5	65100000	1987	InferCNV (CNV)	0
chr5	65200000	1988	InferCNV (CNV)	0
chr5	65300000	1989	InferCNV (CNV)	0
chr5	65400000	1990	InferCNV (CNV)	0
chr5	65500000	1991	InferCNV (CNV)	0
chr5	65600000	1992	InferCNV (CNV)	0
chr5	65700000	1993	InferCNV (CNV)	0
chr5	65900000	1994	InferCNV (CNV)	0
chr5	66000000	1995	InferCNV (CNV)	0
chr5	66100000	1996	InferCNV (CNV)	0
chr5	66500000	1997	InferCNV (CNV)	0
chr5	66600000	1998	InferCNV (CNV)	0
chr5	66700000	1999	InferCNV (CNV)	0
[truncated: 53,207 more rows]
