# Supplementary material for: Benchmarking scRNA-seq copy number variation callers
Source: Nat Commun. 2025 Oct 2;16:8777. doi: 10.1038/s41467-025-62359-9 (PMC12491403; doi:10.1038/s41467-025-62359-9)
Supplement: Supplementary file 11 — Source Data [file 41467_2025_62359_MOESM11_ESM.zip › figure_source_data/suppfigure_19C_karyogram_BCC06post_automaticAnnot.tsv]

chr	start	counted_pos	variable	value
chr1	800000	1	scWGS	-1.36955867936568
chr1	900000	2	scWGS	-1.36955867936568
chr1	1000000	3	scWGS	-1.36955867936568
chr1	1200000	4	scWGS	-1.36955867936568
chr1	1300000	5	scWGS	-1.36955867936568
chr1	1400000	6	scWGS	-1.36955867936568
chr1	1500000	7	scWGS	-1.36955867936568
chr1	1700000	8	scWGS	-1.36955867936568
chr1	1800000	9	scWGS	-1.36955867936568
chr1	2100000	10	scWGS	-1.36955867936568
chr1	2200000	11	scWGS	0
chr1	2300000	12	scWGS	0
chr1	2400000	13	scWGS	-1.36955867936568
chr1	2500000	14	scWGS	-1.36955867936568
chr1	3600000	15	scWGS	0
chr1	3700000	16	scWGS	0
chr1	3800000	17	scWGS	-1.36955867936568
chr1	3900000	18	scWGS	-1.36955867936568
chr1	6100000	19	scWGS	-0.913039119577128
chr1	6200000	20	scWGS	-1.36955867936568
chr1	6300000	21	scWGS	-1.36955867936568
chr1	6500000	22	scWGS	-1.36955867936568
chr1	6600000	23	scWGS	-1.36955867936568
chr1	6700000	24	scWGS	-1.36955867936568
chr1	6800000	25	scWGS	-1.36955867936568
chr1	6900000	26	scWGS	-1.36955867936568
chr1	7000000	27	scWGS	-1.36955867936568
chr1	7100000	28	scWGS	-1.36955867936568
chr1	7200000	29	scWGS	-1.36955867936568
chr1	7300000	30	scWGS	-1.36955867936568
chr1	7400000	31	scWGS	-1.36955867936568
chr1	7500000	32	scWGS	-1.36955867936568
chr1	7600000	33	scWGS	0
chr1	7700000	34	scWGS	-0.684779339682842
chr1	7900000	35	scWGS	-1.36955867936568
chr1	8000000	36	scWGS	-1.36955867936568
chr1	8300000	37	scWGS	-1.36955867936568
chr1	8400000	38	scWGS	-1.36955867936568
chr1	8500000	39	scWGS	-1.36955867936568
chr1	8600000	40	scWGS	-1.36955867936568
chr1	8700000	41	scWGS	-1.36955867936568
chr1	8800000	42	scWGS	-1.36955867936568
chr1	9500000	43	scWGS	-1.36955867936568
chr1	9700000	44	scWGS	-1.36955867936568
chr1	9800000	45	scWGS	-1.36955867936568
chr1	9900000	46	scWGS	-1.36955867936568
chr1	10200000	47	scWGS	-0.684779339682842
chr1	10300000	48	scWGS	0
chr1	10400000	49	scWGS	-0.684779339682842
chr1	11000000	50	scWGS	-1.36955867936568
chr1	11600000	51	scWGS	-1.36955867936568
chr1	11700000	52	scWGS	-0.684779339682842
chr1	11900000	53	scWGS	-0.684779339682842
chr1	12000000	54	scWGS	0
chr1	12200000	55	scWGS	-0.684779339682842
chr1	12300000	56	scWGS	-1.36955867936568
chr1	12400000	57	scWGS	-1.36955867936568
chr1	12500000	58	scWGS	-1.36955867936568
chr1	13700000	59	scWGS	-1.36955867936568
chr1	13800000	60	scWGS	-1.36955867936568
chr1	15100000	61	scWGS	-1.36955867936568
chr1	15200000	62	scWGS	-1.36955867936568
chr1	15400000	63	scWGS	-1.36955867936568
chr1	15600000	64	scWGS	-1.36955867936568
chr1	15700000	65	scWGS	0
chr1	15800000	66	scWGS	1.36955867936568
chr1	15900000	67	scWGS	1.36955867936568
chr1	16100000	68	scWGS	0
chr1	16200000	69	scWGS	-1.36955867936568
chr1	16300000	70	scWGS	-1.36955867936568
chr1	16400000	71	scWGS	-1.36955867936568
chr1	16500000	72	scWGS	-1.02716900952426
chr1	16600000	73	scWGS	-0.821735207619411
chr1	16900000	74	scWGS	0
chr1	17000000	75	scWGS	0
chr1	18900000	76	scWGS	-1.36955867936568
chr1	19000000	77	scWGS	-1.36955867936568
chr1	19100000	78	scWGS	-1.36955867936568
chr1	19200000	79	scWGS	-1.36955867936568
chr1	19300000	80	scWGS	-1.36955867936568
chr1	19400000	81	scWGS	-1.36955867936568
chr1	19600000	82	scWGS	-1.36955867936568
chr1	20400000	83	scWGS	-1.36955867936568
chr1	20500000	84	scWGS	-1.36955867936568
chr1	20600000	85	scWGS	0
chr1	20700000	86	scWGS	0
chr1	20800000	87	scWGS	-1.36955867936568
chr1	20900000	88	scWGS	-1.36955867936568
chr1	21000000	89	scWGS	-1.36955867936568
chr1	21100000	90	scWGS	-1.36955867936568
chr1	21200000	91	scWGS	-1.36955867936568
chr1	21300000	92	scWGS	-1.36955867936568
chr1	21600000	93	scWGS	-1.36955867936568
chr1	21700000	94	scWGS	-1.36955867936568
chr1	21800000	95	scWGS	-0.456519559788557
chr1	21900000	96	scWGS	-1.36955867936568
chr1	22000000	97	scWGS	0
chr1	23000000	98	scWGS	-1.36955867936568
chr1	23100000	99	scWGS	-1.36955867936568
chr1	23300000	100	scWGS	-1.36955867936568
chr1	23500000	101	scWGS	-1.36955867936568
chr1	23600000	102	scWGS	-1.36955867936568
chr1	23700000	103	scWGS	-1.36955867936568
chr1	23900000	104	scWGS	-1.36955867936568
chr1	24500000	105	scWGS	-1.36955867936568
chr1	24600000	106	scWGS	-1.36955867936568
chr1	24700000	107	scWGS	-1.36955867936568
chr1	24800000	108	scWGS	-1.36955867936568
chr1	25200000	109	scWGS	-1.36955867936568
chr1	25300000	110	scWGS	-1.36955867936568
chr1	25500000	111	scWGS	-1.36955867936568
chr1	25800000	112	scWGS	-1.36955867936568
chr1	26100000	113	scWGS	0
chr1	26200000	114	scWGS	0
chr1	26300000	115	scWGS	0
chr1	26400000	116	scWGS	0
chr1	26600000	117	scWGS	0
chr1	26700000	118	scWGS	0.684779339682842
chr1	27300000	119	scWGS	0
chr1	27400000	120	scWGS	0
chr1	27500000	121	scWGS	0
chr1	27600000	122	scWGS	0
chr1	27700000	123	scWGS	0
chr1	27800000	124	scWGS	0
chr1	27900000	125	scWGS	0
chr1	28000000	126	scWGS	0
chr1	28100000	127	scWGS	0
chr1	28200000	128	scWGS	0.684779339682842
chr1	28300000	129	scWGS	0
chr1	28400000	130	scWGS	-1.36955867936568
chr1	28500000	131	scWGS	-1.36955867936568
chr1	28600000	132	scWGS	-1.36955867936568
chr1	28700000	133	scWGS	0
chr1	28800000	134	scWGS	1.36955867936568
chr1	28900000	135	scWGS	1.36955867936568
chr1	29000000	136	scWGS	1.36955867936568
chr1	29100000	137	scWGS	0
chr1	29200000	138	scWGS	0
chr1	30900000	139	scWGS	-1.36955867936568
chr1	31000000	140	scWGS	-1.36955867936568
chr1	31200000	141	scWGS	-1.36955867936568
chr1	31300000	142	scWGS	-1.36955867936568
chr1	31400000	143	scWGS	-1.36955867936568
chr1	31500000	144	scWGS	-1.36955867936568
chr1	31600000	145	scWGS	-1.36955867936568
chr1	31700000	146	scWGS	-0.456519559788557
chr1	31900000	147	scWGS	-1.36955867936568
chr1	32000000	148	scWGS	-1.36955867936568
chr1	32100000	149	scWGS	-1.36955867936568
chr1	32200000	150	scWGS	0
chr1	32300000	151	scWGS	0.456519559788557
chr1	32600000	152	scWGS	0
chr1	32700000	153	scWGS	0
chr1	32800000	154	scWGS	0.684779339682842
chr1	33000000	155	scWGS	0
chr1	33200000	156	scWGS	0
chr1	33300000	157	scWGS	-0.456519559788557
chr1	34800000	158	scWGS	1.36955867936568
chr1	35100000	159	scWGS	1.36955867936568
chr1	35200000	160	scWGS	1.36955867936568
chr1	35300000	161	scWGS	1.36955867936568
chr1	35400000	162	scWGS	1.36955867936568
chr1	35500000	163	scWGS	0
chr1	35900000	164	scWGS	0.684779339682842
chr1	36000000	165	scWGS	0
chr1	36100000	166	scWGS	0
chr1	36200000	167	scWGS	0
chr1	36300000	168	scWGS	0
chr1	36400000	169	scWGS	0
chr1	37400000	170	scWGS	0
chr1	37500000	171	scWGS	0
chr1	37600000	172	scWGS	-1.36955867936568
chr1	37800000	173	scWGS	-0.684779339682842
chr1	37900000	174	scWGS	0
chr1	38000000	175	scWGS	0
chr1	38900000	176	scWGS	-1.36955867936568
chr1	39000000	177	scWGS	-0.684779339682842
chr1	39500000	178	scWGS	-1.36955867936568
chr1	39700000	179	scWGS	-1.36955867936568
chr1	39800000	180	scWGS	-1.36955867936568
chr1	39900000	181	scWGS	-1.36955867936568
chr1	40000000	182	scWGS	-1.36955867936568
chr1	40100000	183	scWGS	-1.36955867936568
chr1	40200000	184	scWGS	-0.684779339682842
chr1	40600000	185	scWGS	0
chr1	40700000	186	scWGS	0.684779339682842
chr1	40900000	187	scWGS	0
chr1	41000000	188	scWGS	0
chr1	41100000	189	scWGS	0
chr1	41200000	190	scWGS	0
chr1	41500000	191	scWGS	0
chr1	42100000	192	scWGS	-1.36955867936568
chr1	42200000	193	scWGS	-1.36955867936568
chr1	42300000	194	scWGS	-1.36955867936568
chr1	42400000	195	scWGS	-1.36955867936568
chr1	42600000	196	scWGS	-1.36955867936568
chr1	42700000	197	scWGS	0
chr1	42800000	198	scWGS	1.36955867936568
chr1	42900000	199	scWGS	1.36955867936568
chr1	43100000	200	scWGS	1.36955867936568
chr1	43300000	201	scWGS	1.36955867936568
chr1	43400000	202	scWGS	1.36955867936568
chr1	43600000	203	scWGS	0
chr1	43700000	204	scWGS	0
chr1	43900000	205	scWGS	0
chr1	44200000	206	scWGS	0
chr1	44300000	207	scWGS	0
chr1	44700000	208	scWGS	0
chr1	44800000	209	scWGS	1.36955867936568
chr1	44900000	210	scWGS	1.36955867936568
chr1	45000000	211	scWGS	1.36955867936568
chr1	45300000	212	scWGS	0
chr1	45500000	213	scWGS	0
chr1	45600000	214	scWGS	-0.913039119577128
chr1	46000000	215	scWGS	0
chr1	46100000	216	scWGS	0
chr1	46200000	217	scWGS	0
chr1	46300000	218	scWGS	0
chr1	46500000	219	scWGS	0
chr1	46600000	220	scWGS	0
chr1	46700000	221	scWGS	0
chr1	47300000	222	scWGS	0
chr1	48200000	223	scWGS	0
chr1	48300000	224	scWGS	0
chr1	48400000	225	scWGS	0
chr1	51200000	226	scWGS	0
chr1	51300000	227	scWGS	0
chr1	51400000	228	scWGS	-0.684779339682842
chr1	51500000	229	scWGS	-1.36955867936568
chr1	51600000	230	scWGS	-1.36955867936568
chr1	51700000	231	scWGS	-1.36955867936568
chr1	51800000	232	scWGS	-1.36955867936568
chr1	52000000	233	scWGS	-1.36955867936568
chr1	52100000	234	scWGS	-1.36955867936568
chr1	52200000	235	scWGS	0
chr1	52300000	236	scWGS	0.684779339682842
chr1	52400000	237	scWGS	0
chr1	52600000	238	scWGS	-1.36955867936568
chr1	52700000	239	scWGS	-1.36955867936568
chr1	52800000	240	scWGS	-1.36955867936568
chr1	52900000	241	scWGS	0
chr1	53000000	242	scWGS	0
chr1	53200000	243	scWGS	0
chr1	53800000	244	scWGS	-1.36955867936568
chr1	53900000	245	scWGS	-1.36955867936568
chr1	54000000	246	scWGS	-1.36955867936568
chr1	54100000	247	scWGS	-1.36955867936568
chr1	54200000	248	scWGS	-1.36955867936568
chr1	54300000	249	scWGS	-1.36955867936568
chr1	54400000	250	scWGS	-1.36955867936568
chr1	55000000	251	scWGS	0
chr1	55100000	252	scWGS	0
chr1	55200000	253	scWGS	0
chr1	56400000	254	scWGS	0
chr1	56500000	255	scWGS	0
chr1	58500000	256	scWGS	0
chr1	58600000	257	scWGS	0
chr1	58700000	258	scWGS	0
chr1	61000000	259	scWGS	0
chr1	61100000	260	scWGS	0
chr1	61200000	261	scWGS	0
chr1	61300000	262	scWGS	0
chr1	61400000	263	scWGS	0
chr1	61600000	264	scWGS	-1.36955867936568
chr1	61700000	265	scWGS	-1.36955867936568
chr1	62400000	266	scWGS	1.36955867936568
chr1	62500000	267	scWGS	1.36955867936568
chr1	62600000	268	scWGS	1.36955867936568
chr1	63300000	269	scWGS	1.36955867936568
chr1	63400000	270	scWGS	0.684779339682842
chr1	63500000	271	scWGS	0
chr1	63600000	272	scWGS	0
chr1	64800000	273	scWGS	0
chr1	64900000	274	scWGS	0
chr1	65100000	275	scWGS	0
chr1	65200000	276	scWGS	0.684779339682842
chr1	65400000	277	scWGS	1.36955867936568
chr1	65700000	278	scWGS	1.36955867936568
chr1	65800000	279	scWGS	1.36955867936568
chr1	65900000	280	scWGS	1.36955867936568
chr1	66000000	281	scWGS	1.36955867936568
chr1	66100000	282	scWGS	1.36955867936568
chr1	66200000	283	scWGS	0.684779339682842
chr1	66300000	284	scWGS	0
chr1	66900000	285	scWGS	0
chr1	67400000	286	scWGS	0
chr1	67700000	287	scWGS	0
chr1	67800000	288	scWGS	0
chr1	68000000	289	scWGS	0
chr1	68100000	290	scWGS	0
chr1	68200000	291	scWGS	0
chr1	70100000	292	scWGS	-1.36955867936568
chr1	70200000	293	scWGS	-1.36955867936568
chr1	70300000	294	scWGS	-1.36955867936568
chr1	70800000	295	scWGS	-1.36955867936568
chr1	70900000	296	scWGS	-1.36955867936568
chr1	71000000	297	scWGS	-1.36955867936568
chr1	74700000	298	scWGS	-1.36955867936568
chr1	75700000	299	scWGS	-1.36955867936568
chr1	77000000	300	scWGS	0
chr1	77100000	301	scWGS	-1.36955867936568
chr1	77200000	302	scWGS	-1.36955867936568
chr1	77500000	303	scWGS	-1.36955867936568
chr1	77600000	304	scWGS	-1.36955867936568
chr1	77900000	305	scWGS	-1.36955867936568
chr1	78000000	306	scWGS	-1.36955867936568
chr1	78600000	307	scWGS	-1.36955867936568
chr1	81300000	308	scWGS	-1.36955867936568
chr1	81400000	309	scWGS	-1.36955867936568
chr1	81500000	310	scWGS	-1.36955867936568
chr1	81600000	311	scWGS	-1.36955867936568
chr1	81700000	312	scWGS	-1.36955867936568
chr1	81800000	313	scWGS	-1.36955867936568
chr1	81900000	314	scWGS	-1.36955867936568
chr1	84400000	315	scWGS	-1.36955867936568
chr1	84500000	316	scWGS	-1.36955867936568
chr1	85200000	317	scWGS	-1.36955867936568
chr1	85500000	318	scWGS	-1.36955867936568
chr1	85600000	319	scWGS	-1.36955867936568
chr1	85700000	320	scWGS	-1.36955867936568
chr1	86300000	321	scWGS	-1.36955867936568
chr1	86700000	322	scWGS	0
chr1	86900000	323	scWGS	0
chr1	87000000	324	scWGS	0
chr1	87100000	325	scWGS	0
chr1	87300000	326	scWGS	0
chr1	88800000	327	scWGS	0
chr1	88900000	328	scWGS	0
chr1	89000000	329	scWGS	-0.684779339682842
chr1	89100000	330	scWGS	-1.36955867936568
chr1	89600000	331	scWGS	0
chr1	89700000	332	scWGS	0
chr1	89900000	333	scWGS	0
chr1	90000000	334	scWGS	0
chr1	90900000	335	scWGS	0
chr1	91000000	336	scWGS	0
chr1	92200000	337	scWGS	-1.36955867936568
chr1	92300000	338	scWGS	-1.36955867936568
chr1	92400000	339	scWGS	-1.36955867936568
chr1	92800000	340	scWGS	-1.36955867936568
chr1	93000000	341	scWGS	-1.36955867936568
chr1	93100000	342	scWGS	-1.36955867936568
chr1	93300000	343	scWGS	-1.36955867936568
chr1	93400000	344	scWGS	-1.36955867936568
chr1	93500000	345	scWGS	-1.36955867936568
chr1	93600000	346	scWGS	-1.36955867936568
chr1	93700000	347	scWGS	-1.36955867936568
chr1	93800000	348	scWGS	-1.36955867936568
chr1	94100000	349	scWGS	-1.36955867936568
chr1	94200000	350	scWGS	-1.36955867936568
chr1	94500000	351	scWGS	-1.36955867936568
chr1	94800000	352	scWGS	-1.36955867936568
chr1	94900000	353	scWGS	-1.36955867936568
chr1	96700000	354	scWGS	-1.36955867936568
chr1	96800000	355	scWGS	-1.36955867936568
chr1	98600000	356	scWGS	-1.36955867936568
chr1	98700000	357	scWGS	-1.36955867936568
chr1	99600000	358	scWGS	-1.36955867936568
chr1	99900000	359	scWGS	0
chr1	100000000	360	scWGS	-1.36955867936568
chr1	100200000	361	scWGS	-1.36955867936568
chr1	100700000	362	scWGS	1.36955867936568
chr1	100800000	363	scWGS	0
chr1	100900000	364	scWGS	-1.36955867936568
chr1	101000000	365	scWGS	-1.36955867936568
chr1	101200000	366	scWGS	-1.36955867936568
chr1	103500000	367	scWGS	-1.36955867936568
chr1	108100000	368	scWGS	-1.36955867936568
chr1	108200000	369	scWGS	-1.36955867936568
chr1	108600000	370	scWGS	-1.36955867936568
chr1	108700000	371	scWGS	-1.36955867936568
chr1	108800000	372	scWGS	-1.36955867936568
chr1	108900000	373	scWGS	-1.36955867936568
chr1	109000000	374	scWGS	-1.36955867936568
chr1	109200000	375	scWGS	0.456519559788557
chr1	109300000	376	scWGS	1.36955867936568
chr1	109600000	377	scWGS	0
chr1	109700000	378	scWGS	0
chr1	109900000	379	scWGS	0.684779339682842
chr1	110000000	380	scWGS	0
chr1	110400000	381	scWGS	0
chr1	110900000	382	scWGS	0
chr1	111100000	383	scWGS	0
chr1	111400000	384	scWGS	0
chr1	111500000	385	scWGS	0
chr1	111600000	386	scWGS	0
chr1	111700000	387	scWGS	0.684779339682842
chr1	112300000	388	scWGS	-1.36955867936568
chr1	112400000	389	scWGS	-1.36955867936568
chr1	112500000	390	scWGS	-1.36955867936568
chr1	112600000	391	scWGS	-1.36955867936568
chr1	112900000	392	scWGS	1.36955867936568
chr1	113600000	393	scWGS	0
chr1	113700000	394	scWGS	0.684779339682842
chr1	113800000	395	scWGS	1.36955867936568
chr1	113900000	396	scWGS	1.36955867936568
chr1	114300000	397	scWGS	1.36955867936568
chr1	114400000	398	scWGS	1.36955867936568
chr1	114500000	399	scWGS	0.456519559788557
chr1	114700000	400	scWGS	0
chr1	116300000	401	scWGS	-1.36955867936568
chr1	116400000	402	scWGS	-1.36955867936568
chr1	116500000	403	scWGS	-1.36955867936568
chr1	116600000	404	scWGS	-0.684779339682842
chr1	117300000	405	scWGS	0
chr1	117400000	406	scWGS	0
chr1	117500000	407	scWGS	0
chr1	117800000	408	scWGS	0
chr1	117900000	409	scWGS	0.684779339682842
chr1	119000000	410	scWGS	1.36955867936568
chr1	119100000	411	scWGS	1.36955867936568
chr1	120100000	412	scWGS	-1.36955867936568
chr1	145600000	413	scWGS	-1.36955867936568
chr1	145700000	414	scWGS	-1.36955867936568
chr1	145800000	415	scWGS	0
chr1	145900000	416	scWGS	0.456519559788557
chr1	147200000	417	scWGS	0
chr1	147900000	418	scWGS	-0.684779339682842
chr1	148100000	419	scWGS	-1.36955867936568
chr1	148500000	420	scWGS	-1.36955867936568
chr1	148800000	421	scWGS	-1.36955867936568
chr1	148900000	422	scWGS	-1.17390743945631
chr1	149000000	423	scWGS	-1.36955867936568
chr1	149800000	424	scWGS	-1.36955867936568
chr1	149900000	425	scWGS	-1.36955867936568
chr1	150000000	426	scWGS	-1.36955867936568
chr1	150100000	427	scWGS	-1.36955867936568
chr1	150200000	428	scWGS	-1.36955867936568
chr1	150300000	429	scWGS	0
chr1	150400000	430	scWGS	1.36955867936568
chr1	150500000	431	scWGS	1.36955867936568
chr1	150600000	432	scWGS	1.36955867936568
chr1	150700000	433	scWGS	1.36955867936568
chr1	150800000	434	scWGS	1.36955867936568
chr1	150900000	435	scWGS	0
chr1	151000000	436	scWGS	-1.36955867936568
chr1	151100000	437	scWGS	-1.36955867936568
chr1	151200000	438	scWGS	-1.36955867936568
chr1	151300000	439	scWGS	-0.456519559788557
chr1	151600000	440	scWGS	-1.36955867936568
chr1	151700000	441	scWGS	-1.36955867936568
chr1	151800000	442	scWGS	0
chr1	151900000	443	scWGS	-1.36955867936568
chr1	152000000	444	scWGS	0
chr1	153500000	445	scWGS	-1.36955867936568
chr1	153600000	446	scWGS	-1.36955867936568
chr1	153700000	447	scWGS	-1.36955867936568
chr1	153800000	448	scWGS	-1.36955867936568
chr1	153900000	449	scWGS	-1.36955867936568
chr1	154100000	450	scWGS	0
chr1	154200000	451	scWGS	-1.36955867936568
chr1	154500000	452	scWGS	0.684779339682842
chr1	154600000	453	scWGS	1.36955867936568
chr1	154900000	454	scWGS	0
chr1	155000000	455	scWGS	-1.36955867936568
chr1	155100000	456	scWGS	-1.36955867936568
chr1	155200000	457	scWGS	-0.684779339682842
chr1	155300000	458	scWGS	1.36955867936568
chr1	155400000	459	scWGS	1.36955867936568
chr1	155500000	460	scWGS	1.36955867936568
chr1	155600000	461	scWGS	-0.456519559788557
chr1	155700000	462	scWGS	-0.456519559788557
chr1	155800000	463	scWGS	1.36955867936568
chr1	155900000	464	scWGS	0
chr1	156000000	465	scWGS	0
chr1	156100000	466	scWGS	0
chr1	156200000	467	scWGS	-1.36955867936568
chr1	156300000	468	scWGS	-1.36955867936568
chr1	156400000	469	scWGS	-1.36955867936568
chr1	156500000	470	scWGS	0.684779339682842
chr1	156600000	471	scWGS	0
chr1	156700000	472	scWGS	-0.684779339682842
chr1	157100000	473	scWGS	-1.36955867936568
chr1	158900000	474	scWGS	-1.36955867936568
chr1	159000000	475	scWGS	-1.36955867936568
chr1	159700000	476	scWGS	0
chr1	159900000	477	scWGS	-1.36955867936568
chr1	160000000	478	scWGS	-1.36955867936568
chr1	160200000	479	scWGS	-0.684779339682842
chr1	160300000	480	scWGS	0.684779339682842
chr1	160900000	481	scWGS	0
chr1	161000000	482	scWGS	0.684779339682842
chr1	161100000	483	scWGS	1.36955867936568
chr1	161200000	484	scWGS	1.36955867936568
chr1	161300000	485	scWGS	1.36955867936568
chr1	161500000	486	scWGS	-0.456519559788557
chr1	161700000	487	scWGS	0
chr1	161800000	488	scWGS	1.36955867936568
chr1	161900000	489	scWGS	1.36955867936568
chr1	162500000	490	scWGS	-1.36955867936568
chr1	162700000	491	scWGS	-0.456519559788557
chr1	162800000	492	scWGS	-0.684779339682842
chr1	165600000	493	scWGS	0
chr1	165700000	494	scWGS	0
chr1	165800000	495	scWGS	0
chr1	165900000	496	scWGS	0
chr1	167200000	497	scWGS	0
chr1	167300000	498	scWGS	0
chr1	167400000	499	scWGS	0
chr1	167500000	500	scWGS	0
chr1	167700000	501	scWGS	1.36955867936568
chr1	167900000	502	scWGS	0
chr1	168000000	503	scWGS	-1.36955867936568
chr1	168200000	504	scWGS	0
chr1	169100000	505	scWGS	-1.36955867936568
chr1	169200000	506	scWGS	-1.36955867936568
chr1	169300000	507	scWGS	-1.36955867936568
chr1	169400000	508	scWGS	0
chr1	169900000	509	scWGS	0
chr1	170000000	510	scWGS	0
chr1	171100000	511	scWGS	0
chr1	171200000	512	scWGS	0
chr1	171400000	513	scWGS	0
chr1	171500000	514	scWGS	0
chr1	171700000	515	scWGS	0
chr1	172400000	516	scWGS	0
chr1	172500000	517	scWGS	0
chr1	172600000	518	scWGS	0
chr1	173400000	519	scWGS	-1.36955867936568
chr1	173700000	520	scWGS	1.36955867936568
chr1	173900000	521	scWGS	1.36955867936568
chr1	174000000	522	scWGS	1.36955867936568
chr1	174100000	523	scWGS	1.36955867936568
chr1	174200000	524	scWGS	1.36955867936568
chr1	174300000	525	scWGS	1.36955867936568
chr1	174400000	526	scWGS	1.36955867936568
chr1	174500000	527	scWGS	1.36955867936568
chr1	174600000	528	scWGS	1.36955867936568
chr1	174700000	529	scWGS	1.36955867936568
chr1	174800000	530	scWGS	1.36955867936568
chr1	174900000	531	scWGS	1.36955867936568
chr1	175000000	532	scWGS	1.36955867936568
chr1	175100000	533	scWGS	1.36955867936568
chr1	178000000	534	scWGS	-1.36955867936568
chr1	178100000	535	scWGS	-1.36955867936568
chr1	178200000	536	scWGS	-1.36955867936568
chr1	178300000	537	scWGS	-1.36955867936568
chr1	178400000	538	scWGS	-1.36955867936568
chr1	178700000	539	scWGS	-1.36955867936568
chr1	178800000	540	scWGS	-1.36955867936568
chr1	178900000	541	scWGS	-1.36955867936568
chr1	179000000	542	scWGS	0
chr1	179100000	543	scWGS	1.36955867936568
chr1	179200000	544	scWGS	1.36955867936568
chr1	179800000	545	scWGS	0
chr1	179900000	546	scWGS	0
chr1	180000000	547	scWGS	0
chr1	180100000	548	scWGS	0
chr1	180200000	549	scWGS	0
chr1	180300000	550	scWGS	0
chr1	180400000	551	scWGS	0
chr1	180500000	552	scWGS	0
chr1	180600000	553	scWGS	0
chr1	180700000	554	scWGS	0
chr1	180800000	555	scWGS	0
chr1	180900000	556	scWGS	0
chr1	181000000	557	scWGS	0.684779339682842
chr1	182300000	558	scWGS	1.36955867936568
chr1	182500000	559	scWGS	1.36955867936568
chr1	182600000	560	scWGS	1.36955867936568
chr1	182800000	561	scWGS	1.36955867936568
chr1	183000000	562	scWGS	1.36955867936568
chr1	183100000	563	scWGS	1.36955867936568
chr1	183400000	564	scWGS	-1.36955867936568
chr1	183500000	565	scWGS	0
chr1	183600000	566	scWGS	1.36955867936568
chr1	183700000	567	scWGS	-1.36955867936568
chr1	183800000	568	scWGS	-1.36955867936568
chr1	183900000	569	scWGS	-1.36955867936568
chr1	184000000	570	scWGS	-1.36955867936568
chr1	184300000	571	scWGS	-1.36955867936568
chr1	184400000	572	scWGS	-1.36955867936568
chr1	184500000	573	scWGS	-1.36955867936568
chr1	184600000	574	scWGS	-1.36955867936568
chr1	184700000	575	scWGS	-1.36955867936568
chr1	185200000	576	scWGS	-1.36955867936568
chr1	185300000	577	scWGS	-1.36955867936568
chr1	186300000	578	scWGS	1.36955867936568
chr1	193000000	579	scWGS	1.36955867936568
chr1	193100000	580	scWGS	1.36955867936568
chr1	200400000	581	scWGS	1.36955867936568
chr1	200700000	582	scWGS	1.36955867936568
chr1	200800000	583	scWGS	1.36955867936568
chr1	201100000	584	scWGS	1.36955867936568
chr1	201300000	585	scWGS	1.36955867936568
chr1	201400000	586	scWGS	1.36955867936568
chr1	201500000	587	scWGS	1.36955867936568
chr1	201600000	588	scWGS	1.36955867936568
chr1	201700000	589	scWGS	1.36955867936568
chr1	201800000	590	scWGS	0.456519559788557
chr1	201900000	591	scWGS	1.36955867936568
chr1	202000000	592	scWGS	1.36955867936568
chr1	202700000	593	scWGS	0
chr1	202800000	594	scWGS	0
chr1	202900000	595	scWGS	0
chr1	203000000	596	scWGS	0
chr1	203100000	597	scWGS	0
chr1	203600000	598	scWGS	1.36955867936568
chr1	203700000	599	scWGS	1.36955867936568
chr1	203800000	600	scWGS	0
chr1	204000000	601	scWGS	-1.36955867936568
chr1	204100000	602	scWGS	-1.36955867936568
chr1	204400000	603	scWGS	-1.36955867936568
chr1	205000000	604	scWGS	1.36955867936568
chr1	205100000	605	scWGS	1.36955867936568
chr1	205300000	606	scWGS	0
chr1	205500000	607	scWGS	-1.36955867936568
chr1	205600000	608	scWGS	-1.36955867936568
chr1	205700000	609	scWGS	0
chr1	205800000	610	scWGS	0.684779339682842
chr1	205900000	611	scWGS	0
chr1	206000000	612	scWGS	0
chr1	206200000	613	scWGS	-1.36955867936568
chr1	206300000	614	scWGS	-1.36955867936568
chr1	206400000	615	scWGS	0
chr1	206500000	616	scWGS	0
chr1	206600000	617	scWGS	0
chr1	207300000	618	scWGS	0.456519559788557
chr1	207700000	619	scWGS	0
chr1	208000000	620	scWGS	0
chr1	208100000	621	scWGS	0
chr1	208200000	622	scWGS	0
chr1	209600000	623	scWGS	0
chr1	211200000	624	scWGS	-1.36955867936568
chr1	211300000	625	scWGS	-1.36955867936568
chr1	211700000	626	scWGS	0
chr1	211800000	627	scWGS	-1.36955867936568
chr1	212200000	628	scWGS	-1.36955867936568
chr1	212300000	629	scWGS	-1.36955867936568
chr1	212400000	630	scWGS	-1.36955867936568
chr1	212500000	631	scWGS	-1.36955867936568
chr1	212600000	632	scWGS	-1.36955867936568
chr1	212900000	633	scWGS	1.36955867936568
chr1	213000000	634	scWGS	1.36955867936568
chr1	213100000	635	scWGS	1.36955867936568
chr1	213200000	636	scWGS	1.36955867936568
chr1	214200000	637	scWGS	1.36955867936568
chr1	214300000	638	scWGS	1.36955867936568
chr1	214400000	639	scWGS	1.36955867936568
chr1	214500000	640	scWGS	1.36955867936568
chr1	215500000	641	scWGS	0
chr1	215600000	642	scWGS	0.684779339682842
chr1	217400000	643	scWGS	-1.36955867936568
chr1	217500000	644	scWGS	-1.36955867936568
chr1	217600000	645	scWGS	-1.36955867936568
chr1	218200000	646	scWGS	-1.36955867936568
chr1	218300000	647	scWGS	0
chr1	220000000	648	scWGS	1.36955867936568
chr1	220100000	649	scWGS	1.36955867936568
chr1	220200000	650	scWGS	-0.684779339682842
chr1	220600000	651	scWGS	0
chr1	221700000	652	scWGS	1.36955867936568
chr1	222600000	653	scWGS	0
chr1	222700000	654	scWGS	-1.36955867936568
chr1	222800000	655	scWGS	-1.36955867936568
chr1	223700000	656	scWGS	-1.36955867936568
chr1	224100000	657	scWGS	-1.36955867936568
chr1	224300000	658	scWGS	-1.36955867936568
chr1	224400000	659	scWGS	-1.36955867936568
chr1	225400000	660	scWGS	-1.36955867936568
chr1	225500000	661	scWGS	-1.36955867936568
chr1	225600000	662	scWGS	-1.36955867936568
chr1	225700000	663	scWGS	-1.36955867936568
chr1	225800000	664	scWGS	-1.36955867936568
chr1	225900000	665	scWGS	-1.36955867936568
chr1	226100000	666	scWGS	-1.36955867936568
chr1	226300000	667	scWGS	0
chr1	226400000	668	scWGS	1.36955867936568
chr1	226900000	669	scWGS	-0.684779339682842
chr1	227000000	670	scWGS	0
chr1	227100000	671	scWGS	0
chr1	227200000	672	scWGS	0
chr1	227300000	673	scWGS	0
chr1	228000000	674	scWGS	0
chr1	228100000	675	scWGS	0
chr1	228300000	676	scWGS	1.36955867936568
chr1	228400000	677	scWGS	0
chr1	229200000	678	scWGS	-1.36955867936568
chr1	229300000	679	scWGS	-1.36955867936568
chr1	230000000	680	scWGS	0
chr1	230100000	681	scWGS	1.36955867936568
chr1	230200000	682	scWGS	1.36955867936568
chr1	230800000	683	scWGS	-1.36955867936568
chr1	230900000	684	scWGS	-1.36955867936568
chr1	231000000	685	scWGS	-1.36955867936568
chr1	231200000	686	scWGS	0
chr1	231300000	687	scWGS	1.36955867936568
chr1	231400000	688	scWGS	1.36955867936568
chr1	231500000	689	scWGS	1.36955867936568
chr1	232900000	690	scWGS	-1.36955867936568
chr1	234300000	691	scWGS	-1.36955867936568
chr1	234600000	692	scWGS	-1.36955867936568
chr1	235100000	693	scWGS	0
chr1	235200000	694	scWGS	1.36955867936568
chr1	235300000	695	scWGS	1.36955867936568
chr1	235400000	696	scWGS	1.36955867936568
chr1	235500000	697	scWGS	1.36955867936568
chr1	235600000	698	scWGS	1.36955867936568
chr1	235700000	699	scWGS	1.36955867936568
chr1	235800000	700	scWGS	1.36955867936568
chr1	235900000	701	scWGS	1.36955867936568
chr1	236000000	702	scWGS	1.36955867936568
chr1	236100000	703	scWGS	1.36955867936568
chr1	236200000	704	scWGS	0
chr1	236500000	705	scWGS	0
chr1	236600000	706	scWGS	1.36955867936568
chr1	236700000	707	scWGS	1.36955867936568
chr1	236800000	708	scWGS	1.36955867936568
chr1	236900000	709	scWGS	1.36955867936568
chr1	241400000	710	scWGS	1.36955867936568
chr1	241500000	711	scWGS	1.36955867936568
chr1	243100000	712	scWGS	-0.684779339682842
chr1	243200000	713	scWGS	0
chr1	243400000	714	scWGS	1.36955867936568
chr1	243500000	715	scWGS	1.36955867936568
chr1	244600000	716	scWGS	-1.36955867936568
chr1	244700000	717	scWGS	-1.36955867936568
chr1	244800000	718	scWGS	0
chr1	245700000	719	scWGS	-1.36955867936568
chr1	245800000	720	scWGS	-1.36955867936568
chr1	245900000	721	scWGS	-1.36955867936568
chr1	246000000	722	scWGS	-1.36955867936568
chr1	246100000	723	scWGS	-1.36955867936568
chr1	246200000	724	scWGS	-1.36955867936568
chr1	246300000	725	scWGS	-1.36955867936568
chr1	246400000	726	scWGS	-1.36955867936568
chr1	246500000	727	scWGS	-1.36955867936568
chr1	246600000	728	scWGS	-1.36955867936568
chr1	246700000	729	scWGS	-1.36955867936568
chr1	248800000	730	scWGS	-1.36955867936568
chr2	200000	731	scWGS	0
chr2	600000	732	scWGS	1.36955867936568
chr2	1600000	733	scWGS	1.36955867936568
chr2	1700000	734	scWGS	1.36955867936568
chr2	3300000	735	scWGS	1.36955867936568
chr2	3400000	736	scWGS	1.36955867936568
chr2	3500000	737	scWGS	1.36955867936568
chr2	6900000	738	scWGS	1.36955867936568
chr2	7000000	739	scWGS	1.36955867936568
chr2	8700000	740	scWGS	1.36955867936568
chr2	8800000	741	scWGS	1.36955867936568
chr2	8900000	742	scWGS	1.36955867936568
chr2	9000000	743	scWGS	1.36955867936568
chr2	9400000	744	scWGS	1.36955867936568
chr2	9500000	745	scWGS	1.36955867936568
chr2	9600000	746	scWGS	1.36955867936568
chr2	9800000	747	scWGS	1.36955867936568
chr2	9900000	748	scWGS	1.36955867936568
chr2	10000000	749	scWGS	1.36955867936568
chr2	10300000	750	scWGS	1.36955867936568
chr2	10400000	751	scWGS	1.36955867936568
chr2	10500000	752	scWGS	1.36955867936568
chr2	10600000	753	scWGS	1.36955867936568
chr2	10700000	754	scWGS	1.36955867936568
chr2	10800000	755	scWGS	1.36955867936568
chr2	11100000	756	scWGS	1.36955867936568
chr2	12700000	757	scWGS	1.36955867936568
chr2	15100000	758	scWGS	1.36955867936568
chr2	15200000	759	scWGS	1.36955867936568
chr2	15300000	760	scWGS	1.36955867936568
chr2	15400000	761	scWGS	1.36955867936568
chr2	15500000	762	scWGS	0.684779339682842
chr2	15600000	763	scWGS	0
chr2	17600000	764	scWGS	0
chr2	17700000	765	scWGS	0.684779339682842
chr2	17800000	766	scWGS	1.36955867936568
chr2	17900000	767	scWGS	1.36955867936568
chr2	19900000	768	scWGS	1.36955867936568
chr2	20000000	769	scWGS	1.36955867936568
chr2	20200000	770	scWGS	1.36955867936568
chr2	20300000	771	scWGS	1.36955867936568
chr2	20600000	772	scWGS	1.36955867936568
chr2	23700000	773	scWGS	0
chr2	23800000	774	scWGS	0
chr2	23900000	775	scWGS	0
chr2	24000000	776	scWGS	0
chr2	24200000	777	scWGS	0.684779339682842
chr2	24300000	778	scWGS	0
chr2	24400000	779	scWGS	-1.36955867936568
chr2	24500000	780	scWGS	-1.36955867936568
chr2	24600000	781	scWGS	0
chr2	24700000	782	scWGS	1.36955867936568
chr2	25300000	783	scWGS	1.36955867936568
chr2	25400000	784	scWGS	1.36955867936568
chr2	25500000	785	scWGS	1.36955867936568
chr2	25600000	786	scWGS	1.36955867936568
chr2	25700000	787	scWGS	1.36955867936568
chr2	25800000	788	scWGS	1.36955867936568
chr2	26000000	789	scWGS	1.36955867936568
chr2	26100000	790	scWGS	1.36955867936568
chr2	26200000	791	scWGS	1.36955867936568
chr2	27000000	792	scWGS	0.684779339682842
chr2	27100000	793	scWGS	1.36955867936568
chr2	27200000	794	scWGS	0.684779339682842
chr2	27300000	795	scWGS	0.684779339682842
chr2	27400000	796	scWGS	1.36955867936568
chr2	27500000	797	scWGS	1.36955867936568
chr2	27600000	798	scWGS	1.36955867936568
chr2	27700000	799	scWGS	1.36955867936568
chr2	27800000	800	scWGS	1.36955867936568
chr2	28300000	801	scWGS	1.36955867936568
chr2	28400000	802	scWGS	1.36955867936568
chr2	28800000	803	scWGS	1.36955867936568
chr2	30100000	804	scWGS	1.36955867936568
chr2	30200000	805	scWGS	1.36955867936568
chr2	30400000	806	scWGS	1.36955867936568
chr2	30500000	807	scWGS	1.36955867936568
chr2	30600000	808	scWGS	1.36955867936568
chr2	31800000	809	scWGS	0
chr2	31900000	810	scWGS	0
chr2	32000000	811	scWGS	0
chr2	32100000	812	scWGS	0
chr2	32200000	813	scWGS	0.684779339682842
chr2	32300000	814	scWGS	1.36955867936568
chr2	32600000	815	scWGS	1.36955867936568
chr2	32700000	816	scWGS	1.36955867936568
chr2	32800000	817	scWGS	1.36955867936568
chr2	32900000	818	scWGS	1.36955867936568
chr2	33000000	819	scWGS	1.36955867936568
chr2	33100000	820	scWGS	1.36955867936568
chr2	33200000	821	scWGS	1.36955867936568
chr2	33300000	822	scWGS	1.36955867936568
chr2	33500000	823	scWGS	0.684779339682842
chr2	36300000	824	scWGS	0
chr2	36400000	825	scWGS	0
chr2	36500000	826	scWGS	0
chr2	36800000	827	scWGS	0
chr2	36900000	828	scWGS	0
chr2	37000000	829	scWGS	0
chr2	37100000	830	scWGS	0
chr2	37200000	831	scWGS	0.684779339682842
chr2	37300000	832	scWGS	0.684779339682842
chr2	37600000	833	scWGS	0
chr2	38000000	834	scWGS	0.684779339682842
chr2	38200000	835	scWGS	1.36955867936568
chr2	38300000	836	scWGS	1.36955867936568
chr2	38500000	837	scWGS	1.36955867936568
chr2	38600000	838	scWGS	1.36955867936568
chr2	38700000	839	scWGS	1.36955867936568
chr2	38800000	840	scWGS	1.36955867936568
chr2	38900000	841	scWGS	1.36955867936568
chr2	39000000	842	scWGS	1.36955867936568
chr2	39100000	843	scWGS	1.36955867936568
chr2	39200000	844	scWGS	1.36955867936568
chr2	39300000	845	scWGS	1.36955867936568
chr2	39400000	846	scWGS	1.36955867936568
chr2	39700000	847	scWGS	1.36955867936568
chr2	42300000	848	scWGS	1.36955867936568
chr2	42400000	849	scWGS	1.36955867936568
chr2	42500000	850	scWGS	1.36955867936568
chr2	42600000	851	scWGS	1.36955867936568
chr2	42700000	852	scWGS	1.36955867936568
chr2	43200000	853	scWGS	1.36955867936568
chr2	43300000	854	scWGS	1.36955867936568
chr2	43400000	855	scWGS	1.36955867936568
chr2	43500000	856	scWGS	1.36955867936568
chr2	43700000	857	scWGS	1.36955867936568
chr2	43800000	858	scWGS	1.36955867936568
chr2	43900000	859	scWGS	1.36955867936568
chr2	44100000	860	scWGS	1.36955867936568
chr2	44200000	861	scWGS	1.36955867936568
chr2	44300000	862	scWGS	0
chr2	44400000	863	scWGS	-1.36955867936568
chr2	44500000	864	scWGS	-1.36955867936568
chr2	44600000	865	scWGS	-1.36955867936568
chr2	44700000	866	scWGS	0
chr2	46200000	867	scWGS	1.36955867936568
chr2	46300000	868	scWGS	1.36955867936568
chr2	46500000	869	scWGS	0
chr2	46600000	870	scWGS	0
chr2	46700000	871	scWGS	0
chr2	46900000	872	scWGS	1.36955867936568
chr2	47000000	873	scWGS	1.36955867936568
chr2	47300000	874	scWGS	1.36955867936568
chr2	47700000	875	scWGS	1.36955867936568
chr2	47800000	876	scWGS	1.36955867936568
chr2	47900000	877	scWGS	1.36955867936568
chr2	48300000	878	scWGS	1.36955867936568
chr2	48400000	879	scWGS	1.36955867936568
chr2	48500000	880	scWGS	1.36955867936568
chr2	53600000	881	scWGS	0
chr2	53700000	882	scWGS	0
chr2	53800000	883	scWGS	0
chr2	53900000	884	scWGS	0
chr2	54000000	885	scWGS	0
chr2	54100000	886	scWGS	0
chr2	54200000	887	scWGS	0
chr2	54300000	888	scWGS	0
chr2	54900000	889	scWGS	1.36955867936568
chr2	55000000	890	scWGS	1.36955867936568
chr2	55100000	891	scWGS	1.36955867936568
chr2	55200000	892	scWGS	1.36955867936568
chr2	55300000	893	scWGS	1.36955867936568
chr2	55400000	894	scWGS	1.36955867936568
chr2	55500000	895	scWGS	1.36955867936568
chr2	55600000	896	scWGS	0.684779339682842
chr2	55800000	897	scWGS	0
chr2	55900000	898	scWGS	0
chr2	57900000	899	scWGS	0
chr2	58000000	900	scWGS	0
chr2	58100000	901	scWGS	0
chr2	58200000	902	scWGS	0
chr2	60700000	903	scWGS	0
chr2	60800000	904	scWGS	0
chr2	60900000	905	scWGS	0
chr2	61000000	906	scWGS	0
chr2	61100000	907	scWGS	0
chr2	61200000	908	scWGS	0
chr2	61300000	909	scWGS	0
chr2	61400000	910	scWGS	0.684779339682842
chr2	61800000	911	scWGS	1.36955867936568
chr2	61900000	912	scWGS	1.36955867936568
chr2	62000000	913	scWGS	1.36955867936568
chr2	62100000	914	scWGS	1.36955867936568
chr2	62200000	915	scWGS	1.36955867936568
chr2	62600000	916	scWGS	1.36955867936568
chr2	62700000	917	scWGS	1.36955867936568
chr2	62800000	918	scWGS	1.36955867936568
chr2	62900000	919	scWGS	1.36955867936568
chr2	63000000	920	scWGS	1.36955867936568
chr2	63500000	921	scWGS	1.36955867936568
chr2	63600000	922	scWGS	1.36955867936568
chr2	63800000	923	scWGS	1.36955867936568
chr2	64000000	924	scWGS	1.36955867936568
chr2	64100000	925	scWGS	1.36955867936568
chr2	64500000	926	scWGS	1.36955867936568
chr2	64600000	927	scWGS	1.36955867936568
chr2	64900000	928	scWGS	1.36955867936568
chr2	65000000	929	scWGS	1.36955867936568
chr2	68000000	930	scWGS	1.36955867936568
chr2	68100000	931	scWGS	0.456519559788557
chr2	68200000	932	scWGS	1.36955867936568
chr2	69000000	933	scWGS	1.36955867936568
chr2	69100000	934	scWGS	1.36955867936568
chr2	69200000	935	scWGS	1.36955867936568
chr2	69300000	936	scWGS	1.36955867936568
chr2	69400000	937	scWGS	0.684779339682842
chr2	69500000	938	scWGS	0
chr2	69600000	939	scWGS	0
chr2	69700000	940	scWGS	0
chr2	69800000	941	scWGS	-0.684779339682842
chr2	69900000	942	scWGS	-0.456519559788557
chr2	70000000	943	scWGS	0
chr2	70200000	944	scWGS	0.684779339682842
chr2	70300000	945	scWGS	0
chr2	71000000	946	scWGS	-1.36955867936568
chr2	71100000	947	scWGS	0
chr2	71300000	948	scWGS	1.36955867936568
chr2	71400000	949	scWGS	1.36955867936568
chr2	71500000	950	scWGS	1.36955867936568
chr2	71600000	951	scWGS	1.36955867936568
chr2	72800000	952	scWGS	1.36955867936568
chr2	73200000	953	scWGS	0.684779339682842
chr2	73700000	954	scWGS	-1.36955867936568
chr2	73900000	955	scWGS	1.36955867936568
chr2	74000000	956	scWGS	1.36955867936568
chr2	74100000	957	scWGS	1.36955867936568
chr2	74200000	958	scWGS	1.36955867936568
chr2	74400000	959	scWGS	0.456519559788557
chr2	74500000	960	scWGS	0.273911735873137
chr2	74800000	961	scWGS	1.36955867936568
chr2	74900000	962	scWGS	0.684779339682842
chr2	75400000	963	scWGS	0
chr2	75500000	964	scWGS	0
chr2	75600000	965	scWGS	0
chr2	75700000	966	scWGS	0
chr2	84400000	967	scWGS	0
chr2	84900000	968	scWGS	0
chr2	85000000	969	scWGS	0
chr2	85300000	970	scWGS	0.684779339682842
chr2	85400000	971	scWGS	0
chr2	85500000	972	scWGS	0
chr2	85600000	973	scWGS	0
chr2	86100000	974	scWGS	0
chr2	86200000	975	scWGS	0
chr2	86400000	976	scWGS	0.684779339682842
chr2	86700000	977	scWGS	-1.36955867936568
chr2	88000000	978	scWGS	0
chr2	88500000	979	scWGS	0.684779339682842
chr2	88600000	980	scWGS	1.36955867936568
chr2	88700000	981	scWGS	1.36955867936568
chr2	95000000	982	scWGS	-1.36955867936568
chr2	95100000	983	scWGS	-1.36955867936568
chr2	95400000	984	scWGS	-1.36955867936568
chr2	95800000	985	scWGS	-1.36955867936568
chr2	95900000	986	scWGS	-1.36955867936568
chr2	96100000	987	scWGS	1.36955867936568
chr2	96200000	988	scWGS	1.36955867936568
chr2	96300000	989	scWGS	0.684779339682842
chr2	96500000	990	scWGS	0
chr2	96700000	991	scWGS	0.684779339682842
chr2	96800000	992	scWGS	0.456519559788557
chr2	97000000	993	scWGS	-1.36955867936568
chr2	97100000	994	scWGS	-1.36955867936568
chr2	97200000	995	scWGS	-1.36955867936568
chr2	97500000	996	scWGS	-1.36955867936568
chr2	97600000	997	scWGS	-1.36955867936568
chr2	97700000	998	scWGS	0
chr2	97800000	999	scWGS	0
chr2	97900000	1000	scWGS	0
chr2	98500000	1001	scWGS	0.684779339682842
chr2	98600000	1002	scWGS	1.36955867936568
chr2	98900000	1003	scWGS	1.36955867936568
chr2	99000000	1004	scWGS	1.36955867936568
chr2	99100000	1005	scWGS	1.36955867936568
chr2	99300000	1006	scWGS	0
chr2	99400000	1007	scWGS	1.36955867936568
chr2	100500000	1008	scWGS	0
chr2	101000000	1009	scWGS	1.36955867936568
chr2	101100000	1010	scWGS	1.36955867936568
chr2	101200000	1011	scWGS	1.36955867936568
chr2	101300000	1012	scWGS	1.36955867936568
chr2	101600000	1013	scWGS	1.36955867936568
chr2	101700000	1014	scWGS	1.36955867936568
chr2	101800000	1015	scWGS	1.36955867936568
chr2	102000000	1016	scWGS	1.36955867936568
chr2	102100000	1017	scWGS	0.456519559788557
chr2	105000000	1018	scWGS	-1.36955867936568
chr2	105300000	1019	scWGS	1.36955867936568
chr2	105400000	1020	scWGS	1.36955867936568
chr2	105700000	1021	scWGS	1.36955867936568
chr2	105800000	1022	scWGS	1.36955867936568
chr2	106000000	1023	scWGS	1.36955867936568
chr2	106100000	1024	scWGS	1.36955867936568
chr2	108400000	1025	scWGS	1.36955867936568
chr2	108500000	1026	scWGS	1.36955867936568
chr2	108600000	1027	scWGS	1.36955867936568
chr2	108700000	1028	scWGS	-0.249010668975577
chr2	108800000	1029	scWGS	0
chr2	110000000	1030	scWGS	0
chr2	110100000	1031	scWGS	1.36955867936568
chr2	111400000	1032	scWGS	-1.36955867936568
chr2	112000000	1033	scWGS	0
chr2	112100000	1034	scWGS	0
chr2	112200000	1035	scWGS	0
chr2	112500000	1036	scWGS	1.36955867936568
chr2	112600000	1037	scWGS	1.36955867936568
chr2	113400000	1038	scWGS	1.36955867936568
chr2	113700000	1039	scWGS	0
chr2	117800000	1040	scWGS	1.36955867936568
chr2	117900000	1041	scWGS	1.36955867936568
chr2	118000000	1042	scWGS	1.36955867936568
chr2	118100000	1043	scWGS	1.36955867936568
chr2	119300000	1044	scWGS	1.36955867936568
chr2	119700000	1045	scWGS	1.36955867936568
chr2	119800000	1046	scWGS	1.36955867936568
chr2	119900000	1047	scWGS	1.36955867936568
chr2	120000000	1048	scWGS	1.36955867936568
chr2	120100000	1049	scWGS	1.36955867936568
chr2	120200000	1050	scWGS	1.36955867936568
chr2	121700000	1051	scWGS	0
chr2	127000000	1052	scWGS	1.36955867936568
chr2	127100000	1053	scWGS	1.36955867936568
chr2	127200000	1054	scWGS	1.36955867936568
chr2	127300000	1055	scWGS	1.36955867936568
chr2	127400000	1056	scWGS	1.36955867936568
chr2	127500000	1057	scWGS	1.36955867936568
chr2	127600000	1058	scWGS	1.36955867936568
chr2	127700000	1059	scWGS	0
chr2	127800000	1060	scWGS	-1.36955867936568
chr2	128000000	1061	scWGS	0
chr2	128100000	1062	scWGS	1.36955867936568
chr2	130100000	1063	scWGS	-1.36955867936568
chr2	130300000	1064	scWGS	1.36955867936568
chr2	131000000	1065	scWGS	0
chr2	131100000	1066	scWGS	-1.36955867936568
chr2	131400000	1067	scWGS	-1.36955867936568
chr2	132600000	1068	scWGS	1.36955867936568
chr2	132700000	1069	scWGS	1.36955867936568
chr2	132800000	1070	scWGS	1.36955867936568
chr2	132900000	1071	scWGS	1.36955867936568
chr2	133000000	1072	scWGS	1.36955867936568
chr2	133100000	1073	scWGS	1.36955867936568
chr2	133200000	1074	scWGS	1.36955867936568
chr2	133300000	1075	scWGS	1.36955867936568
chr2	133400000	1076	scWGS	1.36955867936568
chr2	133500000	1077	scWGS	1.36955867936568
chr2	134100000	1078	scWGS	1.36955867936568
chr2	134200000	1079	scWGS	1.36955867936568
chr2	134300000	1080	scWGS	1.36955867936568
chr2	134400000	1081	scWGS	0
chr2	135000000	1082	scWGS	1.36955867936568
chr2	135100000	1083	scWGS	1.36955867936568
chr2	135500000	1084	scWGS	-0.684779339682842
chr2	135600000	1085	scWGS	0
chr2	135700000	1086	scWGS	0.684779339682842
chr2	136100000	1087	scWGS	1.36955867936568
chr2	138500000	1088	scWGS	0
chr2	144300000	1089	scWGS	0
chr2	148000000	1090	scWGS	1.36955867936568
chr2	148100000	1091	scWGS	1.36955867936568
chr2	148200000	1092	scWGS	1.36955867936568
chr2	148300000	1093	scWGS	1.36955867936568
chr2	148400000	1094	scWGS	1.36955867936568
chr2	148500000	1095	scWGS	1.36955867936568
chr2	149500000	1096	scWGS	0
chr2	150400000	1097	scWGS	0
chr2	151200000	1098	scWGS	0
chr2	151700000	1099	scWGS	1.36955867936568
chr2	151800000	1100	scWGS	0.684779339682842
chr2	152100000	1101	scWGS	0
chr2	152300000	1102	scWGS	0
chr2	152400000	1103	scWGS	0
chr2	152500000	1104	scWGS	0
chr2	152600000	1105	scWGS	0
chr2	152700000	1106	scWGS	0
chr2	156300000	1107	scWGS	1.36955867936568
chr2	158400000	1108	scWGS	0
chr2	158500000	1109	scWGS	0
chr2	158600000	1110	scWGS	0
chr2	158900000	1111	scWGS	-1.36955867936568
chr2	159000000	1112	scWGS	-1.36955867936568
chr2	159100000	1113	scWGS	-0.684779339682842
chr2	159200000	1114	scWGS	0
chr2	159300000	1115	scWGS	0
chr2	159400000	1116	scWGS	0
chr2	159500000	1117	scWGS	0
chr2	159600000	1118	scWGS	0
chr2	159700000	1119	scWGS	0
chr2	160000000	1120	scWGS	0
chr2	160200000	1121	scWGS	0
chr2	160300000	1122	scWGS	0
chr2	160400000	1123	scWGS	0
chr2	161100000	1124	scWGS	0
chr2	161200000	1125	scWGS	0
chr2	161900000	1126	scWGS	0
chr2	162000000	1127	scWGS	-1.36955867936568
chr2	162300000	1128	scWGS	0.684779339682842
chr2	164600000	1129	scWGS	0
chr2	164700000	1130	scWGS	0
chr2	164800000	1131	scWGS	0
chr2	165700000	1132	scWGS	1.36955867936568
chr2	168400000	1133	scWGS	0
chr2	168500000	1134	scWGS	0
chr2	168600000	1135	scWGS	0
chr2	168700000	1136	scWGS	0
chr2	169500000	1137	scWGS	0
chr2	169600000	1138	scWGS	-1.36955867936568
chr2	169700000	1139	scWGS	-1.36955867936568
chr2	169800000	1140	scWGS	0
chr2	169900000	1141	scWGS	1.36955867936568
chr2	170000000	1142	scWGS	1.36955867936568
chr2	170900000	1143	scWGS	1.36955867936568
chr2	171300000	1144	scWGS	1.36955867936568
chr2	171400000	1145	scWGS	1.36955867936568
chr2	171500000	1146	scWGS	1.36955867936568
chr2	171700000	1147	scWGS	0
chr2	171800000	1148	scWGS	0
chr2	171900000	1149	scWGS	-1.36955867936568
chr2	172400000	1150	scWGS	1.36955867936568
chr2	172500000	1151	scWGS	1.36955867936568
chr2	172600000	1152	scWGS	1.36955867936568
chr2	173900000	1153	scWGS	-1.36955867936568
chr2	174000000	1154	scWGS	-1.36955867936568
chr2	174100000	1155	scWGS	-1.36955867936568
chr2	174200000	1156	scWGS	-1.36955867936568
chr2	174300000	1157	scWGS	-1.36955867936568
chr2	174700000	1158	scWGS	1.36955867936568
chr2	174800000	1159	scWGS	0.684779339682842
chr2	174900000	1160	scWGS	0
chr2	175000000	1161	scWGS	0
chr2	175100000	1162	scWGS	0
chr2	176200000	1163	scWGS	-1.36955867936568
chr2	176300000	1164	scWGS	0
chr2	177200000	1165	scWGS	0
chr2	177300000	1166	scWGS	1.36955867936568
chr2	177400000	1167	scWGS	1.36955867936568
chr2	177500000	1168	scWGS	1.36955867936568
chr2	178400000	1169	scWGS	1.36955867936568
chr2	178500000	1170	scWGS	1.36955867936568
chr2	179100000	1171	scWGS	0
chr2	179200000	1172	scWGS	0
chr2	179900000	1173	scWGS	0
chr2	180000000	1174	scWGS	0
chr2	180900000	1175	scWGS	0
chr2	181000000	1176	scWGS	0
chr2	181400000	1177	scWGS	0
chr2	181500000	1178	scWGS	0
chr2	182700000	1179	scWGS	0
chr2	182800000	1180	scWGS	1.36955867936568
chr2	182900000	1181	scWGS	1.36955867936568
chr2	183000000	1182	scWGS	1.36955867936568
chr2	186400000	1183	scWGS	0
chr2	186500000	1184	scWGS	0
chr2	186600000	1185	scWGS	0
chr2	187300000	1186	scWGS	0
chr2	187400000	1187	scWGS	0
chr2	188200000	1188	scWGS	0
chr2	188300000	1189	scWGS	0
chr2	188400000	1190	scWGS	0
chr2	188500000	1191	scWGS	0
chr2	189000000	1192	scWGS	0
chr2	189100000	1193	scWGS	0
chr2	189400000	1194	scWGS	0
chr2	189500000	1195	scWGS	0
chr2	189600000	1196	scWGS	0
chr2	189700000	1197	scWGS	0
chr2	189800000	1198	scWGS	0
chr2	190200000	1199	scWGS	0
chr2	190300000	1200	scWGS	0
chr2	190600000	1201	scWGS	0
chr2	190800000	1202	scWGS	0
chr2	190900000	1203	scWGS	0
chr2	191000000	1204	scWGS	0
chr2	191200000	1205	scWGS	0
chr2	191300000	1206	scWGS	0
chr2	191400000	1207	scWGS	0
chr2	191600000	1208	scWGS	0
chr2	195600000	1209	scWGS	0
chr2	195700000	1210	scWGS	0
chr2	196100000	1211	scWGS	0
chr2	196700000	1212	scWGS	0
chr2	196800000	1213	scWGS	0
chr2	196900000	1214	scWGS	0
chr2	197300000	1215	scWGS	1.36955867936568
chr2	197400000	1216	scWGS	0.684779339682842
chr2	197500000	1217	scWGS	0
chr2	199900000	1218	scWGS	0
chr2	200300000	1219	scWGS	0
chr2	200400000	1220	scWGS	0
chr2	200800000	1221	scWGS	0.684779339682842
chr2	200900000	1222	scWGS	0
chr2	201000000	1223	scWGS	0
chr2	201100000	1224	scWGS	0
chr2	201200000	1225	scWGS	0.684779339682842
chr2	201300000	1226	scWGS	1.36955867936568
chr2	201400000	1227	scWGS	0
chr2	201600000	1228	scWGS	0
chr2	201700000	1229	scWGS	1.36955867936568
chr2	202000000	1230	scWGS	0
chr2	202200000	1231	scWGS	0
chr2	202300000	1232	scWGS	0.684779339682842
chr2	202400000	1233	scWGS	1.36955867936568
chr2	202500000	1234	scWGS	1.36955867936568
chr2	202800000	1235	scWGS	1.36955867936568
chr2	202900000	1236	scWGS	1.36955867936568
chr2	203000000	1237	scWGS	1.36955867936568
chr2	203100000	1238	scWGS	1.36955867936568
chr2	203200000	1239	scWGS	1.36955867936568
chr2	203300000	1240	scWGS	1.36955867936568
chr2	203400000	1241	scWGS	1.36955867936568
chr2	203500000	1242	scWGS	1.36955867936568
chr2	205600000	1243	scWGS	1.36955867936568
chr2	205700000	1244	scWGS	1.36955867936568
chr2	205900000	1245	scWGS	1.36955867936568
chr2	206000000	1246	scWGS	1.36955867936568
chr2	206100000	1247	scWGS	1.36955867936568
chr2	206700000	1248	scWGS	1.36955867936568
chr2	207000000	1249	scWGS	1.36955867936568
chr2	207100000	1250	scWGS	1.36955867936568
chr2	207500000	1251	scWGS	1.36955867936568
chr2	207600000	1252	scWGS	0
chr2	208200000	1253	scWGS	0.456519559788557
chr2	208300000	1254	scWGS	1.36955867936568
chr2	209400000	1255	scWGS	1.36955867936568
chr2	209500000	1256	scWGS	-1.36955867936568
chr2	209600000	1257	scWGS	0
chr2	209700000	1258	scWGS	1.36955867936568
chr2	210000000	1259	scWGS	1.36955867936568
chr2	210100000	1260	scWGS	1.36955867936568
chr2	210400000	1261	scWGS	1.36955867936568
chr2	213200000	1262	scWGS	1.36955867936568
chr2	213300000	1263	scWGS	1.36955867936568
chr2	213400000	1264	scWGS	1.36955867936568
chr2	213500000	1265	scWGS	1.36955867936568
chr2	213600000	1266	scWGS	1.36955867936568
chr2	213700000	1267	scWGS	1.36955867936568
chr2	213800000	1268	scWGS	1.36955867936568
chr2	213900000	1269	scWGS	1.36955867936568
chr2	214000000	1270	scWGS	1.36955867936568
chr2	214100000	1271	scWGS	1.36955867936568
chr2	214200000	1272	scWGS	1.36955867936568
chr2	214300000	1273	scWGS	1.36955867936568
chr2	214400000	1274	scWGS	1.36955867936568
chr2	215300000	1275	scWGS	1.36955867936568
chr2	215400000	1276	scWGS	1.36955867936568
chr2	216100000	1277	scWGS	1.36955867936568
chr2	216200000	1278	scWGS	1.36955867936568
chr2	216400000	1279	scWGS	1.36955867936568
chr2	216500000	1280	scWGS	1.36955867936568
chr2	216600000	1281	scWGS	1.36955867936568
chr2	217700000	1282	scWGS	0
chr2	217800000	1283	scWGS	0
chr2	217900000	1284	scWGS	0
chr2	218200000	1285	scWGS	1.36955867936568
chr2	218300000	1286	scWGS	1.36955867936568
chr2	218400000	1287	scWGS	1.36955867936568
chr2	218600000	1288	scWGS	1.36955867936568
chr2	219100000	1289	scWGS	1.36955867936568
chr2	219200000	1290	scWGS	1.36955867936568
chr2	219300000	1291	scWGS	1.36955867936568
chr2	219400000	1292	scWGS	1.36955867936568
chr2	219500000	1293	scWGS	1.36955867936568
chr2	221400000	1294	scWGS	1.36955867936568
chr2	221500000	1295	scWGS	1.36955867936568
chr2	222500000	1296	scWGS	-1.36955867936568
chr2	222600000	1297	scWGS	0
chr2	222800000	1298	scWGS	1.36955867936568
chr2	222900000	1299	scWGS	1.36955867936568
chr2	223800000	1300	scWGS	1.36955867936568
chr2	223900000	1301	scWGS	1.36955867936568
chr2	224000000	1302	scWGS	1.36955867936568
chr2	224700000	1303	scWGS	1.36955867936568
chr2	224800000	1304	scWGS	0
chr2	224900000	1305	scWGS	-1.36955867936568
chr2	225000000	1306	scWGS	-1.36955867936568
chr2	226700000	1307	scWGS	1.36955867936568
chr2	227300000	1308	scWGS	1.36955867936568
chr2	227400000	1309	scWGS	1.36955867936568
chr2	227500000	1310	scWGS	1.36955867936568
chr2	229700000	1311	scWGS	1.36955867936568
chr2	229800000	1312	scWGS	1.36955867936568
chr2	229900000	1313	scWGS	1.36955867936568
chr2	230400000	1314	scWGS	-0.684779339682842
chr2	230500000	1315	scWGS	0
chr2	230800000	1316	scWGS	0
chr2	231400000	1317	scWGS	1.36955867936568
chr2	231700000	1318	scWGS	1.36955867936568
chr2	231800000	1319	scWGS	1.36955867936568
chr2	232500000	1320	scWGS	0.456519559788557
chr2	232600000	1321	scWGS	1.36955867936568
chr2	233200000	1322	scWGS	1.36955867936568
chr2	233300000	1323	scWGS	1.36955867936568
chr2	233400000	1324	scWGS	1.36955867936568
chr2	234400000	1325	scWGS	0
chr2	234900000	1326	scWGS	0
chr2	235000000	1327	scWGS	0
chr2	237000000	1328	scWGS	-0.684779339682842
chr2	237600000	1329	scWGS	1.36955867936568
chr2	237700000	1330	scWGS	1.36955867936568
chr2	237800000	1331	scWGS	1.36955867936568
chr2	237900000	1332	scWGS	0
chr2	238000000	1333	scWGS	-1.36955867936568
chr2	238100000	1334	scWGS	0
chr2	238200000	1335	scWGS	1.36955867936568
chr2	239800000	1336	scWGS	1.36955867936568
chr2	239900000	1337	scWGS	1.36955867936568
chr2	240000000	1338	scWGS	0
chr2	240400000	1339	scWGS	-1.36955867936568
chr2	241000000	1340	scWGS	1.36955867936568
chr2	241100000	1341	scWGS	1.36955867936568
chr2	241200000	1342	scWGS	0.684779339682842
chr2	241300000	1343	scWGS	0
chr2	241400000	1344	scWGS	0
chr2	241500000	1345	scWGS	0
chr2	241600000	1346	scWGS	0
chr2	241700000	1347	scWGS	0.684779339682842
chr3	3100000	1348	scWGS	1.36955867936568
chr3	4300000	1349	scWGS	1.36955867936568
chr3	4400000	1350	scWGS	1.36955867936568
chr3	4700000	1351	scWGS	1.36955867936568
chr3	4900000	1352	scWGS	1.36955867936568
chr3	5100000	1353	scWGS	-1.36955867936568
chr3	5200000	1354	scWGS	-1.36955867936568
chr3	8500000	1355	scWGS	-1.36955867936568
chr3	9300000	1356	scWGS	0.456519559788557
chr3	9400000	1357	scWGS	0.684779339682842
chr3	9600000	1358	scWGS	0
chr3	9700000	1359	scWGS	0
chr3	9800000	1360	scWGS	0
chr3	9900000	1361	scWGS	0
chr3	10000000	1362	scWGS	0
chr3	10100000	1363	scWGS	0.456519559788557
chr3	11100000	1364	scWGS	1.36955867936568
chr3	11200000	1365	scWGS	1.36955867936568
chr3	11300000	1366	scWGS	1.36955867936568
chr3	11400000	1367	scWGS	1.36955867936568
chr3	11500000	1368	scWGS	1.36955867936568
chr3	11600000	1369	scWGS	1.36955867936568
chr3	11700000	1370	scWGS	1.36955867936568
chr3	11800000	1371	scWGS	0
chr3	12500000	1372	scWGS	0
chr3	12600000	1373	scWGS	0
chr3	12800000	1374	scWGS	0
chr3	14100000	1375	scWGS	-0.684779339682842
chr3	14200000	1376	scWGS	0
chr3	14400000	1377	scWGS	0
chr3	14600000	1378	scWGS	0
chr3	15000000	1379	scWGS	0
chr3	15200000	1380	scWGS	0
chr3	15300000	1381	scWGS	0
chr3	15400000	1382	scWGS	0
chr3	15500000	1383	scWGS	0
chr3	15600000	1384	scWGS	0
chr3	15700000	1385	scWGS	0
chr3	15800000	1386	scWGS	0
chr3	16200000	1387	scWGS	0
chr3	16300000	1388	scWGS	0
chr3	16400000	1389	scWGS	0
chr3	16500000	1390	scWGS	0
chr3	17100000	1391	scWGS	0
chr3	17200000	1392	scWGS	0
chr3	17300000	1393	scWGS	0
chr3	17400000	1394	scWGS	0
chr3	17500000	1395	scWGS	0
chr3	17600000	1396	scWGS	0
chr3	17700000	1397	scWGS	0
chr3	18300000	1398	scWGS	0
chr3	18400000	1399	scWGS	0
chr3	19900000	1400	scWGS	0
chr3	21400000	1401	scWGS	0
chr3	21500000	1402	scWGS	0
chr3	21600000	1403	scWGS	0
chr3	21700000	1404	scWGS	0
chr3	23200000	1405	scWGS	0
chr3	23300000	1406	scWGS	0
chr3	23400000	1407	scWGS	0
chr3	23500000	1408	scWGS	0
chr3	23800000	1409	scWGS	0
chr3	23900000	1410	scWGS	0
chr3	25700000	1411	scWGS	0
chr3	27300000	1412	scWGS	0
chr3	27400000	1413	scWGS	0
chr3	28200000	1414	scWGS	0
chr3	28300000	1415	scWGS	-0.684779339682842
chr3	29200000	1416	scWGS	-1.36955867936568
chr3	29300000	1417	scWGS	-1.36955867936568
chr3	29400000	1418	scWGS	-1.36955867936568
chr3	29500000	1419	scWGS	-1.36955867936568
chr3	29600000	1420	scWGS	-1.36955867936568
chr3	29700000	1421	scWGS	-1.36955867936568
chr3	29800000	1422	scWGS	-1.36955867936568
chr3	29900000	1423	scWGS	-1.36955867936568
chr3	30000000	1424	scWGS	1.36955867936568
chr3	30600000	1425	scWGS	1.36955867936568
chr3	31500000	1426	scWGS	1.36955867936568
chr3	31600000	1427	scWGS	0
chr3	32200000	1428	scWGS	0
chr3	32300000	1429	scWGS	0
chr3	32400000	1430	scWGS	0
chr3	32500000	1431	scWGS	0
chr3	32900000	1432	scWGS	0
chr3	33000000	1433	scWGS	0
chr3	33100000	1434	scWGS	0
chr3	36900000	1435	scWGS	0
chr3	37000000	1436	scWGS	0
chr3	37100000	1437	scWGS	0
chr3	37200000	1438	scWGS	0
chr3	37300000	1439	scWGS	0
chr3	38100000	1440	scWGS	0
chr3	38200000	1441	scWGS	0
chr3	39000000	1442	scWGS	-1.36955867936568
chr3	39100000	1443	scWGS	0
chr3	39300000	1444	scWGS	1.36955867936568
chr3	39400000	1445	scWGS	1.36955867936568
chr3	40300000	1446	scWGS	1.36955867936568
chr3	40400000	1447	scWGS	0
chr3	40500000	1448	scWGS	-1.36955867936568
chr3	42000000	1449	scWGS	0
chr3	42100000	1450	scWGS	1.36955867936568
chr3	42200000	1451	scWGS	1.36955867936568
chr3	42400000	1452	scWGS	-1.36955867936568
chr3	42500000	1453	scWGS	-1.36955867936568
chr3	42600000	1454	scWGS	-1.36955867936568
chr3	43200000	1455	scWGS	-0.684779339682842
chr3	43300000	1456	scWGS	0
chr3	43400000	1457	scWGS	0
chr3	43500000	1458	scWGS	0
chr3	43600000	1459	scWGS	0
chr3	43700000	1460	scWGS	0
chr3	44300000	1461	scWGS	0
chr3	44400000	1462	scWGS	0
chr3	44700000	1463	scWGS	-1.36955867936568
chr3	44900000	1464	scWGS	-1.36955867936568
chr3	45000000	1465	scWGS	-1.36955867936568
chr3	45600000	1466	scWGS	-1.36955867936568
chr3	45700000	1467	scWGS	0
chr3	45800000	1468	scWGS	1.36955867936568
chr3	45900000	1469	scWGS	0
chr3	46900000	1470	scWGS	0
chr3	47000000	1471	scWGS	1.36955867936568
chr3	47100000	1472	scWGS	0.456519559788557
chr3	47200000	1473	scWGS	-0.684779339682842
chr3	47300000	1474	scWGS	0
chr3	47400000	1475	scWGS	0.456519559788557
chr3	47500000	1476	scWGS	0.684779339682842
chr3	47600000	1477	scWGS	0.684779339682842
chr3	47700000	1478	scWGS	0
chr3	47800000	1479	scWGS	0.684779339682842
chr3	48400000	1480	scWGS	-0.342389669841421
chr3	48500000	1481	scWGS	0.456519559788557
chr3	48600000	1482	scWGS	0
chr3	48700000	1483	scWGS	0
chr3	48800000	1484	scWGS	0
chr3	48900000	1485	scWGS	-1.36955867936568
chr3	49000000	1486	scWGS	0
chr3	49100000	1487	scWGS	1.36955867936568
chr3	49200000	1488	scWGS	1.36955867936568
chr3	49300000	1489	scWGS	1.36955867936568
chr3	49400000	1490	scWGS	1.36955867936568
chr3	49500000	1491	scWGS	1.36955867936568
chr3	49600000	1492	scWGS	0.684779339682842
chr3	49700000	1493	scWGS	0
chr3	49900000	1494	scWGS	0
chr3	50000000	1495	scWGS	0
chr3	50100000	1496	scWGS	-0.456519559788557
chr3	50200000	1497	scWGS	0
chr3	50300000	1498	scWGS	0
chr3	50600000	1499	scWGS	0
chr3	51300000	1500	scWGS	0
chr3	51600000	1501	scWGS	-0.684779339682842
chr3	51700000	1502	scWGS	-0.684779339682842
chr3	51900000	1503	scWGS	0
chr3	52100000	1504	scWGS	1.36955867936568
chr3	52200000	1505	scWGS	1.36955867936568
chr3	52400000	1506	scWGS	0
chr3	52500000	1507	scWGS	0
chr3	52600000	1508	scWGS	0
chr3	52700000	1509	scWGS	0
chr3	53200000	1510	scWGS	0
chr3	53300000	1511	scWGS	0
chr3	56500000	1512	scWGS	0
chr3	56600000	1513	scWGS	0
chr3	56700000	1514	scWGS	0
chr3	56800000	1515	scWGS	0
chr3	56900000	1516	scWGS	0
chr3	57000000	1517	scWGS	0.684779339682842
chr3	57500000	1518	scWGS	0
chr3	57700000	1519	scWGS	0
chr3	57800000	1520	scWGS	0
chr3	57900000	1521	scWGS	0.684779339682842
chr3	58000000	1522	scWGS	1.36955867936568
chr3	58100000	1523	scWGS	1.36955867936568
chr3	58300000	1524	scWGS	-1.36955867936568
chr3	58400000	1525	scWGS	0
chr3	61500000	1526	scWGS	0
chr3	61600000	1527	scWGS	0
chr3	61700000	1528	scWGS	0
chr3	61800000	1529	scWGS	0
chr3	61900000	1530	scWGS	0
chr3	62000000	1531	scWGS	0
chr3	62100000	1532	scWGS	0
chr3	62200000	1533	scWGS	0
chr3	62300000	1534	scWGS	0
chr3	63800000	1535	scWGS	0
chr3	64500000	1536	scWGS	0
chr3	64600000	1537	scWGS	0
chr3	66100000	1538	scWGS	0
chr3	66200000	1539	scWGS	0
chr3	66300000	1540	scWGS	0
chr3	66400000	1541	scWGS	0
chr3	66500000	1542	scWGS	0
chr3	67300000	1543	scWGS	0
chr3	67400000	1544	scWGS	0
chr3	67500000	1545	scWGS	0
chr3	67600000	1546	scWGS	0
chr3	68900000	1547	scWGS	0
chr3	69000000	1548	scWGS	0
chr3	69100000	1549	scWGS	0
chr3	69200000	1550	scWGS	0
chr3	69300000	1551	scWGS	0
chr3	69700000	1552	scWGS	0
chr3	69800000	1553	scWGS	0
chr3	69900000	1554	scWGS	0.684779339682842
chr3	70900000	1555	scWGS	1.36955867936568
chr3	71000000	1556	scWGS	0
chr3	71100000	1557	scWGS	-1.36955867936568
chr3	71200000	1558	scWGS	-1.36955867936568
chr3	71300000	1559	scWGS	-1.36955867936568
chr3	71400000	1560	scWGS	-1.36955867936568
chr3	71500000	1561	scWGS	-1.36955867936568
chr3	72300000	1562	scWGS	-1.36955867936568
chr3	72400000	1563	scWGS	-1.36955867936568
chr3	72700000	1564	scWGS	-1.36955867936568
chr3	72800000	1565	scWGS	-1.36955867936568
chr3	72900000	1566	scWGS	-1.36955867936568
chr3	73000000	1567	scWGS	-1.36955867936568
chr3	78500000	1568	scWGS	1.36955867936568
chr3	78600000	1569	scWGS	1.36955867936568
chr3	78700000	1570	scWGS	1.36955867936568
chr3	78800000	1571	scWGS	1.36955867936568
chr3	78900000	1572	scWGS	1.36955867936568
chr3	79000000	1573	scWGS	1.36955867936568
chr3	79100000	1574	scWGS	1.36955867936568
chr3	79200000	1575	scWGS	1.36955867936568
chr3	79300000	1576	scWGS	1.36955867936568
chr3	79400000	1577	scWGS	1.36955867936568
chr3	79500000	1578	scWGS	1.36955867936568
chr3	79600000	1579	scWGS	1.36955867936568
chr3	79700000	1580	scWGS	1.36955867936568
chr3	81400000	1581	scWGS	1.36955867936568
chr3	81500000	1582	scWGS	1.36955867936568
chr3	81600000	1583	scWGS	1.36955867936568
chr3	81700000	1584	scWGS	1.36955867936568
chr3	88000000	1585	scWGS	0.684779339682842
chr3	88100000	1586	scWGS	0
chr3	93800000	1587	scWGS	0
chr3	93900000	1588	scWGS	0
chr3	94000000	1589	scWGS	0
chr3	97800000	1590	scWGS	0
chr3	97900000	1591	scWGS	0
chr3	98500000	1592	scWGS	0
chr3	98700000	1593	scWGS	0
chr3	98800000	1594	scWGS	0
chr3	98900000	1595	scWGS	0
chr3	99800000	1596	scWGS	0
chr3	99900000	1597	scWGS	0
chr3	100000000	1598	scWGS	0
chr3	100100000	1599	scWGS	0
chr3	100200000	1600	scWGS	0
chr3	100300000	1601	scWGS	0
chr3	100400000	1602	scWGS	0
chr3	100500000	1603	scWGS	0
chr3	100700000	1604	scWGS	0
chr3	100800000	1605	scWGS	0
chr3	100900000	1606	scWGS	0
chr3	101300000	1607	scWGS	1.36955867936568
chr3	101400000	1608	scWGS	1.36955867936568
chr3	101500000	1609	scWGS	0
chr3	101600000	1610	scWGS	-1.36955867936568
chr3	101800000	1611	scWGS	-1.36955867936568
chr3	105300000	1612	scWGS	-1.36955867936568
chr3	105400000	1613	scWGS	-1.36955867936568
chr3	105500000	1614	scWGS	-1.36955867936568
chr3	105600000	1615	scWGS	-1.36955867936568
chr3	105700000	1616	scWGS	-1.36955867936568
chr3	105800000	1617	scWGS	-1.36955867936568
chr3	107500000	1618	scWGS	-1.36955867936568
chr3	107600000	1619	scWGS	-1.36955867936568
chr3	107700000	1620	scWGS	-1.36955867936568
chr3	107800000	1621	scWGS	-1.36955867936568
chr3	108000000	1622	scWGS	-1.36955867936568
chr3	108100000	1623	scWGS	-1.36955867936568
chr3	108200000	1624	scWGS	-1.36955867936568
chr3	111700000	1625	scWGS	-1.36955867936568
chr3	111800000	1626	scWGS	-1.36955867936568
chr3	111900000	1627	scWGS	-1.36955867936568
chr3	112300000	1628	scWGS	-1.36955867936568
chr3	112500000	1629	scWGS	-1.36955867936568
chr3	112600000	1630	scWGS	-1.36955867936568
chr3	113000000	1631	scWGS	-1.36955867936568
chr3	113700000	1632	scWGS	-1.36955867936568
chr3	113800000	1633	scWGS	-1.36955867936568
chr3	114300000	1634	scWGS	-1.36955867936568
chr3	114400000	1635	scWGS	-1.36955867936568
chr3	114500000	1636	scWGS	-1.36955867936568
chr3	114600000	1637	scWGS	-1.36955867936568
chr3	114700000	1638	scWGS	-1.36955867936568
chr3	114800000	1639	scWGS	-1.36955867936568
chr3	114900000	1640	scWGS	-1.36955867936568
chr3	115000000	1641	scWGS	-1.36955867936568
chr3	115100000	1642	scWGS	-1.36955867936568
chr3	119200000	1643	scWGS	-1.36955867936568
chr3	119300000	1644	scWGS	0
chr3	119400000	1645	scWGS	0.684779339682842
chr3	119500000	1646	scWGS	0
chr3	119600000	1647	scWGS	0
chr3	120300000	1648	scWGS	0
chr3	120400000	1649	scWGS	0
chr3	120500000	1650	scWGS	0
chr3	120600000	1651	scWGS	0
chr3	121600000	1652	scWGS	0.684779339682842
chr3	121700000	1653	scWGS	0.684779339682842
chr3	121800000	1654	scWGS	0
chr3	122300000	1655	scWGS	0
chr3	122400000	1656	scWGS	0
chr3	122500000	1657	scWGS	0
chr3	122600000	1658	scWGS	0
chr3	122700000	1659	scWGS	0
chr3	123600000	1660	scWGS	0
chr3	123700000	1661	scWGS	0
chr3	123800000	1662	scWGS	0
chr3	123900000	1663	scWGS	0
chr3	124000000	1664	scWGS	0
chr3	124100000	1665	scWGS	0
chr3	124200000	1666	scWGS	0
chr3	124300000	1667	scWGS	0
chr3	124400000	1668	scWGS	0
chr3	124500000	1669	scWGS	0
chr3	124600000	1670	scWGS	0
chr3	124700000	1671	scWGS	0
chr3	125200000	1672	scWGS	0.456519559788557
chr3	125300000	1673	scWGS	0
chr3	125400000	1674	scWGS	0
chr3	125500000	1675	scWGS	0
chr3	126000000	1676	scWGS	0
chr3	126100000	1677	scWGS	0
chr3	126700000	1678	scWGS	0
chr3	126800000	1679	scWGS	0
chr3	126900000	1680	scWGS	0
chr3	127500000	1681	scWGS	0
chr3	127600000	1682	scWGS	0
chr3	127700000	1683	scWGS	0
chr3	127800000	1684	scWGS	0
chr3	128000000	1685	scWGS	0
chr3	128100000	1686	scWGS	0
chr3	128200000	1687	scWGS	0
chr3	128300000	1688	scWGS	0
chr3	128400000	1689	scWGS	1.36955867936568
chr3	128600000	1690	scWGS	1.36955867936568
chr3	128700000	1691	scWGS	1.36955867936568
chr3	128800000	1692	scWGS	1.36955867936568
chr3	128900000	1693	scWGS	0
chr3	129100000	1694	scWGS	-1.36955867936568
chr3	129200000	1695	scWGS	-1.36955867936568
chr3	129300000	1696	scWGS	-1.36955867936568
chr3	129400000	1697	scWGS	-0.684779339682842
chr3	129500000	1698	scWGS	0
chr3	129600000	1699	scWGS	0
chr3	130800000	1700	scWGS	0
chr3	130900000	1701	scWGS	0
chr3	131000000	1702	scWGS	0
chr3	131400000	1703	scWGS	0
chr3	131500000	1704	scWGS	0
chr3	132600000	1705	scWGS	0
chr3	133500000	1706	scWGS	1.36955867936568
chr3	133600000	1707	scWGS	1.36955867936568
chr3	133700000	1708	scWGS	1.36955867936568
chr3	133800000	1709	scWGS	1.36955867936568
chr3	133900000	1710	scWGS	1.36955867936568
chr3	134000000	1711	scWGS	1.36955867936568
chr3	134100000	1712	scWGS	1.36955867936568
chr3	134200000	1713	scWGS	1.36955867936568
chr3	134300000	1714	scWGS	1.36955867936568
chr3	135900000	1715	scWGS	1.36955867936568
chr3	136000000	1716	scWGS	1.36955867936568
chr3	136100000	1717	scWGS	1.36955867936568
chr3	136800000	1718	scWGS	1.36955867936568
chr3	136900000	1719	scWGS	1.36955867936568
chr3	138100000	1720	scWGS	0
chr3	138200000	1721	scWGS	-0.913039119577128
chr3	138600000	1722	scWGS	-1.36955867936568
chr3	138700000	1723	scWGS	-1.36955867936568
chr3	138800000	1724	scWGS	-1.36955867936568
chr3	139300000	1725	scWGS	-1.36955867936568
chr3	140900000	1726	scWGS	-1.36955867936568
chr3	141300000	1727	scWGS	-1.36955867936568
chr3	141400000	1728	scWGS	-1.36955867936568
chr3	141500000	1729	scWGS	-1.36955867936568
chr3	141600000	1730	scWGS	-1.36955867936568
chr3	141700000	1731	scWGS	-1.36955867936568
chr3	141800000	1732	scWGS	-1.36955867936568
chr3	141900000	1733	scWGS	-1.36955867936568
chr3	142300000	1734	scWGS	-1.36955867936568
chr3	142400000	1735	scWGS	0
chr3	143000000	1736	scWGS	-0.456519559788557
chr3	146000000	1737	scWGS	1.36955867936568
chr3	146100000	1738	scWGS	0
chr3	146200000	1739	scWGS	-1.36955867936568
chr3	146500000	1740	scWGS	1.36955867936568
chr3	148900000	1741	scWGS	1.36955867936568
chr3	149000000	1742	scWGS	1.36955867936568
chr3	149300000	1743	scWGS	1.36955867936568
chr3	149500000	1744	scWGS	1.36955867936568
chr3	149600000	1745	scWGS	1.36955867936568
chr3	149700000	1746	scWGS	1.36955867936568
chr3	149800000	1747	scWGS	0
chr3	149900000	1748	scWGS	-0.684779339682842
chr3	150400000	1749	scWGS	0
chr3	150500000	1750	scWGS	0
chr3	152200000	1751	scWGS	1.36955867936568
chr3	152300000	1752	scWGS	0
chr3	152400000	1753	scWGS	1.36955867936568
chr3	153100000	1754	scWGS	1.36955867936568
chr3	154100000	1755	scWGS	1.36955867936568
chr3	154200000	1756	scWGS	1.36955867936568
chr3	154300000	1757	scWGS	1.36955867936568
chr3	155800000	1758	scWGS	0
chr3	155900000	1759	scWGS	1.36955867936568
chr3	156500000	1760	scWGS	0
chr3	156600000	1761	scWGS	0
chr3	156700000	1762	scWGS	-0.684779339682842
chr3	157100000	1763	scWGS	-0.684779339682842
chr3	158100000	1764	scWGS	0
chr3	158200000	1765	scWGS	0
chr3	158300000	1766	scWGS	0
chr3	158400000	1767	scWGS	0
chr3	158500000	1768	scWGS	0
chr3	158600000	1769	scWGS	0
chr3	158800000	1770	scWGS	-0.684779339682842
chr3	160200000	1771	scWGS	0
chr3	160300000	1772	scWGS	0
chr3	160400000	1773	scWGS	-1.36955867936568
chr3	160500000	1774	scWGS	0
chr3	161100000	1775	scWGS	1.36955867936568
chr3	161200000	1776	scWGS	-0.456519559788557
chr3	167600000	1777	scWGS	-1.36955867936568
chr3	167700000	1778	scWGS	-0.684779339682842
chr3	168000000	1779	scWGS	0
chr3	169700000	1780	scWGS	0
chr3	169900000	1781	scWGS	0
chr3	170000000	1782	scWGS	0
chr3	170100000	1783	scWGS	0
chr3	170200000	1784	scWGS	0
chr3	170300000	1785	scWGS	0
chr3	170800000	1786	scWGS	-0.684779339682842
chr3	172000000	1787	scWGS	0
chr3	172100000	1788	scWGS	0
chr3	172200000	1789	scWGS	0
chr3	172300000	1790	scWGS	0
chr3	172400000	1791	scWGS	0
chr3	172500000	1792	scWGS	0
chr3	177000000	1793	scWGS	1.36955867936568
chr3	177100000	1794	scWGS	1.36955867936568
chr3	179000000	1795	scWGS	1.36955867936568
chr3	179300000	1796	scWGS	-0.456519559788557
chr3	179400000	1797	scWGS	-1.36955867936568
chr3	179500000	1798	scWGS	-1.36955867936568
chr3	179600000	1799	scWGS	-1.36955867936568
chr3	180600000	1800	scWGS	0
chr3	180900000	1801	scWGS	0.456519559788557
chr3	182700000	1802	scWGS	-1.36955867936568
chr3	182800000	1803	scWGS	-1.36955867936568
chr3	182900000	1804	scWGS	-0.913039119577128
chr3	183000000	1805	scWGS	0
chr3	183100000	1806	scWGS	0
chr3	183200000	1807	scWGS	0
chr3	183600000	1808	scWGS	0
chr3	183700000	1809	scWGS	0
chr3	183800000	1810	scWGS	-0.684779339682842
chr3	183900000	1811	scWGS	-1.36955867936568
chr3	184000000	1812	scWGS	0
chr3	184100000	1813	scWGS	1.36955867936568
chr3	184200000	1814	scWGS	0
chr3	184300000	1815	scWGS	0
chr3	184700000	1816	scWGS	1.36955867936568
chr3	184800000	1817	scWGS	0
chr3	184900000	1818	scWGS	-1.36955867936568
chr3	185000000	1819	scWGS	-0.684779339682842
chr3	185200000	1820	scWGS	0
chr3	185300000	1821	scWGS	0
chr3	185400000	1822	scWGS	0
chr3	185500000	1823	scWGS	0
chr3	185600000	1824	scWGS	0
chr3	185700000	1825	scWGS	0
chr3	185800000	1826	scWGS	0
chr3	185900000	1827	scWGS	0
chr3	186000000	1828	scWGS	0
chr3	186100000	1829	scWGS	0
chr3	186500000	1830	scWGS	-0.684779339682842
chr3	186700000	1831	scWGS	1.36955867936568
chr3	187700000	1832	scWGS	1.36955867936568
chr3	188100000	1833	scWGS	1.36955867936568
chr3	188200000	1834	scWGS	1.36955867936568
chr3	188300000	1835	scWGS	1.36955867936568
chr3	188400000	1836	scWGS	1.36955867936568
chr3	188500000	1837	scWGS	1.36955867936568
chr3	188600000	1838	scWGS	1.36955867936568
chr3	188700000	1839	scWGS	1.36955867936568
chr3	188800000	1840	scWGS	1.36955867936568
chr3	189900000	1841	scWGS	1.36955867936568
chr3	190000000	1842	scWGS	1.36955867936568
chr3	190100000	1843	scWGS	1.36955867936568
chr3	190500000	1844	scWGS	1.36955867936568
chr3	190600000	1845	scWGS	1.36955867936568
chr3	191300000	1846	scWGS	1.36955867936568
chr3	193500000	1847	scWGS	1.36955867936568
chr3	193600000	1848	scWGS	1.36955867936568
chr3	194100000	1849	scWGS	1.36955867936568
chr3	194400000	1850	scWGS	0
chr3	194600000	1851	scWGS	-1.36955867936568
chr3	195000000	1852	scWGS	-1.36955867936568
chr3	195100000	1853	scWGS	-1.36955867936568
chr3	195200000	1854	scWGS	-1.36955867936568
chr3	195300000	1855	scWGS	-1.36955867936568
chr3	195400000	1856	scWGS	-1.36955867936568
chr3	195500000	1857	scWGS	-1.36955867936568
chr3	196000000	1858	scWGS	-1.36955867936568
chr3	196200000	1859	scWGS	-1.36955867936568
chr3	196300000	1860	scWGS	-1.36955867936568
chr3	196400000	1861	scWGS	-1.36955867936568
chr3	196500000	1862	scWGS	-1.36955867936568
chr3	196700000	1863	scWGS	0
chr3	196900000	1864	scWGS	0
chr3	197700000	1865	scWGS	0
chr3	197800000	1866	scWGS	0
chr3	197900000	1867	scWGS	0
chr4	0	1868	scWGS	1.36955867936568
chr4	400000	1869	scWGS	1.36955867936568
chr4	500000	1870	scWGS	1.36955867936568
chr4	600000	1871	scWGS	0.684779339682842
chr4	700000	1872	scWGS	0
chr4	900000	1873	scWGS	1.36955867936568
chr4	1100000	1874	scWGS	1.36955867936568
chr4	1200000	1875	scWGS	1.36955867936568
chr4	1700000	1876	scWGS	1.36955867936568
chr4	1800000	1877	scWGS	1.36955867936568
chr4	1900000	1878	scWGS	1.36955867936568
chr4	2000000	1879	scWGS	1.36955867936568
chr4	2400000	1880	scWGS	-1.36955867936568
chr4	2500000	1881	scWGS	-1.36955867936568
chr4	2600000	1882	scWGS	-1.36955867936568
chr4	2700000	1883	scWGS	-1.36955867936568
chr4	2800000	1884	scWGS	0
chr4	2900000	1885	scWGS	1.36955867936568
chr4	3500000	1886	scWGS	1.36955867936568
chr4	4200000	1887	scWGS	0
chr4	4300000	1888	scWGS	1.36955867936568
chr4	4400000	1889	scWGS	0
chr4	4500000	1890	scWGS	-1.36955867936568
chr4	5000000	1891	scWGS	1.36955867936568
chr4	6600000	1892	scWGS	-1.36955867936568
chr4	6700000	1893	scWGS	-1.36955867936568
chr4	6800000	1894	scWGS	-1.36955867936568
chr4	7000000	1895	scWGS	-1.36955867936568
chr4	7700000	1896	scWGS	-1.36955867936568
chr4	7800000	1897	scWGS	-1.36955867936568
chr4	7900000	1898	scWGS	-1.36955867936568
chr4	10000000	1899	scWGS	0
chr4	10100000	1900	scWGS	0
chr4	10400000	1901	scWGS	0
chr4	13300000	1902	scWGS	-1.36955867936568
chr4	13400000	1903	scWGS	-1.36955867936568
chr4	13500000	1904	scWGS	0
chr4	13600000	1905	scWGS	0
chr4	15000000	1906	scWGS	-0.684779339682842
chr4	15600000	1907	scWGS	0
chr4	17400000	1908	scWGS	0
chr4	17500000	1909	scWGS	0
chr4	17600000	1910	scWGS	-0.913039119577128
chr4	17800000	1911	scWGS	-1.36955867936568
chr4	17900000	1912	scWGS	-1.36955867936568
chr4	18000000	1913	scWGS	-1.36955867936568
chr4	20600000	1914	scWGS	-1.36955867936568
chr4	20700000	1915	scWGS	-1.36955867936568
chr4	24500000	1916	scWGS	1.36955867936568
chr4	24800000	1917	scWGS	1.36955867936568
chr4	25900000	1918	scWGS	-1.36955867936568
chr4	26100000	1919	scWGS	-1.36955867936568
chr4	26200000	1920	scWGS	-1.36955867936568
chr4	26300000	1921	scWGS	-1.36955867936568
chr4	26400000	1922	scWGS	-1.36955867936568
chr4	26800000	1923	scWGS	-1.36955867936568
chr4	26900000	1924	scWGS	-1.36955867936568
chr4	27000000	1925	scWGS	-1.36955867936568
chr4	36000000	1926	scWGS	-1.36955867936568
chr4	36100000	1927	scWGS	-1.36955867936568
chr4	36200000	1928	scWGS	-1.36955867936568
chr4	37800000	1929	scWGS	0
chr4	37900000	1930	scWGS	0
chr4	38000000	1931	scWGS	0
chr4	38100000	1932	scWGS	0
chr4	38600000	1933	scWGS	0
chr4	38700000	1934	scWGS	1.36955867936568
chr4	38800000	1935	scWGS	0.456519559788557
chr4	38900000	1936	scWGS	-1.36955867936568
chr4	39000000	1937	scWGS	-1.36955867936568
chr4	39100000	1938	scWGS	0
chr4	39200000	1939	scWGS	1.36955867936568
chr4	39300000	1940	scWGS	1.36955867936568
chr4	39400000	1941	scWGS	0.342389669841421
chr4	39500000	1942	scWGS	0
chr4	39600000	1943	scWGS	0
chr4	39700000	1944	scWGS	0
chr4	40000000	1945	scWGS	0
chr4	40100000	1946	scWGS	0.684779339682842
chr4	41300000	1947	scWGS	-1.36955867936568
chr4	41400000	1948	scWGS	-1.36955867936568
chr4	41500000	1949	scWGS	-1.36955867936568
chr4	41600000	1950	scWGS	-1.36955867936568
chr4	41700000	1951	scWGS	-1.36955867936568
chr4	41900000	1952	scWGS	-1.36955867936568
chr4	42000000	1953	scWGS	-1.36955867936568
chr4	44600000	1954	scWGS	-1.36955867936568
chr4	44700000	1955	scWGS	-1.36955867936568
chr4	47400000	1956	scWGS	-1.36955867936568
chr4	47500000	1957	scWGS	1.36955867936568
chr4	48300000	1958	scWGS	0
chr4	48400000	1959	scWGS	0
chr4	48500000	1960	scWGS	-0.684779339682842
chr4	48600000	1961	scWGS	-1.36955867936568
chr4	48700000	1962	scWGS	-1.36955867936568
chr4	48800000	1963	scWGS	-1.36955867936568
chr4	48900000	1964	scWGS	-1.36955867936568
chr4	51800000	1965	scWGS	-1.36955867936568
chr4	51900000	1966	scWGS	0
chr4	52000000	1967	scWGS	0.684779339682842
chr4	52500000	1968	scWGS	0
chr4	52600000	1969	scWGS	0
chr4	53300000	1970	scWGS	0.684779339682842
chr4	53400000	1971	scWGS	0
chr4	54000000	1972	scWGS	-1.36955867936568
chr4	55300000	1973	scWGS	1.36955867936568
chr4	55400000	1974	scWGS	1.36955867936568
chr4	55800000	1975	scWGS	0
chr4	55900000	1976	scWGS	0
chr4	56400000	1977	scWGS	0
chr4	56500000	1978	scWGS	0
chr4	56600000	1979	scWGS	0
chr4	56900000	1980	scWGS	0
chr4	57000000	1981	scWGS	0
chr4	57100000	1982	scWGS	0
chr4	67400000	1983	scWGS	-1.36955867936568
chr4	67500000	1984	scWGS	-1.36955867936568
chr4	67600000	1985	scWGS	-1.36955867936568
chr4	67700000	1986	scWGS	0
chr4	68300000	1987	scWGS	-1.36955867936568
chr4	70600000	1988	scWGS	1.36955867936568
chr4	70700000	1989	scWGS	0
chr4	70800000	1990	scWGS	-0.684779339682842
chr4	70900000	1991	scWGS	0
chr4	71000000	1992	scWGS	0
chr4	73000000	1993	scWGS	0
chr4	73100000	1994	scWGS	0
chr4	73200000	1995	scWGS	0
chr4	74000000	1996	scWGS	0
chr4	74300000	1997	scWGS	0
chr4	75400000	1998	scWGS	0
chr4	75500000	1999	scWGS	0
[truncated: 64,106 more rows]
