# Supplementary material for: Benchmarking scRNA-seq copy number variation callers
Source: Nat Commun. 2025 Oct 2;16:8777. doi: 10.1038/s41467-025-62359-9 (PMC12491403; doi:10.1038/s41467-025-62359-9)
Supplement: Supplementary file 11 — Source Data [file 41467_2025_62359_MOESM11_ESM.zip › figure_source_data/figure_3B_karyogram_Tcell_refMono.tsv]

chr	start	counted_pos	variable	value
chr1	900000	1	InferCNV (CNV)	0
chr1	1000000	2	InferCNV (CNV)	0
chr1	1200000	3	InferCNV (CNV)	0
chr1	1300000	4	InferCNV (CNV)	0
chr1	1400000	5	InferCNV (CNV)	0
chr1	1500000	6	InferCNV (CNV)	0
chr1	1700000	7	InferCNV (CNV)	0
chr1	1800000	8	InferCNV (CNV)	0
chr1	2200000	9	InferCNV (CNV)	0
chr1	2300000	10	InferCNV (CNV)	0
chr1	2400000	11	InferCNV (CNV)	0
chr1	3800000	12	InferCNV (CNV)	0
chr1	5900000	13	InferCNV (CNV)	0
chr1	6000000	14	InferCNV (CNV)	0
chr1	6100000	15	InferCNV (CNV)	0
chr1	6200000	16	InferCNV (CNV)	0
chr1	6500000	17	InferCNV (CNV)	0
chr1	6600000	18	InferCNV (CNV)	0
chr1	6700000	19	InferCNV (CNV)	0
chr1	6800000	20	InferCNV (CNV)	0
chr1	6900000	21	InferCNV (CNV)	0
chr1	7000000	22	InferCNV (CNV)	0
chr1	7100000	23	InferCNV (CNV)	0
chr1	7200000	24	InferCNV (CNV)	0
chr1	7300000	25	InferCNV (CNV)	0
chr1	7400000	26	InferCNV (CNV)	0
chr1	7500000	27	InferCNV (CNV)	0
chr1	7600000	28	InferCNV (CNV)	0
chr1	7700000	29	InferCNV (CNV)	0
chr1	7900000	30	InferCNV (CNV)	0
chr1	8300000	31	InferCNV (CNV)	0
chr1	8400000	32	InferCNV (CNV)	0
chr1	8500000	33	InferCNV (CNV)	0
chr1	8600000	34	InferCNV (CNV)	0
chr1	8700000	35	InferCNV (CNV)	0
chr1	8800000	36	InferCNV (CNV)	0
chr1	9200000	37	InferCNV (CNV)	0
chr1	9500000	38	InferCNV (CNV)	0
chr1	9600000	39	InferCNV (CNV)	0
chr1	9700000	40	InferCNV (CNV)	0
chr1	9800000	41	InferCNV (CNV)	0
chr1	9900000	42	InferCNV (CNV)	0
chr1	10000000	43	InferCNV (CNV)	0
chr1	10100000	44	InferCNV (CNV)	0
chr1	10200000	45	InferCNV (CNV)	0
chr1	10300000	46	InferCNV (CNV)	0
chr1	10400000	47	InferCNV (CNV)	0
chr1	10500000	48	InferCNV (CNV)	0
chr1	10600000	49	InferCNV (CNV)	0
chr1	11000000	50	InferCNV (CNV)	0
chr1	11700000	51	InferCNV (CNV)	0
chr1	11800000	52	InferCNV (CNV)	0
chr1	12100000	53	InferCNV (CNV)	0
chr1	12200000	54	InferCNV (CNV)	0
chr1	12300000	55	InferCNV (CNV)	0
chr1	12400000	56	InferCNV (CNV)	0
chr1	12500000	57	InferCNV (CNV)	0
chr1	13700000	58	InferCNV (CNV)	0
chr1	13800000	59	InferCNV (CNV)	0
chr1	15400000	60	InferCNV (CNV)	0
chr1	15500000	61	InferCNV (CNV)	0
chr1	15600000	62	InferCNV (CNV)	0
chr1	15700000	63	InferCNV (CNV)	0
chr1	15800000	64	InferCNV (CNV)	0
chr1	15900000	65	InferCNV (CNV)	0
chr1	17000000	66	InferCNV (CNV)	0
chr1	17500000	67	InferCNV (CNV)	0
chr1	17600000	68	InferCNV (CNV)	0
chr1	18900000	69	InferCNV (CNV)	0
chr1	19000000	70	InferCNV (CNV)	0
chr1	19100000	71	InferCNV (CNV)	0
chr1	19200000	72	InferCNV (CNV)	0
chr1	19300000	73	InferCNV (CNV)	0
chr1	19400000	74	InferCNV (CNV)	0
chr1	19600000	75	InferCNV (CNV)	0
chr1	19700000	76	InferCNV (CNV)	0
chr1	20500000	77	InferCNV (CNV)	0
chr1	20600000	78	InferCNV (CNV)	0
chr1	20700000	79	InferCNV (CNV)	0.267868269992457
chr1	20800000	80	InferCNV (CNV)	0.267868269992457
chr1	20900000	81	InferCNV (CNV)	0.267868269992457
chr1	21000000	82	InferCNV (CNV)	0.267868269992457
chr1	21100000	83	InferCNV (CNV)	0.267868269992457
chr1	21200000	84	InferCNV (CNV)	0.68184650543535
chr1	21300000	85	InferCNV (CNV)	0.68184650543535
chr1	21600000	86	InferCNV (CNV)	0.68184650543535
chr1	21700000	87	InferCNV (CNV)	0.68184650543535
chr1	22000000	88	InferCNV (CNV)	1.08190950607342
chr1	22400000	89	InferCNV (CNV)	1.08190950607342
chr1	22500000	90	InferCNV (CNV)	1.08190950607342
chr1	23000000	91	InferCNV (CNV)	1.25353073533265
chr1	23100000	92	InferCNV (CNV)	1.33934134996228
chr1	23600000	93	InferCNV (CNV)	1.33934134996228
chr1	23800000	94	InferCNV (CNV)	1.33934134996228
chr1	23900000	95	InferCNV (CNV)	1.33934134996228
chr1	24400000	96	InferCNV (CNV)	1.33934134996228
chr1	24500000	97	InferCNV (CNV)	1.33934134996228
chr1	24600000	98	InferCNV (CNV)	1.33934134996228
chr1	24700000	99	InferCNV (CNV)	1.33934134996228
chr1	24800000	100	InferCNV (CNV)	1.33934134996228
chr1	24900000	101	InferCNV (CNV)	1.33934134996228
chr1	25200000	102	InferCNV (CNV)	1.33934134996228
chr1	25300000	103	InferCNV (CNV)	1.33934134996228
chr1	25600000	104	InferCNV (CNV)	1.33934134996228
chr1	25700000	105	InferCNV (CNV)	1.33934134996228
chr1	26200000	106	InferCNV (CNV)	1.33934134996228
chr1	26300000	107	InferCNV (CNV)	1.33934134996228
chr1	26400000	108	InferCNV (CNV)	1.33934134996228
chr1	26600000	109	InferCNV (CNV)	1.33934134996228
chr1	26700000	110	InferCNV (CNV)	1.33934134996228
chr1	27000000	111	InferCNV (CNV)	1.33934134996228
chr1	27100000	112	InferCNV (CNV)	1.33934134996228
chr1	27200000	113	InferCNV (CNV)	1.33934134996228
chr1	27300000	114	InferCNV (CNV)	1.21062542801786
chr1	27400000	115	InferCNV (CNV)	1.08190950607342
chr1	27600000	116	InferCNV (CNV)	1.08190950607342
chr1	27700000	117	InferCNV (CNV)	0.991460479842204
chr1	27800000	118	InferCNV (CNV)	0.991460479842204
chr1	27900000	119	InferCNV (CNV)	0.715474989546948
chr1	28000000	120	InferCNV (CNV)	0.577482244399328
chr1	28100000	121	InferCNV (CNV)	0.309613974406872
chr1	28200000	122	InferCNV (CNV)	0.309613974406872
chr1	28300000	123	InferCNV (CNV)	0.309613974406872
chr1	28400000	124	InferCNV (CNV)	0.309613974406872
chr1	28500000	125	InferCNV (CNV)	0.154806987203436
chr1	28700000	126	InferCNV (CNV)	0
chr1	28800000	127	InferCNV (CNV)	0
chr1	28900000	128	InferCNV (CNV)	0
chr1	29000000	129	InferCNV (CNV)	0
chr1	29100000	130	InferCNV (CNV)	0
chr1	30700000	131	InferCNV (CNV)	0
chr1	30900000	132	InferCNV (CNV)	0
chr1	31000000	133	InferCNV (CNV)	0
chr1	31200000	134	InferCNV (CNV)	0
chr1	31300000	135	InferCNV (CNV)	0
chr1	31900000	136	InferCNV (CNV)	0
chr1	32100000	137	InferCNV (CNV)	0
chr1	32200000	138	InferCNV (CNV)	0
chr1	32300000	139	InferCNV (CNV)	0
chr1	32600000	140	InferCNV (CNV)	0
chr1	32700000	141	InferCNV (CNV)	0
chr1	32800000	142	InferCNV (CNV)	0
chr1	32900000	143	InferCNV (CNV)	0
chr1	33000000	144	InferCNV (CNV)	0
chr1	33300000	145	InferCNV (CNV)	0
chr1	34900000	146	InferCNV (CNV)	0
chr1	35000000	147	InferCNV (CNV)	0
chr1	35100000	148	InferCNV (CNV)	0
chr1	35200000	149	InferCNV (CNV)	0
chr1	35300000	150	InferCNV (CNV)	0
chr1	35400000	151	InferCNV (CNV)	0
chr1	35500000	152	InferCNV (CNV)	0
chr1	35800000	153	InferCNV (CNV)	0
chr1	35900000	154	InferCNV (CNV)	0
chr1	36000000	155	InferCNV (CNV)	0
chr1	36100000	156	InferCNV (CNV)	0
chr1	36200000	157	InferCNV (CNV)	0
chr1	36300000	158	InferCNV (CNV)	0
chr1	36400000	159	InferCNV (CNV)	0
chr1	37500000	160	InferCNV (CNV)	0
chr1	37800000	161	InferCNV (CNV)	0
chr1	37900000	162	InferCNV (CNV)	0
chr1	38900000	163	InferCNV (CNV)	0
chr1	39000000	164	InferCNV (CNV)	0
chr1	39500000	165	InferCNV (CNV)	0
chr1	39800000	166	InferCNV (CNV)	0
chr1	40000000	167	InferCNV (CNV)	0
chr1	40100000	168	InferCNV (CNV)	0
chr1	40200000	169	InferCNV (CNV)	0
chr1	40300000	170	InferCNV (CNV)	0
chr1	40400000	171	InferCNV (CNV)	0
chr1	40600000	172	InferCNV (CNV)	0
chr1	40700000	173	InferCNV (CNV)	0
chr1	41000000	174	InferCNV (CNV)	0
chr1	41100000	175	InferCNV (CNV)	0
chr1	41200000	176	InferCNV (CNV)	0
chr1	41500000	177	InferCNV (CNV)	0
chr1	41600000	178	InferCNV (CNV)	0
chr1	41700000	179	InferCNV (CNV)	0
chr1	41800000	180	InferCNV (CNV)	0
chr1	41900000	181	InferCNV (CNV)	0
chr1	42100000	182	InferCNV (CNV)	0
chr1	42200000	183	InferCNV (CNV)	0
chr1	42300000	184	InferCNV (CNV)	0
chr1	42600000	185	InferCNV (CNV)	0
chr1	42700000	186	InferCNV (CNV)	0
chr1	43300000	187	InferCNV (CNV)	0
chr1	43400000	188	InferCNV (CNV)	0
chr1	43700000	189	InferCNV (CNV)	0
chr1	43800000	190	InferCNV (CNV)	0
chr1	43900000	191	InferCNV (CNV)	0
chr1	44200000	192	InferCNV (CNV)	0
chr1	44300000	193	InferCNV (CNV)	0
chr1	44700000	194	InferCNV (CNV)	0
chr1	44800000	195	InferCNV (CNV)	0
chr1	44900000	196	InferCNV (CNV)	0
chr1	45300000	197	InferCNV (CNV)	0
chr1	45400000	198	InferCNV (CNV)	0
chr1	45500000	199	InferCNV (CNV)	0
chr1	45600000	200	InferCNV (CNV)	0
chr1	45700000	201	InferCNV (CNV)	0
chr1	45800000	202	InferCNV (CNV)	0
chr1	45900000	203	InferCNV (CNV)	0
chr1	46000000	204	InferCNV (CNV)	0
chr1	46300000	205	InferCNV (CNV)	0
chr1	46500000	206	InferCNV (CNV)	0
chr1	46600000	207	InferCNV (CNV)	0
chr1	46700000	208	InferCNV (CNV)	0
chr1	47300000	209	InferCNV (CNV)	0
chr1	48200000	210	InferCNV (CNV)	0
chr1	48300000	211	InferCNV (CNV)	0
chr1	48400000	212	InferCNV (CNV)	0
chr1	50400000	213	InferCNV (CNV)	0
chr1	50500000	214	InferCNV (CNV)	0
chr1	50600000	215	InferCNV (CNV)	0
chr1	50700000	216	InferCNV (CNV)	0
chr1	50800000	217	InferCNV (CNV)	0
chr1	50900000	218	InferCNV (CNV)	0
chr1	51200000	219	InferCNV (CNV)	0
chr1	51300000	220	InferCNV (CNV)	0
chr1	51400000	221	InferCNV (CNV)	0
chr1	51500000	222	InferCNV (CNV)	0
chr1	51600000	223	InferCNV (CNV)	0
chr1	51700000	224	InferCNV (CNV)	0
chr1	51800000	225	InferCNV (CNV)	0
chr1	52000000	226	InferCNV (CNV)	0
chr1	52700000	227	InferCNV (CNV)	0
chr1	52800000	228	InferCNV (CNV)	0
chr1	52900000	229	InferCNV (CNV)	0
chr1	53000000	230	InferCNV (CNV)	0
chr1	54000000	231	InferCNV (CNV)	0
chr1	54200000	232	InferCNV (CNV)	0
chr1	54300000	233	InferCNV (CNV)	0
chr1	54400000	234	InferCNV (CNV)	0
chr1	55000000	235	InferCNV (CNV)	0
chr1	55100000	236	InferCNV (CNV)	0
chr1	55200000	237	InferCNV (CNV)	0
chr1	58600000	238	InferCNV (CNV)	0
chr1	58700000	239	InferCNV (CNV)	0
chr1	61000000	240	InferCNV (CNV)	0
chr1	61100000	241	InferCNV (CNV)	0
chr1	61200000	242	InferCNV (CNV)	0
chr1	61300000	243	InferCNV (CNV)	0
chr1	61400000	244	InferCNV (CNV)	0
chr1	61600000	245	InferCNV (CNV)	0
chr1	61700000	246	InferCNV (CNV)	0
chr1	61800000	247	InferCNV (CNV)	0
chr1	61900000	248	InferCNV (CNV)	0
chr1	62000000	249	InferCNV (CNV)	0
chr1	62100000	250	InferCNV (CNV)	0
chr1	62700000	251	InferCNV (CNV)	0
chr1	62800000	252	InferCNV (CNV)	0
chr1	64800000	253	InferCNV (CNV)	0
chr1	64900000	254	InferCNV (CNV)	0
chr1	65400000	255	InferCNV (CNV)	0
chr1	65700000	256	InferCNV (CNV)	0
chr1	65800000	257	InferCNV (CNV)	0
chr1	65900000	258	InferCNV (CNV)	0
chr1	66000000	259	InferCNV (CNV)	0
chr1	66100000	260	InferCNV (CNV)	0
chr1	66200000	261	InferCNV (CNV)	0
chr1	66300000	262	InferCNV (CNV)	0
chr1	66900000	263	InferCNV (CNV)	0
chr1	67400000	264	InferCNV (CNV)	0
chr1	70100000	265	InferCNV (CNV)	0
chr1	70200000	266	InferCNV (CNV)	0
chr1	70300000	267	InferCNV (CNV)	0
chr1	71000000	268	InferCNV (CNV)	0
chr1	71300000	269	InferCNV (CNV)	0
chr1	71400000	270	InferCNV (CNV)	0
chr1	71500000	271	InferCNV (CNV)	0
chr1	71600000	272	InferCNV (CNV)	0
chr1	71700000	273	InferCNV (CNV)	0
chr1	71800000	274	InferCNV (CNV)	0
chr1	71900000	275	InferCNV (CNV)	0
chr1	72000000	276	InferCNV (CNV)	0
chr1	72100000	277	InferCNV (CNV)	0
chr1	72200000	278	InferCNV (CNV)	0
chr1	76000000	279	InferCNV (CNV)	0
chr1	76100000	280	InferCNV (CNV)	0
chr1	76200000	281	InferCNV (CNV)	0
chr1	76300000	282	InferCNV (CNV)	0
chr1	76400000	283	InferCNV (CNV)	0
chr1	76500000	284	InferCNV (CNV)	0
chr1	76600000	285	InferCNV (CNV)	0
chr1	77200000	286	InferCNV (CNV)	0
chr1	77300000	287	InferCNV (CNV)	0
chr1	77400000	288	InferCNV (CNV)	0
chr1	77500000	289	InferCNV (CNV)	0
chr1	77700000	290	InferCNV (CNV)	0
chr1	77800000	291	InferCNV (CNV)	0
chr1	77900000	292	InferCNV (CNV)	0
chr1	78600000	293	InferCNV (CNV)	0
chr1	84000000	294	InferCNV (CNV)	0
chr1	84100000	295	InferCNV (CNV)	0
chr1	84200000	296	InferCNV (CNV)	0
chr1	84400000	297	InferCNV (CNV)	0
chr1	84500000	298	InferCNV (CNV)	0
chr1	85200000	299	InferCNV (CNV)	0
chr1	86300000	300	InferCNV (CNV)	0
chr1	86700000	301	InferCNV (CNV)	0
chr1	86900000	302	InferCNV (CNV)	0
chr1	87000000	303	InferCNV (CNV)	0
chr1	87100000	304	InferCNV (CNV)	0
chr1	87300000	305	InferCNV (CNV)	0
chr1	88800000	306	InferCNV (CNV)	0
chr1	89000000	307	InferCNV (CNV)	0
chr1	89100000	308	InferCNV (CNV)	-0.0104364261035949
chr1	89200000	309	InferCNV (CNV)	-0.0208728522072079
chr1	89500000	310	InferCNV (CNV)	-0.0208728522072079
chr1	89600000	311	InferCNV (CNV)	-0.0208728522072079
chr1	89700000	312	InferCNV (CNV)	-0.0208728522072079
chr1	89800000	313	InferCNV (CNV)	-0.0208728522072079
chr1	89900000	314	InferCNV (CNV)	-0.0208728522072079
chr1	90000000	315	InferCNV (CNV)	-0.0208728522072079
chr1	90900000	316	InferCNV (CNV)	-0.0208728522072079
chr1	91000000	317	InferCNV (CNV)	-0.0208728522072079
chr1	92200000	318	InferCNV (CNV)	-0.0208728522072079
chr1	92300000	319	InferCNV (CNV)	-0.0208728522072079
chr1	92400000	320	InferCNV (CNV)	-0.0208728522072079
chr1	92800000	321	InferCNV (CNV)	-0.0208728522072079
chr1	93000000	322	InferCNV (CNV)	-0.0208728522072079
chr1	93100000	323	InferCNV (CNV)	-0.0208728522072079
chr1	93200000	324	InferCNV (CNV)	-0.0208728522072079
chr1	93800000	325	InferCNV (CNV)	-0.0208728522072079
chr1	94400000	326	InferCNV (CNV)	-0.0208728522072079
chr1	94500000	327	InferCNV (CNV)	-0.0208728522072079
chr1	96700000	328	InferCNV (CNV)	-0.0208728522072079
chr1	96800000	329	InferCNV (CNV)	-0.0208728522072079
chr1	97000000	330	InferCNV (CNV)	-0.0208728522072079
chr1	97100000	331	InferCNV (CNV)	-0.0208728522072079
chr1	97200000	332	InferCNV (CNV)	-0.0208728522072079
chr1	97300000	333	InferCNV (CNV)	-0.0208728522072079
chr1	97400000	334	InferCNV (CNV)	-0.0208728522072079
chr1	97500000	335	InferCNV (CNV)	-0.0208728522072079
chr1	97600000	336	InferCNV (CNV)	-0.0208728522072079
chr1	97700000	337	InferCNV (CNV)	-0.0208728522072079
chr1	97800000	338	InferCNV (CNV)	-0.0208728522072079
chr1	97900000	339	InferCNV (CNV)	-0.0208728522072079
chr1	99900000	340	InferCNV (CNV)	-0.0208728522072079
chr1	100000000	341	InferCNV (CNV)	-0.0208728522072079
chr1	100200000	342	InferCNV (CNV)	-0.0208728522072079
chr1	100800000	343	InferCNV (CNV)	-0.0208728522072079
chr1	100900000	344	InferCNV (CNV)	-0.0208728522072079
chr1	103500000	345	InferCNV (CNV)	-0.0208728522072079
chr1	107500000	346	InferCNV (CNV)	-0.0208728522072079
chr1	107600000	347	InferCNV (CNV)	-0.0208728522072079
chr1	107700000	348	InferCNV (CNV)	-0.0208728522072079
chr1	107800000	349	InferCNV (CNV)	-0.0208728522072079
chr1	107900000	350	InferCNV (CNV)	-0.0208728522072079
chr1	108600000	351	InferCNV (CNV)	-0.0208728522072079
chr1	108700000	352	InferCNV (CNV)	-0.0208728522072079
chr1	108800000	353	InferCNV (CNV)	-0.0208728522072079
chr1	109000000	354	InferCNV (CNV)	-0.0208728522072079
chr1	109300000	355	InferCNV (CNV)	-0.0208728522072079
chr1	109900000	356	InferCNV (CNV)	-0.0208728522072079
chr1	110000000	357	InferCNV (CNV)	-0.0208728522072079
chr1	110800000	358	InferCNV (CNV)	-0.0208728522072079
chr1	111100000	359	InferCNV (CNV)	-0.0208728522072079
chr1	111400000	360	InferCNV (CNV)	-0.0208728522072079
chr1	111500000	361	InferCNV (CNV)	-0.0208728522072079
chr1	111600000	362	InferCNV (CNV)	-0.0208728522072079
chr1	111700000	363	InferCNV (CNV)	-0.0208728522072079
chr1	112600000	364	InferCNV (CNV)	-0.0208728522072079
chr1	113000000	365	InferCNV (CNV)	-0.0208728522072079
chr1	113100000	366	InferCNV (CNV)	-0.0208728522072079
chr1	113600000	367	InferCNV (CNV)	-0.0208728522072079
chr1	113700000	368	InferCNV (CNV)	-0.0104364261035949
chr1	113800000	369	InferCNV (CNV)	0
chr1	113900000	370	InferCNV (CNV)	0
chr1	114300000	371	InferCNV (CNV)	0
chr1	114400000	372	InferCNV (CNV)	0
chr1	114500000	373	InferCNV (CNV)	0
chr1	114700000	374	InferCNV (CNV)	0
chr1	115900000	375	InferCNV (CNV)	0
chr1	116000000	376	InferCNV (CNV)	0
chr1	116300000	377	InferCNV (CNV)	0
chr1	116400000	378	InferCNV (CNV)	0
chr1	116500000	379	InferCNV (CNV)	0
chr1	116700000	380	InferCNV (CNV)	-0.413978235442894
chr1	117300000	381	InferCNV (CNV)	-0.413978235442894
chr1	117400000	382	InferCNV (CNV)	-0.413978235442894
chr1	117500000	383	InferCNV (CNV)	-0.413978235442894
chr1	117800000	384	InferCNV (CNV)	-0.413978235442894
chr1	117900000	385	InferCNV (CNV)	-0.413978235442894
chr1	120100000	386	InferCNV (CNV)	-0.789689575172564
chr1	121000000	387	InferCNV (CNV)	-1.36021420216949
chr1	121100000	388	InferCNV (CNV)	-1.4054387152851
chr1	121200000	389	InferCNV (CNV)	-1.4054387152851
chr1	121300000	390	InferCNV (CNV)	-1.4054387152851
chr1	144800000	391	InferCNV (CNV)	-1.71505268969195
chr1	144900000	392	InferCNV (CNV)	-1.71505268969195
chr1	145000000	393	InferCNV (CNV)	-1.71505268969195
chr1	145700000	394	InferCNV (CNV)	-1.71505268969195
chr1	145800000	395	InferCNV (CNV)	-1.71505268969195
chr1	145900000	396	InferCNV (CNV)	-1.71505268969195
chr1	146000000	397	InferCNV (CNV)	-1.71505268969195
chr1	146100000	398	InferCNV (CNV)	-1.71505268969195
chr1	146900000	399	InferCNV (CNV)	-1.71505268969195
chr1	148100000	400	InferCNV (CNV)	-1.71505268969195
chr1	148400000	401	InferCNV (CNV)	-1.71505268969195
chr1	148500000	402	InferCNV (CNV)	-1.71505268969195
chr1	149000000	403	InferCNV (CNV)	-1.71505268969195
chr1	149300000	404	InferCNV (CNV)	-1.71505268969195
chr1	149400000	405	InferCNV (CNV)	-1.71505268969195
chr1	149500000	406	InferCNV (CNV)	-1.71505268969195
chr1	149700000	407	InferCNV (CNV)	-1.71505268969195
chr1	150000000	408	InferCNV (CNV)	-1.71505268969195
chr1	150100000	409	InferCNV (CNV)	-1.71505268969195
chr1	150200000	410	InferCNV (CNV)	-1.71505268969195
chr1	150300000	411	InferCNV (CNV)	-1.71505268969195
chr1	150400000	412	InferCNV (CNV)	-1.71505268969195
chr1	150500000	413	InferCNV (CNV)	-1.71505268969195
chr1	150700000	414	InferCNV (CNV)	-1.71505268969195
chr1	150800000	415	InferCNV (CNV)	-1.71505268969195
chr1	150900000	416	InferCNV (CNV)	-1.71505268969195
chr1	151000000	417	InferCNV (CNV)	-1.71505268969195
chr1	151100000	418	InferCNV (CNV)	-1.71505268969195
chr1	151200000	419	InferCNV (CNV)	-1.71505268969195
chr1	151300000	420	InferCNV (CNV)	-1.71505268969195
chr1	151600000	421	InferCNV (CNV)	-1.71505268969195
chr1	151900000	422	InferCNV (CNV)	-1.71505268969195
chr1	152000000	423	InferCNV (CNV)	-1.71505268969195
chr1	153300000	424	InferCNV (CNV)	-1.71505268969195
chr1	153500000	425	InferCNV (CNV)	-1.35325658476709
chr1	153600000	426	InferCNV (CNV)	-0.991460479842204
chr1	153900000	427	InferCNV (CNV)	-0.643579609722126
chr1	154100000	428	InferCNV (CNV)	-0.643579609722126
chr1	154200000	429	InferCNV (CNV)	-0.393105383235686
chr1	154400000	430	InferCNV (CNV)	0
chr1	154500000	431	InferCNV (CNV)	0
chr1	154600000	432	InferCNV (CNV)	0
chr1	155100000	433	InferCNV (CNV)	0
chr1	155200000	434	InferCNV (CNV)	0
chr1	155300000	435	InferCNV (CNV)	0
chr1	155400000	436	InferCNV (CNV)	0
chr1	155500000	437	InferCNV (CNV)	0
chr1	155600000	438	InferCNV (CNV)	0
chr1	155700000	439	InferCNV (CNV)	0
chr1	155800000	440	InferCNV (CNV)	0
chr1	156000000	441	InferCNV (CNV)	0
chr1	156100000	442	InferCNV (CNV)	0
chr1	156200000	443	InferCNV (CNV)	0
chr1	156300000	444	InferCNV (CNV)	0
chr1	156500000	445	InferCNV (CNV)	0
chr1	157100000	446	InferCNV (CNV)	0
chr1	158100000	447	InferCNV (CNV)	0
chr1	158800000	448	InferCNV (CNV)	0
chr1	158900000	449	InferCNV (CNV)	0
chr1	159000000	450	InferCNV (CNV)	0
chr1	159900000	451	InferCNV (CNV)	0
chr1	160200000	452	InferCNV (CNV)	0
chr1	160300000	453	InferCNV (CNV)	0
chr1	160500000	454	InferCNV (CNV)	0
chr1	160600000	455	InferCNV (CNV)	0
chr1	160700000	456	InferCNV (CNV)	0
chr1	160800000	457	InferCNV (CNV)	0
chr1	161000000	458	InferCNV (CNV)	0
chr1	161100000	459	InferCNV (CNV)	0
chr1	161200000	460	InferCNV (CNV)	0
chr1	161300000	461	InferCNV (CNV)	0
chr1	161500000	462	InferCNV (CNV)	0
chr1	161700000	463	InferCNV (CNV)	0
chr1	161800000	464	InferCNV (CNV)	0
chr1	161900000	465	InferCNV (CNV)	0
chr1	165600000	466	InferCNV (CNV)	0
chr1	165700000	467	InferCNV (CNV)	0
chr1	167200000	468	InferCNV (CNV)	0
chr1	167300000	469	InferCNV (CNV)	0
chr1	167400000	470	InferCNV (CNV)	0
chr1	167500000	471	InferCNV (CNV)	0
chr1	167600000	472	InferCNV (CNV)	0
chr1	167700000	473	InferCNV (CNV)	0
chr1	167900000	474	InferCNV (CNV)	0
chr1	168000000	475	InferCNV (CNV)	0
chr1	168200000	476	InferCNV (CNV)	0
chr1	169500000	477	InferCNV (CNV)	0
chr1	169600000	478	InferCNV (CNV)	0
chr1	169700000	479	InferCNV (CNV)	0
chr1	169900000	480	InferCNV (CNV)	0
chr1	170000000	481	InferCNV (CNV)	0
chr1	171400000	482	InferCNV (CNV)	0
chr1	171500000	483	InferCNV (CNV)	0
chr1	172500000	484	InferCNV (CNV)	0
chr1	172600000	485	InferCNV (CNV)	0
chr1	173700000	486	InferCNV (CNV)	0
chr1	173800000	487	InferCNV (CNV)	0
chr1	173900000	488	InferCNV (CNV)	0
chr1	174000000	489	InferCNV (CNV)	0
chr1	174100000	490	InferCNV (CNV)	0
chr1	174200000	491	InferCNV (CNV)	0
chr1	174300000	492	InferCNV (CNV)	0
chr1	174400000	493	InferCNV (CNV)	0
chr1	174500000	494	InferCNV (CNV)	0
chr1	174600000	495	InferCNV (CNV)	0
chr1	174700000	496	InferCNV (CNV)	0
chr1	174800000	497	InferCNV (CNV)	0
chr1	174900000	498	InferCNV (CNV)	0
chr1	175100000	499	InferCNV (CNV)	0
chr1	178700000	500	InferCNV (CNV)	0
chr1	178800000	501	InferCNV (CNV)	0
chr1	178900000	502	InferCNV (CNV)	0
chr1	179000000	503	InferCNV (CNV)	0
chr1	179100000	504	InferCNV (CNV)	0
chr1	179200000	505	InferCNV (CNV)	0
chr1	179300000	506	InferCNV (CNV)	0
chr1	179800000	507	InferCNV (CNV)	0
chr1	179900000	508	InferCNV (CNV)	0
chr1	180000000	509	InferCNV (CNV)	0
chr1	180100000	510	InferCNV (CNV)	0
chr1	180200000	511	InferCNV (CNV)	0
chr1	180300000	512	InferCNV (CNV)	0
chr1	180400000	513	InferCNV (CNV)	0
chr1	180500000	514	InferCNV (CNV)	0
chr1	180600000	515	InferCNV (CNV)	0
chr1	180700000	516	InferCNV (CNV)	0
chr1	180800000	517	InferCNV (CNV)	0
chr1	180900000	518	InferCNV (CNV)	0
chr1	181000000	519	InferCNV (CNV)	0
chr1	182300000	520	InferCNV (CNV)	0
chr1	182700000	521	InferCNV (CNV)	0
chr1	182800000	522	InferCNV (CNV)	0
chr1	183400000	523	InferCNV (CNV)	0
chr1	183500000	524	InferCNV (CNV)	0
chr1	183600000	525	InferCNV (CNV)	0
chr1	184600000	526	InferCNV (CNV)	0
chr1	184700000	527	InferCNV (CNV)	0
chr1	185200000	528	InferCNV (CNV)	0
chr1	185300000	529	InferCNV (CNV)	0
chr1	186800000	530	InferCNV (CNV)	0
chr1	186900000	531	InferCNV (CNV)	0
chr1	192100000	532	InferCNV (CNV)	0
chr1	197500000	533	InferCNV (CNV)	0
chr1	197600000	534	InferCNV (CNV)	0
chr1	197700000	535	InferCNV (CNV)	0
chr1	198800000	536	InferCNV (CNV)	0
chr1	198900000	537	InferCNV (CNV)	0
chr1	200400000	538	InferCNV (CNV)	0
chr1	201800000	539	InferCNV (CNV)	0
chr1	201900000	540	InferCNV (CNV)	0
chr1	202000000	541	InferCNV (CNV)	0
chr1	202700000	542	InferCNV (CNV)	0
chr1	202800000	543	InferCNV (CNV)	0
chr1	202900000	544	InferCNV (CNV)	0
chr1	203600000	545	InferCNV (CNV)	0
chr1	203700000	546	InferCNV (CNV)	0
chr1	204400000	547	InferCNV (CNV)	0
chr1	205100000	548	InferCNV (CNV)	0
chr1	205200000	549	InferCNV (CNV)	0
chr1	205300000	550	InferCNV (CNV)	0
chr1	205500000	551	InferCNV (CNV)	0
chr1	205600000	552	InferCNV (CNV)	0
chr1	205700000	553	InferCNV (CNV)	0
chr1	206200000	554	InferCNV (CNV)	0
chr1	206300000	555	InferCNV (CNV)	0
chr1	206400000	556	InferCNV (CNV)	0
chr1	206500000	557	InferCNV (CNV)	0
chr1	206900000	558	InferCNV (CNV)	0
chr1	207300000	559	InferCNV (CNV)	0
chr1	207400000	560	InferCNV (CNV)	0
chr1	207500000	561	InferCNV (CNV)	0
chr1	207600000	562	InferCNV (CNV)	0
chr1	207700000	563	InferCNV (CNV)	0
chr1	209700000	564	InferCNV (CNV)	0
chr1	211200000	565	InferCNV (CNV)	0
chr1	211300000	566	InferCNV (CNV)	0
chr1	211700000	567	InferCNV (CNV)	0
chr1	211800000	568	InferCNV (CNV)	0
chr1	212500000	569	InferCNV (CNV)	0
chr1	212600000	570	InferCNV (CNV)	0
chr1	212700000	571	InferCNV (CNV)	0
chr1	212800000	572	InferCNV (CNV)	0
chr1	212900000	573	InferCNV (CNV)	0
chr1	213000000	574	InferCNV (CNV)	0
chr1	213100000	575	InferCNV (CNV)	0
chr1	213200000	576	InferCNV (CNV)	0
chr1	217400000	577	InferCNV (CNV)	0
chr1	217500000	578	InferCNV (CNV)	0
chr1	217600000	579	InferCNV (CNV)	0
chr1	219100000	580	InferCNV (CNV)	0
chr1	219200000	581	InferCNV (CNV)	0
chr1	220000000	582	InferCNV (CNV)	0
chr1	220100000	583	InferCNV (CNV)	0
chr1	220200000	584	InferCNV (CNV)	0
chr1	220800000	585	InferCNV (CNV)	0
chr1	221700000	586	InferCNV (CNV)	0
chr1	222600000	587	InferCNV (CNV)	0
chr1	223100000	588	InferCNV (CNV)	0
chr1	223700000	589	InferCNV (CNV)	0
chr1	224100000	590	InferCNV (CNV)	0
chr1	224200000	591	InferCNV (CNV)	0
chr1	224300000	592	InferCNV (CNV)	0
chr1	224400000	593	InferCNV (CNV)	0
chr1	225800000	594	InferCNV (CNV)	0
chr1	225900000	595	InferCNV (CNV)	0
chr1	226100000	596	InferCNV (CNV)	0
chr1	226300000	597	InferCNV (CNV)	0
chr1	226400000	598	InferCNV (CNV)	0
chr1	226600000	599	InferCNV (CNV)	0
chr1	226700000	600	InferCNV (CNV)	0
chr1	228000000	601	InferCNV (CNV)	0
chr1	228100000	602	InferCNV (CNV)	0
chr1	230000000	603	InferCNV (CNV)	0
chr1	230100000	604	InferCNV (CNV)	0
chr1	230200000	605	InferCNV (CNV)	0
chr1	230900000	606	InferCNV (CNV)	0
chr1	231200000	607	InferCNV (CNV)	0
chr1	231300000	608	InferCNV (CNV)	0
chr1	231400000	609	InferCNV (CNV)	0
chr1	231500000	610	InferCNV (CNV)	0
chr1	231600000	611	InferCNV (CNV)	0
chr1	231700000	612	InferCNV (CNV)	0
chr1	231800000	613	InferCNV (CNV)	0
chr1	231900000	614	InferCNV (CNV)	0
chr1	232000000	615	InferCNV (CNV)	0
chr1	232900000	616	InferCNV (CNV)	0
chr1	233000000	617	InferCNV (CNV)	0
chr1	233100000	618	InferCNV (CNV)	0
chr1	233200000	619	InferCNV (CNV)	0
chr1	234300000	620	InferCNV (CNV)	0
chr1	234400000	621	InferCNV (CNV)	0
chr1	234600000	622	InferCNV (CNV)	0
chr1	235100000	623	InferCNV (CNV)	0
chr1	235200000	624	InferCNV (CNV)	0
chr1	235300000	625	InferCNV (CNV)	0
chr1	235600000	626	InferCNV (CNV)	0
chr1	235700000	627	InferCNV (CNV)	0
chr1	235800000	628	InferCNV (CNV)	0
chr1	236100000	629	InferCNV (CNV)	0
chr1	236200000	630	InferCNV (CNV)	0
chr1	236500000	631	InferCNV (CNV)	0
chr1	236600000	632	InferCNV (CNV)	0
chr1	236700000	633	InferCNV (CNV)	0
chr1	236800000	634	InferCNV (CNV)	0
chr1	236900000	635	InferCNV (CNV)	0
chr1	241500000	636	InferCNV (CNV)	0
chr1	244400000	637	InferCNV (CNV)	0
chr1	244600000	638	InferCNV (CNV)	0
chr1	244700000	639	InferCNV (CNV)	0
chr1	244800000	640	InferCNV (CNV)	0
chr1	244900000	641	InferCNV (CNV)	0
chr1	245000000	642	InferCNV (CNV)	0
chr1	245100000	643	InferCNV (CNV)	0
chr1	245700000	644	InferCNV (CNV)	0
chr1	245800000	645	InferCNV (CNV)	0
chr1	245900000	646	InferCNV (CNV)	0
chr1	246000000	647	InferCNV (CNV)	0
chr1	246100000	648	InferCNV (CNV)	0
chr1	246200000	649	InferCNV (CNV)	0
chr1	246300000	650	InferCNV (CNV)	0
chr1	246400000	651	InferCNV (CNV)	0
chr1	246500000	652	InferCNV (CNV)	0
chr1	246600000	653	InferCNV (CNV)	0
chr1	247100000	654	InferCNV (CNV)	0
chr1	247400000	655	InferCNV (CNV)	0
chr2	3300000	656	InferCNV (CNV)	0
chr2	3400000	657	InferCNV (CNV)	0
chr2	3500000	658	InferCNV (CNV)	0
chr2	6800000	659	InferCNV (CNV)	0
chr2	6900000	660	InferCNV (CNV)	0
chr2	7000000	661	InferCNV (CNV)	0
chr2	8700000	662	InferCNV (CNV)	0
chr2	8800000	663	InferCNV (CNV)	0
chr2	9400000	664	InferCNV (CNV)	0
chr2	9500000	665	InferCNV (CNV)	0
chr2	9800000	666	InferCNV (CNV)	0
chr2	9900000	667	InferCNV (CNV)	0
chr2	10300000	668	InferCNV (CNV)	0
chr2	10400000	669	InferCNV (CNV)	0
chr2	10500000	670	InferCNV (CNV)	0
chr2	10600000	671	InferCNV (CNV)	0
chr2	10700000	672	InferCNV (CNV)	0
chr2	10800000	673	InferCNV (CNV)	0
chr2	15100000	674	InferCNV (CNV)	0
chr2	15200000	675	InferCNV (CNV)	0
chr2	15300000	676	InferCNV (CNV)	0
chr2	15400000	677	InferCNV (CNV)	0
chr2	15500000	678	InferCNV (CNV)	0
chr2	15600000	679	InferCNV (CNV)	0
chr2	17600000	680	InferCNV (CNV)	0
chr2	17700000	681	InferCNV (CNV)	0
chr2	20000000	682	InferCNV (CNV)	0
chr2	20200000	683	InferCNV (CNV)	0
chr2	20300000	684	InferCNV (CNV)	0
chr2	20600000	685	InferCNV (CNV)	0
chr2	20700000	686	InferCNV (CNV)	0
chr2	20800000	687	InferCNV (CNV)	0
chr2	23700000	688	InferCNV (CNV)	0
chr2	23800000	689	InferCNV (CNV)	0
chr2	23900000	690	InferCNV (CNV)	0
chr2	24000000	691	InferCNV (CNV)	0
chr2	24100000	692	InferCNV (CNV)	0
chr2	24200000	693	InferCNV (CNV)	0
chr2	24300000	694	InferCNV (CNV)	0
chr2	24400000	695	InferCNV (CNV)	0
chr2	24500000	696	InferCNV (CNV)	0
chr2	24600000	697	InferCNV (CNV)	0
chr2	24700000	698	InferCNV (CNV)	0
chr2	25300000	699	InferCNV (CNV)	0
chr2	25400000	700	InferCNV (CNV)	0
chr2	25500000	701	InferCNV (CNV)	0
chr2	25600000	702	InferCNV (CNV)	0
chr2	25700000	703	InferCNV (CNV)	0
chr2	25800000	704	InferCNV (CNV)	0
chr2	26000000	705	InferCNV (CNV)	0
chr2	26100000	706	InferCNV (CNV)	0
chr2	26200000	707	InferCNV (CNV)	0
chr2	27000000	708	InferCNV (CNV)	0
chr2	27300000	709	InferCNV (CNV)	0
chr2	27400000	710	InferCNV (CNV)	0
chr2	27600000	711	InferCNV (CNV)	0
chr2	28300000	712	InferCNV (CNV)	-0.413978235442894
chr2	28400000	713	InferCNV (CNV)	-0.413978235442894
chr2	29000000	714	InferCNV (CNV)	-0.413978235442894
chr2	29100000	715	InferCNV (CNV)	-0.413978235442894
chr2	30100000	716	InferCNV (CNV)	-0.413978235442894
chr2	30400000	717	InferCNV (CNV)	-0.413978235442894
chr2	30500000	718	InferCNV (CNV)	-0.413978235442894
chr2	30600000	719	InferCNV (CNV)	-0.413978235442894
chr2	32200000	720	InferCNV (CNV)	-0.413978235442894
chr2	32300000	721	InferCNV (CNV)	-0.413978235442894
chr2	32600000	722	InferCNV (CNV)	-0.413978235442894
chr2	32700000	723	InferCNV (CNV)	-0.413978235442894
chr2	32800000	724	InferCNV (CNV)	-0.413978235442894
chr2	36500000	725	InferCNV (CNV)	-0.413978235442894
chr2	36800000	726	InferCNV (CNV)	-0.413978235442894
chr2	36900000	727	InferCNV (CNV)	-0.413978235442894
chr2	37000000	728	InferCNV (CNV)	-0.413978235442894
chr2	37100000	729	InferCNV (CNV)	-0.413978235442894
chr2	37200000	730	InferCNV (CNV)	-0.413978235442894
chr2	37300000	731	InferCNV (CNV)	-0.413978235442894
chr2	37600000	732	InferCNV (CNV)	-0.413978235442894
chr2	38000000	733	InferCNV (CNV)	-0.620387551714123
chr2	38100000	734	InferCNV (CNV)	-0.723592209849747
chr2	38200000	735	InferCNV (CNV)	-0.723592209849747
chr2	38300000	736	InferCNV (CNV)	-0.723592209849747
chr2	38500000	737	InferCNV (CNV)	-0.723592209849747
chr2	38600000	738	InferCNV (CNV)	-0.723592209849747
chr2	38700000	739	InferCNV (CNV)	-0.723592209849747
chr2	38800000	740	InferCNV (CNV)	-0.723592209849747
chr2	38900000	741	InferCNV (CNV)	-0.723592209849747
chr2	39000000	742	InferCNV (CNV)	-0.723592209849747
chr2	39100000	743	InferCNV (CNV)	-0.723592209849747
chr2	39200000	744	InferCNV (CNV)	-0.723592209849747
chr2	39300000	745	InferCNV (CNV)	-0.723592209849747
chr2	39400000	746	InferCNV (CNV)	-0.723592209849747
chr2	39700000	747	InferCNV (CNV)	-0.723592209849747
chr2	40000000	748	InferCNV (CNV)	-0.723592209849747
chr2	40100000	749	InferCNV (CNV)	-0.723592209849747
chr2	40200000	750	InferCNV (CNV)	-0.723592209849747
chr2	40300000	751	InferCNV (CNV)	-0.723592209849747
chr2	40400000	752	InferCNV (CNV)	-0.723592209849747
chr2	40500000	753	InferCNV (CNV)	-0.723592209849747
chr2	43200000	754	InferCNV (CNV)	-0.723592209849747
chr2	43300000	755	InferCNV (CNV)	-0.723592209849747
chr2	43400000	756	InferCNV (CNV)	-0.723592209849747
chr2	43500000	757	InferCNV (CNV)	-0.723592209849747
chr2	43800000	758	InferCNV (CNV)	-0.723592209849747
chr2	43900000	759	InferCNV (CNV)	-0.723592209849747
chr2	44100000	760	InferCNV (CNV)	-0.723592209849747
chr2	44200000	761	InferCNV (CNV)	-0.723592209849747
chr2	44300000	762	InferCNV (CNV)	-0.723592209849747
chr2	44400000	763	InferCNV (CNV)	-0.723592209849747
chr2	44500000	764	InferCNV (CNV)	-0.723592209849747
chr2	44600000	765	InferCNV (CNV)	-0.723592209849747
chr2	44700000	766	InferCNV (CNV)	-0.723592209849747
chr2	45300000	767	InferCNV (CNV)	-0.723592209849747
chr2	45400000	768	InferCNV (CNV)	-0.723592209849747
chr2	45500000	769	InferCNV (CNV)	-0.723592209849747
chr2	45600000	770	InferCNV (CNV)	-0.723592209849747
chr2	46500000	771	InferCNV (CNV)	-0.447606719554491
chr2	46600000	772	InferCNV (CNV)	-0.309613974406872
chr2	46900000	773	InferCNV (CNV)	-0.309613974406872
chr2	47000000	774	InferCNV (CNV)	-0.309613974406872
chr2	47700000	775	InferCNV (CNV)	-0.309613974406872
chr2	47800000	776	InferCNV (CNV)	-0.309613974406872
chr2	47900000	777	InferCNV (CNV)	-0.309613974406872
chr2	48300000	778	InferCNV (CNV)	-0.309613974406872
chr2	48400000	779	InferCNV (CNV)	-0.309613974406872
chr2	48500000	780	InferCNV (CNV)	-0.309613974406872
chr2	53600000	781	InferCNV (CNV)	-0.309613974406872
chr2	53700000	782	InferCNV (CNV)	-0.309613974406872
chr2	53800000	783	InferCNV (CNV)	-0.309613974406872
chr2	53900000	784	InferCNV (CNV)	-0.309613974406872
chr2	54000000	785	InferCNV (CNV)	-0.309613974406872
chr2	54100000	786	InferCNV (CNV)	-0.309613974406872
chr2	54200000	787	InferCNV (CNV)	-0.309613974406872
chr2	54300000	788	InferCNV (CNV)	-0.309613974406872
chr2	54900000	789	InferCNV (CNV)	-0.309613974406872
chr2	55000000	790	InferCNV (CNV)	-0.309613974406872
chr2	55100000	791	InferCNV (CNV)	-0.309613974406872
chr2	55200000	792	InferCNV (CNV)	-0.309613974406872
chr2	55300000	793	InferCNV (CNV)	-0.309613974406872
chr2	55400000	794	InferCNV (CNV)	-0.309613974406872
chr2	55500000	795	InferCNV (CNV)	-0.309613974406872
chr2	55600000	796	InferCNV (CNV)	-0.309613974406872
chr2	58100000	797	InferCNV (CNV)	-0.309613974406872
chr2	60400000	798	InferCNV (CNV)	-0.309613974406872
chr2	60500000	799	InferCNV (CNV)	-0.309613974406872
chr2	60700000	800	InferCNV (CNV)	-0.309613974406872
chr2	60800000	801	InferCNV (CNV)	-0.309613974406872
chr2	60900000	802	InferCNV (CNV)	-0.309613974406872
chr2	61100000	803	InferCNV (CNV)	-0.309613974406872
chr2	61200000	804	InferCNV (CNV)	-0.309613974406872
chr2	61300000	805	InferCNV (CNV)	-0.309613974406872
chr2	61400000	806	InferCNV (CNV)	-0.309613974406872
chr2	61800000	807	InferCNV (CNV)	-0.309613974406872
chr2	61900000	808	InferCNV (CNV)	-0.309613974406872
chr2	62000000	809	InferCNV (CNV)	-0.309613974406872
chr2	62100000	810	InferCNV (CNV)	-0.309613974406872
chr2	62600000	811	InferCNV (CNV)	-0.309613974406872
chr2	62700000	812	InferCNV (CNV)	-0.309613974406872
chr2	62800000	813	InferCNV (CNV)	-0.309613974406872
chr2	62900000	814	InferCNV (CNV)	-0.309613974406872
chr2	63000000	815	InferCNV (CNV)	-0.309613974406872
chr2	63100000	816	InferCNV (CNV)	-0.309613974406872
chr2	63200000	817	InferCNV (CNV)	-0.309613974406872
chr2	63300000	818	InferCNV (CNV)	-0.309613974406872
chr2	63400000	819	InferCNV (CNV)	-0.309613974406872
chr2	63500000	820	InferCNV (CNV)	-0.309613974406872
chr2	63600000	821	InferCNV (CNV)	-0.309613974406872
chr2	63800000	822	InferCNV (CNV)	-0.309613974406872
chr2	63900000	823	InferCNV (CNV)	-0.309613974406872
chr2	64000000	824	InferCNV (CNV)	-0.154806987203436
chr2	64100000	825	InferCNV (CNV)	0
chr2	64500000	826	InferCNV (CNV)	0
chr2	64600000	827	InferCNV (CNV)	0
chr2	65300000	828	InferCNV (CNV)	0
chr2	65400000	829	InferCNV (CNV)	0
chr2	68100000	830	InferCNV (CNV)	0
chr2	68200000	831	InferCNV (CNV)	0
chr2	68300000	832	InferCNV (CNV)	0
chr2	68700000	833	InferCNV (CNV)	0
chr2	68800000	834	InferCNV (CNV)	0
chr2	69300000	835	InferCNV (CNV)	0
chr2	69400000	836	InferCNV (CNV)	0
chr2	69500000	837	InferCNV (CNV)	0
chr2	69600000	838	InferCNV (CNV)	0
chr2	69700000	839	InferCNV (CNV)	0
chr2	69800000	840	InferCNV (CNV)	0
chr2	69900000	841	InferCNV (CNV)	0
chr2	70000000	842	InferCNV (CNV)	0
chr2	70200000	843	InferCNV (CNV)	0
chr2	71000000	844	InferCNV (CNV)	0
chr2	71300000	845	InferCNV (CNV)	0
chr2	71400000	846	InferCNV (CNV)	0
chr2	71500000	847	InferCNV (CNV)	0
chr2	71600000	848	InferCNV (CNV)	0
chr2	72100000	849	InferCNV (CNV)	0
chr2	72200000	850	InferCNV (CNV)	0
chr2	72300000	851	InferCNV (CNV)	0
chr2	72400000	852	InferCNV (CNV)	0
chr2	72500000	853	InferCNV (CNV)	0
chr2	72600000	854	InferCNV (CNV)	0
chr2	72700000	855	InferCNV (CNV)	0
chr2	72800000	856	InferCNV (CNV)	0
chr2	72900000	857	InferCNV (CNV)	0
chr2	73000000	858	InferCNV (CNV)	0
chr2	73900000	859	InferCNV (CNV)	0
chr2	74000000	860	InferCNV (CNV)	0
chr2	74100000	861	InferCNV (CNV)	0
chr2	74200000	862	InferCNV (CNV)	0
chr2	74400000	863	InferCNV (CNV)	0
chr2	74500000	864	InferCNV (CNV)	0
chr2	74800000	865	InferCNV (CNV)	0.0904490262312158
chr2	84800000	866	InferCNV (CNV)	1.07147307996983
chr2	84900000	867	InferCNV (CNV)	1.07147307996983
chr2	85000000	868	InferCNV (CNV)	1.07147307996983
chr2	85300000	869	InferCNV (CNV)	1.38456586307789
chr2	85400000	870	InferCNV (CNV)	1.59329438514993
chr2	85500000	871	InferCNV (CNV)	1.72722852014616
chr2	85600000	872	InferCNV (CNV)	1.86116265514239
chr2	85800000	873	InferCNV (CNV)	1.86116265514239
chr2	86100000	874	InferCNV (CNV)	1.86116265514239
chr2	86400000	875	InferCNV (CNV)	1.86116265514239
chr2	86700000	876	InferCNV (CNV)	1.86116265514239
chr2	88500000	877	InferCNV (CNV)	1.86116265514239
chr2	88600000	878	InferCNV (CNV)	1.86116265514239
chr2	95000000	879	InferCNV (CNV)	1.86116265514239
chr2	95100000	880	InferCNV (CNV)	1.86116265514239
chr2	95800000	881	InferCNV (CNV)	1.86116265514239
chr2	95900000	882	InferCNV (CNV)	1.86116265514239
chr2	96100000	883	InferCNV (CNV)	1.86116265514239
chr2	96200000	884	InferCNV (CNV)	1.86116265514239
chr2	96300000	885	InferCNV (CNV)	1.86116265514239
chr2	96500000	886	InferCNV (CNV)	1.86116265514239
chr2	96600000	887	InferCNV (CNV)	1.86116265514239
chr2	98400000	888	InferCNV (CNV)	1.86116265514239
chr2	98500000	889	InferCNV (CNV)	1.86116265514239
chr2	98600000	890	InferCNV (CNV)	1.86116265514239
chr2	98700000	891	InferCNV (CNV)	1.86116265514239
chr2	99300000	892	InferCNV (CNV)	1.86116265514239
chr2	99400000	893	InferCNV (CNV)	1.86116265514239
chr2	99500000	894	InferCNV (CNV)	1.86116265514239
chr2	99600000	895	InferCNV (CNV)	1.86116265514239
chr2	99700000	896	InferCNV (CNV)	1.86116265514239
chr2	99800000	897	InferCNV (CNV)	1.86116265514239
chr2	99900000	898	InferCNV (CNV)	1.86116265514239
chr2	100000000	899	InferCNV (CNV)	1.86116265514239
chr2	100100000	900	InferCNV (CNV)	1.86116265514239
chr2	101000000	901	InferCNV (CNV)	1.86116265514239
chr2	101100000	902	InferCNV (CNV)	1.86116265514239
chr2	101200000	903	InferCNV (CNV)	1.86116265514239
chr2	101300000	904	InferCNV (CNV)	1.86116265514239
chr2	101600000	905	InferCNV (CNV)	1.86116265514239
chr2	101700000	906	InferCNV (CNV)	1.86116265514239
chr2	101800000	907	InferCNV (CNV)	1.86116265514239
chr2	105000000	908	InferCNV (CNV)	1.86116265514239
chr2	105700000	909	InferCNV (CNV)	1.86116265514239
chr2	105800000	910	InferCNV (CNV)	1.86116265514239
chr2	106000000	911	InferCNV (CNV)	1.86116265514239
chr2	106100000	912	InferCNV (CNV)	1.86116265514239
chr2	108400000	913	InferCNV (CNV)	1.86116265514239
chr2	108500000	914	InferCNV (CNV)	1.86116265514239
chr2	108600000	915	InferCNV (CNV)	1.86116265514239
chr2	109100000	916	InferCNV (CNV)	1.86116265514239
chr2	109200000	917	InferCNV (CNV)	1.86116265514239
chr2	109300000	918	InferCNV (CNV)	1.86116265514239
chr2	109400000	919	InferCNV (CNV)	1.86116265514239
chr2	109500000	920	InferCNV (CNV)	1.86116265514239
chr2	112000000	921	InferCNV (CNV)	1.73592554189916
chr2	112100000	922	InferCNV (CNV)	1.73592554189916
chr2	112200000	923	InferCNV (CNV)	1.73592554189916
chr2	112300000	924	InferCNV (CNV)	1.73592554189916
chr2	112600000	925	InferCNV (CNV)	1.73592554189916
chr2	112800000	926	InferCNV (CNV)	1.73592554189916
chr2	113200000	927	InferCNV (CNV)	1.73592554189916
chr2	113700000	928	InferCNV (CNV)	1.32194730645628
chr2	117800000	929	InferCNV (CNV)	1.23149828022505
chr2	117900000	930	InferCNV (CNV)	1.23149828022505
chr2	118000000	931	InferCNV (CNV)	1.23149828022505
chr2	119700000	932	InferCNV (CNV)	1.23149828022505
chr2	119800000	933	InferCNV (CNV)	1.23149828022505
chr2	119900000	934	InferCNV (CNV)	1.23149828022505
chr2	126600000	935	InferCNV (CNV)	0.963630010232593
chr2	127200000	936	InferCNV (CNV)	0.466160365960905
chr2	127300000	937	InferCNV (CNV)	0.278304696096051
chr2	127400000	938	InferCNV (CNV)	0.278304696096051
chr2	127500000	939	InferCNV (CNV)	0.278304696096051
chr2	127700000	940	InferCNV (CNV)	0.278304696096051
chr2	127800000	941	InferCNV (CNV)	0.278304696096051
chr2	127900000	942	InferCNV (CNV)	0.278304696096051
chr2	128000000	943	InferCNV (CNV)	0.139152348048035
chr2	128100000	944	InferCNV (CNV)	0
chr2	130300000	945	InferCNV (CNV)	0
chr2	131000000	946	InferCNV (CNV)	0
chr2	131100000	947	InferCNV (CNV)	0
chr2	134100000	948	InferCNV (CNV)	0
chr2	134200000	949	InferCNV (CNV)	0
chr2	134300000	950	InferCNV (CNV)	0
chr2	134400000	951	InferCNV (CNV)	0
chr2	135000000	952	InferCNV (CNV)	0
chr2	135100000	953	InferCNV (CNV)	0
chr2	135200000	954	InferCNV (CNV)	0
chr2	135300000	955	InferCNV (CNV)	0
chr2	135400000	956	InferCNV (CNV)	0
chr2	135500000	957	InferCNV (CNV)	0
chr2	135600000	958	InferCNV (CNV)	0
chr2	135700000	959	InferCNV (CNV)	0
chr2	136100000	960	InferCNV (CNV)	0
chr2	137900000	961	InferCNV (CNV)	0
chr2	138000000	962	InferCNV (CNV)	0
chr2	138500000	963	InferCNV (CNV)	0
chr2	142800000	964	InferCNV (CNV)	0
chr2	142900000	965	InferCNV (CNV)	0
chr2	143000000	966	InferCNV (CNV)	0
chr2	143100000	967	InferCNV (CNV)	0
chr2	143200000	968	InferCNV (CNV)	0
chr2	143300000	969	InferCNV (CNV)	0
chr2	143400000	970	InferCNV (CNV)	0
chr2	143500000	971	InferCNV (CNV)	0
chr2	143600000	972	InferCNV (CNV)	0
chr2	143700000	973	InferCNV (CNV)	0
chr2	143900000	974	InferCNV (CNV)	0
chr2	144000000	975	InferCNV (CNV)	0
chr2	144100000	976	InferCNV (CNV)	0
chr2	144200000	977	InferCNV (CNV)	0
chr2	144300000	978	InferCNV (CNV)	0
chr2	144400000	979	InferCNV (CNV)	0
chr2	144500000	980	InferCNV (CNV)	0
chr2	147800000	981	InferCNV (CNV)	0
chr2	147900000	982	InferCNV (CNV)	0
chr2	148000000	983	InferCNV (CNV)	0
chr2	148100000	984	InferCNV (CNV)	0
chr2	148200000	985	InferCNV (CNV)	0
chr2	148300000	986	InferCNV (CNV)	0
chr2	148400000	987	InferCNV (CNV)	0
chr2	148500000	988	InferCNV (CNV)	0
chr2	148600000	989	InferCNV (CNV)	0
chr2	148700000	990	InferCNV (CNV)	0
chr2	151200000	991	InferCNV (CNV)	0
chr2	151700000	992	InferCNV (CNV)	0
chr2	151800000	993	InferCNV (CNV)	0
chr2	152100000	994	InferCNV (CNV)	0
chr2	152700000	995	InferCNV (CNV)	0
chr2	156300000	996	InferCNV (CNV)	0
chr2	156400000	997	InferCNV (CNV)	0
chr2	156500000	998	InferCNV (CNV)	0
chr2	157400000	999	InferCNV (CNV)	0
chr2	158400000	1000	InferCNV (CNV)	0
chr2	158500000	1001	InferCNV (CNV)	0
chr2	158600000	1002	InferCNV (CNV)	0
chr2	159300000	1003	InferCNV (CNV)	0
chr2	159400000	1004	InferCNV (CNV)	0
chr2	159500000	1005	InferCNV (CNV)	0
chr2	159600000	1006	InferCNV (CNV)	0
chr2	159700000	1007	InferCNV (CNV)	0
chr2	159800000	1008	InferCNV (CNV)	0
chr2	159900000	1009	InferCNV (CNV)	0
chr2	160200000	1010	InferCNV (CNV)	0
chr2	160300000	1011	InferCNV (CNV)	0
chr2	160400000	1012	InferCNV (CNV)	0
chr2	161100000	1013	InferCNV (CNV)	0
chr2	161200000	1014	InferCNV (CNV)	0
chr2	162200000	1015	InferCNV (CNV)	0
chr2	162300000	1016	InferCNV (CNV)	0
chr2	165700000	1017	InferCNV (CNV)	0
chr2	165800000	1018	InferCNV (CNV)	0
chr2	165900000	1019	InferCNV (CNV)	0
chr2	167900000	1020	InferCNV (CNV)	0
chr2	168000000	1021	InferCNV (CNV)	0
chr2	168100000	1022	InferCNV (CNV)	0
chr2	168200000	1023	InferCNV (CNV)	0
chr2	168400000	1024	InferCNV (CNV)	0
chr2	168500000	1025	InferCNV (CNV)	0
chr2	168600000	1026	InferCNV (CNV)	0
chr2	168700000	1027	InferCNV (CNV)	0
chr2	169500000	1028	InferCNV (CNV)	0
chr2	169600000	1029	InferCNV (CNV)	0
chr2	169700000	1030	InferCNV (CNV)	0
chr2	169800000	1031	InferCNV (CNV)	0
chr2	169900000	1032	InferCNV (CNV)	0
chr2	170000000	1033	InferCNV (CNV)	0
chr2	170900000	1034	InferCNV (CNV)	0
chr2	172400000	1035	InferCNV (CNV)	0
chr2	172500000	1036	InferCNV (CNV)	0
chr2	172600000	1037	InferCNV (CNV)	0
chr2	173900000	1038	InferCNV (CNV)	0
chr2	174000000	1039	InferCNV (CNV)	0.267868269992457
chr2	174100000	1040	InferCNV (CNV)	0.267868269992457
chr2	174200000	1041	InferCNV (CNV)	0.267868269992457
chr2	174300000	1042	InferCNV (CNV)	0.393105383235686
chr2	174400000	1043	InferCNV (CNV)	0.393105383235686
chr2	174500000	1044	InferCNV (CNV)	0.393105383235686
chr2	174600000	1045	InferCNV (CNV)	0.393105383235686
chr2	177200000	1046	InferCNV (CNV)	0.393105383235686
chr2	177300000	1047	InferCNV (CNV)	0.393105383235686
chr2	177400000	1048	InferCNV (CNV)	0.393105383235686
chr2	177500000	1049	InferCNV (CNV)	0.393105383235686
chr2	178400000	1050	InferCNV (CNV)	0.547912370439122
chr2	178500000	1051	InferCNV (CNV)	0.953193584128998
chr2	179100000	1052	InferCNV (CNV)	1.07843069737223
chr2	179200000	1053	InferCNV (CNV)	1.07843069737223
chr2	179900000	1054	InferCNV (CNV)	1.07843069737223
chr2	180000000	1055	InferCNV (CNV)	1.07843069737223
chr2	180900000	1056	InferCNV (CNV)	1.07843069737223
chr2	181000000	1057	InferCNV (CNV)	1.07843069737223
chr2	181400000	1058	InferCNV (CNV)	1.07843069737223
chr2	181500000	1059	InferCNV (CNV)	1.07843069737223
chr2	182700000	1060	InferCNV (CNV)	1.07843069737223
chr2	184500000	1061	InferCNV (CNV)	1.07843069737223
chr2	184600000	1062	InferCNV (CNV)	1.07843069737223
chr2	184700000	1063	InferCNV (CNV)	1.07843069737223
chr2	184800000	1064	InferCNV (CNV)	1.07843069737223
chr2	184900000	1065	InferCNV (CNV)	1.07843069737223
chr2	186400000	1066	InferCNV (CNV)	1.07843069737223
chr2	186500000	1067	InferCNV (CNV)	1.07843069737223
chr2	186600000	1068	InferCNV (CNV)	1.07843069737223
chr2	189400000	1069	InferCNV (CNV)	1.07843069737223
chr2	189600000	1070	InferCNV (CNV)	1.07843069737223
chr2	189700000	1071	InferCNV (CNV)	1.07843069737223
chr2	189800000	1072	InferCNV (CNV)	1.07843069737223
chr2	190200000	1073	InferCNV (CNV)	1.07843069737223
chr2	190300000	1074	InferCNV (CNV)	1.07843069737223
chr2	190400000	1075	InferCNV (CNV)	1.07843069737223
chr2	190500000	1076	InferCNV (CNV)	1.07843069737223
chr2	190800000	1077	InferCNV (CNV)	1.07843069737223
chr2	190900000	1078	InferCNV (CNV)	1.07843069737223
chr2	191000000	1079	InferCNV (CNV)	1.07843069737223
chr2	191100000	1080	InferCNV (CNV)	1.07843069737223
chr2	191600000	1081	InferCNV (CNV)	1.07843069737223
chr2	195600000	1082	InferCNV (CNV)	1.07843069737223
chr2	195700000	1083	InferCNV (CNV)	1.07843069737223
chr2	196100000	1084	InferCNV (CNV)	1.07843069737223
chr2	196200000	1085	InferCNV (CNV)	1.07843069737223
chr2	196300000	1086	InferCNV (CNV)	1.07843069737223
chr2	196400000	1087	InferCNV (CNV)	1.07843069737223
chr2	196500000	1088	InferCNV (CNV)	1.07843069737223
chr2	196900000	1089	InferCNV (CNV)	1.07843069737223
chr2	197000000	1090	InferCNV (CNV)	1.07843069737223
chr2	197100000	1091	InferCNV (CNV)	1.07843069737223
chr2	197200000	1092	InferCNV (CNV)	1.07843069737223
chr2	197300000	1093	InferCNV (CNV)	1.07843069737223
chr2	197400000	1094	InferCNV (CNV)	1.07843069737223
chr2	197500000	1095	InferCNV (CNV)	1.07843069737223
chr2	197800000	1096	InferCNV (CNV)	1.07843069737223
chr2	197900000	1097	InferCNV (CNV)	1.07843069737223
chr2	198000000	1098	InferCNV (CNV)	1.07843069737223
chr2	198100000	1099	InferCNV (CNV)	1.07843069737223
chr2	200800000	1100	InferCNV (CNV)	1.07843069737223
chr2	200900000	1101	InferCNV (CNV)	1.07843069737223
chr2	201000000	1102	InferCNV (CNV)	1.07843069737223
chr2	201100000	1103	InferCNV (CNV)	1.07843069737223
chr2	201200000	1104	InferCNV (CNV)	1.07843069737223
chr2	201300000	1105	InferCNV (CNV)	1.07843069737223
chr2	201400000	1106	InferCNV (CNV)	1.07843069737223
chr2	202200000	1107	InferCNV (CNV)	1.07843069737223
chr2	202300000	1108	InferCNV (CNV)	1.07843069737223
chr2	202400000	1109	InferCNV (CNV)	1.07843069737223
chr2	202500000	1110	InferCNV (CNV)	1.07843069737223
chr2	202600000	1111	InferCNV (CNV)	1.07843069737223
chr2	202700000	1112	InferCNV (CNV)	1.07843069737223
chr2	202800000	1113	InferCNV (CNV)	1.07843069737223
chr2	202900000	1114	InferCNV (CNV)	1.07843069737223
chr2	203000000	1115	InferCNV (CNV)	1.07843069737223
chr2	203100000	1116	InferCNV (CNV)	1.07843069737223
chr2	203200000	1117	InferCNV (CNV)	1.07843069737223
chr2	203300000	1118	InferCNV (CNV)	1.07843069737223
chr2	207000000	1119	InferCNV (CNV)	1.07843069737223
chr2	207100000	1120	InferCNV (CNV)	1.07843069737223
chr2	207500000	1121	InferCNV (CNV)	1.07843069737223
chr2	207600000	1122	InferCNV (CNV)	1.07843069737223
chr2	207700000	1123	InferCNV (CNV)	1.07843069737223
chr2	207800000	1124	InferCNV (CNV)	1.07843069737223
chr2	207900000	1125	InferCNV (CNV)	1.07843069737223
chr2	208000000	1126	InferCNV (CNV)	1.07843069737223
chr2	208200000	1127	InferCNV (CNV)	0.393105383235686
chr2	208300000	1128	InferCNV (CNV)	0.393105383235686
chr2	210000000	1129	InferCNV (CNV)	0.267868269992457
chr2	210100000	1130	InferCNV (CNV)	0.267868269992457
chr2	216100000	1131	InferCNV (CNV)	0
chr2	216200000	1132	InferCNV (CNV)	0
chr2	216400000	1133	InferCNV (CNV)	0
chr2	216500000	1134	InferCNV (CNV)	0
chr2	218000000	1135	InferCNV (CNV)	0
chr2	218200000	1136	InferCNV (CNV)	0
chr2	218300000	1137	InferCNV (CNV)	0
chr2	218400000	1138	InferCNV (CNV)	0
chr2	218700000	1139	InferCNV (CNV)	0
chr2	219300000	1140	InferCNV (CNV)	0
chr2	219400000	1141	InferCNV (CNV)	0
chr2	222500000	1142	InferCNV (CNV)	0
chr2	222600000	1143	InferCNV (CNV)	0
chr2	222800000	1144	InferCNV (CNV)	0
chr2	222900000	1145	InferCNV (CNV)	0
chr2	223800000	1146	InferCNV (CNV)	0
chr2	223900000	1147	InferCNV (CNV)	0
chr2	224700000	1148	InferCNV (CNV)	0
chr2	224800000	1149	InferCNV (CNV)	0
chr2	224900000	1150	InferCNV (CNV)	0
chr2	225000000	1151	InferCNV (CNV)	0
chr2	226800000	1152	InferCNV (CNV)	0
chr2	226900000	1153	InferCNV (CNV)	0
chr2	227300000	1154	InferCNV (CNV)	0
chr2	227400000	1155	InferCNV (CNV)	0
chr2	227500000	1156	InferCNV (CNV)	0
chr2	229000000	1157	InferCNV (CNV)	0
chr2	229100000	1158	InferCNV (CNV)	0
chr2	229200000	1159	InferCNV (CNV)	0
chr2	229700000	1160	InferCNV (CNV)	0
chr2	229800000	1161	InferCNV (CNV)	0
chr2	229900000	1162	InferCNV (CNV)	0
chr2	230100000	1163	InferCNV (CNV)	0
chr2	230200000	1164	InferCNV (CNV)	0
chr2	230300000	1165	InferCNV (CNV)	0
chr2	230400000	1166	InferCNV (CNV)	0
chr2	230500000	1167	InferCNV (CNV)	0
chr2	231400000	1168	InferCNV (CNV)	0
chr2	231700000	1169	InferCNV (CNV)	0
chr2	232500000	1170	InferCNV (CNV)	0
chr2	233000000	1171	InferCNV (CNV)	0
chr2	233300000	1172	InferCNV (CNV)	0
chr2	233400000	1173	InferCNV (CNV)	0
chr2	234400000	1174	InferCNV (CNV)	0
chr2	237000000	1175	InferCNV (CNV)	0
chr2	237100000	1176	InferCNV (CNV)	0
chr2	237600000	1177	InferCNV (CNV)	0
chr2	237700000	1178	InferCNV (CNV)	0
chr2	237800000	1179	InferCNV (CNV)	0
chr2	237900000	1180	InferCNV (CNV)	0
chr2	238000000	1181	InferCNV (CNV)	0
chr2	238100000	1182	InferCNV (CNV)	0
chr2	238200000	1183	InferCNV (CNV)	0
chr2	239000000	1184	InferCNV (CNV)	0
chr2	239100000	1185	InferCNV (CNV)	0
chr2	239200000	1186	InferCNV (CNV)	0
chr2	239300000	1187	InferCNV (CNV)	0
chr2	239400000	1188	InferCNV (CNV)	0
chr2	239800000	1189	InferCNV (CNV)	0
chr2	239900000	1190	InferCNV (CNV)	0
chr2	240000000	1191	InferCNV (CNV)	0
chr2	240400000	1192	InferCNV (CNV)	0
chr2	240500000	1193	InferCNV (CNV)	0
chr2	241000000	1194	InferCNV (CNV)	0
chr2	241100000	1195	InferCNV (CNV)	0
chr2	241200000	1196	InferCNV (CNV)	0
chr2	241300000	1197	InferCNV (CNV)	0
chr2	241400000	1198	InferCNV (CNV)	0
chr2	241600000	1199	InferCNV (CNV)	0
chr3	3100000	1200	InferCNV (CNV)	0.0208728522072079
chr3	4300000	1201	InferCNV (CNV)	0.0208728522072079
chr3	4400000	1202	InferCNV (CNV)	0.0208728522072079
chr3	4500000	1203	InferCNV (CNV)	0.0208728522072079
chr3	4600000	1204	InferCNV (CNV)	0.0208728522072079
chr3	4700000	1205	InferCNV (CNV)	0.0208728522072079
chr3	4800000	1206	InferCNV (CNV)	0.0208728522072079
chr3	5100000	1207	InferCNV (CNV)	0.0208728522072079
chr3	5200000	1208	InferCNV (CNV)	0.0208728522072079
chr3	9300000	1209	InferCNV (CNV)	0.0208728522072079
chr3	9400000	1210	InferCNV (CNV)	0.0208728522072079
chr3	9600000	1211	InferCNV (CNV)	0.0208728522072079
chr3	9700000	1212	InferCNV (CNV)	0.0208728522072079
chr3	9800000	1213	InferCNV (CNV)	0.0208728522072079
chr3	9900000	1214	InferCNV (CNV)	0.0208728522072079
chr3	10000000	1215	InferCNV (CNV)	0.0208728522072079
chr3	10100000	1216	InferCNV (CNV)	0.0208728522072079
chr3	11200000	1217	InferCNV (CNV)	0.0208728522072079
chr3	11300000	1218	InferCNV (CNV)	0.0208728522072079
chr3	11400000	1219	InferCNV (CNV)	0.0208728522072079
chr3	11500000	1220	InferCNV (CNV)	0.0208728522072079
chr3	11600000	1221	InferCNV (CNV)	0.0208728522072079
chr3	11700000	1222	InferCNV (CNV)	0.0208728522072079
chr3	12500000	1223	InferCNV (CNV)	0.0208728522072079
chr3	12600000	1224	InferCNV (CNV)	0.0208728522072079
chr3	12800000	1225	InferCNV (CNV)	0.0208728522072079
chr3	12900000	1226	InferCNV (CNV)	0.0208728522072079
chr3	13000000	1227	InferCNV (CNV)	0.0208728522072079
chr3	14100000	1228	InferCNV (CNV)	0.0208728522072079
chr3	14400000	1229	InferCNV (CNV)	0.0208728522072079
chr3	14600000	1230	InferCNV (CNV)	0.0208728522072079
chr3	15000000	1231	InferCNV (CNV)	0.826796867985372
chr3	15200000	1232	InferCNV (CNV)	0.946235966726596
chr3	15300000	1233	InferCNV (CNV)	0.946235966726596
chr3	15400000	1234	InferCNV (CNV)	0.946235966726596
chr3	15500000	1235	InferCNV (CNV)	0.946235966726596
chr3	15600000	1236	InferCNV (CNV)	0.946235966726596
chr3	16200000	1237	InferCNV (CNV)	0.946235966726596
chr3	16300000	1238	InferCNV (CNV)	0.946235966726596
chr3	16400000	1239	InferCNV (CNV)	0.946235966726596
chr3	16500000	1240	InferCNV (CNV)	0.946235966726596
chr3	17100000	1241	InferCNV (CNV)	0.946235966726596
chr3	17200000	1242	InferCNV (CNV)	0.946235966726596
chr3	17300000	1243	InferCNV (CNV)	0.946235966726596
chr3	17400000	1244	InferCNV (CNV)	0.946235966726596
chr3	17500000	1245	InferCNV (CNV)	0.946235966726596
chr3	17600000	1246	InferCNV (CNV)	0.946235966726596
chr3	17700000	1247	InferCNV (CNV)	0.946235966726596
chr3	18300000	1248	InferCNV (CNV)	0.946235966726596
chr3	18400000	1249	InferCNV (CNV)	0.946235966726596
chr3	19900000	1250	InferCNV (CNV)	0.946235966726596
chr3	23200000	1251	InferCNV (CNV)	0.946235966726596
chr3	23300000	1252	InferCNV (CNV)	0.946235966726596
chr3	23400000	1253	InferCNV (CNV)	0.946235966726596
chr3	23500000	1254	InferCNV (CNV)	0.946235966726596
chr3	23900000	1255	InferCNV (CNV)	0.946235966726596
chr3	25700000	1256	InferCNV (CNV)	0.946235966726596
chr3	27300000	1257	InferCNV (CNV)	0.946235966726596
chr3	27400000	1258	InferCNV (CNV)	0.946235966726596
chr3	28200000	1259	InferCNV (CNV)	0.946235966726596
chr3	28300000	1260	InferCNV (CNV)	0.946235966726596
chr3	28400000	1261	InferCNV (CNV)	0.946235966726596
chr3	28500000	1262	InferCNV (CNV)	0.946235966726596
chr3	30600000	1263	InferCNV (CNV)	0.946235966726596
chr3	31500000	1264	InferCNV (CNV)	0.946235966726596
chr3	31600000	1265	InferCNV (CNV)	0.946235966726596
chr3	32300000	1266	InferCNV (CNV)	0.946235966726596
chr3	32400000	1267	InferCNV (CNV)	0.946235966726596
chr3	32500000	1268	InferCNV (CNV)	0.946235966726596
chr3	32900000	1269	InferCNV (CNV)	0.946235966726596
chr3	33000000	1270	InferCNV (CNV)	0.946235966726596
chr3	33300000	1271	InferCNV (CNV)	0.946235966726596
chr3	33400000	1272	InferCNV (CNV)	0.817520044782174
chr3	36800000	1273	InferCNV (CNV)	0.688804122837753
chr3	36900000	1274	InferCNV (CNV)	0.688804122837753
chr3	37000000	1275	InferCNV (CNV)	0.688804122837753
chr3	37100000	1276	InferCNV (CNV)	0.688804122837753
chr3	37200000	1277	InferCNV (CNV)	0.598355096606518
chr3	37300000	1278	InferCNV (CNV)	0.598355096606518
chr3	38100000	1279	InferCNV (CNV)	0.598355096606518
chr3	38200000	1280	InferCNV (CNV)	0.598355096606518
chr3	38400000	1281	InferCNV (CNV)	0.598355096606518
chr3	38500000	1282	InferCNV (CNV)	0.598355096606518
chr3	39000000	1283	InferCNV (CNV)	0.598355096606518
chr3	39400000	1284	InferCNV (CNV)	0.598355096606518
chr3	40300000	1285	InferCNV (CNV)	0.598355096606518
chr3	40400000	1286	InferCNV (CNV)	0.288741122199665
chr3	41200000	1287	InferCNV (CNV)	0.288741122199665
chr3	41300000	1288	InferCNV (CNV)	0.288741122199665
chr3	41400000	1289	InferCNV (CNV)	0.288741122199665
chr3	41500000	1290	InferCNV (CNV)	0.288741122199665
chr3	41600000	1291	InferCNV (CNV)	0.288741122199665
chr3	41700000	1292	InferCNV (CNV)	0.288741122199665
chr3	41800000	1293	InferCNV (CNV)	0.288741122199665
chr3	41900000	1294	InferCNV (CNV)	0.288741122199665
chr3	42000000	1295	InferCNV (CNV)	0.288741122199665
chr3	42100000	1296	InferCNV (CNV)	0.288741122199665
chr3	42200000	1297	InferCNV (CNV)	0.288741122199665
chr3	42600000	1298	InferCNV (CNV)	0.288741122199665
chr3	43200000	1299	InferCNV (CNV)	0.288741122199665
chr3	43300000	1300	InferCNV (CNV)	0.288741122199665
chr3	43400000	1301	InferCNV (CNV)	0.288741122199665
chr3	43500000	1302	InferCNV (CNV)	0.288741122199665
chr3	43600000	1303	InferCNV (CNV)	0.288741122199665
chr3	43700000	1304	InferCNV (CNV)	0.288741122199665
chr3	44300000	1305	InferCNV (CNV)	0.288741122199665
chr3	44400000	1306	InferCNV (CNV)	0.288741122199665
chr3	44900000	1307	InferCNV (CNV)	0.267868269992457
chr3	45300000	1308	InferCNV (CNV)	0.267868269992457
chr3	45400000	1309	InferCNV (CNV)	0.267868269992457
chr3	45500000	1310	InferCNV (CNV)	0.267868269992457
chr3	45600000	1311	InferCNV (CNV)	0.267868269992457
chr3	45700000	1312	InferCNV (CNV)	0.267868269992457
chr3	45900000	1313	InferCNV (CNV)	0.267868269992457
chr3	46200000	1314	InferCNV (CNV)	0.267868269992457
chr3	46900000	1315	InferCNV (CNV)	0.267868269992457
chr3	47000000	1316	InferCNV (CNV)	0.267868269992457
chr3	47100000	1317	InferCNV (CNV)	0.267868269992457
chr3	47200000	1318	InferCNV (CNV)	0.267868269992457
chr3	47300000	1319	InferCNV (CNV)	0.267868269992457
chr3	47400000	1320	InferCNV (CNV)	0.267868269992457
chr3	47500000	1321	InferCNV (CNV)	0.267868269992457
chr3	47600000	1322	InferCNV (CNV)	0.267868269992457
chr3	47700000	1323	InferCNV (CNV)	0.267868269992457
chr3	48400000	1324	InferCNV (CNV)	0.267868269992457
chr3	48500000	1325	InferCNV (CNV)	0.267868269992457
chr3	48600000	1326	InferCNV (CNV)	0.267868269992457
chr3	48700000	1327	InferCNV (CNV)	0.267868269992457
chr3	48800000	1328	InferCNV (CNV)	0.267868269992457
chr3	48900000	1329	InferCNV (CNV)	0.267868269992457
chr3	49000000	1330	InferCNV (CNV)	0.267868269992457
chr3	49200000	1331	InferCNV (CNV)	0.267868269992457
chr3	49300000	1332	InferCNV (CNV)	0.267868269992457
chr3	49700000	1333	InferCNV (CNV)	0.267868269992457
chr3	49900000	1334	InferCNV (CNV)	0.577482244399328
chr3	50000000	1335	InferCNV (CNV)	0.577482244399328
chr3	50100000	1336	InferCNV (CNV)	0.577482244399328
chr3	50600000	1337	InferCNV (CNV)	0.577482244399328
chr3	51500000	1338	InferCNV (CNV)	0.667931270630545
chr3	51600000	1339	InferCNV (CNV)	0.667931270630545
chr3	51900000	1340	InferCNV (CNV)	1.08190950607342
chr3	52200000	1341	InferCNV (CNV)	1.08190950607342
chr3	52400000	1342	InferCNV (CNV)	1.21062542801786
chr3	52500000	1343	InferCNV (CNV)	1.34977777606588
chr3	52600000	1344	InferCNV (CNV)	1.36021420216949
chr3	52900000	1345	InferCNV (CNV)	1.36021420216949
chr3	53000000	1346	InferCNV (CNV)	1.36021420216949
chr3	53200000	1347	InferCNV (CNV)	1.36021420216949
chr3	53300000	1348	InferCNV (CNV)	1.36021420216949
chr3	54100000	1349	InferCNV (CNV)	1.36021420216949
chr3	54200000	1350	InferCNV (CNV)	1.36021420216949
chr3	54300000	1351	InferCNV (CNV)	1.36021420216949
chr3	54400000	1352	InferCNV (CNV)	1.36021420216949
chr3	54500000	1353	InferCNV (CNV)	1.36021420216949
chr3	54600000	1354	InferCNV (CNV)	1.36021420216949
chr3	54700000	1355	InferCNV (CNV)	1.36021420216949
chr3	54800000	1356	InferCNV (CNV)	1.36021420216949
chr3	54900000	1357	InferCNV (CNV)	1.36021420216949
chr3	55000000	1358	InferCNV (CNV)	1.36021420216949
chr3	56500000	1359	InferCNV (CNV)	1.86116265514239
chr3	56600000	1360	InferCNV (CNV)	1.86116265514239
chr3	56700000	1361	InferCNV (CNV)	1.86116265514239
chr3	56800000	1362	InferCNV (CNV)	1.86116265514239
chr3	56900000	1363	InferCNV (CNV)	1.86116265514239
chr3	57000000	1364	InferCNV (CNV)	1.86116265514239
chr3	57500000	1365	InferCNV (CNV)	1.86116265514239
chr3	57600000	1366	InferCNV (CNV)	1.86116265514239
chr3	57700000	1367	InferCNV (CNV)	1.86116265514239
chr3	57800000	1368	InferCNV (CNV)	1.86116265514239
chr3	57900000	1369	InferCNV (CNV)	1.86116265514239
chr3	58300000	1370	InferCNV (CNV)	1.86116265514239
chr3	58400000	1371	InferCNV (CNV)	1.86116265514239
chr3	59700000	1372	InferCNV (CNV)	1.86116265514239
chr3	59800000	1373	InferCNV (CNV)	1.86116265514239
chr3	59900000	1374	InferCNV (CNV)	1.86116265514239
chr3	60000000	1375	InferCNV (CNV)	1.86116265514239
chr3	60100000	1376	InferCNV (CNV)	1.86116265514239
chr3	60200000	1377	InferCNV (CNV)	1.86116265514239
chr3	60300000	1378	InferCNV (CNV)	1.86116265514239
chr3	60400000	1379	InferCNV (CNV)	1.86116265514239
chr3	60500000	1380	InferCNV (CNV)	1.86116265514239
chr3	60600000	1381	InferCNV (CNV)	1.86116265514239
chr3	60700000	1382	InferCNV (CNV)	1.86116265514239
chr3	60800000	1383	InferCNV (CNV)	1.86116265514239
chr3	60900000	1384	InferCNV (CNV)	1.86116265514239
chr3	61000000	1385	InferCNV (CNV)	1.86116265514239
chr3	61100000	1386	InferCNV (CNV)	1.86116265514239
chr3	61200000	1387	InferCNV (CNV)	1.86116265514239
chr3	63800000	1388	InferCNV (CNV)	1.86116265514239
chr3	63900000	1389	InferCNV (CNV)	1.86116265514239
chr3	64000000	1390	InferCNV (CNV)	1.86116265514239
chr3	66300000	1391	InferCNV (CNV)	1.86116265514239
chr3	67300000	1392	InferCNV (CNV)	1.86116265514239
chr3	67400000	1393	InferCNV (CNV)	1.86116265514239
chr3	67500000	1394	InferCNV (CNV)	1.86116265514239
chr3	67600000	1395	InferCNV (CNV)	1.86116265514239
chr3	69000000	1396	InferCNV (CNV)	1.86116265514239
chr3	69100000	1397	InferCNV (CNV)	1.86116265514239
chr3	69200000	1398	InferCNV (CNV)	1.86116265514239
chr3	69300000	1399	InferCNV (CNV)	1.86116265514239
chr3	69700000	1400	InferCNV (CNV)	1.86116265514239
chr3	69800000	1401	InferCNV (CNV)	1.86116265514239
chr3	69900000	1402	InferCNV (CNV)	1.86116265514239
chr3	70900000	1403	InferCNV (CNV)	1.86116265514239
chr3	71000000	1404	InferCNV (CNV)	1.86116265514239
chr3	71100000	1405	InferCNV (CNV)	1.86116265514239
chr3	71200000	1406	InferCNV (CNV)	1.86116265514239
chr3	71300000	1407	InferCNV (CNV)	1.86116265514239
chr3	71400000	1408	InferCNV (CNV)	1.86116265514239
chr3	71500000	1409	InferCNV (CNV)	1.86116265514239
chr3	71600000	1410	InferCNV (CNV)	1.86116265514239
chr3	71700000	1411	InferCNV (CNV)	1.86116265514239
chr3	72900000	1412	InferCNV (CNV)	1.86116265514239
chr3	73000000	1413	InferCNV (CNV)	1.86116265514239
chr3	81400000	1414	InferCNV (CNV)	1.86116265514239
chr3	81500000	1415	InferCNV (CNV)	1.86116265514239
chr3	81600000	1416	InferCNV (CNV)	1.86116265514239
chr3	81700000	1417	InferCNV (CNV)	1.86116265514239
chr3	88000000	1418	InferCNV (CNV)	1.86116265514239
chr3	88100000	1419	InferCNV (CNV)	1.86116265514239
chr3	94000000	1420	InferCNV (CNV)	1.86116265514239
chr3	94100000	1421	InferCNV (CNV)	1.86116265514239
chr3	97800000	1422	InferCNV (CNV)	1.86116265514239
chr3	97900000	1423	InferCNV (CNV)	1.86116265514239
chr3	98700000	1424	InferCNV (CNV)	1.86116265514239
chr3	98800000	1425	InferCNV (CNV)	1.86116265514239
chr3	99800000	1426	InferCNV (CNV)	1.86116265514239
chr3	99900000	1427	InferCNV (CNV)	1.86116265514239
chr3	100000000	1428	InferCNV (CNV)	1.86116265514239
chr3	100100000	1429	InferCNV (CNV)	1.86116265514239
chr3	100200000	1430	InferCNV (CNV)	1.86116265514239
chr3	100300000	1431	InferCNV (CNV)	1.86116265514239
chr3	100700000	1432	InferCNV (CNV)	1.86116265514239
chr3	101300000	1433	InferCNV (CNV)	1.86116265514239
chr3	101400000	1434	InferCNV (CNV)	1.86116265514239
chr3	101500000	1435	InferCNV (CNV)	1.86116265514239
chr3	101600000	1436	InferCNV (CNV)	1.86116265514239
chr3	101800000	1437	InferCNV (CNV)	1.44718441969949
chr3	105300000	1438	InferCNV (CNV)	1.44718441969949
chr3	105400000	1439	InferCNV (CNV)	1.44718441969949
chr3	105500000	1440	InferCNV (CNV)	1.44718441969949
chr3	105600000	1441	InferCNV (CNV)	1.44718441969949
chr3	105700000	1442	InferCNV (CNV)	1.44718441969949
chr3	105800000	1443	InferCNV (CNV)	1.44718441969949
chr3	107500000	1444	InferCNV (CNV)	1.44718441969949
chr3	107600000	1445	InferCNV (CNV)	1.44718441969949
chr3	107700000	1446	InferCNV (CNV)	1.44718441969949
chr3	107800000	1447	InferCNV (CNV)	1.44718441969949
chr3	108000000	1448	InferCNV (CNV)	1.44718441969949
chr3	111500000	1449	InferCNV (CNV)	1.42631156749231
chr3	111600000	1450	InferCNV (CNV)	1.42631156749231
chr3	112500000	1451	InferCNV (CNV)	1.42631156749231
chr3	113600000	1452	InferCNV (CNV)	1.16887972360344
chr3	113700000	1453	InferCNV (CNV)	1.16887972360344
chr3	113800000	1454	InferCNV (CNV)	1.16887972360344
chr3	114000000	1455	InferCNV (CNV)	0.901011453610987
chr3	114300000	1456	InferCNV (CNV)	0.591397479204116
chr3	114400000	1457	InferCNV (CNV)	0.591397479204116
chr3	114500000	1458	InferCNV (CNV)	0.591397479204116
chr3	114600000	1459	InferCNV (CNV)	0.591397479204116
chr3	114700000	1460	InferCNV (CNV)	0.591397479204116
chr3	114800000	1461	InferCNV (CNV)	0.591397479204116
chr3	114900000	1462	InferCNV (CNV)	0.591397479204116
chr3	115000000	1463	InferCNV (CNV)	0.591397479204116
chr3	115100000	1464	InferCNV (CNV)	0.591397479204116
chr3	119200000	1465	InferCNV (CNV)	0.0904490262312158
chr3	119300000	1466	InferCNV (CNV)	0.0904490262312158
chr3	119400000	1467	InferCNV (CNV)	0.0904490262312158
chr3	120300000	1468	InferCNV (CNV)	0.0904490262312158
chr3	121600000	1469	InferCNV (CNV)	0.0904490262312158
chr3	121700000	1470	InferCNV (CNV)	0.0904490262312158
chr3	121800000	1471	InferCNV (CNV)	0.0904490262312158
chr3	122000000	1472	InferCNV (CNV)	0.0904490262312158
chr3	122100000	1473	InferCNV (CNV)	0.0904490262312158
chr3	122300000	1474	InferCNV (CNV)	0.0904490262312158
chr3	122400000	1475	InferCNV (CNV)	0.0904490262312158
chr3	122500000	1476	InferCNV (CNV)	0.0904490262312158
chr3	122600000	1477	InferCNV (CNV)	0.0904490262312158
chr3	122700000	1478	InferCNV (CNV)	0.0904490262312158
chr3	123200000	1479	InferCNV (CNV)	0.0904490262312158
chr3	123400000	1480	InferCNV (CNV)	0.0904490262312158
chr3	123500000	1481	InferCNV (CNV)	0.0904490262312158
chr3	125200000	1482	InferCNV (CNV)	0.0904490262312158
chr3	125300000	1483	InferCNV (CNV)	0.0904490262312158
chr3	125400000	1484	InferCNV (CNV)	0.0904490262312158
chr3	125500000	1485	InferCNV (CNV)	0.0452245131156083
chr3	126400000	1486	InferCNV (CNV)	0
chr3	128000000	1487	InferCNV (CNV)	0
chr3	128100000	1488	InferCNV (CNV)	0
chr3	128600000	1489	InferCNV (CNV)	0
chr3	128700000	1490	InferCNV (CNV)	0
chr3	128800000	1491	InferCNV (CNV)	0
chr3	129000000	1492	InferCNV (CNV)	0
chr3	129100000	1493	InferCNV (CNV)	0
chr3	129200000	1494	InferCNV (CNV)	0
chr3	129300000	1495	InferCNV (CNV)	0
chr3	129400000	1496	InferCNV (CNV)	0
chr3	129500000	1497	InferCNV (CNV)	0
chr3	129600000	1498	InferCNV (CNV)	0
chr3	129700000	1499	InferCNV (CNV)	0
chr3	129800000	1500	InferCNV (CNV)	0
chr3	130600000	1501	InferCNV (CNV)	0
chr3	130700000	1502	InferCNV (CNV)	0
chr3	130800000	1503	InferCNV (CNV)	0
chr3	130900000	1504	InferCNV (CNV)	0
chr3	131000000	1505	InferCNV (CNV)	0
chr3	131400000	1506	InferCNV (CNV)	0
chr3	131500000	1507	InferCNV (CNV)	0
chr3	132400000	1508	InferCNV (CNV)	0
chr3	132500000	1509	InferCNV (CNV)	0
chr3	132600000	1510	InferCNV (CNV)	0
chr3	132700000	1511	InferCNV (CNV)	0
chr3	133500000	1512	InferCNV (CNV)	0
chr3	134100000	1513	InferCNV (CNV)	0
chr3	134200000	1514	InferCNV (CNV)	0
chr3	136100000	1515	InferCNV (CNV)	0
chr3	136800000	1516	InferCNV (CNV)	0
chr3	136900000	1517	InferCNV (CNV)	0
chr3	138100000	1518	InferCNV (CNV)	0
chr3	138200000	1519	InferCNV (CNV)	0
chr3	138600000	1520	InferCNV (CNV)	0
chr3	138700000	1521	InferCNV (CNV)	0
chr3	138800000	1522	InferCNV (CNV)	0
chr3	139300000	1523	InferCNV (CNV)	0
chr3	140900000	1524	InferCNV (CNV)	0
chr3	141400000	1525	InferCNV (CNV)	0
chr3	141500000	1526	InferCNV (CNV)	0
chr3	141600000	1527	InferCNV (CNV)	0
chr3	141800000	1528	InferCNV (CNV)	0
chr3	141900000	1529	InferCNV (CNV)	0
chr3	142300000	1530	InferCNV (CNV)	0
chr3	142400000	1531	InferCNV (CNV)	0
chr3	143000000	1532	InferCNV (CNV)	0
chr3	143200000	1533	InferCNV (CNV)	0
chr3	143300000	1534	InferCNV (CNV)	0
chr3	143400000	1535	InferCNV (CNV)	0
chr3	143500000	1536	InferCNV (CNV)	0
chr3	143600000	1537	InferCNV (CNV)	0
chr3	143700000	1538	InferCNV (CNV)	0
chr3	143800000	1539	InferCNV (CNV)	0
chr3	146500000	1540	InferCNV (CNV)	0
chr3	149700000	1541	InferCNV (CNV)	0
chr3	149800000	1542	InferCNV (CNV)	0
chr3	149900000	1543	InferCNV (CNV)	0
chr3	150400000	1544	InferCNV (CNV)	0
chr3	150500000	1545	InferCNV (CNV)	0
chr3	150600000	1546	InferCNV (CNV)	0
chr3	151300000	1547	InferCNV (CNV)	0
chr3	152200000	1548	InferCNV (CNV)	0
chr3	152300000	1549	InferCNV (CNV)	0
chr3	152400000	1550	InferCNV (CNV)	0
chr3	155800000	1551	InferCNV (CNV)	-0.0208728522072079
chr3	155900000	1552	InferCNV (CNV)	-0.0208728522072079
chr3	156600000	1553	InferCNV (CNV)	-0.0208728522072079
chr3	156700000	1554	InferCNV (CNV)	-0.0208728522072079
chr3	157100000	1555	InferCNV (CNV)	-0.0208728522072079
chr3	158100000	1556	InferCNV (CNV)	-0.0208728522072079
chr3	158200000	1557	InferCNV (CNV)	-0.0208728522072079
chr3	158300000	1558	InferCNV (CNV)	-0.0208728522072079
chr3	158400000	1559	InferCNV (CNV)	-0.0208728522072079
chr3	158500000	1560	InferCNV (CNV)	-0.0208728522072079
chr3	158600000	1561	InferCNV (CNV)	-0.0208728522072079
chr3	158700000	1562	InferCNV (CNV)	-0.0208728522072079
chr3	158800000	1563	InferCNV (CNV)	-0.0208728522072079
chr3	160400000	1564	InferCNV (CNV)	-0.0208728522072079
chr3	160500000	1565	InferCNV (CNV)	-0.0208728522072079
chr3	160700000	1566	InferCNV (CNV)	-0.0208728522072079
chr3	160800000	1567	InferCNV (CNV)	-0.0208728522072079
chr3	160900000	1568	InferCNV (CNV)	-0.0208728522072079
chr3	161000000	1569	InferCNV (CNV)	-0.0208728522072079
chr3	167400000	1570	InferCNV (CNV)	-0.0208728522072079
chr3	167500000	1571	InferCNV (CNV)	-0.0208728522072079
chr3	167600000	1572	InferCNV (CNV)	-0.0208728522072079
chr3	167700000	1573	InferCNV (CNV)	-0.0208728522072079
chr3	169900000	1574	InferCNV (CNV)	-0.0208728522072079
chr3	170000000	1575	InferCNV (CNV)	-0.0208728522072079
chr3	170100000	1576	InferCNV (CNV)	-0.0208728522072079
chr3	171000000	1577	InferCNV (CNV)	-0.0208728522072079
chr3	171100000	1578	InferCNV (CNV)	-0.0208728522072079
chr3	171200000	1579	InferCNV (CNV)	-0.0208728522072079
chr3	171300000	1580	InferCNV (CNV)	-0.0208728522072079
chr3	171400000	1581	InferCNV (CNV)	-0.0208728522072079
chr3	171600000	1582	InferCNV (CNV)	-0.0208728522072079
chr3	171700000	1583	InferCNV (CNV)	-0.0208728522072079
chr3	171800000	1584	InferCNV (CNV)	-0.0208728522072079
chr3	172000000	1585	InferCNV (CNV)	-0.0208728522072079
chr3	172100000	1586	InferCNV (CNV)	-0.0208728522072079
chr3	172200000	1587	InferCNV (CNV)	-0.0208728522072079
chr3	172300000	1588	InferCNV (CNV)	-0.0208728522072079
chr3	172400000	1589	InferCNV (CNV)	-0.0208728522072079
chr3	172500000	1590	InferCNV (CNV)	-0.0208728522072079
chr3	172600000	1591	InferCNV (CNV)	-0.0208728522072079
chr3	172700000	1592	InferCNV (CNV)	-0.0208728522072079
chr3	177000000	1593	InferCNV (CNV)	-0.0208728522072079
chr3	177100000	1594	InferCNV (CNV)	-0.0208728522072079
chr3	179100000	1595	InferCNV (CNV)	-0.0208728522072079
chr3	179200000	1596	InferCNV (CNV)	-0.0208728522072079
chr3	179300000	1597	InferCNV (CNV)	-0.0208728522072079
chr3	179400000	1598	InferCNV (CNV)	-0.0208728522072079
chr3	180600000	1599	InferCNV (CNV)	-0.0208728522072079
chr3	180900000	1600	InferCNV (CNV)	-0.0208728522072079
chr3	182700000	1601	InferCNV (CNV)	-0.0208728522072079
chr3	182800000	1602	InferCNV (CNV)	-0.0208728522072079
chr3	182900000	1603	InferCNV (CNV)	-0.0208728522072079
chr3	183000000	1604	InferCNV (CNV)	-0.0208728522072079
chr3	183100000	1605	InferCNV (CNV)	-0.0208728522072079
chr3	183400000	1606	InferCNV (CNV)	-0.0208728522072079
chr3	183500000	1607	InferCNV (CNV)	-0.0208728522072079
chr3	183600000	1608	InferCNV (CNV)	-0.0208728522072079
chr3	183700000	1609	InferCNV (CNV)	-0.0208728522072079
chr3	183800000	1610	InferCNV (CNV)	-0.0208728522072079
chr3	184300000	1611	InferCNV (CNV)	-0.0208728522072079
chr3	184800000	1612	InferCNV (CNV)	-0.0208728522072079
chr3	184900000	1613	InferCNV (CNV)	-0.0208728522072079
chr3	185000000	1614	InferCNV (CNV)	-0.0208728522072079
chr3	185500000	1615	InferCNV (CNV)	-0.0208728522072079
chr3	185600000	1616	InferCNV (CNV)	-0.0208728522072079
chr3	185700000	1617	InferCNV (CNV)	-0.0208728522072079
chr3	185800000	1618	InferCNV (CNV)	-0.0208728522072079
chr3	185900000	1619	InferCNV (CNV)	-0.0208728522072079
chr3	186100000	1620	InferCNV (CNV)	-0.0208728522072079
chr3	186200000	1621	InferCNV (CNV)	-0.0208728522072079
chr3	186300000	1622	InferCNV (CNV)	-0.0208728522072079
chr3	186700000	1623	InferCNV (CNV)	-0.0208728522072079
chr3	186900000	1624	InferCNV (CNV)	-0.0208728522072079
chr3	187000000	1625	InferCNV (CNV)	-0.0208728522072079
chr3	187700000	1626	InferCNV (CNV)	-0.0208728522072079
chr3	188100000	1627	InferCNV (CNV)	-0.0208728522072079
chr3	188200000	1628	InferCNV (CNV)	-0.0208728522072079
chr3	188300000	1629	InferCNV (CNV)	-0.0208728522072079
chr3	188400000	1630	InferCNV (CNV)	-0.0208728522072079
chr3	188500000	1631	InferCNV (CNV)	-0.0208728522072079
chr3	188600000	1632	InferCNV (CNV)	-0.0208728522072079
chr3	188700000	1633	InferCNV (CNV)	-0.0208728522072079
chr3	188800000	1634	InferCNV (CNV)	-0.0208728522072079
chr3	190500000	1635	InferCNV (CNV)	-0.0208728522072079
chr3	190600000	1636	InferCNV (CNV)	-0.0208728522072079
chr3	193500000	1637	InferCNV (CNV)	-0.0208728522072079
chr3	193600000	1638	InferCNV (CNV)	-0.0208728522072079
chr3	194400000	1639	InferCNV (CNV)	-0.0208728522072079
chr3	194600000	1640	InferCNV (CNV)	-0.0208728522072079
chr3	195000000	1641	InferCNV (CNV)	-0.0208728522072079
chr3	195100000	1642	InferCNV (CNV)	-0.0208728522072079
chr3	195200000	1643	InferCNV (CNV)	-0.0208728522072079
chr3	195300000	1644	InferCNV (CNV)	-0.0208728522072079
chr3	195400000	1645	InferCNV (CNV)	-0.0208728522072079
chr3	195500000	1646	InferCNV (CNV)	-0.0208728522072079
chr3	195800000	1647	InferCNV (CNV)	-0.0208728522072079
chr3	195900000	1648	InferCNV (CNV)	-0.0208728522072079
chr3	196000000	1649	InferCNV (CNV)	-0.0208728522072079
chr3	196200000	1650	InferCNV (CNV)	-0.0208728522072079
chr3	196300000	1651	InferCNV (CNV)	-0.0208728522072079
chr3	196400000	1652	InferCNV (CNV)	-0.0208728522072079
chr3	196600000	1653	InferCNV (CNV)	-0.0208728522072079
chr3	196700000	1654	InferCNV (CNV)	-0.0208728522072079
chr3	197600000	1655	InferCNV (CNV)	-0.0208728522072079
chr3	197700000	1656	InferCNV (CNV)	-0.0208728522072079
chr3	197800000	1657	InferCNV (CNV)	-0.0208728522072079
chr3	197900000	1658	InferCNV (CNV)	-0.0208728522072079
chr4	400000	1659	InferCNV (CNV)	0
chr4	500000	1660	InferCNV (CNV)	0
chr4	700000	1661	InferCNV (CNV)	0
chr4	1200000	1662	InferCNV (CNV)	0
chr4	1300000	1663	InferCNV (CNV)	0
chr4	1700000	1664	InferCNV (CNV)	0
chr4	1800000	1665	InferCNV (CNV)	0
chr4	1900000	1666	InferCNV (CNV)	0
chr4	2000000	1667	InferCNV (CNV)	0
chr4	2400000	1668	InferCNV (CNV)	0
chr4	2500000	1669	InferCNV (CNV)	0
chr4	2600000	1670	InferCNV (CNV)	0
chr4	2700000	1671	InferCNV (CNV)	0
chr4	2800000	1672	InferCNV (CNV)	0
chr4	2900000	1673	InferCNV (CNV)	0
chr4	3500000	1674	InferCNV (CNV)	0
chr4	4400000	1675	InferCNV (CNV)	0
chr4	4500000	1676	InferCNV (CNV)	0
chr4	6700000	1677	InferCNV (CNV)	0
chr4	6800000	1678	InferCNV (CNV)	0
chr4	6900000	1679	InferCNV (CNV)	0
chr4	7000000	1680	InferCNV (CNV)	0
chr4	8100000	1681	InferCNV (CNV)	0
chr4	8200000	1682	InferCNV (CNV)	0
chr4	9800000	1683	InferCNV (CNV)	0
chr4	9900000	1684	InferCNV (CNV)	0
chr4	10000000	1685	InferCNV (CNV)	0
chr4	10100000	1686	InferCNV (CNV)	0
chr4	13300000	1687	InferCNV (CNV)	0
chr4	13400000	1688	InferCNV (CNV)	0
chr4	13500000	1689	InferCNV (CNV)	0
chr4	13600000	1690	InferCNV (CNV)	0
chr4	15000000	1691	InferCNV (CNV)	0
chr4	15400000	1692	InferCNV (CNV)	0
chr4	15500000	1693	InferCNV (CNV)	0
chr4	15600000	1694	InferCNV (CNV)	0
chr4	15700000	1695	InferCNV (CNV)	0
chr4	16100000	1696	InferCNV (CNV)	0
chr4	16200000	1697	InferCNV (CNV)	0
chr4	17500000	1698	InferCNV (CNV)	0
chr4	17600000	1699	InferCNV (CNV)	0
chr4	17800000	1700	InferCNV (CNV)	0
chr4	17900000	1701	InferCNV (CNV)	0
chr4	18000000	1702	InferCNV (CNV)	0
chr4	24500000	1703	InferCNV (CNV)	0
chr4	24800000	1704	InferCNV (CNV)	0
chr4	24900000	1705	InferCNV (CNV)	0
chr4	25200000	1706	InferCNV (CNV)	0
chr4	26100000	1707	InferCNV (CNV)	0
chr4	26200000	1708	InferCNV (CNV)	0
chr4	26300000	1709	InferCNV (CNV)	0
chr4	26400000	1710	InferCNV (CNV)	0
chr4	26800000	1711	InferCNV (CNV)	0
chr4	26900000	1712	InferCNV (CNV)	0
chr4	27000000	1713	InferCNV (CNV)	0
chr4	36000000	1714	InferCNV (CNV)	0
chr4	36100000	1715	InferCNV (CNV)	0
chr4	36200000	1716	InferCNV (CNV)	0
chr4	37500000	1717	InferCNV (CNV)	0
chr4	37600000	1718	InferCNV (CNV)	0
chr4	37800000	1719	InferCNV (CNV)	0
chr4	37900000	1720	InferCNV (CNV)	0
chr4	38000000	1721	InferCNV (CNV)	0
chr4	38100000	1722	InferCNV (CNV)	0
chr4	38600000	1723	InferCNV (CNV)	0
chr4	38700000	1724	InferCNV (CNV)	0
chr4	38800000	1725	InferCNV (CNV)	0
chr4	39000000	1726	InferCNV (CNV)	0
chr4	39100000	1727	InferCNV (CNV)	0
chr4	39400000	1728	InferCNV (CNV)	0
chr4	39500000	1729	InferCNV (CNV)	0
chr4	39600000	1730	InferCNV (CNV)	0
chr4	39700000	1731	InferCNV (CNV)	0
chr4	40000000	1732	InferCNV (CNV)	0
chr4	40100000	1733	InferCNV (CNV)	0
chr4	40200000	1734	InferCNV (CNV)	0
chr4	40400000	1735	InferCNV (CNV)	0
chr4	40500000	1736	InferCNV (CNV)	0
chr4	40600000	1737	InferCNV (CNV)	0
chr4	41900000	1738	InferCNV (CNV)	0
chr4	42000000	1739	InferCNV (CNV)	0
chr4	42400000	1740	InferCNV (CNV)	0
chr4	42500000	1741	InferCNV (CNV)	0
chr4	42600000	1742	InferCNV (CNV)	0
chr4	47400000	1743	InferCNV (CNV)	0
chr4	47500000	1744	InferCNV (CNV)	0
chr4	48000000	1745	InferCNV (CNV)	0
chr4	48100000	1746	InferCNV (CNV)	0
chr4	48200000	1747	InferCNV (CNV)	0
chr4	48300000	1748	InferCNV (CNV)	0
chr4	48400000	1749	InferCNV (CNV)	0
chr4	48500000	1750	InferCNV (CNV)	0
chr4	48600000	1751	InferCNV (CNV)	0
chr4	48700000	1752	InferCNV (CNV)	0
chr4	48800000	1753	InferCNV (CNV)	0
chr4	51800000	1754	InferCNV (CNV)	0
chr4	51900000	1755	InferCNV (CNV)	0
chr4	52800000	1756	InferCNV (CNV)	0
chr4	52900000	1757	InferCNV (CNV)	0
chr4	53000000	1758	InferCNV (CNV)	0
chr4	53100000	1759	InferCNV (CNV)	0
chr4	53200000	1760	InferCNV (CNV)	0
chr4	53300000	1761	InferCNV (CNV)	0
chr4	53400000	1762	InferCNV (CNV)	0
chr4	54000000	1763	InferCNV (CNV)	0
chr4	55300000	1764	InferCNV (CNV)	0
chr4	55400000	1765	InferCNV (CNV)	0
chr4	55800000	1766	InferCNV (CNV)	0
chr4	55900000	1767	InferCNV (CNV)	0
chr4	56300000	1768	InferCNV (CNV)	0
chr4	56400000	1769	InferCNV (CNV)	0
chr4	56500000	1770	InferCNV (CNV)	0
chr4	56900000	1771	InferCNV (CNV)	0
chr4	57000000	1772	InferCNV (CNV)	0
chr4	67600000	1773	InferCNV (CNV)	0
chr4	67700000	1774	InferCNV (CNV)	0
chr4	70700000	1775	InferCNV (CNV)	0
chr4	70800000	1776	InferCNV (CNV)	0
chr4	70900000	1777	InferCNV (CNV)	0
chr4	71000000	1778	InferCNV (CNV)	0
chr4	73000000	1779	InferCNV (CNV)	0
chr4	73100000	1780	InferCNV (CNV)	0
chr4	73200000	1781	InferCNV (CNV)	0
chr4	75600000	1782	InferCNV (CNV)	0
chr4	75700000	1783	InferCNV (CNV)	0
chr4	75900000	1784	InferCNV (CNV)	0
chr4	76100000	1785	InferCNV (CNV)	0
chr4	76200000	1786	InferCNV (CNV)	0
chr4	77000000	1787	InferCNV (CNV)	0
chr4	77800000	1788	InferCNV (CNV)	0
chr4	77900000	1789	InferCNV (CNV)	0
chr4	78700000	1790	InferCNV (CNV)	0
chr4	78800000	1791	InferCNV (CNV)	0
chr4	78900000	1792	InferCNV (CNV)	0
chr4	79900000	1793	InferCNV (CNV)	0
chr4	80000000	1794	InferCNV (CNV)	0
chr4	81400000	1795	InferCNV (CNV)	0
chr4	82300000	1796	InferCNV (CNV)	0
chr4	82400000	1797	InferCNV (CNV)	0
chr4	82800000	1798	InferCNV (CNV)	0
chr4	82900000	1799	InferCNV (CNV)	0
chr4	83000000	1800	InferCNV (CNV)	0
chr4	83100000	1801	InferCNV (CNV)	0
chr4	83200000	1802	InferCNV (CNV)	0
chr4	83300000	1803	InferCNV (CNV)	0
chr4	83400000	1804	InferCNV (CNV)	0
chr4	83500000	1805	InferCNV (CNV)	0
chr4	83600000	1806	InferCNV (CNV)	0
chr4	84600000	1807	InferCNV (CNV)	0
chr4	84700000	1808	InferCNV (CNV)	0
chr4	84800000	1809	InferCNV (CNV)	0
chr4	84900000	1810	InferCNV (CNV)	0
chr4	85400000	1811	InferCNV (CNV)	0
chr4	85500000	1812	InferCNV (CNV)	0
chr4	85600000	1813	InferCNV (CNV)	0
chr4	85700000	1814	InferCNV (CNV)	0
chr4	85800000	1815	InferCNV (CNV)	0
chr4	85900000	1816	InferCNV (CNV)	0
chr4	86000000	1817	InferCNV (CNV)	0
chr4	86900000	1818	InferCNV (CNV)	0
chr4	87000000	1819	InferCNV (CNV)	0
chr4	87100000	1820	InferCNV (CNV)	0
chr4	87200000	1821	InferCNV (CNV)	0
chr4	87300000	1822	InferCNV (CNV)	0
chr4	88200000	1823	InferCNV (CNV)	0
chr4	88300000	1824	InferCNV (CNV)	0
chr4	88400000	1825	InferCNV (CNV)	0
chr4	88500000	1826	InferCNV (CNV)	0
chr4	88600000	1827	InferCNV (CNV)	0
chr4	88700000	1828	InferCNV (CNV)	0
chr4	88800000	1829	InferCNV (CNV)	0
chr4	88900000	1830	InferCNV (CNV)	0
chr4	89000000	1831	InferCNV (CNV)	0
chr4	89200000	1832	InferCNV (CNV)	0
chr4	89300000	1833	InferCNV (CNV)	0
chr4	94400000	1834	InferCNV (CNV)	0
chr4	94500000	1835	InferCNV (CNV)	0
chr4	94600000	1836	InferCNV (CNV)	0
chr4	98200000	1837	InferCNV (CNV)	0
chr4	98300000	1838	InferCNV (CNV)	0
chr4	98400000	1839	InferCNV (CNV)	0
chr4	99800000	1840	InferCNV (CNV)	0
chr4	99900000	1841	InferCNV (CNV)	0
chr4	101700000	1842	InferCNV (CNV)	0
chr4	101800000	1843	InferCNV (CNV)	0
chr4	101900000	1844	InferCNV (CNV)	0
chr4	102000000	1845	InferCNV (CNV)	0
chr4	102500000	1846	InferCNV (CNV)	0
chr4	102600000	1847	InferCNV (CNV)	0
chr4	102700000	1848	InferCNV (CNV)	0
chr4	102800000	1849	InferCNV (CNV)	0
chr4	105300000	1850	InferCNV (CNV)	0
chr4	105400000	1851	InferCNV (CNV)	0
chr4	106000000	1852	InferCNV (CNV)	0
chr4	106100000	1853	InferCNV (CNV)	0
chr4	106200000	1854	InferCNV (CNV)	0
chr4	106300000	1855	InferCNV (CNV)	0
chr4	107600000	1856	InferCNV (CNV)	0
chr4	107700000	1857	InferCNV (CNV)	0
chr4	107800000	1858	InferCNV (CNV)	0
chr4	107900000	1859	InferCNV (CNV)	0
chr4	108000000	1860	InferCNV (CNV)	0
chr4	108100000	1861	InferCNV (CNV)	0
chr4	108600000	1862	InferCNV (CNV)	0
chr4	109400000	1863	InferCNV (CNV)	0
chr4	109500000	1864	InferCNV (CNV)	0
chr4	112200000	1865	InferCNV (CNV)	0
chr4	112300000	1866	InferCNV (CNV)	0
chr4	112400000	1867	InferCNV (CNV)	0
chr4	112600000	1868	InferCNV (CNV)	0
chr4	118200000	1869	InferCNV (CNV)	0
chr4	118700000	1870	InferCNV (CNV)	0
chr4	118800000	1871	InferCNV (CNV)	0
chr4	119200000	1872	InferCNV (CNV)	0
chr4	119300000	1873	InferCNV (CNV)	0
chr4	121600000	1874	InferCNV (CNV)	0
chr4	122900000	1875	InferCNV (CNV)	0
chr4	123000000	1876	InferCNV (CNV)	0
chr4	123100000	1877	InferCNV (CNV)	0
chr4	123200000	1878	InferCNV (CNV)	0
chr4	123300000	1879	InferCNV (CNV)	0
chr4	127900000	1880	InferCNV (CNV)	0
chr4	128000000	1881	InferCNV (CNV)	0
chr4	128100000	1882	InferCNV (CNV)	0
chr4	128200000	1883	InferCNV (CNV)	0
chr4	128800000	1884	InferCNV (CNV)	0
chr4	128900000	1885	InferCNV (CNV)	0
chr4	129000000	1886	InferCNV (CNV)	0
chr4	129100000	1887	InferCNV (CNV)	0
chr4	139000000	1888	InferCNV (CNV)	0
chr4	139100000	1889	InferCNV (CNV)	0
chr4	139300000	1890	InferCNV (CNV)	0
chr4	139400000	1891	InferCNV (CNV)	0
chr4	139500000	1892	InferCNV (CNV)	0
chr4	139600000	1893	InferCNV (CNV)	0
chr4	139700000	1894	InferCNV (CNV)	0
chr4	139800000	1895	InferCNV (CNV)	0
chr4	139900000	1896	InferCNV (CNV)	0
chr4	140000000	1897	InferCNV (CNV)	0
chr4	140100000	1898	InferCNV (CNV)	0
chr4	140600000	1899	InferCNV (CNV)	0
chr4	140700000	1900	InferCNV (CNV)	0
chr4	141200000	1901	InferCNV (CNV)	0
chr4	141600000	1902	InferCNV (CNV)	0
chr4	141700000	1903	InferCNV (CNV)	0
chr4	142000000	1904	InferCNV (CNV)	0
chr4	142100000	1905	InferCNV (CNV)	0
chr4	142200000	1906	InferCNV (CNV)	0
chr4	142300000	1907	InferCNV (CNV)	0
chr4	142400000	1908	InferCNV (CNV)	0
chr4	142500000	1909	InferCNV (CNV)	0
chr4	142600000	1910	InferCNV (CNV)	0
chr4	142700000	1911	InferCNV (CNV)	0
chr4	142800000	1912	InferCNV (CNV)	0
chr4	143300000	1913	InferCNV (CNV)	0
chr4	143400000	1914	InferCNV (CNV)	0
chr4	145100000	1915	InferCNV (CNV)	-0.413978235442894
chr4	146200000	1916	InferCNV (CNV)	-0.413978235442894
chr4	146300000	1917	InferCNV (CNV)	-0.413978235442894
chr4	146400000	1918	InferCNV (CNV)	-0.413978235442894
chr4	146500000	1919	InferCNV (CNV)	-0.413978235442894
chr4	147600000	1920	InferCNV (CNV)	-0.413978235442894
chr4	147700000	1921	InferCNV (CNV)	-0.413978235442894
chr4	147800000	1922	InferCNV (CNV)	-0.413978235442894
chr4	147900000	1923	InferCNV (CNV)	-0.413978235442894
chr4	148000000	1924	InferCNV (CNV)	-0.413978235442894
chr4	148100000	1925	InferCNV (CNV)	-0.413978235442894
chr4	148200000	1926	InferCNV (CNV)	-0.413978235442894
chr4	148300000	1927	InferCNV (CNV)	-0.413978235442894
chr4	148400000	1928	InferCNV (CNV)	-0.413978235442894
chr4	150200000	1929	InferCNV (CNV)	-0.413978235442894
chr4	150300000	1930	InferCNV (CNV)	-0.413978235442894
chr4	150400000	1931	InferCNV (CNV)	-0.413978235442894
chr4	150500000	1932	InferCNV (CNV)	-0.413978235442894
chr4	150600000	1933	InferCNV (CNV)	-0.413978235442894
chr4	150700000	1934	InferCNV (CNV)	-0.413978235442894
chr4	150800000	1935	InferCNV (CNV)	-0.413978235442894
chr4	150900000	1936	InferCNV (CNV)	-0.413978235442894
chr4	151000000	1937	InferCNV (CNV)	-0.413978235442894
chr4	152600000	1938	InferCNV (CNV)	-1.11669759308543
chr4	152700000	1939	InferCNV (CNV)	-1.74984077670396
chr4	152800000	1940	InferCNV (CNV)	-1.74984077670396
chr4	152900000	1941	InferCNV (CNV)	-1.74984077670396
chr4	153700000	1942	InferCNV (CNV)	-1.86116265514239
chr4	158200000	1943	InferCNV (CNV)	-1.86116265514239
chr4	158700000	1944	InferCNV (CNV)	-1.86116265514239
chr4	158800000	1945	InferCNV (CNV)	-1.86116265514239
chr4	158900000	1946	InferCNV (CNV)	-1.86116265514239
chr4	159100000	1947	InferCNV (CNV)	-1.86116265514239
chr4	159200000	1948	InferCNV (CNV)	-1.86116265514239
chr4	159300000	1949	InferCNV (CNV)	-1.86116265514239
chr4	163400000	1950	InferCNV (CNV)	-1.86116265514239
chr4	163500000	1951	InferCNV (CNV)	-1.86116265514239
chr4	165000000	1952	InferCNV (CNV)	-1.86116265514239
chr4	165100000	1953	InferCNV (CNV)	-1.86116265514239
chr4	165200000	1954	InferCNV (CNV)	-1.86116265514239
chr4	165300000	1955	InferCNV (CNV)	-1.86116265514239
chr4	168200000	1956	InferCNV (CNV)	-1.86116265514239
chr4	168300000	1957	InferCNV (CNV)	-1.86116265514239
chr4	168400000	1958	InferCNV (CNV)	-1.86116265514239
chr4	168500000	1959	InferCNV (CNV)	-1.86116265514239
chr4	168800000	1960	InferCNV (CNV)	-1.86116265514239
chr4	168900000	1961	InferCNV (CNV)	-1.86116265514239
chr4	169000000	1962	InferCNV (CNV)	-1.86116265514239
chr4	169600000	1963	InferCNV (CNV)	-1.86116265514239
chr4	169700000	1964	InferCNV (CNV)	-1.86116265514239
chr4	173100000	1965	InferCNV (CNV)	-1.86116265514239
chr4	173200000	1966	InferCNV (CNV)	-1.86116265514239
chr4	173300000	1967	InferCNV (CNV)	-1.86116265514239
chr4	176300000	1968	InferCNV (CNV)	-1.86116265514239
chr4	183600000	1969	InferCNV (CNV)	-1.86116265514239
chr4	183700000	1970	InferCNV (CNV)	-1.86116265514239
chr4	184300000	1971	InferCNV (CNV)	-1.86116265514239
chr4	184400000	1972	InferCNV (CNV)	-1.86116265514239
chr4	184700000	1973	InferCNV (CNV)	-1.86116265514239
chr4	184800000	1974	InferCNV (CNV)	-1.86116265514239
chr5	200000	1975	InferCNV (CNV)	1.73592554189916
chr5	300000	1976	InferCNV (CNV)	1.73592554189916
chr5	400000	1977	InferCNV (CNV)	1.73592554189916
chr5	800000	1978	InferCNV (CNV)	1.73592554189916
chr5	1800000	1979	InferCNV (CNV)	1.73592554189916
chr5	5400000	1980	InferCNV (CNV)	1.73592554189916
chr5	6600000	1981	InferCNV (CNV)	1.73592554189916
chr5	10200000	1982	InferCNV (CNV)	1.73592554189916
chr5	10600000	1983	InferCNV (CNV)	1.73592554189916
chr5	10700000	1984	InferCNV (CNV)	1.73592554189916
chr5	14100000	1985	InferCNV (CNV)	1.73592554189916
chr5	14200000	1986	InferCNV (CNV)	1.73592554189916
chr5	14300000	1987	InferCNV (CNV)	1.73592554189916
chr5	14400000	1988	InferCNV (CNV)	1.73592554189916
chr5	14500000	1989	InferCNV (CNV)	1.73592554189916
chr5	14600000	1990	InferCNV (CNV)	1.73592554189916
chr5	14700000	1991	InferCNV (CNV)	1.73592554189916
chr5	14800000	1992	InferCNV (CNV)	1.73592554189916
chr5	17200000	1993	InferCNV (CNV)	1.73592554189916
chr5	31400000	1994	InferCNV (CNV)	1.73592554189916
chr5	31500000	1995	InferCNV (CNV)	1.73592554189916
chr5	32100000	1996	InferCNV (CNV)	1.73592554189916
chr5	32200000	1997	InferCNV (CNV)	1.73592554189916
chr5	32300000	1998	InferCNV (CNV)	1.73592554189916
chr5	32400000	1999	InferCNV (CNV)	1.73592554189916
[truncated: 56,771 more rows]
