# Supplementary material for: Benchmarking scRNA-seq copy number variation callers
Source: Nat Commun. 2025 Oct 2;16:8777. doi: 10.1038/s41467-025-62359-9 (PMC12491403; doi:10.1038/s41467-025-62359-9)
Supplement: Supplementary file 11 — Source Data [file 41467_2025_62359_MOESM11_ESM.zip › figure_source_data/suppfigure_19B_karyogram_BCC06_automaticAnnot.tsv]

chr	start	counted_pos	variable	value
chr1	900000	1	scWGS	-1.40078605883112
chr1	1000000	2	scWGS	-0.466928686277035
chr1	1200000	3	scWGS	-1.40078605883112
chr1	1300000	4	scWGS	-0.466928686277035
chr1	1400000	5	scWGS	-1.40078605883112
chr1	1500000	6	scWGS	-1.40078605883112
chr1	1600000	7	scWGS	-1.40078605883112
chr1	1700000	8	scWGS	-1.40078605883112
chr1	1800000	9	scWGS	-1.40078605883112
chr1	2100000	10	scWGS	-1.40078605883112
chr1	2200000	11	scWGS	0
chr1	2300000	12	scWGS	0
chr1	2400000	13	scWGS	-1.40078605883112
chr1	3400000	14	scWGS	-1.40078605883112
chr1	3600000	15	scWGS	-1.40078605883112
chr1	3700000	16	scWGS	-1.40078605883112
chr1	3800000	17	scWGS	-1.40078605883112
chr1	3900000	18	scWGS	-1.40078605883112
chr1	6100000	19	scWGS	-0.70039302941556
chr1	6200000	20	scWGS	-1.40078605883112
chr1	6700000	21	scWGS	-1.40078605883112
chr1	6800000	22	scWGS	-1.40078605883112
chr1	6900000	23	scWGS	-1.40078605883112
chr1	7000000	24	scWGS	-1.40078605883112
chr1	7100000	25	scWGS	-1.40078605883112
chr1	7200000	26	scWGS	-1.40078605883112
chr1	7300000	27	scWGS	-1.40078605883112
chr1	7400000	28	scWGS	-1.40078605883112
chr1	7500000	29	scWGS	-1.40078605883112
chr1	7600000	30	scWGS	1.40078605883112
chr1	7700000	31	scWGS	0
chr1	7900000	32	scWGS	-1.40078605883112
chr1	8000000	33	scWGS	-1.40078605883112
chr1	8300000	34	scWGS	-0.70039302941556
chr1	8400000	35	scWGS	0
chr1	8500000	36	scWGS	0
chr1	8600000	37	scWGS	0
chr1	8700000	38	scWGS	0
chr1	8800000	39	scWGS	0
chr1	9500000	40	scWGS	-1.40078605883112
chr1	9800000	41	scWGS	0
chr1	9900000	42	scWGS	0
chr1	10200000	43	scWGS	0
chr1	10300000	44	scWGS	0
chr1	10400000	45	scWGS	-0.70039302941556
chr1	10600000	46	scWGS	0
chr1	11000000	47	scWGS	-1.40078605883112
chr1	11600000	48	scWGS	-1.40078605883112
chr1	12000000	49	scWGS	0
chr1	13700000	50	scWGS	-1.40078605883112
chr1	13800000	51	scWGS	-1.40078605883112
chr1	15100000	52	scWGS	-1.40078605883112
chr1	15400000	53	scWGS	-0.70039302941556
chr1	15600000	54	scWGS	0
chr1	15700000	55	scWGS	0
chr1	15800000	56	scWGS	1.40078605883112
chr1	15900000	57	scWGS	1.40078605883112
chr1	16100000	58	scWGS	-1.40078605883112
chr1	16200000	59	scWGS	-1.40078605883112
chr1	16300000	60	scWGS	-1.40078605883112
chr1	16400000	61	scWGS	-1.40078605883112
chr1	16500000	62	scWGS	-1.00056147059365
chr1	16600000	63	scWGS	-0.70039302941556
chr1	16900000	64	scWGS	0
chr1	17000000	65	scWGS	0
chr1	18900000	66	scWGS	-1.40078605883112
chr1	19000000	67	scWGS	-1.40078605883112
chr1	19100000	68	scWGS	0
chr1	19200000	69	scWGS	-0.70039302941556
chr1	19300000	70	scWGS	-1.40078605883112
chr1	19400000	71	scWGS	-1.40078605883112
chr1	19800000	72	scWGS	-1.40078605883112
chr1	19900000	73	scWGS	-1.40078605883112
chr1	20400000	74	scWGS	-1.40078605883112
chr1	20500000	75	scWGS	-1.40078605883112
chr1	20600000	76	scWGS	0
chr1	20700000	77	scWGS	0
chr1	20800000	78	scWGS	-1.40078605883112
chr1	20900000	79	scWGS	0
chr1	21000000	80	scWGS	1.40078605883112
chr1	21100000	81	scWGS	1.40078605883112
chr1	21200000	82	scWGS	1.40078605883112
chr1	21300000	83	scWGS	1.40078605883112
chr1	21600000	84	scWGS	-1.40078605883112
chr1	21700000	85	scWGS	-1.40078605883112
chr1	21800000	86	scWGS	-0.466928686277035
chr1	21900000	87	scWGS	-1.40078605883112
chr1	22000000	88	scWGS	0
chr1	23000000	89	scWGS	-1.40078605883112
chr1	23100000	90	scWGS	-1.40078605883112
chr1	23300000	91	scWGS	-1.40078605883112
chr1	23500000	92	scWGS	-1.40078605883112
chr1	23600000	93	scWGS	-1.40078605883112
chr1	23700000	94	scWGS	-1.40078605883112
chr1	23900000	95	scWGS	-1.40078605883112
chr1	24500000	96	scWGS	-1.40078605883112
chr1	24600000	97	scWGS	-1.40078605883112
chr1	24700000	98	scWGS	-1.40078605883112
chr1	24800000	99	scWGS	-1.40078605883112
chr1	25200000	100	scWGS	-1.40078605883112
chr1	25300000	101	scWGS	-1.40078605883112
chr1	25500000	102	scWGS	1.40078605883112
chr1	25800000	103	scWGS	0.466928686277035
chr1	26100000	104	scWGS	1.40078605883112
chr1	26200000	105	scWGS	0
chr1	26300000	106	scWGS	0
chr1	26400000	107	scWGS	1.40078605883112
chr1	26600000	108	scWGS	1.40078605883112
chr1	26700000	109	scWGS	0.70039302941556
chr1	27000000	110	scWGS	0
chr1	27100000	111	scWGS	0
chr1	27300000	112	scWGS	0
chr1	27400000	113	scWGS	0
chr1	27500000	114	scWGS	0
chr1	27600000	115	scWGS	0
chr1	27700000	116	scWGS	0
chr1	27800000	117	scWGS	0
chr1	27900000	118	scWGS	0
chr1	28000000	119	scWGS	0
chr1	28200000	120	scWGS	0.70039302941556
chr1	28300000	121	scWGS	0
chr1	28400000	122	scWGS	-1.40078605883112
chr1	28500000	123	scWGS	-1.40078605883112
chr1	28600000	124	scWGS	-1.40078605883112
chr1	28700000	125	scWGS	0
chr1	29100000	126	scWGS	1.40078605883112
chr1	29200000	127	scWGS	1.40078605883112
chr1	30900000	128	scWGS	-1.40078605883112
chr1	31000000	129	scWGS	-1.40078605883112
chr1	31200000	130	scWGS	-1.40078605883112
chr1	31300000	131	scWGS	-1.40078605883112
chr1	31400000	132	scWGS	-1.40078605883112
chr1	31600000	133	scWGS	-1.40078605883112
chr1	31700000	134	scWGS	-0.466928686277035
chr1	31900000	135	scWGS	-1.40078605883112
chr1	32000000	136	scWGS	-1.40078605883112
chr1	32100000	137	scWGS	-1.40078605883112
chr1	32200000	138	scWGS	0
chr1	32300000	139	scWGS	0.466928686277035
chr1	32600000	140	scWGS	0
chr1	32700000	141	scWGS	0
chr1	32800000	142	scWGS	0.70039302941556
chr1	33000000	143	scWGS	0
chr1	33200000	144	scWGS	0
chr1	33300000	145	scWGS	-0.70039302941556
chr1	34800000	146	scWGS	1.40078605883112
chr1	35100000	147	scWGS	0
chr1	35200000	148	scWGS	0
chr1	35300000	149	scWGS	0
chr1	35400000	150	scWGS	0
chr1	35800000	151	scWGS	0.70039302941556
chr1	35900000	152	scWGS	0
chr1	36000000	153	scWGS	-1.40078605883112
chr1	36100000	154	scWGS	-1.40078605883112
chr1	36200000	155	scWGS	-0.70039302941556
chr1	36300000	156	scWGS	0
chr1	36400000	157	scWGS	0
chr1	37400000	158	scWGS	0
chr1	37500000	159	scWGS	0
chr1	37600000	160	scWGS	0
chr1	37800000	161	scWGS	0.70039302941556
chr1	37900000	162	scWGS	0
chr1	38000000	163	scWGS	-1.40078605883112
chr1	38900000	164	scWGS	-1.40078605883112
chr1	39000000	165	scWGS	-0.70039302941556
chr1	39500000	166	scWGS	-1.40078605883112
chr1	39700000	167	scWGS	-0.933857372554084
chr1	39800000	168	scWGS	0
chr1	40000000	169	scWGS	0
chr1	40100000	170	scWGS	-0.70039302941556
chr1	40200000	171	scWGS	0
chr1	40300000	172	scWGS	0
chr1	40600000	173	scWGS	0
chr1	40700000	174	scWGS	0.70039302941556
chr1	40900000	175	scWGS	-1.40078605883112
chr1	41000000	176	scWGS	-1.40078605883112
chr1	41100000	177	scWGS	-1.40078605883112
chr1	41200000	178	scWGS	-1.40078605883112
chr1	41500000	179	scWGS	-0.466928686277035
chr1	41600000	180	scWGS	-1.40078605883112
chr1	41700000	181	scWGS	-1.40078605883112
chr1	41800000	182	scWGS	-1.40078605883112
chr1	41900000	183	scWGS	-1.40078605883112
chr1	42100000	184	scWGS	-1.40078605883112
chr1	42200000	185	scWGS	-1.40078605883112
chr1	42300000	186	scWGS	-1.40078605883112
chr1	42400000	187	scWGS	-1.40078605883112
chr1	42600000	188	scWGS	-1.40078605883112
chr1	42700000	189	scWGS	-1.40078605883112
chr1	42800000	190	scWGS	0
chr1	42900000	191	scWGS	0
chr1	43100000	192	scWGS	0
chr1	43300000	193	scWGS	1.40078605883112
chr1	43400000	194	scWGS	1.40078605883112
chr1	43600000	195	scWGS	1.40078605883112
chr1	43700000	196	scWGS	1.40078605883112
chr1	43900000	197	scWGS	1.40078605883112
chr1	44200000	198	scWGS	0
chr1	44300000	199	scWGS	-1.40078605883112
chr1	44700000	200	scWGS	-1.40078605883112
chr1	44800000	201	scWGS	0
chr1	44900000	202	scWGS	1.40078605883112
chr1	45000000	203	scWGS	1.40078605883112
chr1	45300000	204	scWGS	0
chr1	45400000	205	scWGS	-1.40078605883112
chr1	45500000	206	scWGS	-1.40078605883112
chr1	45600000	207	scWGS	-1.40078605883112
chr1	46000000	208	scWGS	1.40078605883112
chr1	46100000	209	scWGS	1.40078605883112
chr1	46200000	210	scWGS	0.70039302941556
chr1	46300000	211	scWGS	0
chr1	46600000	212	scWGS	0
chr1	46700000	213	scWGS	0
chr1	47300000	214	scWGS	1.40078605883112
chr1	51200000	215	scWGS	-1.40078605883112
chr1	51300000	216	scWGS	-1.40078605883112
chr1	51400000	217	scWGS	-1.40078605883112
chr1	51500000	218	scWGS	-1.40078605883112
chr1	51600000	219	scWGS	-1.40078605883112
chr1	51700000	220	scWGS	-1.40078605883112
chr1	51800000	221	scWGS	-1.40078605883112
chr1	52000000	222	scWGS	-1.40078605883112
chr1	52100000	223	scWGS	-1.40078605883112
chr1	52200000	224	scWGS	-1.40078605883112
chr1	52300000	225	scWGS	0
chr1	52400000	226	scWGS	0
chr1	52700000	227	scWGS	-1.40078605883112
chr1	52800000	228	scWGS	-1.40078605883112
chr1	52900000	229	scWGS	0
chr1	53000000	230	scWGS	1.40078605883112
chr1	53200000	231	scWGS	0.466928686277035
chr1	53700000	232	scWGS	-1.40078605883112
chr1	53800000	233	scWGS	-1.40078605883112
chr1	53900000	234	scWGS	-1.40078605883112
chr1	54000000	235	scWGS	-1.40078605883112
chr1	54200000	236	scWGS	-1.40078605883112
chr1	54300000	237	scWGS	-1.40078605883112
chr1	54400000	238	scWGS	-1.40078605883112
chr1	55000000	239	scWGS	1.40078605883112
chr1	55100000	240	scWGS	1.40078605883112
chr1	55200000	241	scWGS	1.40078605883112
chr1	56400000	242	scWGS	1.40078605883112
chr1	56500000	243	scWGS	1.40078605883112
chr1	58500000	244	scWGS	1.40078605883112
chr1	58600000	245	scWGS	1.40078605883112
chr1	58700000	246	scWGS	1.40078605883112
chr1	59800000	247	scWGS	1.40078605883112
chr1	61000000	248	scWGS	1.40078605883112
chr1	61100000	249	scWGS	1.40078605883112
chr1	61200000	250	scWGS	1.40078605883112
chr1	61300000	251	scWGS	1.40078605883112
chr1	61400000	252	scWGS	1.40078605883112
chr1	61600000	253	scWGS	1.40078605883112
chr1	61700000	254	scWGS	1.40078605883112
chr1	62400000	255	scWGS	1.40078605883112
chr1	62500000	256	scWGS	1.40078605883112
chr1	62600000	257	scWGS	1.40078605883112
chr1	63400000	258	scWGS	0.70039302941556
chr1	63500000	259	scWGS	0
chr1	63600000	260	scWGS	0
chr1	64800000	261	scWGS	0
chr1	64900000	262	scWGS	0
chr1	65100000	263	scWGS	0
chr1	65200000	264	scWGS	0.70039302941556
chr1	65400000	265	scWGS	1.40078605883112
chr1	65700000	266	scWGS	1.40078605883112
chr1	65800000	267	scWGS	1.40078605883112
chr1	65900000	268	scWGS	1.40078605883112
chr1	66000000	269	scWGS	1.40078605883112
chr1	66100000	270	scWGS	1.40078605883112
chr1	66200000	271	scWGS	0.70039302941556
chr1	66300000	272	scWGS	0
chr1	66900000	273	scWGS	0
chr1	67400000	274	scWGS	0
chr1	67700000	275	scWGS	0
chr1	67800000	276	scWGS	0
chr1	68000000	277	scWGS	0
chr1	68100000	278	scWGS	0
chr1	68200000	279	scWGS	0
chr1	70100000	280	scWGS	0
chr1	70200000	281	scWGS	0
chr1	70300000	282	scWGS	0
chr1	70800000	283	scWGS	0
chr1	70900000	284	scWGS	0
chr1	71000000	285	scWGS	0
chr1	74700000	286	scWGS	-1.40078605883112
chr1	75700000	287	scWGS	-1.40078605883112
chr1	77500000	288	scWGS	-1.40078605883112
chr1	77600000	289	scWGS	-1.40078605883112
chr1	77900000	290	scWGS	-1.40078605883112
chr1	78000000	291	scWGS	-1.40078605883112
chr1	84400000	292	scWGS	-1.40078605883112
chr1	84500000	293	scWGS	-1.40078605883112
chr1	85200000	294	scWGS	1.40078605883112
chr1	85500000	295	scWGS	-0.70039302941556
chr1	85600000	296	scWGS	0
chr1	85700000	297	scWGS	0
chr1	86300000	298	scWGS	0
chr1	86700000	299	scWGS	0
chr1	86900000	300	scWGS	0
chr1	87000000	301	scWGS	0
chr1	87100000	302	scWGS	0
chr1	87300000	303	scWGS	0
chr1	88800000	304	scWGS	0
chr1	88900000	305	scWGS	0
chr1	89000000	306	scWGS	0
chr1	89100000	307	scWGS	0
chr1	89800000	308	scWGS	0
chr1	89900000	309	scWGS	0
chr1	90000000	310	scWGS	0
chr1	90900000	311	scWGS	0
chr1	91000000	312	scWGS	0
chr1	92200000	313	scWGS	0
chr1	92300000	314	scWGS	0
chr1	92400000	315	scWGS	0
chr1	92800000	316	scWGS	-0.70039302941556
chr1	93000000	317	scWGS	-1.40078605883112
chr1	93100000	318	scWGS	-1.40078605883112
chr1	93300000	319	scWGS	-1.40078605883112
chr1	93400000	320	scWGS	-1.40078605883112
chr1	93500000	321	scWGS	-1.40078605883112
chr1	93600000	322	scWGS	-1.40078605883112
chr1	93700000	323	scWGS	-1.40078605883112
chr1	93800000	324	scWGS	-0.70039302941556
chr1	94100000	325	scWGS	0
chr1	94200000	326	scWGS	0
chr1	94500000	327	scWGS	0
chr1	94800000	328	scWGS	-0.70039302941556
chr1	94900000	329	scWGS	-1.40078605883112
chr1	96700000	330	scWGS	-1.40078605883112
chr1	96800000	331	scWGS	-1.40078605883112
chr1	99600000	332	scWGS	-1.40078605883112
chr1	99800000	333	scWGS	0
chr1	99900000	334	scWGS	0
chr1	100000000	335	scWGS	-1.40078605883112
chr1	100200000	336	scWGS	-1.40078605883112
chr1	100800000	337	scWGS	0
chr1	100900000	338	scWGS	-1.40078605883112
chr1	103500000	339	scWGS	-1.40078605883112
chr1	108100000	340	scWGS	-1.40078605883112
chr1	108200000	341	scWGS	-1.40078605883112
chr1	108600000	342	scWGS	-1.40078605883112
chr1	108700000	343	scWGS	-1.40078605883112
chr1	108800000	344	scWGS	-1.40078605883112
chr1	108900000	345	scWGS	-1.40078605883112
chr1	109000000	346	scWGS	-1.40078605883112
chr1	109200000	347	scWGS	-0.466928686277035
chr1	109600000	348	scWGS	0
chr1	109700000	349	scWGS	0
chr1	109900000	350	scWGS	0.70039302941556
chr1	110000000	351	scWGS	0
chr1	110300000	352	scWGS	0
chr1	110400000	353	scWGS	0
chr1	110900000	354	scWGS	0
chr1	111100000	355	scWGS	0
chr1	111400000	356	scWGS	0
chr1	111500000	357	scWGS	0
chr1	111600000	358	scWGS	0
chr1	111700000	359	scWGS	0.70039302941556
chr1	112300000	360	scWGS	-1.40078605883112
chr1	112400000	361	scWGS	0
chr1	112500000	362	scWGS	0
chr1	112600000	363	scWGS	-1.40078605883112
chr1	112900000	364	scWGS	1.40078605883112
chr1	113000000	365	scWGS	1.40078605883112
chr1	113100000	366	scWGS	1.40078605883112
chr1	113300000	367	scWGS	1.40078605883112
chr1	113400000	368	scWGS	1.40078605883112
chr1	113500000	369	scWGS	1.40078605883112
chr1	113600000	370	scWGS	0
chr1	113700000	371	scWGS	0
chr1	113800000	372	scWGS	1.40078605883112
chr1	113900000	373	scWGS	1.40078605883112
chr1	114300000	374	scWGS	1.40078605883112
chr1	114400000	375	scWGS	1.40078605883112
chr1	114500000	376	scWGS	0
chr1	114700000	377	scWGS	0
chr1	116300000	378	scWGS	-1.40078605883112
chr1	116400000	379	scWGS	-1.40078605883112
chr1	116500000	380	scWGS	-1.40078605883112
chr1	116600000	381	scWGS	-0.70039302941556
chr1	116900000	382	scWGS	0
chr1	117300000	383	scWGS	0
chr1	117400000	384	scWGS	0
chr1	117500000	385	scWGS	0
chr1	117800000	386	scWGS	-1.40078605883112
chr1	117900000	387	scWGS	0
chr1	119000000	388	scWGS	0
chr1	119100000	389	scWGS	0
chr1	120100000	390	scWGS	-1.40078605883112
chr1	145700000	391	scWGS	-1.40078605883112
chr1	145800000	392	scWGS	0
chr1	145900000	393	scWGS	0.466928686277035
chr1	147200000	394	scWGS	1.40078605883112
chr1	148500000	395	scWGS	-1.40078605883112
chr1	148800000	396	scWGS	-1.40078605883112
chr1	148900000	397	scWGS	-1.40078605883112
chr1	149000000	398	scWGS	-1.40078605883112
chr1	149800000	399	scWGS	-0.933857372554084
chr1	149900000	400	scWGS	0
chr1	150000000	401	scWGS	0
chr1	150100000	402	scWGS	0
chr1	150200000	403	scWGS	0
chr1	150300000	404	scWGS	0
chr1	150400000	405	scWGS	0.70039302941556
chr1	150500000	406	scWGS	1.40078605883112
chr1	150600000	407	scWGS	0.70039302941556
chr1	150800000	408	scWGS	0
chr1	150900000	409	scWGS	0
chr1	151000000	410	scWGS	0
chr1	151100000	411	scWGS	0
chr1	151200000	412	scWGS	0
chr1	151300000	413	scWGS	0
chr1	151600000	414	scWGS	-1.40078605883112
chr1	151700000	415	scWGS	0
chr1	151900000	416	scWGS	-1.40078605883112
chr1	152000000	417	scWGS	0
chr1	153500000	418	scWGS	-1.40078605883112
chr1	153600000	419	scWGS	-1.40078605883112
chr1	153700000	420	scWGS	-1.40078605883112
chr1	153800000	421	scWGS	-1.40078605883112
chr1	153900000	422	scWGS	-1.40078605883112
chr1	154100000	423	scWGS	-0.466928686277035
chr1	154200000	424	scWGS	-1.40078605883112
chr1	154300000	425	scWGS	-1.40078605883112
chr1	154500000	426	scWGS	0.70039302941556
chr1	154600000	427	scWGS	1.40078605883112
chr1	154900000	428	scWGS	0
chr1	155000000	429	scWGS	-1.40078605883112
chr1	155100000	430	scWGS	-1.40078605883112
chr1	155200000	431	scWGS	-0.70039302941556
chr1	155300000	432	scWGS	0.70039302941556
chr1	155400000	433	scWGS	0
chr1	155500000	434	scWGS	0
chr1	155600000	435	scWGS	-1.40078605883112
chr1	155700000	436	scWGS	0
chr1	155800000	437	scWGS	1.40078605883112
chr1	155900000	438	scWGS	0
chr1	156000000	439	scWGS	0
chr1	156100000	440	scWGS	0
chr1	156200000	441	scWGS	-1.40078605883112
chr1	156300000	442	scWGS	-1.40078605883112
chr1	156400000	443	scWGS	-1.40078605883112
chr1	156500000	444	scWGS	0
chr1	156600000	445	scWGS	-0.466928686277035
chr1	156700000	446	scWGS	-1.40078605883112
chr1	157100000	447	scWGS	-1.40078605883112
chr1	158900000	448	scWGS	1.40078605883112
chr1	159000000	449	scWGS	1.40078605883112
chr1	159700000	450	scWGS	0
chr1	159900000	451	scWGS	-1.40078605883112
chr1	160000000	452	scWGS	-1.40078605883112
chr1	160200000	453	scWGS	-1.40078605883112
chr1	160300000	454	scWGS	0
chr1	160900000	455	scWGS	0
chr1	161000000	456	scWGS	0
chr1	161100000	457	scWGS	0
chr1	161200000	458	scWGS	0
chr1	161300000	459	scWGS	-1.40078605883112
chr1	161700000	460	scWGS	0
chr1	161800000	461	scWGS	1.40078605883112
chr1	161900000	462	scWGS	1.40078605883112
chr1	162500000	463	scWGS	-1.40078605883112
chr1	162700000	464	scWGS	-0.466928686277035
chr1	162800000	465	scWGS	-0.70039302941556
chr1	165600000	466	scWGS	0
chr1	165700000	467	scWGS	0
chr1	165800000	468	scWGS	0
chr1	165900000	469	scWGS	0
chr1	166800000	470	scWGS	0
chr1	167200000	471	scWGS	0
chr1	167300000	472	scWGS	0
chr1	167400000	473	scWGS	0
chr1	167500000	474	scWGS	0
chr1	167700000	475	scWGS	0.70039302941556
chr1	167900000	476	scWGS	0
chr1	168000000	477	scWGS	-1.40078605883112
chr1	168100000	478	scWGS	-1.40078605883112
chr1	168200000	479	scWGS	0
chr1	169100000	480	scWGS	0
chr1	169200000	481	scWGS	0
chr1	169300000	482	scWGS	0
chr1	169900000	483	scWGS	0
chr1	170000000	484	scWGS	0
chr1	171400000	485	scWGS	1.40078605883112
chr1	171500000	486	scWGS	1.40078605883112
chr1	171700000	487	scWGS	1.40078605883112
chr1	171800000	488	scWGS	1.40078605883112
chr1	172300000	489	scWGS	0
chr1	172400000	490	scWGS	0
chr1	172500000	491	scWGS	0
chr1	172600000	492	scWGS	0
chr1	173400000	493	scWGS	0
chr1	173700000	494	scWGS	0
chr1	173900000	495	scWGS	0.70039302941556
chr1	174000000	496	scWGS	1.40078605883112
chr1	174100000	497	scWGS	1.40078605883112
chr1	174200000	498	scWGS	0
chr1	174300000	499	scWGS	-1.40078605883112
chr1	174400000	500	scWGS	-1.40078605883112
chr1	174500000	501	scWGS	-1.40078605883112
chr1	174600000	502	scWGS	-1.40078605883112
chr1	174700000	503	scWGS	-1.40078605883112
chr1	174800000	504	scWGS	-1.40078605883112
chr1	174900000	505	scWGS	-1.40078605883112
chr1	175000000	506	scWGS	-1.40078605883112
chr1	175100000	507	scWGS	-1.40078605883112
chr1	178000000	508	scWGS	-1.40078605883112
chr1	178100000	509	scWGS	-1.40078605883112
chr1	178200000	510	scWGS	-1.40078605883112
chr1	178300000	511	scWGS	-1.40078605883112
chr1	178400000	512	scWGS	-1.40078605883112
chr1	178700000	513	scWGS	-1.40078605883112
chr1	178800000	514	scWGS	-1.40078605883112
chr1	178900000	515	scWGS	-1.40078605883112
chr1	179000000	516	scWGS	-0.70039302941556
chr1	179100000	517	scWGS	0
chr1	179200000	518	scWGS	0
chr1	179800000	519	scWGS	0
chr1	179900000	520	scWGS	0
chr1	180000000	521	scWGS	0.466928686277035
chr1	180100000	522	scWGS	0
chr1	180200000	523	scWGS	0
chr1	180300000	524	scWGS	0
chr1	180400000	525	scWGS	0
chr1	180500000	526	scWGS	0
chr1	180600000	527	scWGS	0
chr1	180700000	528	scWGS	0
chr1	180800000	529	scWGS	0
chr1	180900000	530	scWGS	0
chr1	181000000	531	scWGS	0.70039302941556
chr1	182300000	532	scWGS	1.40078605883112
chr1	182500000	533	scWGS	-1.40078605883112
chr1	182600000	534	scWGS	-1.40078605883112
chr1	182800000	535	scWGS	1.40078605883112
chr1	183000000	536	scWGS	1.40078605883112
chr1	183100000	537	scWGS	1.40078605883112
chr1	183400000	538	scWGS	0
chr1	183500000	539	scWGS	0
chr1	183600000	540	scWGS	0
chr1	184000000	541	scWGS	0
chr1	184600000	542	scWGS	0
chr1	184700000	543	scWGS	0
chr1	185200000	544	scWGS	0
chr1	185300000	545	scWGS	0
chr1	185700000	546	scWGS	1.40078605883112
chr1	185800000	547	scWGS	1.40078605883112
chr1	185900000	548	scWGS	1.40078605883112
chr1	186000000	549	scWGS	1.40078605883112
chr1	186100000	550	scWGS	1.40078605883112
chr1	186300000	551	scWGS	1.40078605883112
chr1	186600000	552	scWGS	1.40078605883112
chr1	193000000	553	scWGS	1.40078605883112
chr1	193100000	554	scWGS	1.40078605883112
chr1	200400000	555	scWGS	0
chr1	200600000	556	scWGS	0
chr1	200700000	557	scWGS	0
chr1	200800000	558	scWGS	0
chr1	201100000	559	scWGS	0
chr1	201400000	560	scWGS	0
chr1	201500000	561	scWGS	0
chr1	201800000	562	scWGS	0
chr1	201900000	563	scWGS	0
chr1	202000000	564	scWGS	0
chr1	202700000	565	scWGS	0
chr1	202800000	566	scWGS	0
chr1	202900000	567	scWGS	0
chr1	203000000	568	scWGS	0
chr1	203600000	569	scWGS	1.40078605883112
chr1	203700000	570	scWGS	1.40078605883112
chr1	203800000	571	scWGS	0
chr1	204000000	572	scWGS	-1.40078605883112
chr1	204100000	573	scWGS	-1.40078605883112
chr1	204400000	574	scWGS	0
chr1	205000000	575	scWGS	0
chr1	205100000	576	scWGS	0
chr1	205300000	577	scWGS	0
chr1	205600000	578	scWGS	0
chr1	205700000	579	scWGS	0.70039302941556
chr1	205900000	580	scWGS	-0.70039302941556
chr1	206000000	581	scWGS	0
chr1	206200000	582	scWGS	-1.40078605883112
chr1	206300000	583	scWGS	-1.40078605883112
chr1	206400000	584	scWGS	0
chr1	206500000	585	scWGS	0.70039302941556
chr1	206600000	586	scWGS	0
chr1	207000000	587	scWGS	-1.40078605883112
chr1	207300000	588	scWGS	1.40078605883112
chr1	207700000	589	scWGS	1.40078605883112
chr1	209600000	590	scWGS	1.40078605883112
chr1	209700000	591	scWGS	0
chr1	209800000	592	scWGS	-0.70039302941556
chr1	211200000	593	scWGS	0
chr1	211300000	594	scWGS	0
chr1	211500000	595	scWGS	0
chr1	212300000	596	scWGS	0
chr1	212400000	597	scWGS	0
chr1	212500000	598	scWGS	0
chr1	212600000	599	scWGS	0
chr1	212900000	600	scWGS	0
chr1	213000000	601	scWGS	0
chr1	213100000	602	scWGS	0
chr1	213200000	603	scWGS	0
chr1	214200000	604	scWGS	0
chr1	214300000	605	scWGS	0.70039302941556
chr1	214400000	606	scWGS	1.40078605883112
chr1	214500000	607	scWGS	-1.40078605883112
chr1	217400000	608	scWGS	-1.40078605883112
chr1	217500000	609	scWGS	-1.40078605883112
chr1	217600000	610	scWGS	-1.40078605883112
chr1	218200000	611	scWGS	-1.40078605883112
chr1	218300000	612	scWGS	0
chr1	220000000	613	scWGS	1.40078605883112
chr1	220100000	614	scWGS	1.40078605883112
chr1	220200000	615	scWGS	-0.70039302941556
chr1	220600000	616	scWGS	0
chr1	221700000	617	scWGS	0
chr1	222600000	618	scWGS	0
chr1	222700000	619	scWGS	0
chr1	223700000	620	scWGS	-1.40078605883112
chr1	224100000	621	scWGS	-1.40078605883112
chr1	224300000	622	scWGS	-1.40078605883112
chr1	224400000	623	scWGS	-1.40078605883112
chr1	225400000	624	scWGS	0
chr1	225500000	625	scWGS	-1.40078605883112
chr1	225600000	626	scWGS	-1.40078605883112
chr1	225700000	627	scWGS	-1.40078605883112
chr1	225800000	628	scWGS	-1.40078605883112
chr1	225900000	629	scWGS	0
chr1	226100000	630	scWGS	1.40078605883112
chr1	226300000	631	scWGS	1.40078605883112
chr1	226400000	632	scWGS	1.40078605883112
chr1	226900000	633	scWGS	-0.70039302941556
chr1	227000000	634	scWGS	0
chr1	227100000	635	scWGS	0
chr1	227200000	636	scWGS	0
chr1	227300000	637	scWGS	0
chr1	228000000	638	scWGS	0
chr1	228100000	639	scWGS	0
chr1	228200000	640	scWGS	0.70039302941556
chr1	228300000	641	scWGS	1.40078605883112
chr1	228400000	642	scWGS	0
chr1	229200000	643	scWGS	-1.40078605883112
chr1	229300000	644	scWGS	-1.40078605883112
chr1	230000000	645	scWGS	0
chr1	230100000	646	scWGS	1.40078605883112
chr1	230200000	647	scWGS	1.40078605883112
chr1	230800000	648	scWGS	0
chr1	231200000	649	scWGS	0.70039302941556
chr1	231300000	650	scWGS	1.40078605883112
chr1	231400000	651	scWGS	1.40078605883112
chr1	232900000	652	scWGS	1.40078605883112
chr1	234300000	653	scWGS	1.40078605883112
chr1	234600000	654	scWGS	1.40078605883112
chr1	235100000	655	scWGS	1.40078605883112
chr1	235200000	656	scWGS	1.40078605883112
chr1	235300000	657	scWGS	1.40078605883112
chr1	235400000	658	scWGS	1.40078605883112
chr1	235600000	659	scWGS	1.40078605883112
chr1	235700000	660	scWGS	1.40078605883112
chr1	235800000	661	scWGS	1.40078605883112
chr1	235900000	662	scWGS	1.40078605883112
chr1	236000000	663	scWGS	1.40078605883112
chr1	236100000	664	scWGS	1.40078605883112
chr1	236200000	665	scWGS	0
chr1	236300000	666	scWGS	-1.40078605883112
chr1	236400000	667	scWGS	-1.40078605883112
chr1	236500000	668	scWGS	0
chr1	236600000	669	scWGS	1.40078605883112
chr1	236700000	670	scWGS	1.40078605883112
chr1	236800000	671	scWGS	1.40078605883112
chr1	236900000	672	scWGS	1.40078605883112
chr1	241400000	673	scWGS	1.40078605883112
chr1	241500000	674	scWGS	1.40078605883112
chr1	243100000	675	scWGS	-1.40078605883112
chr1	243200000	676	scWGS	-1.40078605883112
chr1	244600000	677	scWGS	-1.40078605883112
chr1	244700000	678	scWGS	-1.40078605883112
chr1	244800000	679	scWGS	-1.40078605883112
chr1	245700000	680	scWGS	-1.40078605883112
chr1	245800000	681	scWGS	-1.40078605883112
chr1	245900000	682	scWGS	-1.40078605883112
chr1	246000000	683	scWGS	-1.40078605883112
chr1	246100000	684	scWGS	-1.40078605883112
chr1	246200000	685	scWGS	-1.40078605883112
chr1	246300000	686	scWGS	-1.40078605883112
chr1	246400000	687	scWGS	-1.40078605883112
chr1	246500000	688	scWGS	-1.40078605883112
chr1	246600000	689	scWGS	-1.40078605883112
chr1	246700000	690	scWGS	-1.40078605883112
chr1	247000000	691	scWGS	-1.40078605883112
chr1	247100000	692	scWGS	-1.40078605883112
chr1	248800000	693	scWGS	-1.40078605883112
chr2	200000	694	scWGS	0
chr2	600000	695	scWGS	1.40078605883112
chr2	1600000	696	scWGS	1.40078605883112
chr2	1700000	697	scWGS	1.40078605883112
chr2	3300000	698	scWGS	0
chr2	3400000	699	scWGS	-1.40078605883112
chr2	3500000	700	scWGS	-1.40078605883112
chr2	8700000	701	scWGS	0
chr2	8800000	702	scWGS	0
chr2	8900000	703	scWGS	0
chr2	9000000	704	scWGS	0
chr2	9400000	705	scWGS	0
chr2	9500000	706	scWGS	0
chr2	9600000	707	scWGS	0
chr2	9800000	708	scWGS	0
chr2	9900000	709	scWGS	0
chr2	10400000	710	scWGS	0
chr2	10500000	711	scWGS	0
chr2	10600000	712	scWGS	0
chr2	10700000	713	scWGS	0
chr2	10800000	714	scWGS	0
chr2	11100000	715	scWGS	0
chr2	12700000	716	scWGS	1.40078605883112
chr2	15100000	717	scWGS	1.40078605883112
chr2	15200000	718	scWGS	1.40078605883112
chr2	15300000	719	scWGS	1.40078605883112
chr2	15400000	720	scWGS	1.40078605883112
chr2	15500000	721	scWGS	0
chr2	15600000	722	scWGS	-1.40078605883112
chr2	17600000	723	scWGS	-1.40078605883112
chr2	17700000	724	scWGS	0
chr2	17800000	725	scWGS	1.40078605883112
chr2	17900000	726	scWGS	1.40078605883112
chr2	20000000	727	scWGS	1.40078605883112
chr2	20200000	728	scWGS	1.40078605883112
chr2	20300000	729	scWGS	1.40078605883112
chr2	23700000	730	scWGS	-1.40078605883112
chr2	23800000	731	scWGS	-1.40078605883112
chr2	23900000	732	scWGS	-1.40078605883112
chr2	24000000	733	scWGS	-1.40078605883112
chr2	24200000	734	scWGS	0
chr2	24300000	735	scWGS	1.40078605883112
chr2	24400000	736	scWGS	1.40078605883112
chr2	24500000	737	scWGS	1.40078605883112
chr2	24600000	738	scWGS	1.40078605883112
chr2	24700000	739	scWGS	1.40078605883112
chr2	25300000	740	scWGS	1.40078605883112
chr2	25700000	741	scWGS	1.40078605883112
chr2	25800000	742	scWGS	1.40078605883112
chr2	26000000	743	scWGS	1.40078605883112
chr2	26100000	744	scWGS	1.40078605883112
chr2	26200000	745	scWGS	1.40078605883112
chr2	27000000	746	scWGS	-1.40078605883112
chr2	27100000	747	scWGS	-0.70039302941556
chr2	27200000	748	scWGS	0
chr2	27300000	749	scWGS	0.466928686277035
chr2	27400000	750	scWGS	0
chr2	27500000	751	scWGS	0
chr2	27600000	752	scWGS	0
chr2	27700000	753	scWGS	0
chr2	27800000	754	scWGS	0
chr2	28300000	755	scWGS	0
chr2	28400000	756	scWGS	0
chr2	28800000	757	scWGS	0
chr2	30100000	758	scWGS	0
chr2	30200000	759	scWGS	0
chr2	30400000	760	scWGS	0
chr2	30500000	761	scWGS	0
chr2	30600000	762	scWGS	0
chr2	31800000	763	scWGS	0
chr2	31900000	764	scWGS	0
chr2	32000000	765	scWGS	0
chr2	32100000	766	scWGS	0
chr2	32200000	767	scWGS	0
chr2	32300000	768	scWGS	0
chr2	32600000	769	scWGS	0
chr2	32700000	770	scWGS	0
chr2	32800000	771	scWGS	0
chr2	32900000	772	scWGS	0
chr2	33000000	773	scWGS	0
chr2	33100000	774	scWGS	0
chr2	33200000	775	scWGS	0
chr2	33300000	776	scWGS	0
chr2	33500000	777	scWGS	0
chr2	36300000	778	scWGS	0
chr2	36400000	779	scWGS	0
chr2	36500000	780	scWGS	0
chr2	36800000	781	scWGS	0
chr2	36900000	782	scWGS	0
chr2	37000000	783	scWGS	0
chr2	37100000	784	scWGS	0
chr2	37200000	785	scWGS	0
chr2	37300000	786	scWGS	0
chr2	37600000	787	scWGS	0
chr2	38000000	788	scWGS	0
chr2	38200000	789	scWGS	0
chr2	38300000	790	scWGS	0
chr2	38500000	791	scWGS	0
chr2	38600000	792	scWGS	0
chr2	38700000	793	scWGS	0
chr2	38800000	794	scWGS	0
chr2	38900000	795	scWGS	0
chr2	39000000	796	scWGS	0
chr2	39100000	797	scWGS	0
chr2	39700000	798	scWGS	0
chr2	42300000	799	scWGS	0
chr2	42400000	800	scWGS	0
chr2	42500000	801	scWGS	0
chr2	42600000	802	scWGS	0
chr2	42700000	803	scWGS	0
chr2	43200000	804	scWGS	0
chr2	43300000	805	scWGS	0
chr2	43400000	806	scWGS	0
chr2	43500000	807	scWGS	0
chr2	43700000	808	scWGS	0
chr2	43800000	809	scWGS	0.70039302941556
chr2	43900000	810	scWGS	1.40078605883112
chr2	44100000	811	scWGS	1.40078605883112
chr2	44200000	812	scWGS	1.40078605883112
chr2	44300000	813	scWGS	0
chr2	44400000	814	scWGS	-1.40078605883112
chr2	44500000	815	scWGS	-1.40078605883112
chr2	44600000	816	scWGS	-1.40078605883112
chr2	44700000	817	scWGS	0
chr2	46500000	818	scWGS	-0.466928686277035
chr2	46600000	819	scWGS	-1.40078605883112
chr2	46700000	820	scWGS	-1.40078605883112
chr2	46900000	821	scWGS	0
chr2	47700000	822	scWGS	0
chr2	47800000	823	scWGS	0
chr2	47900000	824	scWGS	0
chr2	48300000	825	scWGS	0
chr2	53700000	826	scWGS	0
chr2	53800000	827	scWGS	0
chr2	53900000	828	scWGS	-1.40078605883112
chr2	54000000	829	scWGS	-1.40078605883112
chr2	54100000	830	scWGS	-1.40078605883112
chr2	54200000	831	scWGS	-1.40078605883112
chr2	54300000	832	scWGS	-1.40078605883112
chr2	54900000	833	scWGS	0
chr2	55000000	834	scWGS	0
chr2	55100000	835	scWGS	0
chr2	55500000	836	scWGS	0
chr2	55600000	837	scWGS	0.70039302941556
chr2	55800000	838	scWGS	1.40078605883112
chr2	55900000	839	scWGS	0
chr2	60700000	840	scWGS	-1.40078605883112
chr2	60800000	841	scWGS	-1.40078605883112
chr2	60900000	842	scWGS	-1.40078605883112
chr2	61000000	843	scWGS	-1.40078605883112
chr2	61100000	844	scWGS	-1.40078605883112
chr2	61200000	845	scWGS	-1.40078605883112
chr2	61300000	846	scWGS	-1.40078605883112
chr2	61400000	847	scWGS	0
chr2	61800000	848	scWGS	1.40078605883112
chr2	61900000	849	scWGS	1.40078605883112
chr2	62000000	850	scWGS	1.40078605883112
chr2	62100000	851	scWGS	1.40078605883112
chr2	62200000	852	scWGS	1.40078605883112
chr2	63100000	853	scWGS	1.40078605883112
chr2	63200000	854	scWGS	1.40078605883112
chr2	63300000	855	scWGS	1.40078605883112
chr2	63400000	856	scWGS	1.40078605883112
chr2	63500000	857	scWGS	1.40078605883112
chr2	63600000	858	scWGS	1.40078605883112
chr2	63800000	859	scWGS	1.40078605883112
chr2	64000000	860	scWGS	1.40078605883112
chr2	64100000	861	scWGS	1.40078605883112
chr2	64500000	862	scWGS	1.40078605883112
chr2	64600000	863	scWGS	1.40078605883112
chr2	64900000	864	scWGS	1.40078605883112
chr2	65000000	865	scWGS	1.40078605883112
chr2	65300000	866	scWGS	1.40078605883112
chr2	65400000	867	scWGS	1.40078605883112
chr2	68000000	868	scWGS	1.40078605883112
chr2	68100000	869	scWGS	0
chr2	68200000	870	scWGS	0
chr2	69000000	871	scWGS	0
chr2	69100000	872	scWGS	0.70039302941556
chr2	69200000	873	scWGS	1.40078605883112
chr2	69300000	874	scWGS	1.40078605883112
chr2	69400000	875	scWGS	0
chr2	69500000	876	scWGS	-1.40078605883112
chr2	69600000	877	scWGS	-1.40078605883112
chr2	69700000	878	scWGS	-1.40078605883112
chr2	69800000	879	scWGS	-1.40078605883112
chr2	69900000	880	scWGS	-0.466928686277035
chr2	70000000	881	scWGS	0
chr2	70200000	882	scWGS	-1.40078605883112
chr2	70300000	883	scWGS	-1.40078605883112
chr2	71000000	884	scWGS	1.40078605883112
chr2	71100000	885	scWGS	0
chr2	71300000	886	scWGS	-1.40078605883112
chr2	71400000	887	scWGS	0
chr2	72800000	888	scWGS	1.40078605883112
chr2	73200000	889	scWGS	0
chr2	73700000	890	scWGS	0
chr2	73900000	891	scWGS	0
chr2	74000000	892	scWGS	0
chr2	74100000	893	scWGS	0
chr2	74200000	894	scWGS	0
chr2	74400000	895	scWGS	0
chr2	74500000	896	scWGS	0.466928686277035
chr2	74800000	897	scWGS	1.40078605883112
chr2	74900000	898	scWGS	0
chr2	75400000	899	scWGS	-1.40078605883112
chr2	75500000	900	scWGS	-1.40078605883112
chr2	75600000	901	scWGS	-1.40078605883112
chr2	75700000	902	scWGS	-1.40078605883112
chr2	84400000	903	scWGS	0
chr2	84900000	904	scWGS	0
chr2	85000000	905	scWGS	0
chr2	85300000	906	scWGS	0
chr2	85400000	907	scWGS	-1.40078605883112
chr2	85500000	908	scWGS	-0.466928686277035
chr2	86100000	909	scWGS	-1.40078605883112
chr2	86400000	910	scWGS	1.40078605883112
chr2	86600000	911	scWGS	1.40078605883112
chr2	86700000	912	scWGS	-0.70039302941556
chr2	88000000	913	scWGS	-1.40078605883112
chr2	88500000	914	scWGS	-1.40078605883112
chr2	88600000	915	scWGS	-1.40078605883112
chr2	88700000	916	scWGS	-1.40078605883112
chr2	95000000	917	scWGS	-1.40078605883112
chr2	95100000	918	scWGS	-1.40078605883112
chr2	95400000	919	scWGS	-1.40078605883112
chr2	95800000	920	scWGS	-1.40078605883112
chr2	95900000	921	scWGS	-1.40078605883112
chr2	96100000	922	scWGS	0
chr2	96200000	923	scWGS	1.40078605883112
chr2	96300000	924	scWGS	1.40078605883112
chr2	96500000	925	scWGS	0
chr2	96600000	926	scWGS	-1.40078605883112
chr2	96800000	927	scWGS	0
chr2	97000000	928	scWGS	-1.40078605883112
chr2	97100000	929	scWGS	-1.40078605883112
chr2	97200000	930	scWGS	-1.40078605883112
chr2	97500000	931	scWGS	-1.40078605883112
chr2	97600000	932	scWGS	-1.40078605883112
chr2	97700000	933	scWGS	-1.40078605883112
chr2	97800000	934	scWGS	-1.40078605883112
chr2	97900000	935	scWGS	-1.40078605883112
chr2	98500000	936	scWGS	1.40078605883112
chr2	98600000	937	scWGS	1.40078605883112
chr2	99300000	938	scWGS	-0.70039302941556
chr2	99400000	939	scWGS	0
chr2	100500000	940	scWGS	0
chr2	101000000	941	scWGS	0.70039302941556
chr2	101100000	942	scWGS	0
chr2	101200000	943	scWGS	0
chr2	101300000	944	scWGS	0
chr2	101600000	945	scWGS	0
chr2	101700000	946	scWGS	0
chr2	101800000	947	scWGS	0
chr2	102000000	948	scWGS	0
chr2	105000000	949	scWGS	0
chr2	105300000	950	scWGS	0
chr2	105400000	951	scWGS	0
chr2	106000000	952	scWGS	0
chr2	106100000	953	scWGS	0
chr2	108400000	954	scWGS	1.40078605883112
chr2	108500000	955	scWGS	1.40078605883112
chr2	108600000	956	scWGS	1.40078605883112
chr2	111400000	957	scWGS	-1.40078605883112
chr2	112000000	958	scWGS	-1.40078605883112
chr2	112100000	959	scWGS	-1.40078605883112
chr2	112200000	960	scWGS	-1.40078605883112
chr2	112500000	961	scWGS	-0.70039302941556
chr2	112600000	962	scWGS	0
chr2	113100000	963	scWGS	0
chr2	113400000	964	scWGS	-1.40078605883112
chr2	113700000	965	scWGS	-0.70039302941556
chr2	117800000	966	scWGS	0
chr2	117900000	967	scWGS	0
chr2	118000000	968	scWGS	0
chr2	118100000	969	scWGS	0
chr2	119300000	970	scWGS	0
chr2	119700000	971	scWGS	0
chr2	119800000	972	scWGS	-0.70039302941556
chr2	119900000	973	scWGS	-1.40078605883112
chr2	120000000	974	scWGS	-1.40078605883112
chr2	120100000	975	scWGS	-1.40078605883112
chr2	120200000	976	scWGS	-1.40078605883112
chr2	121700000	977	scWGS	-1.40078605883112
chr2	127000000	978	scWGS	1.40078605883112
chr2	127100000	979	scWGS	1.40078605883112
chr2	127200000	980	scWGS	1.40078605883112
chr2	127300000	981	scWGS	1.40078605883112
chr2	127400000	982	scWGS	1.40078605883112
chr2	127500000	983	scWGS	1.40078605883112
chr2	127700000	984	scWGS	1.40078605883112
chr2	127800000	985	scWGS	-1.40078605883112
chr2	128000000	986	scWGS	-0.70039302941556
chr2	128100000	987	scWGS	0
chr2	130100000	988	scWGS	-1.08950026797976
chr2	130300000	989	scWGS	1.40078605883112
chr2	131000000	990	scWGS	0
chr2	131100000	991	scWGS	0
chr2	131400000	992	scWGS	-1.40078605883112
chr2	132600000	993	scWGS	0
chr2	132700000	994	scWGS	0
chr2	132800000	995	scWGS	0
chr2	132900000	996	scWGS	0
chr2	133000000	997	scWGS	0
chr2	133100000	998	scWGS	0
chr2	133200000	999	scWGS	0
chr2	133300000	1000	scWGS	0
chr2	133400000	1001	scWGS	0
chr2	133500000	1002	scWGS	0
chr2	134100000	1003	scWGS	0
chr2	134200000	1004	scWGS	0
chr2	134300000	1005	scWGS	0
chr2	134400000	1006	scWGS	0
chr2	135000000	1007	scWGS	-1.40078605883112
chr2	135100000	1008	scWGS	-1.40078605883112
chr2	135700000	1009	scWGS	0
chr2	138500000	1010	scWGS	-1.40078605883112
chr2	149500000	1011	scWGS	-1.40078605883112
chr2	150400000	1012	scWGS	-1.40078605883112
chr2	151700000	1013	scWGS	1.40078605883112
chr2	151800000	1014	scWGS	0
chr2	152300000	1015	scWGS	-1.40078605883112
chr2	152400000	1016	scWGS	-1.40078605883112
chr2	152500000	1017	scWGS	-1.40078605883112
chr2	152600000	1018	scWGS	-1.40078605883112
chr2	152700000	1019	scWGS	-1.40078605883112
chr2	156300000	1020	scWGS	0
chr2	159300000	1021	scWGS	-1.40078605883112
chr2	159400000	1022	scWGS	-1.40078605883112
chr2	159500000	1023	scWGS	-1.40078605883112
chr2	159600000	1024	scWGS	-1.40078605883112
chr2	160200000	1025	scWGS	-1.40078605883112
chr2	160300000	1026	scWGS	-1.40078605883112
chr2	160400000	1027	scWGS	-1.40078605883112
chr2	161100000	1028	scWGS	-1.40078605883112
chr2	161200000	1029	scWGS	-1.40078605883112
chr2	161900000	1030	scWGS	0
chr2	162000000	1031	scWGS	-1.40078605883112
chr2	162300000	1032	scWGS	0
chr2	165700000	1033	scWGS	1.40078605883112
chr2	169500000	1034	scWGS	0
chr2	169600000	1035	scWGS	-1.40078605883112
chr2	169700000	1036	scWGS	-1.40078605883112
chr2	169800000	1037	scWGS	-0.70039302941556
chr2	170900000	1038	scWGS	0
chr2	171900000	1039	scWGS	-1.40078605883112
chr2	172400000	1040	scWGS	1.40078605883112
chr2	172500000	1041	scWGS	0.70039302941556
chr2	172600000	1042	scWGS	0
chr2	173900000	1043	scWGS	-1.40078605883112
chr2	174000000	1044	scWGS	-1.40078605883112
chr2	174100000	1045	scWGS	-1.40078605883112
chr2	174200000	1046	scWGS	-1.40078605883112
chr2	174300000	1047	scWGS	-1.40078605883112
chr2	175100000	1048	scWGS	0
chr2	176200000	1049	scWGS	-1.40078605883112
chr2	176300000	1050	scWGS	-1.40078605883112
chr2	177200000	1051	scWGS	-1.40078605883112
chr2	177300000	1052	scWGS	-1.40078605883112
chr2	178400000	1053	scWGS	0
chr2	179900000	1054	scWGS	-1.40078605883112
chr2	180000000	1055	scWGS	-1.40078605883112
chr2	180900000	1056	scWGS	-1.40078605883112
chr2	181000000	1057	scWGS	-1.40078605883112
chr2	182700000	1058	scWGS	-1.40078605883112
chr2	182800000	1059	scWGS	1.40078605883112
chr2	182900000	1060	scWGS	1.40078605883112
chr2	183000000	1061	scWGS	1.40078605883112
chr2	186400000	1062	scWGS	-1.40078605883112
chr2	186500000	1063	scWGS	-1.40078605883112
chr2	186600000	1064	scWGS	-1.40078605883112
chr2	187400000	1065	scWGS	0
chr2	187500000	1066	scWGS	0
chr2	188200000	1067	scWGS	-1.40078605883112
chr2	188300000	1068	scWGS	-1.40078605883112
chr2	188400000	1069	scWGS	-1.40078605883112
chr2	188500000	1070	scWGS	-1.40078605883112
chr2	189000000	1071	scWGS	-1.40078605883112
chr2	189100000	1072	scWGS	-1.40078605883112
chr2	189400000	1073	scWGS	-1.40078605883112
chr2	189600000	1074	scWGS	-1.40078605883112
chr2	189700000	1075	scWGS	-1.40078605883112
chr2	190200000	1076	scWGS	-1.40078605883112
chr2	190300000	1077	scWGS	-1.40078605883112
chr2	190600000	1078	scWGS	-1.40078605883112
chr2	190800000	1079	scWGS	-1.40078605883112
chr2	190900000	1080	scWGS	-1.40078605883112
chr2	191200000	1081	scWGS	-1.40078605883112
chr2	191300000	1082	scWGS	-1.40078605883112
chr2	191400000	1083	scWGS	-1.40078605883112
chr2	195600000	1084	scWGS	-1.40078605883112
chr2	195700000	1085	scWGS	-1.40078605883112
chr2	196100000	1086	scWGS	-1.40078605883112
chr2	196700000	1087	scWGS	-1.40078605883112
chr2	197300000	1088	scWGS	1.40078605883112
chr2	197400000	1089	scWGS	0
chr2	197500000	1090	scWGS	-1.40078605883112
chr2	199900000	1091	scWGS	-1.40078605883112
chr2	200800000	1092	scWGS	-1.40078605883112
chr2	200900000	1093	scWGS	-1.40078605883112
chr2	201000000	1094	scWGS	-1.40078605883112
chr2	201100000	1095	scWGS	-1.40078605883112
chr2	201600000	1096	scWGS	-0.70039302941556
chr2	202000000	1097	scWGS	0
chr2	202200000	1098	scWGS	0
chr2	202300000	1099	scWGS	0
chr2	202400000	1100	scWGS	0
chr2	202500000	1101	scWGS	0
chr2	202800000	1102	scWGS	0
chr2	202900000	1103	scWGS	0
chr2	203000000	1104	scWGS	0
chr2	203100000	1105	scWGS	0
chr2	203200000	1106	scWGS	0
chr2	203300000	1107	scWGS	0
chr2	203400000	1108	scWGS	0.70039302941556
chr2	203500000	1109	scWGS	1.40078605883112
chr2	205600000	1110	scWGS	1.40078605883112
chr2	205700000	1111	scWGS	1.40078605883112
chr2	205900000	1112	scWGS	1.40078605883112
chr2	206000000	1113	scWGS	1.40078605883112
chr2	206100000	1114	scWGS	1.40078605883112
chr2	206700000	1115	scWGS	1.40078605883112
chr2	207000000	1116	scWGS	1.40078605883112
chr2	207100000	1117	scWGS	1.40078605883112
chr2	207500000	1118	scWGS	1.40078605883112
chr2	207600000	1119	scWGS	0
chr2	208200000	1120	scWGS	0
chr2	208300000	1121	scWGS	1.40078605883112
chr2	210000000	1122	scWGS	1.40078605883112
chr2	210100000	1123	scWGS	1.40078605883112
chr2	210400000	1124	scWGS	1.40078605883112
chr2	213200000	1125	scWGS	1.40078605883112
chr2	213300000	1126	scWGS	1.40078605883112
chr2	213400000	1127	scWGS	1.40078605883112
chr2	213500000	1128	scWGS	1.40078605883112
chr2	213600000	1129	scWGS	1.40078605883112
chr2	213700000	1130	scWGS	1.40078605883112
chr2	213800000	1131	scWGS	1.40078605883112
chr2	213900000	1132	scWGS	1.40078605883112
chr2	214000000	1133	scWGS	1.40078605883112
chr2	214100000	1134	scWGS	1.40078605883112
chr2	214200000	1135	scWGS	1.40078605883112
chr2	214300000	1136	scWGS	1.40078605883112
chr2	214400000	1137	scWGS	1.40078605883112
chr2	215300000	1138	scWGS	1.40078605883112
chr2	216100000	1139	scWGS	0.70039302941556
chr2	216200000	1140	scWGS	0
chr2	216400000	1141	scWGS	0
chr2	216500000	1142	scWGS	0
chr2	216600000	1143	scWGS	0
chr2	218200000	1144	scWGS	0
chr2	218300000	1145	scWGS	0
chr2	218400000	1146	scWGS	0
chr2	218600000	1147	scWGS	0.70039302941556
chr2	218800000	1148	scWGS	1.40078605883112
chr2	219100000	1149	scWGS	0
chr2	219200000	1150	scWGS	0
chr2	219300000	1151	scWGS	0
chr2	219400000	1152	scWGS	0.70039302941556
chr2	219500000	1153	scWGS	1.40078605883112
chr2	221400000	1154	scWGS	0
chr2	221500000	1155	scWGS	0
chr2	222500000	1156	scWGS	0
chr2	222600000	1157	scWGS	0
chr2	222800000	1158	scWGS	0
chr2	222900000	1159	scWGS	0
chr2	223800000	1160	scWGS	0
chr2	223900000	1161	scWGS	0
chr2	226700000	1162	scWGS	0
chr2	227300000	1163	scWGS	0
chr2	227400000	1164	scWGS	0
chr2	227500000	1165	scWGS	0
chr2	227800000	1166	scWGS	0
chr2	229700000	1167	scWGS	1.40078605883112
chr2	229800000	1168	scWGS	1.40078605883112
chr2	229900000	1169	scWGS	-1.40078605883112
chr2	231400000	1170	scWGS	-1.40078605883112
chr2	231700000	1171	scWGS	-1.40078605883112
chr2	231800000	1172	scWGS	-1.40078605883112
chr2	232500000	1173	scWGS	0
chr2	232600000	1174	scWGS	0
chr2	234900000	1175	scWGS	-1.40078605883112
chr2	235000000	1176	scWGS	-1.40078605883112
chr2	236500000	1177	scWGS	-1.40078605883112
chr2	237000000	1178	scWGS	-1.40078605883112
chr2	237600000	1179	scWGS	-1.40078605883112
chr2	237700000	1180	scWGS	-1.40078605883112
chr2	237800000	1181	scWGS	-1.40078605883112
chr2	237900000	1182	scWGS	-1.40078605883112
chr2	238000000	1183	scWGS	-1.40078605883112
chr2	238100000	1184	scWGS	-1.40078605883112
chr2	238200000	1185	scWGS	0
chr2	239800000	1186	scWGS	0
chr2	239900000	1187	scWGS	0
chr2	240000000	1188	scWGS	0
chr2	240400000	1189	scWGS	0
chr2	241000000	1190	scWGS	-0.70039302941556
chr2	241100000	1191	scWGS	0.35019651470778
chr2	241200000	1192	scWGS	0
chr2	241300000	1193	scWGS	-1.40078605883112
chr2	241400000	1194	scWGS	-1.40078605883112
chr2	241500000	1195	scWGS	-1.40078605883112
chr2	241600000	1196	scWGS	-1.40078605883112
chr2	241700000	1197	scWGS	0
chr3	3100000	1198	scWGS	1.40078605883112
chr3	4300000	1199	scWGS	1.40078605883112
chr3	4400000	1200	scWGS	1.40078605883112
chr3	4700000	1201	scWGS	1.40078605883112
chr3	4900000	1202	scWGS	1.40078605883112
chr3	5100000	1203	scWGS	-1.40078605883112
chr3	9300000	1204	scWGS	0.466928686277035
chr3	9400000	1205	scWGS	1.40078605883112
chr3	9600000	1206	scWGS	1.40078605883112
chr3	9700000	1207	scWGS	1.40078605883112
chr3	9800000	1208	scWGS	1.40078605883112
chr3	9900000	1209	scWGS	0.70039302941556
chr3	10000000	1210	scWGS	0
chr3	10100000	1211	scWGS	0
chr3	11100000	1212	scWGS	0
chr3	11200000	1213	scWGS	0
chr3	11500000	1214	scWGS	0
chr3	11600000	1215	scWGS	0
chr3	11700000	1216	scWGS	0
chr3	12500000	1217	scWGS	0
chr3	12600000	1218	scWGS	0
chr3	12800000	1219	scWGS	0
chr3	14100000	1220	scWGS	-0.70039302941556
chr3	14200000	1221	scWGS	0
chr3	14400000	1222	scWGS	0
chr3	14600000	1223	scWGS	0
chr3	15000000	1224	scWGS	0
chr3	15200000	1225	scWGS	0
chr3	15300000	1226	scWGS	0
chr3	15400000	1227	scWGS	0
chr3	15500000	1228	scWGS	0
chr3	15600000	1229	scWGS	-0.70039302941556
chr3	15700000	1230	scWGS	-1.40078605883112
chr3	15800000	1231	scWGS	-1.40078605883112
chr3	16200000	1232	scWGS	-1.40078605883112
chr3	17100000	1233	scWGS	-1.40078605883112
chr3	17200000	1234	scWGS	-1.40078605883112
chr3	17300000	1235	scWGS	-1.40078605883112
chr3	17400000	1236	scWGS	-1.40078605883112
chr3	17500000	1237	scWGS	-1.40078605883112
chr3	17600000	1238	scWGS	-1.40078605883112
chr3	17700000	1239	scWGS	-1.40078605883112
chr3	18300000	1240	scWGS	-1.40078605883112
chr3	18400000	1241	scWGS	-1.40078605883112
chr3	19900000	1242	scWGS	0
chr3	23900000	1243	scWGS	0
chr3	25700000	1244	scWGS	0
chr3	27300000	1245	scWGS	0
chr3	27400000	1246	scWGS	0.70039302941556
chr3	28200000	1247	scWGS	1.40078605883112
chr3	28300000	1248	scWGS	0
chr3	29200000	1249	scWGS	-1.40078605883112
chr3	29300000	1250	scWGS	-1.40078605883112
chr3	29400000	1251	scWGS	-1.40078605883112
chr3	29500000	1252	scWGS	-1.40078605883112
chr3	29600000	1253	scWGS	-1.40078605883112
chr3	29700000	1254	scWGS	-1.40078605883112
chr3	29800000	1255	scWGS	-1.40078605883112
chr3	29900000	1256	scWGS	-1.40078605883112
chr3	30000000	1257	scWGS	1.40078605883112
chr3	30600000	1258	scWGS	1.40078605883112
chr3	31500000	1259	scWGS	0
chr3	31600000	1260	scWGS	0
chr3	31700000	1261	scWGS	0
chr3	31800000	1262	scWGS	0
chr3	31900000	1263	scWGS	0
chr3	32300000	1264	scWGS	0
chr3	32400000	1265	scWGS	0
chr3	32500000	1266	scWGS	0
chr3	32900000	1267	scWGS	1.40078605883112
chr3	33000000	1268	scWGS	1.40078605883112
chr3	33100000	1269	scWGS	1.40078605883112
chr3	33300000	1270	scWGS	1.40078605883112
chr3	33400000	1271	scWGS	1.40078605883112
chr3	36900000	1272	scWGS	-1.40078605883112
chr3	37000000	1273	scWGS	-0.70039302941556
chr3	37100000	1274	scWGS	0
chr3	37200000	1275	scWGS	0
chr3	37300000	1276	scWGS	0
chr3	38100000	1277	scWGS	1.40078605883112
chr3	38200000	1278	scWGS	1.40078605883112
chr3	39000000	1279	scWGS	-1.40078605883112
chr3	39100000	1280	scWGS	0
chr3	39300000	1281	scWGS	1.40078605883112
chr3	39400000	1282	scWGS	0
chr3	40300000	1283	scWGS	-1.40078605883112
chr3	40400000	1284	scWGS	-1.40078605883112
chr3	42500000	1285	scWGS	1.40078605883112
chr3	42600000	1286	scWGS	0
chr3	43000000	1287	scWGS	-1.40078605883112
chr3	43100000	1288	scWGS	-1.40078605883112
chr3	43600000	1289	scWGS	0
chr3	43700000	1290	scWGS	0
chr3	44300000	1291	scWGS	0
chr3	44400000	1292	scWGS	0
chr3	44700000	1293	scWGS	0
chr3	44900000	1294	scWGS	-1.40078605883112
chr3	45000000	1295	scWGS	-0.70039302941556
chr3	45600000	1296	scWGS	0
chr3	45700000	1297	scWGS	0.70039302941556
chr3	45800000	1298	scWGS	1.40078605883112
chr3	45900000	1299	scWGS	1.40078605883112
chr3	46400000	1300	scWGS	0.70039302941556
chr3	46900000	1301	scWGS	0
chr3	47000000	1302	scWGS	1.40078605883112
chr3	47100000	1303	scWGS	0
chr3	47200000	1304	scWGS	-0.70039302941556
chr3	47300000	1305	scWGS	0
chr3	47400000	1306	scWGS	0.933857372554084
chr3	47500000	1307	scWGS	1.40078605883112
chr3	47600000	1308	scWGS	1.40078605883112
chr3	47700000	1309	scWGS	1.40078605883112
chr3	47800000	1310	scWGS	1.40078605883112
chr3	48400000	1311	scWGS	0
chr3	48500000	1312	scWGS	0.35019651470778
chr3	48600000	1313	scWGS	0
chr3	48700000	1314	scWGS	1.40078605883112
chr3	48800000	1315	scWGS	0
chr3	48900000	1316	scWGS	-1.40078605883112
chr3	49000000	1317	scWGS	-0.70039302941556
chr3	49100000	1318	scWGS	0
chr3	49200000	1319	scWGS	-1.40078605883112
chr3	49300000	1320	scWGS	-1.40078605883112
chr3	49400000	1321	scWGS	0
chr3	49500000	1322	scWGS	1.40078605883112
chr3	49600000	1323	scWGS	0.70039302941556
chr3	49700000	1324	scWGS	0
chr3	49900000	1325	scWGS	1.40078605883112
chr3	50000000	1326	scWGS	1.40078605883112
chr3	50100000	1327	scWGS	0.466928686277035
chr3	50200000	1328	scWGS	0
chr3	50300000	1329	scWGS	0
chr3	50600000	1330	scWGS	0
chr3	51300000	1331	scWGS	1.40078605883112
chr3	51500000	1332	scWGS	1.40078605883112
chr3	51600000	1333	scWGS	1.40078605883112
chr3	51700000	1334	scWGS	1.40078605883112
chr3	51900000	1335	scWGS	1.40078605883112
chr3	52100000	1336	scWGS	1.40078605883112
chr3	52200000	1337	scWGS	1.40078605883112
chr3	52400000	1338	scWGS	1.40078605883112
chr3	52500000	1339	scWGS	0.933857372554084
chr3	52600000	1340	scWGS	0
chr3	52700000	1341	scWGS	0
chr3	52900000	1342	scWGS	0
chr3	53000000	1343	scWGS	0
chr3	53200000	1344	scWGS	0
chr3	53300000	1345	scWGS	0
chr3	56500000	1346	scWGS	1.40078605883112
chr3	56600000	1347	scWGS	1.40078605883112
chr3	57500000	1348	scWGS	0
chr3	57700000	1349	scWGS	0
chr3	57800000	1350	scWGS	0
chr3	57900000	1351	scWGS	0.70039302941556
chr3	58000000	1352	scWGS	1.40078605883112
chr3	58100000	1353	scWGS	1.40078605883112
chr3	58300000	1354	scWGS	-1.40078605883112
chr3	58400000	1355	scWGS	-1.40078605883112
chr3	62300000	1356	scWGS	-1.40078605883112
chr3	63800000	1357	scWGS	-1.40078605883112
chr3	64500000	1358	scWGS	1.40078605883112
chr3	64600000	1359	scWGS	1.40078605883112
chr3	66100000	1360	scWGS	1.40078605883112
chr3	66200000	1361	scWGS	1.40078605883112
chr3	66300000	1362	scWGS	0
chr3	66400000	1363	scWGS	-1.40078605883112
chr3	66500000	1364	scWGS	-1.40078605883112
chr3	67300000	1365	scWGS	-1.40078605883112
chr3	67400000	1366	scWGS	-1.40078605883112
chr3	67500000	1367	scWGS	-1.40078605883112
chr3	67600000	1368	scWGS	-1.40078605883112
chr3	69000000	1369	scWGS	-0.70039302941556
chr3	69100000	1370	scWGS	0
chr3	69200000	1371	scWGS	0
chr3	69300000	1372	scWGS	0
chr3	69700000	1373	scWGS	0
chr3	69800000	1374	scWGS	0
chr3	69900000	1375	scWGS	0
chr3	70900000	1376	scWGS	0
chr3	71000000	1377	scWGS	0
chr3	71100000	1378	scWGS	0
chr3	71200000	1379	scWGS	0
chr3	71300000	1380	scWGS	0
chr3	71400000	1381	scWGS	0
chr3	71500000	1382	scWGS	0
chr3	72300000	1383	scWGS	0
chr3	72400000	1384	scWGS	0
chr3	72700000	1385	scWGS	0
chr3	72800000	1386	scWGS	0
chr3	72900000	1387	scWGS	0
chr3	73000000	1388	scWGS	0
chr3	78500000	1389	scWGS	1.40078605883112
chr3	78600000	1390	scWGS	1.40078605883112
chr3	78700000	1391	scWGS	1.40078605883112
chr3	78800000	1392	scWGS	1.40078605883112
chr3	78900000	1393	scWGS	1.40078605883112
chr3	79000000	1394	scWGS	1.40078605883112
chr3	79100000	1395	scWGS	1.40078605883112
chr3	79200000	1396	scWGS	1.40078605883112
chr3	79300000	1397	scWGS	1.40078605883112
chr3	79400000	1398	scWGS	1.40078605883112
chr3	79500000	1399	scWGS	1.40078605883112
chr3	79600000	1400	scWGS	1.40078605883112
chr3	79700000	1401	scWGS	1.40078605883112
chr3	81400000	1402	scWGS	1.40078605883112
chr3	81500000	1403	scWGS	1.40078605883112
chr3	81600000	1404	scWGS	1.40078605883112
chr3	81700000	1405	scWGS	1.40078605883112
chr3	88000000	1406	scWGS	0.70039302941556
chr3	88100000	1407	scWGS	0
chr3	93800000	1408	scWGS	0
chr3	93900000	1409	scWGS	0
chr3	94000000	1410	scWGS	0
chr3	98500000	1411	scWGS	0
chr3	99800000	1412	scWGS	0
chr3	99900000	1413	scWGS	0
chr3	100000000	1414	scWGS	0
chr3	100100000	1415	scWGS	0
chr3	100200000	1416	scWGS	0
chr3	100300000	1417	scWGS	0
chr3	100400000	1418	scWGS	0
chr3	100500000	1419	scWGS	0
chr3	100700000	1420	scWGS	0
chr3	100800000	1421	scWGS	0
chr3	100900000	1422	scWGS	0
chr3	101300000	1423	scWGS	0
chr3	101400000	1424	scWGS	0
chr3	101500000	1425	scWGS	-0.70039302941556
chr3	101600000	1426	scWGS	0
chr3	101800000	1427	scWGS	0
chr3	105300000	1428	scWGS	0
chr3	105400000	1429	scWGS	0
chr3	105500000	1430	scWGS	0
chr3	105600000	1431	scWGS	0
chr3	105700000	1432	scWGS	0
chr3	105800000	1433	scWGS	0
chr3	107500000	1434	scWGS	0
chr3	107600000	1435	scWGS	0
chr3	107700000	1436	scWGS	0
chr3	107800000	1437	scWGS	0
chr3	108000000	1438	scWGS	0
chr3	108100000	1439	scWGS	0
chr3	108200000	1440	scWGS	0
chr3	111700000	1441	scWGS	0
chr3	111800000	1442	scWGS	0
chr3	111900000	1443	scWGS	0
chr3	112500000	1444	scWGS	-1.40078605883112
chr3	113000000	1445	scWGS	-1.40078605883112
chr3	113200000	1446	scWGS	-0.466928686277035
chr3	113700000	1447	scWGS	-1.40078605883112
chr3	113800000	1448	scWGS	-1.40078605883112
chr3	114300000	1449	scWGS	-1.40078605883112
chr3	114400000	1450	scWGS	-1.40078605883112
chr3	114500000	1451	scWGS	-1.40078605883112
chr3	114600000	1452	scWGS	-1.40078605883112
chr3	114700000	1453	scWGS	-1.40078605883112
chr3	114800000	1454	scWGS	-1.40078605883112
chr3	114900000	1455	scWGS	-1.40078605883112
chr3	115000000	1456	scWGS	-1.40078605883112
chr3	115100000	1457	scWGS	-1.40078605883112
chr3	119200000	1458	scWGS	0
chr3	119400000	1459	scWGS	1.40078605883112
chr3	119500000	1460	scWGS	1.40078605883112
chr3	119600000	1461	scWGS	1.40078605883112
chr3	120300000	1462	scWGS	0
chr3	120400000	1463	scWGS	1.40078605883112
chr3	120500000	1464	scWGS	1.40078605883112
chr3	120600000	1465	scWGS	1.40078605883112
chr3	121600000	1466	scWGS	1.40078605883112
chr3	121700000	1467	scWGS	1.40078605883112
chr3	121800000	1468	scWGS	1.40078605883112
chr3	122300000	1469	scWGS	1.40078605883112
chr3	122400000	1470	scWGS	1.40078605883112
chr3	122500000	1471	scWGS	1.40078605883112
chr3	122600000	1472	scWGS	1.40078605883112
chr3	122700000	1473	scWGS	1.40078605883112
chr3	123600000	1474	scWGS	0
chr3	123700000	1475	scWGS	0
chr3	123800000	1476	scWGS	0
chr3	123900000	1477	scWGS	0
chr3	124000000	1478	scWGS	0
chr3	124100000	1479	scWGS	0.70039302941556
chr3	124200000	1480	scWGS	1.40078605883112
chr3	124300000	1481	scWGS	1.40078605883112
chr3	124400000	1482	scWGS	1.40078605883112
chr3	124500000	1483	scWGS	1.40078605883112
chr3	124600000	1484	scWGS	1.40078605883112
chr3	124700000	1485	scWGS	0
chr3	125200000	1486	scWGS	0
chr3	125300000	1487	scWGS	0
chr3	125400000	1488	scWGS	0
chr3	125500000	1489	scWGS	0
chr3	126000000	1490	scWGS	-1.40078605883112
chr3	126100000	1491	scWGS	-1.40078605883112
chr3	126900000	1492	scWGS	-1.40078605883112
chr3	127000000	1493	scWGS	0
chr3	127500000	1494	scWGS	-1.40078605883112
chr3	127600000	1495	scWGS	-1.40078605883112
chr3	128000000	1496	scWGS	0
chr3	128600000	1497	scWGS	1.40078605883112
chr3	128700000	1498	scWGS	1.40078605883112
chr3	128800000	1499	scWGS	1.40078605883112
chr3	129100000	1500	scWGS	0
chr3	129200000	1501	scWGS	-1.40078605883112
chr3	129300000	1502	scWGS	-1.40078605883112
chr3	129400000	1503	scWGS	-0.70039302941556
chr3	130800000	1504	scWGS	0
chr3	130900000	1505	scWGS	0
chr3	131000000	1506	scWGS	0
chr3	131400000	1507	scWGS	0
chr3	131500000	1508	scWGS	0
chr3	132600000	1509	scWGS	0
chr3	133500000	1510	scWGS	1.40078605883112
chr3	133700000	1511	scWGS	1.40078605883112
chr3	133800000	1512	scWGS	1.40078605883112
chr3	133900000	1513	scWGS	1.40078605883112
chr3	134000000	1514	scWGS	1.40078605883112
chr3	134100000	1515	scWGS	1.40078605883112
chr3	134200000	1516	scWGS	1.40078605883112
chr3	134300000	1517	scWGS	1.40078605883112
chr3	135900000	1518	scWGS	1.40078605883112
chr3	136000000	1519	scWGS	1.40078605883112
chr3	136100000	1520	scWGS	1.40078605883112
chr3	136200000	1521	scWGS	0
chr3	136300000	1522	scWGS	0
chr3	136800000	1523	scWGS	1.40078605883112
chr3	136900000	1524	scWGS	1.40078605883112
chr3	138100000	1525	scWGS	-1.40078605883112
chr3	138200000	1526	scWGS	-1.40078605883112
chr3	138600000	1527	scWGS	-1.40078605883112
chr3	139300000	1528	scWGS	0
chr3	139500000	1529	scWGS	0
chr3	140900000	1530	scWGS	0
chr3	141200000	1531	scWGS	0
chr3	141300000	1532	scWGS	0
chr3	141400000	1533	scWGS	0
chr3	141500000	1534	scWGS	0
chr3	141600000	1535	scWGS	0
chr3	141700000	1536	scWGS	0
chr3	141800000	1537	scWGS	0
chr3	141900000	1538	scWGS	0
chr3	142300000	1539	scWGS	0
chr3	142400000	1540	scWGS	0.70039302941556
chr3	143000000	1541	scWGS	-0.466928686277035
chr3	146000000	1542	scWGS	1.40078605883112
chr3	146100000	1543	scWGS	0
chr3	146500000	1544	scWGS	-1.40078605883112
chr3	148900000	1545	scWGS	1.40078605883112
chr3	149000000	1546	scWGS	1.40078605883112
chr3	149300000	1547	scWGS	-1.40078605883112
chr3	149500000	1548	scWGS	1.40078605883112
chr3	149600000	1549	scWGS	1.40078605883112
chr3	149700000	1550	scWGS	1.40078605883112
chr3	149800000	1551	scWGS	0
chr3	149900000	1552	scWGS	-1.40078605883112
chr3	150400000	1553	scWGS	-1.40078605883112
chr3	150500000	1554	scWGS	-1.40078605883112
chr3	151200000	1555	scWGS	1.40078605883112
chr3	152200000	1556	scWGS	1.40078605883112
chr3	152300000	1557	scWGS	0
chr3	152400000	1558	scWGS	1.40078605883112
chr3	152800000	1559	scWGS	1.40078605883112
chr3	153100000	1560	scWGS	0
chr3	154100000	1561	scWGS	0
chr3	154200000	1562	scWGS	0
chr3	154300000	1563	scWGS	0
chr3	155800000	1564	scWGS	0.70039302941556
chr3	155900000	1565	scWGS	1.40078605883112
chr3	156500000	1566	scWGS	0
chr3	156600000	1567	scWGS	-1.40078605883112
chr3	156700000	1568	scWGS	-1.40078605883112
chr3	157100000	1569	scWGS	0
chr3	158100000	1570	scWGS	1.40078605883112
chr3	158200000	1571	scWGS	1.40078605883112
chr3	158300000	1572	scWGS	1.40078605883112
chr3	158400000	1573	scWGS	1.40078605883112
chr3	158500000	1574	scWGS	1.40078605883112
chr3	158600000	1575	scWGS	1.40078605883112
chr3	158800000	1576	scWGS	0
chr3	160400000	1577	scWGS	0
chr3	160500000	1578	scWGS	-0.466928686277035
chr3	161000000	1579	scWGS	0
chr3	161100000	1580	scWGS	0
chr3	161200000	1581	scWGS	-0.933857372554084
chr3	167600000	1582	scWGS	1.40078605883112
chr3	167700000	1583	scWGS	0.466928686277035
chr3	169700000	1584	scWGS	1.40078605883112
chr3	169900000	1585	scWGS	0
chr3	170000000	1586	scWGS	0
chr3	170100000	1587	scWGS	0
chr3	170200000	1588	scWGS	0
chr3	170300000	1589	scWGS	0
chr3	170800000	1590	scWGS	-1.40078605883112
chr3	172000000	1591	scWGS	0
chr3	172100000	1592	scWGS	0
chr3	172200000	1593	scWGS	0
chr3	172300000	1594	scWGS	0
chr3	172400000	1595	scWGS	0
chr3	172500000	1596	scWGS	0
chr3	177000000	1597	scWGS	0
chr3	177100000	1598	scWGS	0
chr3	179000000	1599	scWGS	0
chr3	179100000	1600	scWGS	0
chr3	179200000	1601	scWGS	0
chr3	179300000	1602	scWGS	-0.466928686277035
chr3	179500000	1603	scWGS	0
chr3	179600000	1604	scWGS	0
chr3	180600000	1605	scWGS	0
chr3	180900000	1606	scWGS	0.466928686277035
chr3	182700000	1607	scWGS	1.40078605883112
chr3	182800000	1608	scWGS	0
chr3	182900000	1609	scWGS	0
chr3	183000000	1610	scWGS	1.40078605883112
chr3	183100000	1611	scWGS	1.40078605883112
chr3	183200000	1612	scWGS	1.40078605883112
chr3	183600000	1613	scWGS	1.40078605883112
chr3	183700000	1614	scWGS	0
chr3	183800000	1615	scWGS	-1.40078605883112
chr3	183900000	1616	scWGS	-1.40078605883112
chr3	184000000	1617	scWGS	0
chr3	184100000	1618	scWGS	1.40078605883112
chr3	184200000	1619	scWGS	0
chr3	184300000	1620	scWGS	0
chr3	184700000	1621	scWGS	1.40078605883112
chr3	184800000	1622	scWGS	0
chr3	184900000	1623	scWGS	-1.40078605883112
chr3	185000000	1624	scWGS	0
chr3	185200000	1625	scWGS	1.40078605883112
chr3	185300000	1626	scWGS	1.40078605883112
chr3	185400000	1627	scWGS	1.40078605883112
chr3	185500000	1628	scWGS	1.40078605883112
chr3	185600000	1629	scWGS	1.40078605883112
chr3	185700000	1630	scWGS	1.40078605883112
chr3	185800000	1631	scWGS	1.40078605883112
chr3	185900000	1632	scWGS	1.40078605883112
chr3	186000000	1633	scWGS	0
chr3	186100000	1634	scWGS	-1.40078605883112
chr3	186500000	1635	scWGS	-1.40078605883112
chr3	186700000	1636	scWGS	1.40078605883112
chr3	187700000	1637	scWGS	1.40078605883112
chr3	188100000	1638	scWGS	1.40078605883112
chr3	188200000	1639	scWGS	1.40078605883112
chr3	188300000	1640	scWGS	1.40078605883112
chr3	188400000	1641	scWGS	1.40078605883112
chr3	188500000	1642	scWGS	1.40078605883112
chr3	188600000	1643	scWGS	1.40078605883112
chr3	188700000	1644	scWGS	1.40078605883112
chr3	188800000	1645	scWGS	1.40078605883112
chr3	189900000	1646	scWGS	1.40078605883112
chr3	190000000	1647	scWGS	1.40078605883112
chr3	190100000	1648	scWGS	1.40078605883112
chr3	190500000	1649	scWGS	0
chr3	190600000	1650	scWGS	0
chr3	191300000	1651	scWGS	0
chr3	193500000	1652	scWGS	1.40078605883112
chr3	193600000	1653	scWGS	1.40078605883112
chr3	194100000	1654	scWGS	1.40078605883112
chr3	194400000	1655	scWGS	0
chr3	194600000	1656	scWGS	-1.40078605883112
chr3	195200000	1657	scWGS	-1.40078605883112
chr3	195300000	1658	scWGS	-1.40078605883112
chr3	195400000	1659	scWGS	-1.40078605883112
chr3	195500000	1660	scWGS	-1.40078605883112
chr3	196000000	1661	scWGS	0
chr3	196300000	1662	scWGS	0
chr3	196400000	1663	scWGS	0
chr3	196500000	1664	scWGS	0
chr3	196700000	1665	scWGS	0
chr3	196900000	1666	scWGS	0
chr3	197700000	1667	scWGS	0
chr3	197800000	1668	scWGS	0
chr3	197900000	1669	scWGS	0
chr4	0	1670	scWGS	1.40078605883112
chr4	400000	1671	scWGS	1.40078605883112
chr4	500000	1672	scWGS	1.40078605883112
chr4	600000	1673	scWGS	1.40078605883112
chr4	700000	1674	scWGS	1.40078605883112
chr4	900000	1675	scWGS	1.40078605883112
chr4	1100000	1676	scWGS	1.40078605883112
chr4	1200000	1677	scWGS	1.40078605883112
chr4	1300000	1678	scWGS	1.40078605883112
chr4	1700000	1679	scWGS	1.40078605883112
chr4	1800000	1680	scWGS	1.40078605883112
chr4	1900000	1681	scWGS	1.40078605883112
chr4	2000000	1682	scWGS	1.40078605883112
chr4	2400000	1683	scWGS	-1.40078605883112
chr4	2500000	1684	scWGS	-1.40078605883112
chr4	2600000	1685	scWGS	0
chr4	2700000	1686	scWGS	0
chr4	2800000	1687	scWGS	0.466928686277035
chr4	2900000	1688	scWGS	1.40078605883112
chr4	3000000	1689	scWGS	1.40078605883112
chr4	3500000	1690	scWGS	-1.40078605883112
chr4	4200000	1691	scWGS	-0.70039302941556
chr4	4300000	1692	scWGS	0
chr4	4400000	1693	scWGS	0
chr4	4500000	1694	scWGS	0
chr4	6600000	1695	scWGS	0
chr4	6700000	1696	scWGS	0
chr4	6800000	1697	scWGS	0
chr4	6900000	1698	scWGS	0
chr4	7000000	1699	scWGS	0
chr4	7700000	1700	scWGS	-1.40078605883112
chr4	7800000	1701	scWGS	-1.40078605883112
chr4	7900000	1702	scWGS	-1.40078605883112
chr4	10000000	1703	scWGS	0
chr4	10100000	1704	scWGS	0
chr4	10400000	1705	scWGS	0
chr4	13500000	1706	scWGS	0
chr4	13600000	1707	scWGS	0
chr4	15600000	1708	scWGS	0
chr4	15700000	1709	scWGS	0
chr4	17500000	1710	scWGS	0
chr4	17600000	1711	scWGS	-0.466928686277035
chr4	17800000	1712	scWGS	0
chr4	17900000	1713	scWGS	0
chr4	18000000	1714	scWGS	0
chr4	20600000	1715	scWGS	-1.40078605883112
chr4	20700000	1716	scWGS	-1.40078605883112
chr4	24500000	1717	scWGS	0
chr4	25900000	1718	scWGS	0
chr4	26100000	1719	scWGS	0
chr4	26200000	1720	scWGS	0
chr4	26300000	1721	scWGS	0
chr4	26400000	1722	scWGS	0
chr4	26800000	1723	scWGS	0
chr4	26900000	1724	scWGS	0
chr4	27000000	1725	scWGS	0
chr4	37800000	1726	scWGS	0
chr4	39000000	1727	scWGS	0
chr4	39100000	1728	scWGS	0
chr4	39200000	1729	scWGS	1.40078605883112
chr4	39400000	1730	scWGS	1.40078605883112
chr4	39500000	1731	scWGS	1.40078605883112
chr4	39600000	1732	scWGS	1.40078605883112
chr4	39700000	1733	scWGS	1.40078605883112
chr4	40000000	1734	scWGS	1.40078605883112
chr4	40100000	1735	scWGS	1.40078605883112
chr4	40400000	1736	scWGS	1.40078605883112
chr4	40500000	1737	scWGS	1.40078605883112
chr4	40600000	1738	scWGS	1.40078605883112
chr4	41900000	1739	scWGS	0
chr4	42000000	1740	scWGS	0
chr4	44600000	1741	scWGS	0
chr4	44700000	1742	scWGS	0
chr4	47400000	1743	scWGS	0
chr4	47900000	1744	scWGS	0
chr4	48300000	1745	scWGS	-1.40078605883112
chr4	48400000	1746	scWGS	-1.40078605883112
chr4	48500000	1747	scWGS	-1.40078605883112
chr4	48600000	1748	scWGS	-1.40078605883112
chr4	48700000	1749	scWGS	-1.40078605883112
chr4	48800000	1750	scWGS	-1.40078605883112
chr4	48900000	1751	scWGS	-1.40078605883112
chr4	51800000	1752	scWGS	-1.40078605883112
chr4	51900000	1753	scWGS	0
chr4	52000000	1754	scWGS	1.40078605883112
chr4	52500000	1755	scWGS	1.40078605883112
chr4	52600000	1756	scWGS	1.40078605883112
chr4	53300000	1757	scWGS	1.40078605883112
chr4	53400000	1758	scWGS	1.40078605883112
chr4	54000000	1759	scWGS	1.40078605883112
chr4	55300000	1760	scWGS	1.40078605883112
chr4	55400000	1761	scWGS	1.40078605883112
chr4	55800000	1762	scWGS	-1.40078605883112
chr4	55900000	1763	scWGS	-0.70039302941556
chr4	56300000	1764	scWGS	0
chr4	56400000	1765	scWGS	-0.466928686277035
chr4	56500000	1766	scWGS	0
chr4	56900000	1767	scWGS	0
chr4	57000000	1768	scWGS	0
chr4	57100000	1769	scWGS	0
chr4	67400000	1770	scWGS	-1.40078605883112
chr4	67500000	1771	scWGS	-1.40078605883112
chr4	67600000	1772	scWGS	-1.40078605883112
chr4	67700000	1773	scWGS	0
chr4	68300000	1774	scWGS	-1.40078605883112
chr4	70600000	1775	scWGS	0
chr4	70700000	1776	scWGS	-1.40078605883112
chr4	70800000	1777	scWGS	-0.70039302941556
chr4	70900000	1778	scWGS	0
chr4	71000000	1779	scWGS	0
chr4	73000000	1780	scWGS	0
chr4	73100000	1781	scWGS	0
chr4	73200000	1782	scWGS	0
chr4	74400000	1783	scWGS	0
chr4	75400000	1784	scWGS	0
chr4	75500000	1785	scWGS	0
chr4	75600000	1786	scWGS	0
chr4	75700000	1787	scWGS	0
chr4	75800000	1788	scWGS	0
chr4	75900000	1789	scWGS	0
chr4	76100000	1790	scWGS	0
chr4	76200000	1791	scWGS	0
chr4	77000000	1792	scWGS	-0.70039302941556
chr4	77800000	1793	scWGS	-1.40078605883112
chr4	77900000	1794	scWGS	-1.40078605883112
chr4	78500000	1795	scWGS	0.70039302941556
chr4	81400000	1796	scWGS	0
chr4	82300000	1797	scWGS	0
chr4	82400000	1798	scWGS	-0.70039302941556
chr4	82800000	1799	scWGS	-0.70039302941556
chr4	82900000	1800	scWGS	0
chr4	83000000	1801	scWGS	0
chr4	83400000	1802	scWGS	-0.70039302941556
chr4	84500000	1803	scWGS	-1.40078605883112
chr4	84600000	1804	scWGS	0
chr4	84700000	1805	scWGS	1.40078605883112
chr4	84800000	1806	scWGS	0.70039302941556
chr4	84900000	1807	scWGS	0
chr4	87400000	1808	scWGS	0
chr4	88500000	1809	scWGS	-1.40078605883112
chr4	88700000	1810	scWGS	0
chr4	88800000	1811	scWGS	1.40078605883112
chr4	88900000	1812	scWGS	1.40078605883112
chr4	89000000	1813	scWGS	1.40078605883112
chr4	94400000	1814	scWGS	1.40078605883112
chr4	94500000	1815	scWGS	1.40078605883112
chr4	94600000	1816	scWGS	1.40078605883112
chr4	98200000	1817	scWGS	-1.40078605883112
chr4	98300000	1818	scWGS	-1.40078605883112
chr4	98400000	1819	scWGS	-1.40078605883112
chr4	98900000	1820	scWGS	-1.40078605883112
chr4	99000000	1821	scWGS	-1.40078605883112
chr4	99800000	1822	scWGS	0
chr4	99900000	1823	scWGS	0
chr4	102500000	1824	scWGS	0
chr4	102600000	1825	scWGS	0.70039302941556
chr4	102700000	1826	scWGS	0
chr4	102800000	1827	scWGS	0
chr4	103000000	1828	scWGS	-1.40078605883112
chr4	105300000	1829	scWGS	0
chr4	105400000	1830	scWGS	0
chr4	105600000	1831	scWGS	0
chr4	105700000	1832	scWGS	0
chr4	105800000	1833	scWGS	0
chr4	105900000	1834	scWGS	0
chr4	106000000	1835	scWGS	0
chr4	106100000	1836	scWGS	0
chr4	106200000	1837	scWGS	0
chr4	106300000	1838	scWGS	0
chr4	107600000	1839	scWGS	0
chr4	107700000	1840	scWGS	0
chr4	107800000	1841	scWGS	0
chr4	107900000	1842	scWGS	0
chr4	108000000	1843	scWGS	0
chr4	108100000	1844	scWGS	0
chr4	108600000	1845	scWGS	0
chr4	109400000	1846	scWGS	0
chr4	109500000	1847	scWGS	0
chr4	109600000	1848	scWGS	0
chr4	109700000	1849	scWGS	0
chr4	109800000	1850	scWGS	0
chr4	112200000	1851	scWGS	0
chr4	112600000	1852	scWGS	0
chr4	113900000	1853	scWGS	1.40078605883112
chr4	118200000	1854	scWGS	0.70039302941556
chr4	118600000	1855	scWGS	-1.40078605883112
chr4	118700000	1856	scWGS	-1.40078605883112
chr4	118800000	1857	scWGS	-1.40078605883112
chr4	119200000	1858	scWGS	1.40078605883112
chr4	119300000	1859	scWGS	0
chr4	121600000	1860	scWGS	1.40078605883112
chr4	121800000	1861	scWGS	1.40078605883112
chr4	122100000	1862	scWGS	1.40078605883112
chr4	122200000	1863	scWGS	1.40078605883112
chr4	122300000	1864	scWGS	1.40078605883112
chr4	124600000	1865	scWGS	1.40078605883112
chr4	124700000	1866	scWGS	1.40078605883112
chr4	127900000	1867	scWGS	-1.40078605883112
chr4	128000000	1868	scWGS	-1.40078605883112
chr4	128200000	1869	scWGS	-1.40078605883112
chr4	139000000	1870	scWGS	0
chr4	139100000	1871	scWGS	0
chr4	139200000	1872	scWGS	0
chr4	139300000	1873	scWGS	0
chr4	139400000	1874	scWGS	0
chr4	140200000	1875	scWGS	0
chr4	140300000	1876	scWGS	0
chr4	140500000	1877	scWGS	0
chr4	140600000	1878	scWGS	0
chr4	140700000	1879	scWGS	0
chr4	141200000	1880	scWGS	0
chr4	143100000	1881	scWGS	0
chr4	143200000	1882	scWGS	0
chr4	143500000	1883	scWGS	0.70039302941556
chr4	145000000	1884	scWGS	-1.40078605883112
chr4	145100000	1885	scWGS	-1.40078605883112
chr4	145400000	1886	scWGS	0
chr4	145500000	1887	scWGS	0
chr4	145700000	1888	scWGS	0
chr4	145800000	1889	scWGS	0
chr4	145900000	1890	scWGS	0
chr4	146100000	1891	scWGS	0
chr4	146200000	1892	scWGS	0
chr4	147600000	1893	scWGS	0
chr4	150200000	1894	scWGS	0
chr4	150300000	1895	scWGS	0
chr4	150400000	1896	scWGS	0
chr4	150500000	1897	scWGS	0
chr4	150600000	1898	scWGS	0
chr4	150700000	1899	scWGS	0
chr4	150800000	1900	scWGS	0
chr4	150900000	1901	scWGS	0
chr4	151000000	1902	scWGS	0
chr4	151100000	1903	scWGS	0
chr4	152600000	1904	scWGS	0
chr4	152700000	1905	scWGS	0
chr4	152800000	1906	scWGS	0
chr4	152900000	1907	scWGS	0
chr4	153100000	1908	scWGS	0
chr4	153200000	1909	scWGS	0
chr4	153300000	1910	scWGS	0
chr4	154500000	1911	scWGS	1.40078605883112
chr4	158600000	1912	scWGS	0
chr4	158700000	1913	scWGS	0
chr4	163100000	1914	scWGS	0
chr4	163400000	1915	scWGS	0
chr4	163500000	1916	scWGS	0
chr4	165300000	1917	scWGS	-1.40078605883112
chr4	168400000	1918	scWGS	-1.40078605883112
chr4	168500000	1919	scWGS	1.40078605883112
chr4	168600000	1920	scWGS	1.40078605883112
chr4	168700000	1921	scWGS	1.40078605883112
chr4	168800000	1922	scWGS	1.40078605883112
chr4	168900000	1923	scWGS	1.40078605883112
chr4	169000000	1924	scWGS	1.40078605883112
chr4	169100000	1925	scWGS	1.40078605883112
chr4	169200000	1926	scWGS	1.40078605883112
chr4	169600000	1927	scWGS	1.40078605883112
chr4	169700000	1928	scWGS	0
chr4	173300000	1929	scWGS	0
chr4	176300000	1930	scWGS	-1.40078605883112
chr4	182800000	1931	scWGS	0
chr4	182900000	1932	scWGS	0
chr4	183000000	1933	scWGS	0
chr4	183100000	1934	scWGS	0
chr4	183200000	1935	scWGS	0
chr4	183300000	1936	scWGS	0
chr4	183400000	1937	scWGS	0
chr4	183600000	1938	scWGS	0
chr4	183700000	1939	scWGS	0
chr4	184300000	1940	scWGS	0
chr4	184400000	1941	scWGS	0
chr4	184600000	1942	scWGS	0
chr4	185100000	1943	scWGS	0
chr4	185200000	1944	scWGS	0
chr4	185300000	1945	scWGS	0
chr4	185400000	1946	scWGS	0
chr4	185500000	1947	scWGS	0
chr4	186500000	1948	scWGS	0
chr4	186600000	1949	scWGS	0
chr4	186700000	1950	scWGS	0
chr4	189900000	1951	scWGS	-0.933857372554084
chr5	100000	1952	scWGS	-1.40078605883112
chr5	200000	1953	scWGS	-1.40078605883112
chr5	300000	1954	scWGS	-1.40078605883112
chr5	800000	1955	scWGS	-1.40078605883112
chr5	1000000	1956	scWGS	-1.40078605883112
chr5	1100000	1957	scWGS	-1.40078605883112
chr5	1300000	1958	scWGS	1.40078605883112
chr5	1400000	1959	scWGS	1.40078605883112
chr5	1500000	1960	scWGS	0
chr5	1700000	1961	scWGS	-1.40078605883112
chr5	1800000	1962	scWGS	-1.40078605883112
chr5	2700000	1963	scWGS	-1.40078605883112
chr5	5400000	1964	scWGS	1.40078605883112
chr5	6300000	1965	scWGS	1.40078605883112
chr5	6600000	1966	scWGS	0
chr5	7800000	1967	scWGS	1.40078605883112
chr5	7900000	1968	scWGS	1.40078605883112
chr5	9000000	1969	scWGS	1.40078605883112
chr5	9100000	1970	scWGS	1.40078605883112
chr5	9200000	1971	scWGS	1.40078605883112
chr5	9300000	1972	scWGS	1.40078605883112
chr5	9400000	1973	scWGS	1.40078605883112
chr5	9500000	1974	scWGS	1.40078605883112
chr5	10200000	1975	scWGS	0.466928686277035
chr5	10600000	1976	scWGS	-1.40078605883112
chr5	10700000	1977	scWGS	-1.40078605883112
chr5	14100000	1978	scWGS	1.40078605883112
chr5	14200000	1979	scWGS	1.40078605883112
chr5	14300000	1980	scWGS	1.40078605883112
chr5	14400000	1981	scWGS	1.40078605883112
chr5	14500000	1982	scWGS	1.40078605883112
chr5	16400000	1983	scWGS	1.40078605883112
chr5	16600000	1984	scWGS	0
chr5	16700000	1985	scWGS	0
chr5	16800000	1986	scWGS	0
chr5	16900000	1987	scWGS	0
chr5	17200000	1988	scWGS	0
chr5	31400000	1989	scWGS	0
chr5	31500000	1990	scWGS	0
chr5	32100000	1991	scWGS	-1.40078605883112
chr5	32200000	1992	scWGS	-1.40078605883112
chr5	32300000	1993	scWGS	-1.40078605883112
chr5	32400000	1994	scWGS	-1.40078605883112
chr5	32500000	1995	scWGS	-1.40078605883112
chr5	32600000	1996	scWGS	-1.40078605883112
chr5	34600000	1997	scWGS	1.40078605883112
chr5	34700000	1998	scWGS	1.40078605883112
chr5	34800000	1999	scWGS	1.40078605883112
[truncated: 58,472 more rows]
