# Supplementary material for: Benchmarking scRNA-seq copy number variation callers
Source: Nat Commun. 2025 Oct 2;16:8777. doi: 10.1038/s41467-025-62359-9 (PMC12491403; doi:10.1038/s41467-025-62359-9)
Supplement: Supplementary file 11 — Source Data [file 41467_2025_62359_MOESM11_ESM.zip › figure_source_data/suppfigure_4_metrics_extended.tsv]

method	value	metric	dataset	norm_value	datatype
InferCNV (CNV)	0.747	Correlation	SNU601	0.747	droplet
InferCNV (Expr)	0.711	Correlation	SNU601	0.711	droplet
CaSpER	0.222	Correlation	SNU601	0.222	droplet
copyKat	0.664	Correlation	SNU601	0.664	droplet
SCEVAN (CNV)	0.647	Correlation	SNU601	0.647	droplet
SCEVAN (Expr)	0.632	Correlation	SNU601	0.632	droplet
Numbat (Expr)	0.685	Correlation	SNU601	0.685	droplet
Numbat (CNV)	0.777	Correlation	SNU601	0.777	droplet
CONICSmat	0.531	Correlation	SNU601	0.531	droplet
InferCNV (CNV)	0.948975132258043	AUC (gain)	SNU601	0.897950264516086	droplet
InferCNV (Expr)	0.937703939768419	AUC (gain)	SNU601	0.875407879536838	droplet
CaSpER	0.66279363040003	AUC (gain)	SNU601	0.32558726080006	droplet
copyKat	0.893982722615598	AUC (gain)	SNU601	0.787965445231196	droplet
SCEVAN (CNV)	0.824810330781681	AUC (gain)	SNU601	0.649620661563362	droplet
SCEVAN (Expr)	0.823069403422221	AUC (gain)	SNU601	0.646138806844442	droplet
Numbat (Expr)	0.924090343398402	AUC (gain)	SNU601	0.848180686796804	droplet
Numbat (CNV)	0.957775470963044	AUC (gain)	SNU601	0.915550941926088	droplet
CONICSmat	0.79224900280606	AUC (gain)	SNU601	0.58449800561212	droplet
InferCNV (CNV)	0.908495433449007	AUC (loss)	SNU601	0.816990866898014	droplet
InferCNV (Expr)	0.892805076212683	AUC (loss)	SNU601	0.785610152425366	droplet
CaSpER	0.749672312817245	AUC (loss)	SNU601	0.49934462563449	droplet
copyKat	0.83937598601868	AUC (loss)	SNU601	0.67875197203736	droplet
SCEVAN (CNV)	0.859844514002759	AUC (loss)	SNU601	0.719689028005518	droplet
SCEVAN (Expr)	0.863730555009308	AUC (loss)	SNU601	0.727461110018616	droplet
Numbat (Expr)	0.845449565375534	AUC (loss)	SNU601	0.690899130751068	droplet
Numbat (CNV)	0.716029946875125	AUC (loss)	SNU601	0.43205989375025	droplet
CONICSmat	0.701805772617254	AUC (loss)	SNU601	0.403611545234508	droplet
InferCNV (CNV)	0.924443194338275	Partial AUC (gain)	SNU601	0.924443194338275	droplet
InferCNV (Expr)	0.915480361769161	Partial AUC (gain)	SNU601	0.915480361769161	droplet
CaSpER	0.630957593288425	Partial AUC (gain)	SNU601	0.630957593288425	droplet
copyKat	0.860222778090803	Partial AUC (gain)	SNU601	0.860222778090803	droplet
SCEVAN (CNV)	0.619263966596844	Partial AUC (gain)	SNU601	0.619263966596844	droplet
SCEVAN (Expr)	0.617073240271203	Partial AUC (gain)	SNU601	0.617073240271203	droplet
Numbat (Expr)	0.898034601822244	Partial AUC (gain)	SNU601	0.898034601822244	droplet
Numbat (CNV)	0.944095581084039	Partial AUC (gain)	SNU601	0.944095581084039	droplet
CONICSmat	0.748265103854514	Partial AUC (gain)	SNU601	0.748265103854514	droplet
InferCNV (CNV)	0.866173885272152	Partial AUC (loss)	SNU601	0.866173885272152	droplet
InferCNV (Expr)	0.86721960105333	Partial AUC (loss)	SNU601	0.86721960105333	droplet
CaSpER	0.591034012931538	Partial AUC (loss)	SNU601	0.591034012931538	droplet
copyKat	0.831185469836515	Partial AUC (loss)	SNU601	0.831185469836515	droplet
SCEVAN (CNV)	0.71135952662232	Partial AUC (loss)	SNU601	0.71135952662232	droplet
SCEVAN (Expr)	0.863730555009308	Partial AUC (loss)	SNU601	0.863730555009308	droplet
Numbat (Expr)	0.831740301716172	Partial AUC (loss)	SNU601	0.831740301716172	droplet
Numbat (CNV)	0.128272251308901	Partial AUC (loss)	SNU601	0.128272251308901	droplet
CONICSmat	0.656965672133911	Partial AUC (loss)	SNU601	0.656965672133911	droplet
InferCNV (CNV)	0.746473179176465	Maximal F1 Score	SNU601	0.746473179176465	droplet
InferCNV (Expr)	0.697938584076565	Maximal F1 Score	SNU601	0.697938584076565	droplet
CaSpER	0.568246963128548	Maximal F1 Score	SNU601	0.568246963128548	droplet
copyKat	0.686640580470241	Maximal F1 Score	SNU601	0.686640580470241	droplet
SCEVAN (CNV)	0.692577608189668	Maximal F1 Score	SNU601	0.692577608189668	droplet
SCEVAN (Expr)	0.707582171313643	Maximal F1 Score	SNU601	0.707582171313643	droplet
Numbat (Expr)	0.661550634143356	Maximal F1 Score	SNU601	0.661550634143356	droplet
Numbat (CNV)	0.678834432316148	Maximal F1 Score	SNU601	0.678834432316148	droplet
CONICSmat	0.641987300974085	Maximal F1 Score	SNU601	0.641987300974085	droplet
InferCNV (CNV)	0.88452787258248	Sensitivity (gain)	SNU601	0.88452787258248	droplet
InferCNV (Expr)	0.74971558589306	Sensitivity (gain)	SNU601	0.74971558589306	droplet
CaSpER	0.45164960182025	Sensitivity (gain)	SNU601	0.45164960182025	droplet
copyKat	0.687144482366325	Sensitivity (gain)	SNU601	0.687144482366325	droplet
SCEVAN (CNV)	0.575654152445961	Sensitivity (gain)	SNU601	0.575654152445961	droplet
SCEVAN (Expr)	0.575085324232082	Sensitivity (gain)	SNU601	0.575085324232082	droplet
Numbat (Expr)	0.755972696245734	Sensitivity (gain)	SNU601	0.755972696245734	droplet
Numbat (CNV)	0.908418657565415	Sensitivity (gain)	SNU601	0.908418657565415	droplet
CONICSmat	0.580204778156997	Sensitivity (gain)	SNU601	0.580204778156997	droplet
InferCNV (CNV)	0.847411444141689	Precision (gain)	SNU601	0.847411444141689	droplet
InferCNV (Expr)	0.82736974262398	Precision (gain)	SNU601	0.82736974262398	droplet
CaSpER	0.446820483961733	Precision (gain)	SNU601	0.446820483961733	droplet
copyKat	0.758793969849246	Precision (gain)	SNU601	0.758793969849246	droplet
SCEVAN (CNV)	0.826122448979592	Precision (gain)	SNU601	0.826122448979592	droplet
SCEVAN (Expr)	0.825980392156863	Precision (gain)	SNU601	0.825980392156863	droplet
Numbat (Expr)	0.758994860079954	Precision (gain)	SNU601	0.758994860079954	droplet
Numbat (CNV)	0.853098290598291	Precision (gain)	SNU601	0.853098290598291	droplet
CONICSmat	0.602836879432624	Precision (gain)	SNU601	0.602836879432624	droplet
InferCNV (CNV)	0.795811518324607	Sensitivity (loss)	SNU601	0.795811518324607	droplet
InferCNV (Expr)	0.633507853403141	Sensitivity (loss)	SNU601	0.633507853403141	droplet
CaSpER	0.463350785340314	Sensitivity (loss)	SNU601	0.463350785340314	droplet
copyKat	0.463350785340314	Sensitivity (loss)	SNU601	0.463350785340314	droplet
SCEVAN (CNV)	0.62565445026178	Sensitivity (loss)	SNU601	0.62565445026178	droplet
SCEVAN (Expr)	0.698952879581152	Sensitivity (loss)	SNU601	0.698952879581152	droplet
Numbat (Expr)	0.397905759162304	Sensitivity (loss)	SNU601	0.397905759162304	droplet
Numbat (CNV)	0.128272251308901	Sensitivity (loss)	SNU601	0.128272251308901	droplet
CONICSmat	0.492146596858639	Sensitivity (loss)	SNU601	0.492146596858639	droplet
InferCNV (CNV)	0.348623853211009	Precision (loss)	SNU601	0.348623853211009	droplet
InferCNV (Expr)	0.331053351573187	Precision (loss)	SNU601	0.331053351573187	droplet
CaSpER	0.457364341085271	Precision (loss)	SNU601	0.457364341085271	droplet
copyKat	0.462140992167102	Precision (loss)	SNU601	0.462140992167102	droplet
SCEVAN (CNV)	0.452651515151515	Precision (loss)	SNU601	0.452651515151515	droplet
SCEVAN (Expr)	0.47935368043088	Precision (loss)	SNU601	0.47935368043088	droplet
Numbat (Expr)	0.324786324786325	Precision (loss)	SNU601	0.324786324786325	droplet
Numbat (CNV)	1	Precision (loss)	SNU601	1	droplet
CONICSmat	0.477157360406091	Precision (loss)	SNU601	0.477157360406091	droplet
InferCNV (CNV)	0.616	Correlation	NCIN87	0.616	droplet
InferCNV (Expr)	0.631	Correlation	NCIN87	0.631	droplet
CaSpER	0.301	Correlation	NCIN87	0.301	droplet
copyKat	0.684	Correlation	NCIN87	0.684	droplet
SCEVAN (CNV)	0.702	Correlation	NCIN87	0.702	droplet
SCEVAN (Expr)	0.695	Correlation	NCIN87	0.695	droplet
Numbat (Expr)	0.733	Correlation	NCIN87	0.733	droplet
Numbat (CNV)	0.637	Correlation	NCIN87	0.637	droplet
CONICSmat	0.529	Correlation	NCIN87	0.529	droplet
InferCNV (CNV)	0.77638232010963	AUC (gain)	NCIN87	0.55276464021926	droplet
InferCNV (Expr)	0.714472051281955	AUC (gain)	NCIN87	0.42894410256391	droplet
CaSpER	0.596676783405232	AUC (gain)	NCIN87	0.193353566810464	droplet
copyKat	0.728100756134046	AUC (gain)	NCIN87	0.456201512268092	droplet
SCEVAN (CNV)	0.800952945493983	AUC (gain)	NCIN87	0.601905890987966	droplet
SCEVAN (Expr)	0.810569842424558	AUC (gain)	NCIN87	0.621139684849116	droplet
Numbat (Expr)	0.692930707292817	AUC (gain)	NCIN87	0.385861414585634	droplet
Numbat (CNV)	0.804133767494617	AUC (gain)	NCIN87	0.608267534989234	droplet
CONICSmat	0.624169922940072	AUC (gain)	NCIN87	0.248339845880144	droplet
InferCNV (CNV)	0.912988360405927	AUC (loss)	NCIN87	0.825976720811854	droplet
InferCNV (Expr)	0.916184617023542	AUC (loss)	NCIN87	0.832369234047084	droplet
CaSpER	0.874768122889657	AUC (loss)	NCIN87	0.749536245779314	droplet
copyKat	0.940579710144928	AUC (loss)	NCIN87	0.881159420289856	droplet
SCEVAN (CNV)	0.926605828597366	AUC (loss)	NCIN87	0.853211657194732	droplet
SCEVAN (Expr)	0.92899280225659	AUC (loss)	NCIN87	0.85798560451318	droplet
Numbat (Expr)	0.96154817485792	AUC (loss)	NCIN87	0.92309634971584	droplet
Numbat (CNV)	0.711063404060195	AUC (loss)	NCIN87	0.42212680812039	droplet
CONICSmat	0.859476449854331	AUC (loss)	NCIN87	0.718952899708662	droplet
InferCNV (CNV)	0.725287305298066	Partial AUC (gain)	NCIN87	0.725287305298066	droplet
InferCNV (Expr)	0.684465480695602	Partial AUC (gain)	NCIN87	0.684465480695602	droplet
CaSpER	0.576681651073164	Partial AUC (gain)	NCIN87	0.576681651073164	droplet
copyKat	0.674414052559333	Partial AUC (gain)	NCIN87	0.674414052559333	droplet
SCEVAN (CNV)	0.702617634351653	Partial AUC (gain)	NCIN87	0.702617634351653	droplet
SCEVAN (Expr)	0.791994637911709	Partial AUC (gain)	NCIN87	0.791994637911709	droplet
Numbat (Expr)	0.618924360190589	Partial AUC (gain)	NCIN87	0.618924360190589	droplet
Numbat (CNV)	0.576584068107552	Partial AUC (gain)	NCIN87	0.576584068107552	droplet
CONICSmat	0.565449660392146	Partial AUC (gain)	NCIN87	0.565449660392146	droplet
InferCNV (CNV)	0.829493031528339	Partial AUC (loss)	NCIN87	0.829493031528339	droplet
InferCNV (Expr)	0.83869122885026	Partial AUC (loss)	NCIN87	0.83869122885026	droplet
CaSpER	0.78437217752581	Partial AUC (loss)	NCIN87	0.78437217752581	droplet
copyKat	0.924212081000088	Partial AUC (loss)	NCIN87	0.924212081000088	droplet
SCEVAN (CNV)	0.842978668463787	Partial AUC (loss)	NCIN87	0.842978668463787	droplet
SCEVAN (Expr)	0.846164098359896	Partial AUC (loss)	NCIN87	0.846164098359896	droplet
Numbat (Expr)	0.932099260772298	Partial AUC (loss)	NCIN87	0.932099260772298	droplet
Numbat (CNV)	0.401785366904276	Partial AUC (loss)	NCIN87	0.401785366904276	droplet
CONICSmat	0.643104246853882	Partial AUC (loss)	NCIN87	0.643104246853882	droplet
InferCNV (CNV)	0.660336865963724	Maximal F1 Score	NCIN87	0.660336865963724	droplet
InferCNV (Expr)	0.716098118167325	Maximal F1 Score	NCIN87	0.716098118167325	droplet
CaSpER	0.562916876074852	Maximal F1 Score	NCIN87	0.562916876074852	droplet
copyKat	0.753828256472413	Maximal F1 Score	NCIN87	0.753828256472413	droplet
SCEVAN (CNV)	0.698136495833452	Maximal F1 Score	NCIN87	0.698136495833452	droplet
SCEVAN (Expr)	0.788532449500191	Maximal F1 Score	NCIN87	0.788532449500191	droplet
Numbat (Expr)	0.766341548055901	Maximal F1 Score	NCIN87	0.766341548055901	droplet
Numbat (CNV)	0.736985920253302	Maximal F1 Score	NCIN87	0.736985920253302	droplet
CONICSmat	0.688182045794831	Maximal F1 Score	NCIN87	0.688182045794831	droplet
InferCNV (CNV)	0.459610027855153	Sensitivity (gain)	NCIN87	0.459610027855153	droplet
InferCNV (Expr)	0.417827298050139	Sensitivity (gain)	NCIN87	0.417827298050139	droplet
CaSpER	0.245125348189415	Sensitivity (gain)	NCIN87	0.245125348189415	droplet
copyKat	0.376044568245125	Sensitivity (gain)	NCIN87	0.376044568245125	droplet
SCEVAN (CNV)	0.362116991643454	Sensitivity (gain)	NCIN87	0.362116991643454	droplet
SCEVAN (Expr)	0.403899721448468	Sensitivity (gain)	NCIN87	0.403899721448468	droplet
Numbat (Expr)	0.401114206128134	Sensitivity (gain)	NCIN87	0.401114206128134	droplet
Numbat (CNV)	0.571030640668524	Sensitivity (gain)	NCIN87	0.571030640668524	droplet
CONICSmat	0.584958217270195	Sensitivity (gain)	NCIN87	0.584958217270195	droplet
InferCNV (CNV)	0.309568480300188	Precision (gain)	NCIN87	0.309568480300188	droplet
InferCNV (Expr)	0.867052023121387	Precision (gain)	NCIN87	0.867052023121387	droplet
CaSpER	0.193832599118943	Precision (gain)	NCIN87	0.193832599118943	droplet
copyKat	1	Precision (gain)	NCIN87	1	droplet
SCEVAN (CNV)	0.306603773584906	Precision (gain)	NCIN87	0.306603773584906	droplet
SCEVAN (Expr)	1	Precision (gain)	NCIN87	1	droplet
Numbat (Expr)	0.9	Precision (gain)	NCIN87	0.9	droplet
Numbat (CNV)	0.980861244019139	Precision (gain)	NCIN87	0.980861244019139	droplet
CONICSmat	0.433884297520661	Precision (gain)	NCIN87	0.433884297520661	droplet
InferCNV (CNV)	0.689855072463768	Sensitivity (loss)	NCIN87	0.689855072463768	droplet
InferCNV (Expr)	0.704347826086957	Sensitivity (loss)	NCIN87	0.704347826086957	droplet
CaSpER	0.710869565217391	Sensitivity (loss)	NCIN87	0.710869565217391	droplet
copyKat	0.776811594202899	Sensitivity (loss)	NCIN87	0.776811594202899	droplet
SCEVAN (CNV)	0.847101449275362	Sensitivity (loss)	NCIN87	0.847101449275362	droplet
SCEVAN (Expr)	0.848550724637681	Sensitivity (loss)	NCIN87	0.848550724637681	droplet
Numbat (Expr)	0.773913043478261	Sensitivity (loss)	NCIN87	0.773913043478261	droplet
Numbat (CNV)	0.402173913043478	Sensitivity (loss)	NCIN87	0.402173913043478	droplet
CONICSmat	0.583333333333333	Sensitivity (loss)	NCIN87	0.583333333333333	droplet
InferCNV (CNV)	0.756155679110405	Precision (loss)	NCIN87	0.756155679110405	droplet
InferCNV (Expr)	0.651911468812877	Precision (loss)	NCIN87	0.651911468812877	droplet
CaSpER	0.549579831932773	Precision (loss)	NCIN87	0.549579831932773	droplet
copyKat	0.786500366837858	Precision (loss)	NCIN87	0.786500366837858	droplet
SCEVAN (CNV)	0.840402588066139	Precision (loss)	NCIN87	0.840402588066139	droplet
SCEVAN (Expr)	0.839426523297491	Precision (loss)	NCIN87	0.839426523297491	droplet
Numbat (Expr)	0.840283241542093	Precision (loss)	NCIN87	0.840283241542093	droplet
Numbat (CNV)	0.965217391304348	Precision (loss)	NCIN87	0.965217391304348	droplet
CONICSmat	0.766666666666667	Precision (loss)	NCIN87	0.766666666666667	droplet
InferCNV (CNV)	0.706	Correlation	MKN45	0.706	droplet
InferCNV (Expr)	0.704	Correlation	MKN45	0.704	droplet
CaSpER	0.606	Correlation	MKN45	0.606	droplet
copyKat	0.735	Correlation	MKN45	0.735	droplet
SCEVAN (CNV)	0.698	Correlation	MKN45	0.698	droplet
SCEVAN (Expr)	0.682	Correlation	MKN45	0.682	droplet
Numbat (Expr)	0.743	Correlation	MKN45	0.743	droplet
Numbat (CNV)	0.521	Correlation	MKN45	0.521	droplet
CONICSmat	0.541	Correlation	MKN45	0.541	droplet
InferCNV (CNV)	0.86454439553539	AUC (gain)	MKN45	0.72908879107078	droplet
InferCNV (Expr)	0.907481850900542	AUC (gain)	MKN45	0.814963701801084	droplet
CaSpER	0.80035512764944	AUC (gain)	MKN45	0.60071025529888	droplet
copyKat	0.904271825059863	AUC (gain)	MKN45	0.808543650119726	droplet
SCEVAN (CNV)	0.883614812030419	AUC (gain)	MKN45	0.767229624060838	droplet
SCEVAN (Expr)	0.883279235614463	AUC (gain)	MKN45	0.766558471228926	droplet
Numbat (Expr)	0.894191790433078	AUC (gain)	MKN45	0.788383580866156	droplet
Numbat (CNV)	0.879298508909848	AUC (gain)	MKN45	0.758597017819696	droplet
CONICSmat	0.916490549606676	AUC (gain)	MKN45	0.832981099213352	droplet
InferCNV (CNV)	0.915151778867855	AUC (loss)	MKN45	0.83030355773571	droplet
InferCNV (Expr)	0.900547006077505	AUC (loss)	MKN45	0.80109401215501	droplet
CaSpER	0.894939465519147	AUC (loss)	MKN45	0.789878931038294	droplet
copyKat	0.920842145174085	AUC (loss)	MKN45	0.84168429034817	droplet
SCEVAN (CNV)	0.83881926828246	AUC (loss)	MKN45	0.67763853656492	droplet
SCEVAN (Expr)	0.840769189114012	AUC (loss)	MKN45	0.681538378228024	droplet
Numbat (Expr)	0.921391242441929	AUC (loss)	MKN45	0.842782484883858	droplet
Numbat (CNV)	0.604530294453296	AUC (loss)	MKN45	0.209060588906592	droplet
CONICSmat	0.773429253524501	AUC (loss)	MKN45	0.546858507049002	droplet
InferCNV (CNV)	0.849151880631557	Partial AUC (gain)	MKN45	0.849151880631557	droplet
InferCNV (Expr)	0.905091901747685	Partial AUC (gain)	MKN45	0.905091901747685	droplet
CaSpER	0.772415777885245	Partial AUC (gain)	MKN45	0.772415777885245	droplet
copyKat	0.89645431810494	Partial AUC (gain)	MKN45	0.89645431810494	droplet
SCEVAN (CNV)	0.777141621609568	Partial AUC (gain)	MKN45	0.777141621609568	droplet
SCEVAN (Expr)	0.883279235614463	Partial AUC (gain)	MKN45	0.883279235614463	droplet
Numbat (Expr)	0.882498679495355	Partial AUC (gain)	MKN45	0.882498679495355	droplet
Numbat (CNV)	0.764776163263551	Partial AUC (gain)	MKN45	0.764776163263551	droplet
CONICSmat	0.895113505661595	Partial AUC (gain)	MKN45	0.895113505661595	droplet
InferCNV (CNV)	0.81589187760674	Partial AUC (loss)	MKN45	0.81589187760674	droplet
InferCNV (Expr)	0.811763192146329	Partial AUC (loss)	MKN45	0.811763192146329	droplet
CaSpER	0.855584542030688	Partial AUC (loss)	MKN45	0.855584542030688	droplet
copyKat	0.854977411948331	Partial AUC (loss)	MKN45	0.854977411948331	droplet
SCEVAN (CNV)	0.634500795885122	Partial AUC (loss)	MKN45	0.634500795885122	droplet
SCEVAN (Expr)	0.613465064930546	Partial AUC (loss)	MKN45	0.613465064930546	droplet
Numbat (Expr)	0.856508638122801	Partial AUC (loss)	MKN45	0.856508638122801	droplet
Numbat (CNV)	0.14972790326391	Partial AUC (loss)	MKN45	0.14972790326391	droplet
CONICSmat	0.67402095993672	Partial AUC (loss)	MKN45	0.67402095993672	droplet
InferCNV (CNV)	0.674967829247012	Maximal F1 Score	MKN45	0.674967829247012	droplet
InferCNV (Expr)	0.742592533174121	Maximal F1 Score	MKN45	0.742592533174121	droplet
CaSpER	0.647615258646082	Maximal F1 Score	MKN45	0.647615258646082	droplet
copyKat	0.743748614991476	Maximal F1 Score	MKN45	0.743748614991476	droplet
SCEVAN (CNV)	0.767459878260723	Maximal F1 Score	MKN45	0.767459878260723	droplet
SCEVAN (Expr)	0.762918651708983	Maximal F1 Score	MKN45	0.762918651708983	droplet
Numbat (Expr)	0.730127308237297	Maximal F1 Score	MKN45	0.730127308237297	droplet
Numbat (CNV)	0.626899757339851	Maximal F1 Score	MKN45	0.626899757339851	droplet
CONICSmat	0.693018818062209	Maximal F1 Score	MKN45	0.693018818062209	droplet
InferCNV (CNV)	0.767441860465116	Sensitivity (gain)	MKN45	0.767441860465116	droplet
InferCNV (Expr)	0.601915184678523	Sensitivity (gain)	MKN45	0.601915184678523	droplet
CaSpER	0.451436388508892	Sensitivity (gain)	MKN45	0.451436388508892	droplet
copyKat	0.522571819425445	Sensitivity (gain)	MKN45	0.522571819425445	droplet
SCEVAN (CNV)	0.611491108071135	Sensitivity (gain)	MKN45	0.611491108071135	droplet
SCEVAN (Expr)	0.610123119015048	Sensitivity (gain)	MKN45	0.610123119015048	droplet
Numbat (Expr)	0.528043775649795	Sensitivity (gain)	MKN45	0.528043775649795	droplet
Numbat (CNV)	0.771545827633379	Sensitivity (gain)	MKN45	0.771545827633379	droplet
CONICSmat	0.842681258549932	Sensitivity (gain)	MKN45	0.842681258549932	droplet
InferCNV (CNV)	0.316591422121896	Precision (gain)	MKN45	0.316591422121896	droplet
InferCNV (Expr)	0.726072607260726	Precision (gain)	MKN45	0.726072607260726	droplet
CaSpER	0.367892976588629	Precision (gain)	MKN45	0.367892976588629	droplet
copyKat	0.738878143133462	Precision (gain)	MKN45	0.738878143133462	droplet
SCEVAN (CNV)	0.812727272727273	Precision (gain)	MKN45	0.812727272727273	droplet
SCEVAN (Expr)	0.790780141843972	Precision (gain)	MKN45	0.790780141843972	droplet
Numbat (Expr)	0.668977469670711	Precision (gain)	MKN45	0.668977469670711	droplet
Numbat (CNV)	0.802275960170697	Precision (gain)	MKN45	0.802275960170697	droplet
CONICSmat	0.675438596491228	Precision (gain)	MKN45	0.675438596491228	droplet
InferCNV (CNV)	0.79026411185914	Sensitivity (loss)	MKN45	0.79026411185914	droplet
InferCNV (Expr)	0.726566545831176	Sensitivity (loss)	MKN45	0.726566545831176	droplet
CaSpER	0.760227861211807	Sensitivity (loss)	MKN45	0.760227861211807	droplet
copyKat	0.716727084412222	Sensitivity (loss)	MKN45	0.716727084412222	droplet
SCEVAN (CNV)	0.643707923355774	Sensitivity (loss)	MKN45	0.643707923355774	droplet
SCEVAN (Expr)	0.611082340756085	Sensitivity (loss)	MKN45	0.611082340756085	droplet
Numbat (Expr)	0.694458829621957	Sensitivity (loss)	MKN45	0.694458829621957	droplet
Numbat (CNV)	0.150181253236665	Sensitivity (loss)	MKN45	0.150181253236665	droplet
CONICSmat	0.589849818746763	Sensitivity (loss)	MKN45	0.589849818746763	droplet
InferCNV (CNV)	0.823085221143474	Precision (loss)	MKN45	0.823085221143474	droplet
InferCNV (Expr)	0.715816326530612	Precision (loss)	MKN45	0.715816326530612	droplet
CaSpER	0.711585070285991	Precision (loss)	MKN45	0.711585070285991	droplet
copyKat	0.793577981651376	Precision (loss)	MKN45	0.793577981651376	droplet
SCEVAN (CNV)	0.833668678739101	Precision (loss)	MKN45	0.833668678739101	droplet
SCEVAN (Expr)	0.879284649776453	Precision (loss)	MKN45	0.879284649776453	droplet
Numbat (Expr)	0.797739440809042	Precision (loss)	MKN45	0.797739440809042	droplet
Numbat (CNV)	0.876132930513595	Precision (loss)	MKN45	0.876132930513595	droplet
CONICSmat	0.52561144439317	Precision (loss)	MKN45	0.52561144439317	droplet
InferCNV (CNV)	0.392	Correlation	KATOIII	0.392	droplet
InferCNV (Expr)	0.356	Correlation	KATOIII	0.356	droplet
CaSpER	0.139	Correlation	KATOIII	0.139	droplet
copyKat	0.387	Correlation	KATOIII	0.387	droplet
SCEVAN (CNV)	0.387	Correlation	KATOIII	0.387	droplet
SCEVAN (Expr)	0.354	Correlation	KATOIII	0.354	droplet
Numbat (Expr)	0.396	Correlation	KATOIII	0.396	droplet
Numbat (CNV)	0.403	Correlation	KATOIII	0.403	droplet
CONICSmat	0.438	Correlation	KATOIII	0.438	droplet
InferCNV (CNV)	0.855462338105658	AUC (gain)	KATOIII	0.710924676211316	droplet
InferCNV (Expr)	0.877784356002874	AUC (gain)	KATOIII	0.755568712005748	droplet
CaSpER	0.797771915156897	AUC (gain)	KATOIII	0.595543830313794	droplet
copyKat	0.85985730362998	AUC (gain)	KATOIII	0.71971460725996	droplet
SCEVAN (CNV)	0.870631202921799	AUC (gain)	KATOIII	0.741262405843598	droplet
SCEVAN (Expr)	0.847586969247242	AUC (gain)	KATOIII	0.695173938494484	droplet
Numbat (Expr)	0.861276566806544	AUC (gain)	KATOIII	0.722553133613088	droplet
Numbat (CNV)	0.843668702805124	AUC (gain)	KATOIII	0.687337405610248	droplet
CONICSmat	0.891195267944887	AUC (gain)	KATOIII	0.782390535889774	droplet
InferCNV (CNV)	0.199227835147456	AUC (loss)	KATOIII	0	droplet
InferCNV (Expr)	0.180342357428598	AUC (loss)	KATOIII	0	droplet
CaSpER	0.303446832263466	AUC (loss)	KATOIII	0	droplet
copyKat	0.202251372220672	AUC (loss)	KATOIII	0	droplet
SCEVAN (CNV)	0.270443762210438	AUC (loss)	KATOIII	0	droplet
SCEVAN (Expr)	0.256977393245883	AUC (loss)	KATOIII	0	droplet
Numbat (Expr)	0.153967810959159	AUC (loss)	KATOIII	0	droplet
Numbat (CNV)	0.786875523304494	AUC (loss)	KATOIII	0.573751046608988	droplet
CONICSmat	0.286468508698484	AUC (loss)	KATOIII	0	droplet
InferCNV (CNV)	0.518319912420711	Partial AUC (gain)	KATOIII	0.518319912420711	droplet
InferCNV (Expr)	0.58864836142191	Partial AUC (gain)	KATOIII	0.58864836142191	droplet
CaSpER	0.642586695895321	Partial AUC (gain)	KATOIII	0.642586695895321	droplet
copyKat	0.489963817539593	Partial AUC (gain)	KATOIII	0.489963817539593	droplet
SCEVAN (CNV)	0.209579251389094	Partial AUC (gain)	KATOIII	0.209579251389094	droplet
SCEVAN (Expr)	0.209453576176513	Partial AUC (gain)	KATOIII	0.209453576176513	droplet
Numbat (Expr)	0.510643390417215	Partial AUC (gain)	KATOIII	0.510643390417215	droplet
Numbat (CNV)	0.819178870829883	Partial AUC (gain)	KATOIII	0.819178870829883	droplet
CONICSmat	0.423422126037904	Partial AUC (gain)	KATOIII	0.423422126037904	droplet
InferCNV (CNV)	0	Partial AUC (loss)	KATOIII	0	droplet
InferCNV (Expr)	0	Partial AUC (loss)	KATOIII	0	droplet
CaSpER	0.310191645734487	Partial AUC (loss)	KATOIII	0.310191645734487	droplet
copyKat	0	Partial AUC (loss)	KATOIII	0	droplet
SCEVAN (CNV)	0	Partial AUC (loss)	KATOIII	0	droplet
SCEVAN (Expr)	0.282328588705926	Partial AUC (loss)	KATOIII	0.282328588705926	droplet
Numbat (Expr)	0	Partial AUC (loss)	KATOIII	0	droplet
Numbat (CNV)	0	Partial AUC (loss)	KATOIII	0	droplet
CONICSmat	0.284445064657177	Partial AUC (loss)	KATOIII	0.284445064657177	droplet
InferCNV (CNV)	0.30836732128757	Maximal F1 Score	KATOIII	0.30836732128757	droplet
InferCNV (Expr)	0.331349684478687	Maximal F1 Score	KATOIII	0.331349684478687	droplet
CaSpER	0.3625688826911	Maximal F1 Score	KATOIII	0.3625688826911	droplet
copyKat	0.289956191461248	Maximal F1 Score	KATOIII	0.289956191461248	droplet
SCEVAN (CNV)	0.163097687387752	Maximal F1 Score	KATOIII	0.163097687387752	droplet
SCEVAN (Expr)	0.164390385633459	Maximal F1 Score	KATOIII	0.164390385633459	droplet
Numbat (Expr)	0.297912265507948	Maximal F1 Score	KATOIII	0.297912265507948	droplet
Numbat (CNV)	0.50127364181472	Maximal F1 Score	KATOIII	0.50127364181472	droplet
CONICSmat	0.261737956934026	Maximal F1 Score	KATOIII	0.261737956934026	droplet
InferCNV (CNV)	0.528545941123996	Sensitivity (gain)	KATOIII	0.528545941123996	droplet
InferCNV (Expr)	0.601100208147487	Sensitivity (gain)	KATOIII	0.601100208147487	droplet
CaSpER	0.690306274159976	Sensitivity (gain)	KATOIII	0.690306274159976	droplet
copyKat	0.502527505203687	Sensitivity (gain)	KATOIII	0.502527505203687	droplet
SCEVAN (CNV)	0.211567053226286	Sensitivity (gain)	KATOIII	0.211567053226286	droplet
SCEVAN (Expr)	0.211567053226286	Sensitivity (gain)	KATOIII	0.211567053226286	droplet
Numbat (Expr)	0.522301516503122	Sensitivity (gain)	KATOIII	0.522301516503122	droplet
Numbat (CNV)	0.888046387154326	Sensitivity (gain)	KATOIII	0.888046387154326	droplet
CONICSmat	0.429229854296759	Sensitivity (gain)	KATOIII	0.429229854296759	droplet
InferCNV (CNV)	0.99663582842725	Precision (gain)	KATOIII	0.99663582842725	droplet
InferCNV (Expr)	0.997040690505549	Precision (gain)	KATOIII	0.997040690505549	droplet
CaSpER	0.981814337069148	Precision (gain)	KATOIII	0.981814337069148	droplet
copyKat	0.992949471210341	Precision (gain)	KATOIII	0.992949471210341	droplet
SCEVAN (CNV)	0.993021632937893	Precision (gain)	KATOIII	0.993021632937893	droplet
SCEVAN (Expr)	0.993021632937893	Precision (gain)	KATOIII	0.993021632937893	droplet
Numbat (Expr)	0.994339088593263	Precision (gain)	KATOIII	0.994339088593263	droplet
Numbat (CNV)	0.984019769357496	Precision (gain)	KATOIII	0.984019769357496	droplet
CONICSmat	0.996548153261995	Precision (gain)	KATOIII	0.996548153261995	droplet
InferCNV (CNV)	0	Sensitivity (loss)	KATOIII	0	droplet
InferCNV (Expr)	0	Sensitivity (loss)	KATOIII	0	droplet
CaSpER	0	Sensitivity (loss)	KATOIII	0	droplet
copyKat	0	Sensitivity (loss)	KATOIII	0	droplet
SCEVAN (CNV)	0	Sensitivity (loss)	KATOIII	0	droplet
SCEVAN (Expr)	0	Sensitivity (loss)	KATOIII	0	droplet
Numbat (Expr)	0	Sensitivity (loss)	KATOIII	0	droplet
Numbat (CNV)	0	Sensitivity (loss)	KATOIII	0	droplet
CONICSmat	0	Sensitivity (loss)	KATOIII	0	droplet
InferCNV (CNV)	0	Precision (loss)	KATOIII	0	droplet
InferCNV (Expr)	NA	Precision (loss)	KATOIII	NA	droplet
CaSpER	0	Precision (loss)	KATOIII	0	droplet
copyKat	0	Precision (loss)	KATOIII	0	droplet
SCEVAN (CNV)	NA	Precision (loss)	KATOIII	NA	droplet
SCEVAN (Expr)	0	Precision (loss)	KATOIII	0	droplet
Numbat (Expr)	NA	Precision (loss)	KATOIII	NA	droplet
Numbat (CNV)	0	Precision (loss)	KATOIII	0	droplet
CONICSmat	0	Precision (loss)	KATOIII	0	droplet
InferCNV (CNV)	0.716	Correlation	NUGC4	0.716	droplet
InferCNV (Expr)	0.639	Correlation	NUGC4	0.639	droplet
CaSpER	0.361	Correlation	NUGC4	0.361	droplet
copyKat	0.686	Correlation	NUGC4	0.686	droplet
SCEVAN (CNV)	0.625	Correlation	NUGC4	0.625	droplet
SCEVAN (Expr)	0.617	Correlation	NUGC4	0.617	droplet
Numbat (Expr)	0.717	Correlation	NUGC4	0.717	droplet
Numbat (CNV)	0.816	Correlation	NUGC4	0.816	droplet
CONICSmat	0.638	Correlation	NUGC4	0.638	droplet
InferCNV (CNV)	0.922370300260743	AUC (gain)	NUGC4	0.844740600521486	droplet
InferCNV (Expr)	0.920374830724222	AUC (gain)	NUGC4	0.840749661448444	droplet
CaSpER	0.773144749001688	AUC (gain)	NUGC4	0.546289498003376	droplet
copyKat	0.901786789205503	AUC (gain)	NUGC4	0.803573578411006	droplet
SCEVAN (CNV)	0.852820980408327	AUC (gain)	NUGC4	0.705641960816654	droplet
SCEVAN (Expr)	0.853581941039233	AUC (gain)	NUGC4	0.707163882078466	droplet
Numbat (Expr)	0.918900079310077	AUC (gain)	NUGC4	0.837800158620154	droplet
Numbat (CNV)	0.960819352586133	AUC (gain)	NUGC4	0.921638705172266	droplet
CONICSmat	0.908367214181168	AUC (gain)	NUGC4	0.816734428362336	droplet
InferCNV (CNV)	0.784028945488146	AUC (loss)	NUGC4	0.568057890976292	droplet
InferCNV (Expr)	0.771306871598717	AUC (loss)	NUGC4	0.542613743197434	droplet
CaSpER	0.898083731324842	AUC (loss)	NUGC4	0.796167462649684	droplet
copyKat	0.806979042993827	AUC (loss)	NUGC4	0.613958085987654	droplet
SCEVAN (CNV)	0.837352196966848	AUC (loss)	NUGC4	0.674704393933696	droplet
SCEVAN (Expr)	0.854142379783285	AUC (loss)	NUGC4	0.70828475956657	droplet
Numbat (Expr)	0.917945477401783	AUC (loss)	NUGC4	0.835890954803566	droplet
Numbat (CNV)	0.230756058514153	AUC (loss)	NUGC4	0	droplet
CONICSmat	0.59814161692892	AUC (loss)	NUGC4	0.19628323385784	droplet
InferCNV (CNV)	0.85307999065852	Partial AUC (gain)	NUGC4	0.85307999065852	droplet
InferCNV (Expr)	0.903639284775623	Partial AUC (gain)	NUGC4	0.903639284775623	droplet
CaSpER	0.715380260651946	Partial AUC (gain)	NUGC4	0.715380260651946	droplet
copyKat	0.833474675880716	Partial AUC (gain)	NUGC4	0.833474675880716	droplet
SCEVAN (CNV)	0.656461305695297	Partial AUC (gain)	NUGC4	0.656461305695297	droplet
SCEVAN (Expr)	0.654911097939865	Partial AUC (gain)	NUGC4	0.654911097939865	droplet
Numbat (Expr)	0.857855513823771	Partial AUC (gain)	NUGC4	0.857855513823771	droplet
Numbat (CNV)	0.953632887557719	Partial AUC (gain)	NUGC4	0.953632887557719	droplet
CONICSmat	0.789130124807409	Partial AUC (gain)	NUGC4	0.789130124807409	droplet
InferCNV (CNV)	0.716150352148617	Partial AUC (loss)	NUGC4	0.716150352148617	droplet
InferCNV (Expr)	0.679149900882655	Partial AUC (loss)	NUGC4	0.679149900882655	droplet
CaSpER	0.878203854026206	Partial AUC (loss)	NUGC4	0.878203854026206	droplet
copyKat	0.690232778025497	Partial AUC (loss)	NUGC4	0.690232778025497	droplet
SCEVAN (CNV)	0.746992903305523	Partial AUC (loss)	NUGC4	0.746992903305523	droplet
SCEVAN (Expr)	0.816411978962411	Partial AUC (loss)	NUGC4	0.816411978962411	droplet
Numbat (Expr)	0.917945477401782	Partial AUC (loss)	NUGC4	0.917945477401782	droplet
Numbat (CNV)	0	Partial AUC (loss)	NUGC4	0	droplet
CONICSmat	0.58669074313834	Partial AUC (loss)	NUGC4	0.58669074313834	droplet
InferCNV (CNV)	0.578100565222809	Maximal F1 Score	NUGC4	0.578100565222809	droplet
InferCNV (Expr)	0.595793723416878	Maximal F1 Score	NUGC4	0.595793723416878	droplet
CaSpER	0.551537838267832	Maximal F1 Score	NUGC4	0.551537838267832	droplet
copyKat	0.64600168382183	Maximal F1 Score	NUGC4	0.64600168382183	droplet
SCEVAN (CNV)	0.6352391819991	Maximal F1 Score	NUGC4	0.6352391819991	droplet
SCEVAN (Expr)	0.709175126210974	Maximal F1 Score	NUGC4	0.709175126210974	droplet
Numbat (Expr)	0.638451829461048	Maximal F1 Score	NUGC4	0.638451829461048	droplet
Numbat (CNV)	0.637717865158488	Maximal F1 Score	NUGC4	0.637717865158488	droplet
CONICSmat	0.589838907811251	Maximal F1 Score	NUGC4	0.589838907811251	droplet
InferCNV (CNV)	0.809332847247539	Sensitivity (gain)	NUGC4	0.809332847247539	droplet
InferCNV (Expr)	0.733138899015676	Sensitivity (gain)	NUGC4	0.733138899015676	droplet
CaSpER	0.612103536274152	Sensitivity (gain)	NUGC4	0.612103536274152	droplet
copyKat	0.66460080204156	Sensitivity (gain)	NUGC4	0.66460080204156	droplet
SCEVAN (CNV)	0.667517316806416	Sensitivity (gain)	NUGC4	0.667517316806416	droplet
SCEVAN (Expr)	0.664965366387167	Sensitivity (gain)	NUGC4	0.664965366387167	droplet
Numbat (Expr)	0.827196500182282	Sensitivity (gain)	NUGC4	0.827196500182282	droplet
Numbat (CNV)	0.983230040102078	Sensitivity (gain)	NUGC4	0.983230040102078	droplet
CONICSmat	0.811520233321181	Sensitivity (gain)	NUGC4	0.811520233321181	droplet
InferCNV (CNV)	0.862470862470862	Precision (gain)	NUGC4	0.862470862470862	droplet
InferCNV (Expr)	0.896567097637093	Precision (gain)	NUGC4	0.896567097637093	droplet
CaSpER	0.738021978021978	Precision (gain)	NUGC4	0.738021978021978	droplet
copyKat	0.916540975364505	Precision (gain)	NUGC4	0.916540975364505	droplet
SCEVAN (CNV)	0.822551662174304	Precision (gain)	NUGC4	0.822551662174304	droplet
SCEVAN (Expr)	0.822733423545332	Precision (gain)	NUGC4	0.822733423545332	droplet
Numbat (Expr)	0.838507021433851	Precision (gain)	NUGC4	0.838507021433851	droplet
Numbat (CNV)	0.902912621359223	Precision (gain)	NUGC4	0.902912621359223	droplet
CONICSmat	0.907830342577488	Precision (gain)	NUGC4	0.907830342577488	droplet
InferCNV (CNV)	0	Sensitivity (loss)	NUGC4	0	droplet
InferCNV (Expr)	0.178217821782178	Sensitivity (loss)	NUGC4	0.178217821782178	droplet
CaSpER	0.178217821782178	Sensitivity (loss)	NUGC4	0.178217821782178	droplet
copyKat	0.643564356435644	Sensitivity (loss)	NUGC4	0.643564356435644	droplet
SCEVAN (CNV)	0.564356435643564	Sensitivity (loss)	NUGC4	0.564356435643564	droplet
SCEVAN (Expr)	0.623762376237624	Sensitivity (loss)	NUGC4	0.623762376237624	droplet
Numbat (Expr)	0.336633663366337	Sensitivity (loss)	NUGC4	0.336633663366337	droplet
Numbat (CNV)	0	Sensitivity (loss)	NUGC4	0	droplet
CONICSmat	0	Sensitivity (loss)	NUGC4	0	droplet
InferCNV (CNV)	NA	Precision (loss)	NUGC4	NA	droplet
InferCNV (Expr)	0.0803571428571429	Precision (loss)	NUGC4	0.0803571428571429	droplet
CaSpER	0.168224299065421	Precision (loss)	NUGC4	0.168224299065421	droplet
copyKat	0.201863354037267	Precision (loss)	NUGC4	0.201863354037267	droplet
SCEVAN (CNV)	0.226190476190476	Precision (loss)	NUGC4	0.226190476190476	droplet
SCEVAN (Expr)	0.463235294117647	Precision (loss)	NUGC4	0.463235294117647	droplet
Numbat (Expr)	0.150442477876106	Precision (loss)	NUGC4	0.150442477876106	droplet
Numbat (CNV)	0	Precision (loss)	NUGC4	0	droplet
CONICSmat	NA	Precision (loss)	NUGC4	NA	droplet
InferCNV (CNV)	0.526	Correlation	SNU638	0.526	droplet
InferCNV (Expr)	0.514	Correlation	SNU638	0.514	droplet
CaSpER	0.329	Correlation	SNU638	0.329	droplet
copyKat	0.583	Correlation	SNU638	0.583	droplet
SCEVAN (CNV)	0.558	Correlation	SNU638	0.558	droplet
SCEVAN (Expr)	0.536	Correlation	SNU638	0.536	droplet
Numbat (Expr)	0.759	Correlation	SNU638	0.759	droplet
Numbat (CNV)	0.926	Correlation	SNU638	0.926	droplet
CONICSmat	0.698	Correlation	SNU638	0.698	droplet
InferCNV (CNV)	0.895988025994951	AUC (gain)	SNU638	0.791976051989902	droplet
InferCNV (Expr)	0.939374342375385	AUC (gain)	SNU638	0.87874868475077	droplet
CaSpER	0.787288737157242	AUC (gain)	SNU638	0.574577474314484	droplet
copyKat	0.916263662731193	AUC (gain)	SNU638	0.832527325462386	droplet
SCEVAN (CNV)	0.904777003158992	AUC (gain)	SNU638	0.809554006317984	droplet
SCEVAN (Expr)	0.901716467578732	AUC (gain)	SNU638	0.803432935157464	droplet
Numbat (Expr)	0.97808127432239	AUC (gain)	SNU638	0.95616254864478	droplet
Numbat (CNV)	0.960893854748603	AUC (gain)	SNU638	0.921787709497206	droplet
CONICSmat	0.97503270915605	AUC (gain)	SNU638	0.9500654183121	droplet
InferCNV (CNV)	0.876514445479963	AUC (loss)	SNU638	0.753028890959926	droplet
InferCNV (Expr)	0.878191985088537	AUC (loss)	SNU638	0.756383970177074	droplet
CaSpER	0.723293983638811	AUC (loss)	SNU638	0.446587967277622	droplet
copyKat	0.955281143212178	AUC (loss)	SNU638	0.910562286424356	droplet
SCEVAN (CNV)	0.971606088847468	AUC (loss)	SNU638	0.943212177694936	droplet
SCEVAN (Expr)	0.980413171792482	AUC (loss)	SNU638	0.960826343584964	droplet
Numbat (Expr)	0.981018949984467	AUC (loss)	SNU638	0.962037899968934	droplet
Numbat (CNV)	0.561509785647717	AUC (loss)	SNU638	0.123019571295434	droplet
CONICSmat	0.748462255358807	AUC (loss)	SNU638	0.496924510717614	droplet
InferCNV (CNV)	0.815519611727654	Partial AUC (gain)	SNU638	0.815519611727654	droplet
InferCNV (Expr)	0.939374342375385	Partial AUC (gain)	SNU638	0.939374342375385	droplet
CaSpER	0.713178707506527	Partial AUC (gain)	SNU638	0.713178707506527	droplet
copyKat	0.880300648916139	Partial AUC (gain)	SNU638	0.880300648916139	droplet
SCEVAN (CNV)	0.82056633823841	Partial AUC (gain)	SNU638	0.82056633823841	droplet
SCEVAN (Expr)	0.817521214566079	Partial AUC (gain)	SNU638	0.817521214566079	droplet
Numbat (Expr)	0.976361425101719	Partial AUC (gain)	SNU638	0.976361425101719	droplet
Numbat (CNV)	0.921787709497207	Partial AUC (gain)	SNU638	0.921787709497207	droplet
CONICSmat	0.97503270915605	Partial AUC (gain)	SNU638	0.97503270915605	droplet
InferCNV (CNV)	0.789064926995962	Partial AUC (loss)	SNU638	0.789064926995962	droplet
InferCNV (Expr)	0.787076731904318	Partial AUC (loss)	SNU638	0.787076731904318	droplet
CaSpER	0.694377135756446	Partial AUC (loss)	SNU638	0.694377135756446	droplet
copyKat	0.955281143212178	Partial AUC (loss)	SNU638	0.955281143212178	droplet
SCEVAN (CNV)	0.971606088847468	Partial AUC (loss)	SNU638	0.971606088847468	droplet
SCEVAN (Expr)	0.980413171792482	Partial AUC (loss)	SNU638	0.980413171792482	droplet
Numbat (Expr)	0.981018949984467	Partial AUC (loss)	SNU638	0.981018949984467	droplet
Numbat (CNV)	0	Partial AUC (loss)	SNU638	0	droplet
CONICSmat	0.748462255358807	Partial AUC (loss)	SNU638	0.748462255358807	droplet
InferCNV (CNV)	0.532428702791532	Maximal F1 Score	SNU638	0.532428702791532	droplet
InferCNV (Expr)	0.565645036497072	Maximal F1 Score	SNU638	0.565645036497072	droplet
CaSpER	0.468126019703322	Maximal F1 Score	SNU638	0.468126019703322	droplet
copyKat	0.578756807583454	Maximal F1 Score	SNU638	0.578756807583454	droplet
SCEVAN (CNV)	0.570391078253438	Maximal F1 Score	SNU638	0.570391078253438	droplet
SCEVAN (Expr)	0.65449289851566	Maximal F1 Score	SNU638	0.65449289851566	droplet
Numbat (Expr)	0.764051504066122	Maximal F1 Score	SNU638	0.764051504066122	droplet
Numbat (CNV)	0.65046882185762	Maximal F1 Score	SNU638	0.65046882185762	droplet
CONICSmat	0.621355304417366	Maximal F1 Score	SNU638	0.621355304417366	droplet
InferCNV (CNV)	0.692737430167598	Sensitivity (gain)	SNU638	0.692737430167598	droplet
InferCNV (Expr)	0.597765363128492	Sensitivity (gain)	SNU638	0.597765363128492	droplet
CaSpER	0.622905027932961	Sensitivity (gain)	SNU638	0.622905027932961	droplet
copyKat	0.786312849162011	Sensitivity (gain)	SNU638	0.786312849162011	droplet
SCEVAN (CNV)	0.675977653631285	Sensitivity (gain)	SNU638	0.675977653631285	droplet
SCEVAN (Expr)	0.681564245810056	Sensitivity (gain)	SNU638	0.681564245810056	droplet
Numbat (Expr)	0.822625698324022	Sensitivity (gain)	SNU638	0.822625698324022	droplet
Numbat (CNV)	0.921787709497207	Sensitivity (gain)	SNU638	0.921787709497207	droplet
CONICSmat	0.831005586592179	Sensitivity (gain)	SNU638	0.831005586592179	droplet
InferCNV (CNV)	0.622333751568381	Precision (gain)	SNU638	0.622333751568381	droplet
InferCNV (Expr)	0.812144212523719	Precision (gain)	SNU638	0.812144212523719	droplet
CaSpER	0.42314990512334	Precision (gain)	SNU638	0.42314990512334	droplet
copyKat	0.64638346727899	Precision (gain)	SNU638	0.64638346727899	droplet
SCEVAN (CNV)	0.644474034620506	Precision (gain)	SNU638	0.644474034620506	droplet
SCEVAN (Expr)	0.632124352331606	Precision (gain)	SNU638	0.632124352331606	droplet
Numbat (Expr)	0.852387843704776	Precision (gain)	SNU638	0.852387843704776	droplet
Numbat (CNV)	1	Precision (gain)	SNU638	1	droplet
CONICSmat	0.941455696202532	Precision (gain)	SNU638	0.941455696202532	droplet
InferCNV (CNV)	0	Sensitivity (loss)	SNU638	0	droplet
InferCNV (Expr)	0.833333333333333	Sensitivity (loss)	SNU638	0.833333333333333	droplet
CaSpER	0	Sensitivity (loss)	SNU638	0	droplet
copyKat	0.166666666666667	Sensitivity (loss)	SNU638	0.166666666666667	droplet
SCEVAN (CNV)	0.833333333333333	Sensitivity (loss)	SNU638	0.833333333333333	droplet
SCEVAN (Expr)	0.777777777777778	Sensitivity (loss)	SNU638	0.777777777777778	droplet
Numbat (Expr)	0.777777777777778	Sensitivity (loss)	SNU638	0.777777777777778	droplet
Numbat (CNV)	0	Sensitivity (loss)	SNU638	0	droplet
CONICSmat	0	Sensitivity (loss)	SNU638	0	droplet
InferCNV (CNV)	NA	Precision (loss)	SNU638	NA	droplet
InferCNV (Expr)	0.045045045045045	Precision (loss)	SNU638	0.045045045045045	droplet
CaSpER	NA	Precision (loss)	SNU638	NA	droplet
copyKat	0.0566037735849057	Precision (loss)	SNU638	0.0566037735849057	droplet
SCEVAN (CNV)	0.0697674418604651	Precision (loss)	SNU638	0.0697674418604651	droplet
SCEVAN (Expr)	0.241379310344828	Precision (loss)	SNU638	0.241379310344828	droplet
Numbat (Expr)	0.35	Precision (loss)	SNU638	0.35	droplet
Numbat (CNV)	NA	Precision (loss)	SNU638	NA	droplet
CONICSmat	NA	Precision (loss)	SNU638	NA	droplet
InferCNV (CNV)	0.73	Correlation	SNU668	0.73	droplet
InferCNV (Expr)	0.643	Correlation	SNU668	0.643	droplet
CaSpER	0.509	Correlation	SNU668	0.509	droplet
copyKat	0.68	Correlation	SNU668	0.68	droplet
SCEVAN (CNV)	0.602	Correlation	SNU668	0.602	droplet
SCEVAN (Expr)	0.583	Correlation	SNU668	0.583	droplet
Numbat (Expr)	0.717	Correlation	SNU668	0.717	droplet
Numbat (CNV)	0.326	Correlation	SNU668	0.326	droplet
CONICSmat	0.581	Correlation	SNU668	0.581	droplet
InferCNV (CNV)	0.905238862775454	AUC (gain)	SNU668	0.810477725550908	droplet
InferCNV (Expr)	0.905047838378899	AUC (gain)	SNU668	0.810095676757798	droplet
CaSpER	0.877107483867823	AUC (gain)	SNU668	0.754214967735646	droplet
copyKat	0.882888509713357	AUC (gain)	SNU668	0.765777019426714	droplet
SCEVAN (CNV)	0.859870693260055	AUC (gain)	SNU668	0.71974138652011	droplet
SCEVAN (Expr)	0.860931959695881	AUC (gain)	SNU668	0.721863919391762	droplet
Numbat (Expr)	0.907999793980038	AUC (gain)	SNU668	0.815999587960076	droplet
Numbat (CNV)	0.647822784925549	AUC (gain)	SNU668	0.295645569851098	droplet
CONICSmat	0.821316178395059	AUC (gain)	SNU668	0.642632356790118	droplet
InferCNV (CNV)	0.94320254954277	AUC (loss)	SNU668	0.88640509908554	droplet
InferCNV (Expr)	0.964105721648309	AUC (loss)	SNU668	0.928211443296618	droplet
CaSpER	0.931791749332968	AUC (loss)	SNU668	0.863583498665936	droplet
copyKat	0.988027639050421	AUC (loss)	SNU668	0.976055278100842	droplet
SCEVAN (CNV)	0.970871530865887	AUC (loss)	SNU668	0.941743061731774	droplet
SCEVAN (Expr)	0.990983671980114	AUC (loss)	SNU668	0.981967343960228	droplet
Numbat (Expr)	0.999529657248409	AUC (loss)	SNU668	0.999059314496818	droplet
Numbat (CNV)	0.508641479099678	AUC (loss)	SNU668	0.0172829581993561	droplet
CONICSmat	0.846730975348339	AUC (loss)	SNU668	0.693461950696678	droplet
InferCNV (CNV)	0.80124354994353	Partial AUC (gain)	SNU668	0.80124354994353	droplet
InferCNV (Expr)	0.849069070403977	Partial AUC (gain)	SNU668	0.849069070403977	droplet
CaSpER	0.745872690485482	Partial AUC (gain)	SNU668	0.745872690485482	droplet
copyKat	0.764696803712691	Partial AUC (gain)	SNU668	0.764696803712691	droplet
SCEVAN (CNV)	0.60643428440188	Partial AUC (gain)	SNU668	0.60643428440188	droplet
SCEVAN (Expr)	0.589571385849049	Partial AUC (gain)	SNU668	0.589571385849049	droplet
Numbat (Expr)	0.775778320230549	Partial AUC (gain)	SNU668	0.775778320230549	droplet
Numbat (CNV)	0.233130832513029	Partial AUC (gain)	SNU668	0.233130832513029	droplet
CONICSmat	0.736525282255198	Partial AUC (gain)	SNU668	0.736525282255198	droplet
InferCNV (CNV)	0.94320254954277	Partial AUC (loss)	SNU668	0.94320254954277	droplet
InferCNV (Expr)	0.964105721648309	Partial AUC (loss)	SNU668	0.964105721648309	droplet
CaSpER	0.928961141137032	Partial AUC (loss)	SNU668	0.928961141137032	droplet
copyKat	0.988027639050421	Partial AUC (loss)	SNU668	0.988027639050421	droplet
SCEVAN (CNV)	0.970871530865887	Partial AUC (loss)	SNU668	0.970871530865887	droplet
SCEVAN (Expr)	0.990983671980114	Partial AUC (loss)	SNU668	0.990983671980114	droplet
Numbat (Expr)	0.999529657248409	Partial AUC (loss)	SNU668	0.999529657248409	droplet
Numbat (CNV)	0	Partial AUC (loss)	SNU668	0	droplet
CONICSmat	0.846730975348339	Partial AUC (loss)	SNU668	0.846730975348339	droplet
InferCNV (CNV)	0.577689647124953	Maximal F1 Score	SNU668	0.577689647124953	droplet
InferCNV (Expr)	0.637642714418593	Maximal F1 Score	SNU668	0.637642714418593	droplet
CaSpER	0.577661778221192	Maximal F1 Score	SNU668	0.577661778221192	droplet
copyKat	0.806775005952249	Maximal F1 Score	SNU668	0.806775005952249	droplet
SCEVAN (CNV)	0.632360896401144	Maximal F1 Score	SNU668	0.632360896401144	droplet
SCEVAN (Expr)	0.806894176812639	Maximal F1 Score	SNU668	0.806894176812639	droplet
Numbat (Expr)	0.823006819338066	Maximal F1 Score	SNU668	0.823006819338066	droplet
Numbat (CNV)	0.364458603136736	Maximal F1 Score	SNU668	0.364458603136736	droplet
CONICSmat	0.527878574301144	Maximal F1 Score	SNU668	0.527878574301144	droplet
InferCNV (CNV)	0.780445969125214	Sensitivity (gain)	SNU668	0.780445969125214	droplet
InferCNV (Expr)	0.864493996569468	Sensitivity (gain)	SNU668	0.864493996569468	droplet
CaSpER	0.786449399656947	Sensitivity (gain)	SNU668	0.786449399656947	droplet
copyKat	0.801029159519726	Sensitivity (gain)	SNU668	0.801029159519726	droplet
SCEVAN (CNV)	0.620926243567753	Sensitivity (gain)	SNU668	0.620926243567753	droplet
SCEVAN (Expr)	0.602344196683819	Sensitivity (gain)	SNU668	0.602344196683819	droplet
Numbat (Expr)	0.797884505431675	Sensitivity (gain)	SNU668	0.797884505431675	droplet
Numbat (CNV)	0.23642081189251	Sensitivity (gain)	SNU668	0.23642081189251	droplet
CONICSmat	0.682389937106918	Sensitivity (gain)	SNU668	0.682389937106918	droplet
InferCNV (CNV)	0.863924050632911	Precision (gain)	SNU668	0.863924050632911	droplet
InferCNV (Expr)	0.811812080536913	Precision (gain)	SNU668	0.811812080536913	droplet
CaSpER	0.78847807394669	Precision (gain)	SNU668	0.78847807394669	droplet
copyKat	0.802405498281787	Precision (gain)	SNU668	0.802405498281787	droplet
SCEVAN (CNV)	0.894563426688633	Precision (gain)	SNU668	0.894563426688633	droplet
SCEVAN (Expr)	0.896595744680851	Precision (gain)	SNU668	0.896595744680851	droplet
Numbat (Expr)	0.80781476121563	Precision (gain)	SNU668	0.80781476121563	droplet
Numbat (CNV)	0.829488465396189	Precision (gain)	SNU668	0.829488465396189	droplet
CONICSmat	0.860490266762797	Precision (gain)	SNU668	0.860490266762797	droplet
InferCNV (CNV)	0.829787234042553	Sensitivity (loss)	SNU668	0.829787234042553	droplet
InferCNV (Expr)	0.361702127659574	Sensitivity (loss)	SNU668	0.361702127659574	droplet
CaSpER	0.74468085106383	Sensitivity (loss)	SNU668	0.74468085106383	droplet
copyKat	0.659574468085106	Sensitivity (loss)	SNU668	0.659574468085106	droplet
SCEVAN (CNV)	0.702127659574468	Sensitivity (loss)	SNU668	0.702127659574468	droplet
SCEVAN (Expr)	0.787234042553192	Sensitivity (loss)	SNU668	0.787234042553192	droplet
Numbat (Expr)	0.893617021276596	Sensitivity (loss)	SNU668	0.893617021276596	droplet
Numbat (CNV)	0	Sensitivity (loss)	SNU668	0	droplet
CONICSmat	0	Sensitivity (loss)	SNU668	0	droplet
InferCNV (CNV)	0.0720887245841035	Precision (loss)	SNU668	0.0720887245841035	droplet
InferCNV (Expr)	0.182795698924731	Precision (loss)	SNU668	0.182795698924731	droplet
CaSpER	0.102941176470588	Precision (loss)	SNU668	0.102941176470588	droplet
copyKat	1	Precision (loss)	SNU668	1	droplet
SCEVAN (CNV)	0.237410071942446	Precision (loss)	SNU668	0.237410071942446	droplet
SCEVAN (Expr)	1	Precision (loss)	SNU668	1	droplet
Numbat (Expr)	0.792452830188679	Precision (loss)	SNU668	0.792452830188679	droplet
Numbat (CNV)	0	Precision (loss)	SNU668	0	droplet
CONICSmat	NA	Precision (loss)	SNU668	NA	droplet
InferCNV (CNV)	0.416	Correlation	HGC27	0.416	droplet
InferCNV (Expr)	0.257	Correlation	HGC27	0.257	droplet
CaSpER	0.436	Correlation	HGC27	0.436	droplet
copyKat	0.439	Correlation	HGC27	0.439	droplet
SCEVAN (CNV)	0.413	Correlation	HGC27	0.413	droplet
SCEVAN (Expr)	0.372	Correlation	HGC27	0.372	droplet
Numbat (Expr)	0.476	Correlation	HGC27	0.476	droplet
Numbat (CNV)	0.222	Correlation	HGC27	0.222	droplet
CONICSmat	0.396	Correlation	HGC27	0.396	droplet
InferCNV (CNV)	0.751980665620951	AUC (gain)	HGC27	0.503961331241902	droplet
InferCNV (Expr)	0.729812680442838	AUC (gain)	HGC27	0.459625360885676	droplet
CaSpER	0.815960524221965	AUC (gain)	HGC27	0.63192104844393	droplet
copyKat	0.802228568505763	AUC (gain)	HGC27	0.604457137011526	droplet
SCEVAN (CNV)	0.734920036827389	AUC (gain)	HGC27	0.469840073654778	droplet
SCEVAN (Expr)	0.733823399031576	AUC (gain)	HGC27	0.467646798063152	droplet
Numbat (Expr)	0.802289720157314	AUC (gain)	HGC27	0.604579440314628	droplet
Numbat (CNV)	0.632766941735434	AUC (gain)	HGC27	0.265533883470868	droplet
CONICSmat	0.709335970356225	AUC (gain)	HGC27	0.41867194071245	droplet
InferCNV (CNV)	0.579584775086505	AUC (loss)	HGC27	0.15916955017301	droplet
InferCNV (Expr)	0.647820069204152	AUC (loss)	HGC27	0.295640138408304	droplet
CaSpER	0.847266435986159	AUC (loss)	HGC27	0.694532871972318	droplet
copyKat	0.838477508650519	AUC (loss)	HGC27	0.676955017301038	droplet
SCEVAN (CNV)	0.910588235294118	AUC (loss)	HGC27	0.821176470588236	droplet
SCEVAN (Expr)	0.905882352941176	AUC (loss)	HGC27	0.811764705882352	droplet
Numbat (Expr)	0.684221453287197	AUC (loss)	HGC27	0.368442906574394	droplet
Numbat (CNV)	0.33681660899654	AUC (loss)	HGC27	0	droplet
CONICSmat	0.341245674740484	AUC (loss)	HGC27	0	droplet
InferCNV (CNV)	0.425770022050967	Partial AUC (gain)	HGC27	0.425770022050967	droplet
InferCNV (Expr)	0.637449589670145	Partial AUC (gain)	HGC27	0.637449589670145	droplet
CaSpER	0.579534372229421	Partial AUC (gain)	HGC27	0.579534372229421	droplet
copyKat	0.571244117847644	Partial AUC (gain)	HGC27	0.571244117847644	droplet
SCEVAN (CNV)	0.33162392870945	Partial AUC (gain)	HGC27	0.33162392870945	droplet
SCEVAN (Expr)	0.330691422855714	Partial AUC (gain)	HGC27	0.330691422855714	droplet
Numbat (Expr)	0.593590613562482	Partial AUC (gain)	HGC27	0.593590613562482	droplet
Numbat (CNV)	0.385818841073905	Partial AUC (gain)	HGC27	0.385818841073905	droplet
CONICSmat	0.599929641501284	Partial AUC (gain)	HGC27	0.599929641501284	droplet
InferCNV (CNV)	0	Partial AUC (loss)	HGC27	0	droplet
InferCNV (Expr)	0	Partial AUC (loss)	HGC27	0	droplet
CaSpER	0.847266435986159	Partial AUC (loss)	HGC27	0.847266435986159	droplet
copyKat	0.838477508650519	Partial AUC (loss)	HGC27	0.838477508650519	droplet
SCEVAN (CNV)	0.910588235294118	Partial AUC (loss)	HGC27	0.910588235294118	droplet
SCEVAN (Expr)	0.905882352941176	Partial AUC (loss)	HGC27	0.905882352941176	droplet
Numbat (Expr)	0.684221453287197	Partial AUC (loss)	HGC27	0.684221453287197	droplet
Numbat (CNV)	0	Partial AUC (loss)	HGC27	0	droplet
CONICSmat	0	Partial AUC (loss)	HGC27	0	droplet
InferCNV (CNV)	0.352095278195058	Maximal F1 Score	HGC27	0.352095278195058	droplet
InferCNV (Expr)	0.440387351668713	Maximal F1 Score	HGC27	0.440387351668713	droplet
CaSpER	0.41975196683685	Maximal F1 Score	HGC27	0.41975196683685	droplet
copyKat	0.41402443388481	Maximal F1 Score	HGC27	0.41402443388481	droplet
SCEVAN (CNV)	0.309910123461507	Maximal F1 Score	HGC27	0.309910123461507	droplet
SCEVAN (Expr)	0.310186047550657	Maximal F1 Score	HGC27	0.310186047550657	droplet
Numbat (Expr)	0.421766959915251	Maximal F1 Score	HGC27	0.421766959915251	droplet
Numbat (CNV)	0.320356797182895	Maximal F1 Score	HGC27	0.320356797182895	droplet
CONICSmat	0.399964402834383	Maximal F1 Score	HGC27	0.399964402834383	droplet
InferCNV (CNV)	0.454545454545455	Sensitivity (gain)	HGC27	0.454545454545455	droplet
InferCNV (Expr)	0.738195912614517	Sensitivity (gain)	HGC27	0.738195912614517	droplet
CaSpER	0.596018322762509	Sensitivity (gain)	HGC27	0.596018322762509	droplet
copyKat	0.60799859055673	Sensitivity (gain)	HGC27	0.60799859055673	droplet
SCEVAN (CNV)	0.344785059901339	Sensitivity (gain)	HGC27	0.344785059901339	droplet
SCEVAN (Expr)	0.344785059901339	Sensitivity (gain)	HGC27	0.344785059901339	droplet
Numbat (Expr)	0.65045806906272	Sensitivity (gain)	HGC27	0.65045806906272	droplet
Numbat (CNV)	0.399577167019027	Sensitivity (gain)	HGC27	0.399577167019027	droplet
CONICSmat	0.562896405919662	Sensitivity (gain)	HGC27	0.562896405919662	droplet
InferCNV (CNV)	0.924068767908309	Precision (gain)	HGC27	0.924068767908309	droplet
InferCNV (Expr)	0.892819092265076	Precision (gain)	HGC27	0.892819092265076	droplet
CaSpER	0.949747332959012	Precision (gain)	HGC27	0.949747332959012	droplet
copyKat	0.92793761763915	Precision (gain)	HGC27	0.92793761763915	droplet
SCEVAN (CNV)	0.939510321651464	Precision (gain)	HGC27	0.939510321651464	droplet
SCEVAN (Expr)	0.939510321651464	Precision (gain)	HGC27	0.939510321651464	droplet
Numbat (Expr)	0.912731767614339	Precision (gain)	HGC27	0.912731767614339	droplet
Numbat (CNV)	0.891860007864727	Precision (gain)	HGC27	0.891860007864727	droplet
CONICSmat	0.933937445191464	Precision (gain)	HGC27	0.933937445191464	droplet
InferCNV (CNV)	0	Sensitivity (loss)	HGC27	0	droplet
InferCNV (Expr)	0	Sensitivity (loss)	HGC27	0	droplet
CaSpER	0	Sensitivity (loss)	HGC27	0	droplet
copyKat	0	Sensitivity (loss)	HGC27	0	droplet
SCEVAN (CNV)	0	Sensitivity (loss)	HGC27	0	droplet
SCEVAN (Expr)	0	Sensitivity (loss)	HGC27	0	droplet
Numbat (Expr)	0	Sensitivity (loss)	HGC27	0	droplet
Numbat (CNV)	0	Sensitivity (loss)	HGC27	0	droplet
CONICSmat	0	Sensitivity (loss)	HGC27	0	droplet
InferCNV (CNV)	NA	Precision (loss)	HGC27	NA	droplet
InferCNV (Expr)	NA	Precision (loss)	HGC27	NA	droplet
CaSpER	0	Precision (loss)	HGC27	0	droplet
copyKat	0	Precision (loss)	HGC27	0	droplet
SCEVAN (CNV)	NA	Precision (loss)	HGC27	NA	droplet
SCEVAN (Expr)	0	Precision (loss)	HGC27	0	droplet
Numbat (Expr)	NA	Precision (loss)	HGC27	NA	droplet
Numbat (CNV)	NA	Precision (loss)	HGC27	NA	droplet
CONICSmat	0	Precision (loss)	HGC27	0	droplet
InferCNV (CNV)	0.39	Correlation	SNU16	0.39	droplet
InferCNV (Expr)	0.388	Correlation	SNU16	0.388	droplet
CaSpER	0.443	Correlation	SNU16	0.443	droplet
copyKat	0.475	Correlation	SNU16	0.475	droplet
SCEVAN (CNV)	0.484	Correlation	SNU16	0.484	droplet
SCEVAN (Expr)	0.489	Correlation	SNU16	0.489	droplet
Numbat (Expr)	0.484	Correlation	SNU16	0.484	droplet
Numbat (CNV)	0.211	Correlation	SNU16	0.211	droplet
CONICSmat	0.536	Correlation	SNU16	0.536	droplet
InferCNV (CNV)	0.748999617476883	AUC (gain)	SNU16	0.497999234953766	droplet
InferCNV (Expr)	0.76203370236839	AUC (gain)	SNU16	0.52406740473678	droplet
CaSpER	0.823418253899068	AUC (gain)	SNU16	0.646836507798136	droplet
copyKat	0.825410236526794	AUC (gain)	SNU16	0.650820473053588	droplet
SCEVAN (CNV)	0.817424090629355	AUC (gain)	SNU16	0.63484818125871	droplet
SCEVAN (Expr)	0.818623541305341	AUC (gain)	SNU16	0.637247082610682	droplet
Numbat (Expr)	0.860501202866061	AUC (gain)	SNU16	0.721002405732122	droplet
Numbat (CNV)	0.545536026781823	AUC (gain)	SNU16	0.091072053563646	droplet
CONICSmat	0.832954659300711	AUC (gain)	SNU16	0.665909318601422	droplet
InferCNV (CNV)	NA	AUC (loss)	SNU16	NA	droplet
InferCNV (Expr)	NA	AUC (loss)	SNU16	NA	droplet
CaSpER	NA	AUC (loss)	SNU16	NA	droplet
copyKat	NA	AUC (loss)	SNU16	NA	droplet
SCEVAN (CNV)	NA	AUC (loss)	SNU16	NA	droplet
SCEVAN (Expr)	NA	AUC (loss)	SNU16	NA	droplet
Numbat (Expr)	NA	AUC (loss)	SNU16	NA	droplet
Numbat (CNV)	NA	AUC (loss)	SNU16	NA	droplet
CONICSmat	NA	AUC (loss)	SNU16	NA	droplet
InferCNV (CNV)	0.445812152525238	Partial AUC (gain)	SNU16	0.445812152525238	droplet
InferCNV (Expr)	0.630107301637693	Partial AUC (gain)	SNU16	0.630107301637693	droplet
CaSpER	0.599274019264072	Partial AUC (gain)	SNU16	0.599274019264072	droplet
copyKat	0.594604212178027	Partial AUC (gain)	SNU16	0.594604212178027	droplet
SCEVAN (CNV)	0.361313576578136	Partial AUC (gain)	SNU16	0.361313576578136	droplet
SCEVAN (Expr)	0.360687910578065	Partial AUC (gain)	SNU16	0.360687910578065	droplet
Numbat (Expr)	0.61484313299444	Partial AUC (gain)	SNU16	0.61484313299444	droplet
Numbat (CNV)	0.191145760824168	Partial AUC (gain)	SNU16	0.191145760824168	droplet
CONICSmat	0.587976738951392	Partial AUC (gain)	SNU16	0.587976738951392	droplet
InferCNV (CNV)	NA	Partial AUC (loss)	SNU16	NA	droplet
InferCNV (Expr)	NA	Partial AUC (loss)	SNU16	NA	droplet
CaSpER	NA	Partial AUC (loss)	SNU16	NA	droplet
copyKat	NA	Partial AUC (loss)	SNU16	NA	droplet
SCEVAN (CNV)	NA	Partial AUC (loss)	SNU16	NA	droplet
SCEVAN (Expr)	NA	Partial AUC (loss)	SNU16	NA	droplet
Numbat (Expr)	NA	Partial AUC (loss)	SNU16	NA	droplet
Numbat (CNV)	NA	Partial AUC (loss)	SNU16	NA	droplet
CONICSmat	NA	Partial AUC (loss)	SNU16	NA	droplet
InferCNV (CNV)	0.406908703315667	Maximal F1 Score	SNU16	0.406908703315667	droplet
InferCNV (Expr)	0.510975418544805	Maximal F1 Score	SNU16	0.510975418544805	droplet
CaSpER	0.488849671816231	Maximal F1 Score	SNU16	0.488849671816231	droplet
copyKat	0.475860882614303	Maximal F1 Score	SNU16	0.475860882614303	droplet
SCEVAN (CNV)	0.342705294863531	Maximal F1 Score	SNU16	0.342705294863531	droplet
SCEVAN (Expr)	0.342348124928749	Maximal F1 Score	SNU16	0.342348124928749	droplet
Numbat (Expr)	0.493179703610817	Maximal F1 Score	SNU16	0.493179703610817	droplet
Numbat (CNV)	0.224678603905271	Maximal F1 Score	SNU16	0.224678603905271	droplet
CONICSmat	0.491004191668228	Maximal F1 Score	SNU16	0.491004191668228	droplet
InferCNV (CNV)	0.485869413893916	Sensitivity (gain)	SNU16	0.485869413893916	droplet
InferCNV (Expr)	0.688987888069052	Sensitivity (gain)	SNU16	0.688987888069052	droplet
CaSpER	0.638173465125992	Sensitivity (gain)	SNU16	0.638173465125992	droplet
copyKat	0.611026033690659	Sensitivity (gain)	SNU16	0.611026033690659	droplet
SCEVAN (CNV)	0.361687317276904	Sensitivity (gain)	SNU16	0.361687317276904	droplet
SCEVAN (Expr)	0.361130446888487	Sensitivity (gain)	SNU16	0.361130446888487	droplet
Numbat (Expr)	0.619657524711123	Sensitivity (gain)	SNU16	0.619657524711123	droplet
Numbat (CNV)	0.191145760824168	Sensitivity (gain)	SNU16	0.191145760824168	droplet
CONICSmat	0.633300849227342	Sensitivity (gain)	SNU16	0.633300849227342	droplet
InferCNV (CNV)	0.98282174035483	Precision (gain)	SNU16	0.98282174035483	droplet
InferCNV (Expr)	0.978256572445147	Precision (gain)	SNU16	0.978256572445147	droplet
CaSpER	0.982005141388175	Precision (gain)	SNU16	0.982005141388175	droplet
copyKat	0.983419224736724	Precision (gain)	SNU16	0.983419224736724	droplet
SCEVAN (CNV)	0.996930161166539	Precision (gain)	SNU16	0.996930161166539	droplet
SCEVAN (Expr)	0.996925441967717	Precision (gain)	SNU16	0.996925441967717	droplet
Numbat (Expr)	0.993083444890674	Precision (gain)	SNU16	0.993083444890674	droplet
Numbat (CNV)	1	Precision (gain)	SNU16	1	droplet
CONICSmat	0.985485268630849	Precision (gain)	SNU16	0.985485268630849	droplet
InferCNV (CNV)	NA	Sensitivity (loss)	SNU16	NA	droplet
InferCNV (Expr)	NA	Sensitivity (loss)	SNU16	NA	droplet
CaSpER	NA	Sensitivity (loss)	SNU16	NA	droplet
copyKat	NA	Sensitivity (loss)	SNU16	NA	droplet
SCEVAN (CNV)	NA	Sensitivity (loss)	SNU16	NA	droplet
SCEVAN (Expr)	NA	Sensitivity (loss)	SNU16	NA	droplet
Numbat (Expr)	NA	Sensitivity (loss)	SNU16	NA	droplet
Numbat (CNV)	NA	Sensitivity (loss)	SNU16	NA	droplet
CONICSmat	NA	Sensitivity (loss)	SNU16	NA	droplet
InferCNV (CNV)	NA	Precision (loss)	SNU16	NA	droplet
InferCNV (Expr)	NA	Precision (loss)	SNU16	NA	droplet
CaSpER	NA	Precision (loss)	SNU16	NA	droplet
copyKat	NA	Precision (loss)	SNU16	NA	droplet
SCEVAN (CNV)	NA	Precision (loss)	SNU16	NA	droplet
SCEVAN (Expr)	NA	Precision (loss)	SNU16	NA	droplet
Numbat (Expr)	NA	Precision (loss)	SNU16	NA	droplet
Numbat (CNV)	NA	Precision (loss)	SNU16	NA	droplet
CONICSmat	NA	Precision (loss)	SNU16	NA	droplet
InferCNV (CNV)	0.654	Correlation	MCF7	0.654	droplet
InferCNV (Expr)	0.594	Correlation	MCF7	0.594	droplet
CaSpER	0.574	Correlation	MCF7	0.574	droplet
copyKat	0.582	Correlation	MCF7	0.582	droplet
SCEVAN (CNV)	0.58	Correlation	MCF7	0.58	droplet
SCEVAN (Expr)	0.558	Correlation	MCF7	0.558	droplet
Numbat (Expr)	0.615	Correlation	MCF7	0.615	droplet
Numbat (CNV)	0.3	Correlation	MCF7	0.3	droplet
CONICSmat	0.519	Correlation	MCF7	0.519	droplet
InferCNV (CNV)	0.883361256665971	AUC (gain)	MCF7	0.766722513331942	droplet
InferCNV (Expr)	0.886859055189523	AUC (gain)	MCF7	0.773718110379046	droplet
CaSpER	0.866224262250034	AUC (gain)	MCF7	0.732448524500068	droplet
copyKat	0.867041812535385	AUC (gain)	MCF7	0.73408362507077	droplet
SCEVAN (CNV)	0.813881044945794	AUC (gain)	MCF7	0.627762089891588	droplet
SCEVAN (Expr)	0.814223439087965	AUC (gain)	MCF7	0.62844687817593	droplet
Numbat (Expr)	0.885476296578182	AUC (gain)	MCF7	0.770952593156364	droplet
Numbat (CNV)	0.654959167304678	AUC (gain)	MCF7	0.309918334609356	droplet
CONICSmat	0.831146771423983	AUC (gain)	MCF7	0.662293542847966	droplet
InferCNV (CNV)	0.896410466512029	AUC (loss)	MCF7	0.792820933024058	droplet
InferCNV (Expr)	0.90202015223532	AUC (loss)	MCF7	0.80404030447064	droplet
CaSpER	0.881090516661584	AUC (loss)	MCF7	0.762181033323168	droplet
copyKat	0.865076441106617	AUC (loss)	MCF7	0.730152882213234	droplet
SCEVAN (CNV)	0.904718411889675	AUC (loss)	MCF7	0.80943682377935	droplet
SCEVAN (Expr)	0.908593912846152	AUC (loss)	MCF7	0.817187825692304	droplet
Numbat (Expr)	0.898126887410962	AUC (loss)	MCF7	0.796253774821924	droplet
Numbat (CNV)	0.579276651192592	AUC (loss)	MCF7	0.158553302385184	droplet
CONICSmat	0.687326866463974	AUC (loss)	MCF7	0.374653732927948	droplet
InferCNV (CNV)	0.569247379183943	Partial AUC (gain)	MCF7	0.569247379183943	droplet
InferCNV (Expr)	0.682424706432144	Partial AUC (gain)	MCF7	0.682424706432144	droplet
CaSpER	0.58608065933715	Partial AUC (gain)	MCF7	0.58608065933715	droplet
copyKat	0.600122246497268	Partial AUC (gain)	MCF7	0.600122246497268	droplet
SCEVAN (CNV)	0.399636635111116	Partial AUC (gain)	MCF7	0.399636635111116	droplet
SCEVAN (Expr)	0.399171233679501	Partial AUC (gain)	MCF7	0.399171233679501	droplet
Numbat (Expr)	0.637693403163509	Partial AUC (gain)	MCF7	0.637693403163509	droplet
Numbat (CNV)	0.240269957687903	Partial AUC (gain)	MCF7	0.240269957687903	droplet
CONICSmat	0.741836022018079	Partial AUC (gain)	MCF7	0.741836022018079	droplet
InferCNV (CNV)	0.876179474620772	Partial AUC (loss)	MCF7	0.876179474620772	droplet
InferCNV (Expr)	0.884126392487013	Partial AUC (loss)	MCF7	0.884126392487013	droplet
CaSpER	0.878148594241426	Partial AUC (loss)	MCF7	0.878148594241426	droplet
copyKat	0.853992095592199	Partial AUC (loss)	MCF7	0.853992095592199	droplet
SCEVAN (CNV)	0.885695773739664	Partial AUC (loss)	MCF7	0.885695773739664	droplet
SCEVAN (Expr)	0.904103248118108	Partial AUC (loss)	MCF7	0.904103248118108	droplet
Numbat (Expr)	0.869609718581314	Partial AUC (loss)	MCF7	0.869609718581314	droplet
Numbat (CNV)	0.0751068655809144	Partial AUC (loss)	MCF7	0.0751068655809144	droplet
CONICSmat	0.551174109521947	Partial AUC (loss)	MCF7	0.551174109521947	droplet
InferCNV (CNV)	0.600658135470753	Maximal F1 Score	MCF7	0.600658135470753	droplet
InferCNV (Expr)	0.628272275140414	Maximal F1 Score	MCF7	0.628272275140414	droplet
CaSpER	0.57296401237088	Maximal F1 Score	MCF7	0.57296401237088	droplet
copyKat	0.607781004540445	Maximal F1 Score	MCF7	0.607781004540445	droplet
SCEVAN (CNV)	0.532997652154764	Maximal F1 Score	MCF7	0.532997652154764	droplet
SCEVAN (Expr)	0.537833872137357	Maximal F1 Score	MCF7	0.537833872137357	droplet
Numbat (Expr)	0.646026415356312	Maximal F1 Score	MCF7	0.646026415356312	droplet
Numbat (CNV)	0.292402693416539	Maximal F1 Score	MCF7	0.292402693416539	droplet
CONICSmat	0.574112633436982	Maximal F1 Score	MCF7	0.574112633436982	droplet
InferCNV (CNV)	0.58540562576437	Sensitivity (gain)	MCF7	0.58540562576437	droplet
InferCNV (Expr)	0.719527109661639	Sensitivity (gain)	MCF7	0.719527109661639	droplet
CaSpER	0.61455360782715	Sensitivity (gain)	MCF7	0.61455360782715	droplet
copyKat	0.617814920505503	Sensitivity (gain)	MCF7	0.617814920505503	droplet
SCEVAN (CNV)	0.404402772115777	Sensitivity (gain)	MCF7	0.404402772115777	droplet
SCEVAN (Expr)	0.403995108030982	Sensitivity (gain)	MCF7	0.403995108030982	droplet
Numbat (Expr)	0.669995923359152	Sensitivity (gain)	MCF7	0.669995923359152	droplet
Numbat (CNV)	0.244598450876478	Sensitivity (gain)	MCF7	0.244598450876478	droplet
CONICSmat	0.834896045658377	Sensitivity (gain)	MCF7	0.834896045658377	droplet
InferCNV (CNV)	0.92675056469829	Precision (gain)	MCF7	0.92675056469829	droplet
InferCNV (Expr)	0.895030425963489	Precision (gain)	MCF7	0.895030425963489	droplet
CaSpER	0.915022761760243	Precision (gain)	MCF7	0.915022761760243	droplet
copyKat	0.908845577211394	Precision (gain)	MCF7	0.908845577211394	droplet
SCEVAN (CNV)	0.932769158439116	Precision (gain)	MCF7	0.932769158439116	droplet
SCEVAN (Expr)	0.933145009416196	Precision (gain)	MCF7	0.933145009416196	droplet
Numbat (Expr)	0.905509641873278	Precision (gain)	MCF7	0.905509641873278	droplet
Numbat (CNV)	0.819672131147541	Precision (gain)	MCF7	0.819672131147541	droplet
CONICSmat	0.855650720701901	Precision (gain)	MCF7	0.855650720701901	droplet
InferCNV (CNV)	0.658156028368794	Sensitivity (loss)	MCF7	0.658156028368794	droplet
InferCNV (Expr)	0.590070921985816	Sensitivity (loss)	MCF7	0.590070921985816	droplet
CaSpER	0.475177304964539	Sensitivity (loss)	MCF7	0.475177304964539	droplet
copyKat	0.668085106382979	Sensitivity (loss)	MCF7	0.668085106382979	droplet
SCEVAN (CNV)	0.685106382978723	Sensitivity (loss)	MCF7	0.685106382978723	droplet
SCEVAN (Expr)	0.687943262411348	Sensitivity (loss)	MCF7	0.687943262411348	droplet
Numbat (Expr)	0.699290780141844	Sensitivity (loss)	MCF7	0.699290780141844	droplet
Numbat (CNV)	0.0482269503546099	Sensitivity (loss)	MCF7	0.0482269503546099	droplet
CONICSmat	0.177304964539007	Sensitivity (loss)	MCF7	0.177304964539007	droplet
InferCNV (CNV)	0.511013215859031	Precision (loss)	MCF7	0.511013215859031	droplet
InferCNV (Expr)	0.527918781725888	Precision (loss)	MCF7	0.527918781725888	droplet
CaSpER	0.47316384180791	Precision (loss)	MCF7	0.47316384180791	droplet
copyKat	0.517582417582418	Precision (loss)	MCF7	0.517582417582418	droplet
SCEVAN (CNV)	0.506820566631689	Precision (loss)	MCF7	0.506820566631689	droplet
SCEVAN (Expr)	0.530054644808743	Precision (loss)	MCF7	0.530054644808743	droplet
Numbat (Expr)	0.560864618885097	Precision (loss)	MCF7	0.560864618885097	droplet
Numbat (CNV)	0.261538461538462	Precision (loss)	MCF7	0.261538461538462	droplet
CONICSmat	0.457875457875458	Precision (loss)	MCF7	0.457875457875458	droplet
InferCNV (CNV)	0.216	Correlation	COLO320	0.216	droplet
InferCNV (Expr)	0.367	Correlation	COLO320	0.367	droplet
CaSpER	0.259	Correlation	COLO320	0.259	droplet
copyKat	0.371	Correlation	COLO320	0.371	droplet
SCEVAN (CNV)	0.318	Correlation	COLO320	0.318	droplet
SCEVAN (Expr)	0.383	Correlation	COLO320	0.383	droplet
Numbat (Expr)	0.368	Correlation	COLO320	0.368	droplet
Numbat (CNV)	0.348	Correlation	COLO320	0.348	droplet
CONICSmat	0.468	Correlation	COLO320	0.468	droplet
InferCNV (CNV)	0.705554990274775	AUC (gain)	COLO320	0.41110998054955	droplet
InferCNV (Expr)	0.707033139633646	AUC (gain)	COLO320	0.414066279267292	droplet
CaSpER	0.703143912055342	AUC (gain)	COLO320	0.406287824110684	droplet
copyKat	0.723383790391588	AUC (gain)	COLO320	0.446767580783176	droplet
SCEVAN (CNV)	0.675062451549928	AUC (gain)	COLO320	0.350124903099856	droplet
SCEVAN (Expr)	0.678120069661755	AUC (gain)	COLO320	0.35624013932351	droplet
Numbat (Expr)	0.741203177146256	AUC (gain)	COLO320	0.482406354292512	droplet
Numbat (CNV)	0.753251957332607	AUC (gain)	COLO320	0.506503914665214	droplet
CONICSmat	0.740823373133891	AUC (gain)	COLO320	0.481646746267782	droplet
InferCNV (CNV)	0.470098171800651	AUC (loss)	COLO320	0	droplet
InferCNV (Expr)	0.472724017029802	AUC (loss)	COLO320	0	droplet
CaSpER	0.666439769596794	AUC (loss)	COLO320	0.332879539193588	droplet
copyKat	0.529748810418232	AUC (loss)	COLO320	0.0594976208364639	droplet
SCEVAN (CNV)	0.517047833708991	AUC (loss)	COLO320	0.034095667417982	droplet
SCEVAN (Expr)	0.526859003255697	AUC (loss)	COLO320	0.053718006511394	droplet
Numbat (Expr)	0.49865815176559	AUC (loss)	COLO320	0	droplet
Numbat (CNV)	0.492296268469822	AUC (loss)	COLO320	0	droplet
CONICSmat	0.638966441272226	AUC (loss)	COLO320	0.277932882544452	droplet
InferCNV (CNV)	0.623970099137794	Partial AUC (gain)	COLO320	0.623970099137794	droplet
InferCNV (Expr)	0.660171374928609	Partial AUC (gain)	COLO320	0.660171374928609	droplet
CaSpER	0.635395765050529	Partial AUC (gain)	COLO320	0.635395765050529	droplet
copyKat	0.638948267323389	Partial AUC (gain)	COLO320	0.638948267323389	droplet
SCEVAN (CNV)	0.517136235350725	Partial AUC (gain)	COLO320	0.517136235350725	droplet
SCEVAN (Expr)	0.520337532986289	Partial AUC (gain)	COLO320	0.520337532986289	droplet
Numbat (Expr)	0.670435676268871	Partial AUC (gain)	COLO320	0.670435676268871	droplet
Numbat (CNV)	0.631163057540506	Partial AUC (gain)	COLO320	0.631163057540506	droplet
CONICSmat	0.681077410316528	Partial AUC (gain)	COLO320	0.681077410316528	droplet
InferCNV (CNV)	0.116954169797145	Partial AUC (loss)	COLO320	0.116954169797145	droplet
InferCNV (Expr)	0.185637114951165	Partial AUC (loss)	COLO320	0.185637114951165	droplet
CaSpER	0.560565740045079	Partial AUC (loss)	COLO320	0.560565740045079	droplet
copyKat	0.251068369646882	Partial AUC (loss)	COLO320	0.251068369646882	droplet
SCEVAN (CNV)	0.167531179564237	Partial AUC (loss)	COLO320	0.167531179564237	droplet
SCEVAN (Expr)	0.382965189080892	Partial AUC (loss)	COLO320	0.382965189080892	droplet
Numbat (Expr)	0.329847483095417	Partial AUC (loss)	COLO320	0.329847483095417	droplet
Numbat (CNV)	0	Partial AUC (loss)	COLO320	0	droplet
CONICSmat	0.475242424242424	Partial AUC (loss)	COLO320	0.475242424242424	droplet
InferCNV (CNV)	0.442427372546411	Maximal F1 Score	COLO320	0.442427372546411	droplet
InferCNV (Expr)	0.45181536170806	Maximal F1 Score	COLO320	0.45181536170806	droplet
CaSpER	0.467007730982736	Maximal F1 Score	COLO320	0.467007730982736	droplet
copyKat	0.46022593778824	Maximal F1 Score	COLO320	0.46022593778824	droplet
SCEVAN (CNV)	0.463555414838447	Maximal F1 Score	COLO320	0.463555414838447	droplet
SCEVAN (Expr)	0.467511375415608	Maximal F1 Score	COLO320	0.467511375415608	droplet
Numbat (Expr)	0.450232707959142	Maximal F1 Score	COLO320	0.450232707959142	droplet
Numbat (CNV)	0.478387813414504	Maximal F1 Score	COLO320	0.478387813414504	droplet
CONICSmat	0.53395465217421	Maximal F1 Score	COLO320	0.53395465217421	droplet
InferCNV (CNV)	0.330665543386689	Sensitivity (gain)	COLO320	0.330665543386689	droplet
InferCNV (Expr)	0.373209772535805	Sensitivity (gain)	COLO320	0.373209772535805	droplet
CaSpER	0.535804549283909	Sensitivity (gain)	COLO320	0.535804549283909	droplet
copyKat	0.43681550126369	Sensitivity (gain)	COLO320	0.43681550126369	droplet
SCEVAN (CNV)	0.425021061499579	Sensitivity (gain)	COLO320	0.425021061499579	droplet
SCEVAN (Expr)	0.411541701769166	Sensitivity (gain)	COLO320	0.411541701769166	droplet
Numbat (Expr)	0.456192080876158	Sensitivity (gain)	COLO320	0.456192080876158	droplet
Numbat (CNV)	0.696293176074136	Sensitivity (gain)	COLO320	0.696293176074136	droplet
CONICSmat	0.511794439764111	Sensitivity (gain)	COLO320	0.511794439764111	droplet
InferCNV (CNV)	0.863586358635864	Precision (gain)	COLO320	0.863586358635864	droplet
InferCNV (Expr)	0.797479747974797	Precision (gain)	COLO320	0.797479747974797	droplet
CaSpER	0.502369668246445	Precision (gain)	COLO320	0.502369668246445	droplet
copyKat	0.712714776632302	Precision (gain)	COLO320	0.712714776632302	droplet
SCEVAN (CNV)	0.747407407407407	Precision (gain)	COLO320	0.747407407407407	droplet
SCEVAN (Expr)	0.785369774919614	Precision (gain)	COLO320	0.785369774919614	droplet
Numbat (Expr)	0.62313003452244	Precision (gain)	COLO320	0.62313003452244	droplet
Numbat (CNV)	0.564935064935065	Precision (gain)	COLO320	0.564935064935065	droplet
CONICSmat	0.950704225352113	Precision (gain)	COLO320	0.950704225352113	droplet
InferCNV (CNV)	0	Sensitivity (loss)	COLO320	0	droplet
InferCNV (Expr)	0	Sensitivity (loss)	COLO320	0	droplet
CaSpER	0.14	Sensitivity (loss)	COLO320	0.14	droplet
copyKat	0	Sensitivity (loss)	COLO320	0	droplet
SCEVAN (CNV)	0	Sensitivity (loss)	COLO320	0	droplet
SCEVAN (Expr)	0.02	Sensitivity (loss)	COLO320	0.02	droplet
Numbat (Expr)	0	Sensitivity (loss)	COLO320	0	droplet
Numbat (CNV)	0	Sensitivity (loss)	COLO320	0	droplet
CONICSmat	0.064	Sensitivity (loss)	COLO320	0.064	droplet
InferCNV (CNV)	NA	Precision (loss)	COLO320	NA	droplet
InferCNV (Expr)	NA	Precision (loss)	COLO320	NA	droplet
CaSpER	0.105421686746988	Precision (loss)	COLO320	0.105421686746988	droplet
copyKat	NA	Precision (loss)	COLO320	NA	droplet
SCEVAN (CNV)	NA	Precision (loss)	COLO320	NA	droplet
SCEVAN (Expr)	0.0297619047619048	Precision (loss)	COLO320	0.0297619047619048	droplet
Numbat (Expr)	NA	Precision (loss)	COLO320	NA	droplet
Numbat (CNV)	NA	Precision (loss)	COLO320	NA	droplet
CONICSmat	0.076555023923445	Precision (loss)	COLO320	0.076555023923445	droplet
InferCNV (CNV)	0.612	Correlation	MM	0.612	droplet
InferCNV (Expr)	0.585	Correlation	MM	0.585	droplet
CaSpER	0.391	Correlation	MM	0.391	droplet
copyKat	0.571	Correlation	MM	0.571	droplet
SCEVAN (CNV)	0.542	Correlation	MM	0.542	droplet
SCEVAN (Expr)	0.533	Correlation	MM	0.533	droplet
Numbat (Expr)	0.635	Correlation	MM	0.635	droplet
Numbat (CNV)	0.752	Correlation	MM	0.752	droplet
CONICSmat	0.539	Correlation	MM	0.539	droplet
InferCNV (CNV)	0.836851614121778	AUC (gain)	MM	0.673703228243556	droplet
InferCNV (Expr)	0.848533293108924	AUC (gain)	MM	0.697066586217848	droplet
CaSpER	0.69325109704513	AUC (gain)	MM	0.38650219409026	droplet
copyKat	0.801946408759499	AUC (gain)	MM	0.603892817518998	droplet
SCEVAN (CNV)	0.761814504287266	AUC (gain)	MM	0.523629008574532	droplet
SCEVAN (Expr)	0.759733103573825	AUC (gain)	MM	0.51946620714765	droplet
Numbat (Expr)	0.834196580031127	AUC (gain)	MM	0.668393160062254	droplet
Numbat (CNV)	0.89803897810243	AUC (gain)	MM	0.79607795620486	droplet
CONICSmat	0.867554570827089	AUC (gain)	MM	0.735109141654178	droplet
InferCNV (CNV)	0.781685643679506	AUC (loss)	MM	0.563371287359012	droplet
InferCNV (Expr)	0.800697840469035	AUC (loss)	MM	0.60139568093807	droplet
CaSpER	0.773234623262712	AUC (loss)	MM	0.546469246525424	droplet
copyKat	0.792312312714481	AUC (loss)	MM	0.584624625428962	droplet
SCEVAN (CNV)	0.774159215187625	AUC (loss)	MM	0.54831843037525	droplet
SCEVAN (Expr)	0.776906558946215	AUC (loss)	MM	0.55381311789243	droplet
Numbat (Expr)	0.824074256813936	AUC (loss)	MM	0.648148513627872	droplet
Numbat (CNV)	0.806426715649303	AUC (loss)	MM	0.612853431298606	droplet
CONICSmat	0.792063264384538	AUC (loss)	MM	0.584126528769076	droplet
InferCNV (CNV)	0.700237083740464	Partial AUC (gain)	MM	0.700237083740464	droplet
InferCNV (Expr)	0.810023552940185	Partial AUC (gain)	MM	0.810023552940185	droplet
CaSpER	0.554346625519084	Partial AUC (gain)	MM	0.554346625519084	droplet
copyKat	0.696207107613692	Partial AUC (gain)	MM	0.696207107613692	droplet
SCEVAN (CNV)	0.502162650232126	Partial AUC (gain)	MM	0.502162650232126	droplet
SCEVAN (Expr)	0.731719682566373	Partial AUC (gain)	MM	0.731719682566373	droplet
Numbat (Expr)	0.768352264471187	Partial AUC (gain)	MM	0.768352264471187	droplet
Numbat (CNV)	0.792909166099686	Partial AUC (gain)	MM	0.792909166099686	droplet
CONICSmat	0.805039601486419	Partial AUC (gain)	MM	0.805039601486419	droplet
InferCNV (CNV)	0.543695823177565	Partial AUC (loss)	MM	0.543695823177565	droplet
InferCNV (Expr)	0.682410926455088	Partial AUC (loss)	MM	0.682410926455088	droplet
CaSpER	0.686155814503165	Partial AUC (loss)	MM	0.686155814503165	droplet
copyKat	0.744890221375771	Partial AUC (loss)	MM	0.744890221375771	droplet
SCEVAN (CNV)	0.572588542555076	Partial AUC (loss)	MM	0.572588542555076	droplet
SCEVAN (Expr)	0.57610922836839	Partial AUC (loss)	MM	0.57610922836839	droplet
Numbat (Expr)	0.744401346552631	Partial AUC (loss)	MM	0.744401346552631	droplet
Numbat (CNV)	0.47214094866738	Partial AUC (loss)	MM	0.47214094866738	droplet
CONICSmat	0.735648707462663	Partial AUC (loss)	MM	0.735648707462663	droplet
InferCNV (CNV)	0.673027035131176	Maximal F1 Score	MM	0.673027035131176	droplet
InferCNV (Expr)	0.663663540805779	Maximal F1 Score	MM	0.663663540805779	droplet
CaSpER	0.561568625512896	Maximal F1 Score	MM	0.561568625512896	droplet
copyKat	0.646599104073277	Maximal F1 Score	MM	0.646599104073277	droplet
SCEVAN (CNV)	0.60699757067243	Maximal F1 Score	MM	0.60699757067243	droplet
SCEVAN (Expr)	0.608425904924834	Maximal F1 Score	MM	0.608425904924834	droplet
Numbat (Expr)	0.671766782672056	Maximal F1 Score	MM	0.671766782672056	droplet
Numbat (CNV)	0.758573065759074	Maximal F1 Score	MM	0.758573065759074	droplet
CONICSmat	0.640415461000481	Maximal F1 Score	MM	0.640415461000481	droplet
InferCNV (CNV)	0.57320687611144	Sensitivity (gain)	MM	0.57320687611144	droplet
InferCNV (Expr)	0.725548310610551	Sensitivity (gain)	MM	0.725548310610551	droplet
CaSpER	0.544161232957913	Sensitivity (gain)	MM	0.544161232957913	droplet
copyKat	0.55542382928275	Sensitivity (gain)	MM	0.55542382928275	droplet
SCEVAN (CNV)	0.52163604030824	Sensitivity (gain)	MM	0.52163604030824	droplet
SCEVAN (Expr)	0.52163604030824	Sensitivity (gain)	MM	0.52163604030824	droplet
Numbat (Expr)	0.54356846473029	Sensitivity (gain)	MM	0.54356846473029	droplet
Numbat (CNV)	0.81031416716064	Sensitivity (gain)	MM	0.81031416716064	droplet
CONICSmat	0.744516893894487	Sensitivity (gain)	MM	0.744516893894487	droplet
InferCNV (CNV)	0.782995951417004	Precision (gain)	MM	0.782995951417004	droplet
InferCNV (Expr)	0.642182581322141	Precision (gain)	MM	0.642182581322141	droplet
CaSpER	0.409090909090909	Precision (gain)	MM	0.409090909090909	droplet
copyKat	0.714721586575134	Precision (gain)	MM	0.714721586575134	droplet
SCEVAN (CNV)	0.613240418118467	Precision (gain)	MM	0.613240418118467	droplet
SCEVAN (Expr)	0.613668061366806	Precision (gain)	MM	0.613668061366806	droplet
Numbat (Expr)	0.729514717581543	Precision (gain)	MM	0.729514717581543	droplet
Numbat (CNV)	0.834045149481391	Precision (gain)	MM	0.834045149481391	droplet
CONICSmat	0.623634558093347	Precision (gain)	MM	0.623634558093347	droplet
InferCNV (CNV)	0.506792675723568	Sensitivity (loss)	MM	0.506792675723568	droplet
InferCNV (Expr)	0.471352628470171	Sensitivity (loss)	MM	0.471352628470171	droplet
CaSpER	0.5126993502658	Sensitivity (loss)	MM	0.5126993502658	droplet
copyKat	0.658594211458949	Sensitivity (loss)	MM	0.658594211458949	droplet
SCEVAN (CNV)	0.471352628470171	Sensitivity (loss)	MM	0.471352628470171	droplet
SCEVAN (Expr)	0.413467217956291	Sensitivity (loss)	MM	0.413467217956291	droplet
Numbat (Expr)	0.568222090962788	Sensitivity (loss)	MM	0.568222090962788	droplet
Numbat (CNV)	0.472533963378618	Sensitivity (loss)	MM	0.472533963378618	droplet
CONICSmat	0.555818074424099	Sensitivity (loss)	MM	0.555818074424099	droplet
InferCNV (CNV)	0.754617414248021	Precision (loss)	MM	0.754617414248021	droplet
InferCNV (Expr)	0.774757281553398	Precision (loss)	MM	0.774757281553398	droplet
CaSpER	0.75609756097561	Precision (loss)	MM	0.75609756097561	droplet
copyKat	0.586225026288118	Precision (loss)	MM	0.586225026288118	droplet
SCEVAN (CNV)	0.716337522441652	Precision (loss)	MM	0.716337522441652	droplet
SCEVAN (Expr)	0.840336134453782	Precision (loss)	MM	0.840336134453782	droplet
Numbat (Expr)	0.7696	Precision (loss)	MM	0.7696	droplet
Numbat (CNV)	0.984009840098401	Precision (loss)	MM	0.984009840098401	droplet
CONICSmat	0.596702599873177	Precision (loss)	MM	0.596702599873177	droplet
InferCNV (CNV)	0.209	Correlation	BCC06	0.209	droplet
InferCNV (Expr)	0.221	Correlation	BCC06	0.221	droplet
CaSpER	0.221	Correlation	BCC06	0.221	droplet
copyKat	0.212	Correlation	BCC06	0.212	droplet
SCEVAN (CNV)	-0.021	Correlation	BCC06	0	droplet
SCEVAN (Expr)	-0.03	Correlation	BCC06	0	droplet
Numbat (Expr)	0.197	Correlation	BCC06	0.197	droplet
Numbat (CNV)	0.235	Correlation	BCC06	0.235	droplet
CONICSmat	0.035	Correlation	BCC06	0.035	droplet
InferCNV (CNV)	0.597017414092426	AUC (gain)	BCC06	0.194034828184852	droplet
InferCNV (Expr)	0.603200865748046	AUC (gain)	BCC06	0.206401731496092	droplet
CaSpER	0.594123538128755	AUC (gain)	BCC06	0.18824707625751	droplet
copyKat	0.601964200835246	AUC (gain)	BCC06	0.203928401670492	droplet
SCEVAN (CNV)	0.497630059199272	AUC (gain)	BCC06	0	droplet
SCEVAN (Expr)	0.495704939034155	AUC (gain)	BCC06	0	droplet
Numbat (Expr)	0.600912962581684	AUC (gain)	BCC06	0.201825925163368	droplet
Numbat (CNV)	0.556478749011863	AUC (gain)	BCC06	0.112957498023726	droplet
CONICSmat	0.466657198341709	AUC (gain)	BCC06	0	droplet
InferCNV (CNV)	0.593634350933535	AUC (loss)	BCC06	0.18726870186707	droplet
InferCNV (Expr)	0.596651269107684	AUC (loss)	BCC06	0.193302538215368	droplet
CaSpER	0.579947977554361	AUC (loss)	BCC06	0.159895955108722	droplet
copyKat	0.564931366318563	AUC (loss)	BCC06	0.129862732637126	droplet
SCEVAN (CNV)	0.499825866560097	AUC (loss)	BCC06	0	droplet
SCEVAN (Expr)	0.500116968746878	AUC (loss)	BCC06	0.000233937493756109	droplet
Numbat (Expr)	0.561390889080926	AUC (loss)	BCC06	0.122781778161852	droplet
Numbat (CNV)	0.5617678026819	AUC (loss)	BCC06	0.1235356053638	droplet
CONICSmat	0.536404510757777	AUC (loss)	BCC06	0.0728090215155539	droplet
InferCNV (CNV)	0.320226883942483	Partial AUC (gain)	BCC06	0.320226883942483	droplet
InferCNV (Expr)	0.523320611463155	Partial AUC (gain)	BCC06	0.523320611463155	droplet
CaSpER	0.515251755770595	Partial AUC (gain)	BCC06	0.515251755770595	droplet
copyKat	0.442854464855357	Partial AUC (gain)	BCC06	0.442854464855357	droplet
SCEVAN (CNV)	0.00184409926363121	Partial AUC (gain)	BCC06	0.00184409926363121	droplet
SCEVAN (Expr)	0.00429887371415063	Partial AUC (gain)	BCC06	0.00429887371415063	droplet
Numbat (Expr)	0.506981205692687	Partial AUC (gain)	BCC06	0.506981205692687	droplet
Numbat (CNV)	0.0930201923150245	Partial AUC (gain)	BCC06	0.0930201923150245	droplet
CONICSmat	0.294302506034039	Partial AUC (gain)	BCC06	0.294302506034039	droplet
InferCNV (CNV)	0.242662126279382	Partial AUC (loss)	BCC06	0.242662126279382	droplet
InferCNV (Expr)	0.435458615337236	Partial AUC (loss)	BCC06	0.435458615337236	droplet
CaSpER	0.381328286017104	Partial AUC (loss)	BCC06	0.381328286017104	droplet
copyKat	0.466715664361882	Partial AUC (loss)	BCC06	0.466715664361882	droplet
SCEVAN (CNV)	0	Partial AUC (loss)	BCC06	0	droplet
SCEVAN (Expr)	0.500093729496673	Partial AUC (loss)	BCC06	0.500093729496673	droplet
Numbat (Expr)	0.397624987253818	Partial AUC (loss)	BCC06	0.397624987253818	droplet
Numbat (CNV)	0.118336708281877	Partial AUC (loss)	BCC06	0.118336708281877	droplet
CONICSmat	0.46257231848665	Partial AUC (loss)	BCC06	0.46257231848665	droplet
InferCNV (CNV)	0.417444209681951	Maximal F1 Score	BCC06	0.417444209681951	droplet
InferCNV (Expr)	0.422889784576937	Maximal F1 Score	BCC06	0.422889784576937	droplet
CaSpER	0.4090561213443	Maximal F1 Score	BCC06	0.4090561213443	droplet
copyKat	0.414323453494538	Maximal F1 Score	BCC06	0.414323453494538	droplet
SCEVAN (CNV)	0.224002829279726	Maximal F1 Score	BCC06	0.224002829279726	droplet
SCEVAN (Expr)	0.228017237657427	Maximal F1 Score	BCC06	0.228017237657427	droplet
Numbat (Expr)	0.40412013606679	Maximal F1 Score	BCC06	0.40412013606679	droplet
Numbat (CNV)	0.348274850313716	Maximal F1 Score	BCC06	0.348274850313716	droplet
CONICSmat	0.357945644079078	Maximal F1 Score	BCC06	0.357945644079078	droplet
InferCNV (CNV)	0.348148148148148	Sensitivity (gain)	BCC06	0.348148148148148	droplet
InferCNV (Expr)	0.36358024691358	Sensitivity (gain)	BCC06	0.36358024691358	droplet
CaSpER	0.312345679012346	Sensitivity (gain)	BCC06	0.312345679012346	droplet
copyKat	0.309876543209877	Sensitivity (gain)	BCC06	0.309876543209877	droplet
SCEVAN (CNV)	0.00185185185185185	Sensitivity (gain)	BCC06	0.00185185185185185	droplet
SCEVAN (Expr)	0.0037037037037037	Sensitivity (gain)	BCC06	0.0037037037037037	droplet
Numbat (Expr)	0.314814814814815	Sensitivity (gain)	BCC06	0.314814814814815	droplet
Numbat (CNV)	0.0938271604938272	Sensitivity (gain)	BCC06	0.0938271604938272	droplet
CONICSmat	0.25	Sensitivity (gain)	BCC06	0.25	droplet
InferCNV (CNV)	0.358322744599746	Precision (gain)	BCC06	0.358322744599746	droplet
InferCNV (Expr)	0.361571516267649	Precision (gain)	BCC06	0.361571516267649	droplet
CaSpER	0.364028776978417	Precision (gain)	BCC06	0.364028776978417	droplet
copyKat	0.430531732418525	Precision (gain)	BCC06	0.430531732418525	droplet
SCEVAN (CNV)	0.0857142857142857	Precision (gain)	BCC06	0.0857142857142857	droplet
SCEVAN (Expr)	0.157894736842105	Precision (gain)	BCC06	0.157894736842105	droplet
Numbat (Expr)	0.371449380917698	Precision (gain)	BCC06	0.371449380917698	droplet
Numbat (CNV)	0.646808510638298	Precision (gain)	BCC06	0.646808510638298	droplet
CONICSmat	0.233160621761658	Precision (gain)	BCC06	0.233160621761658	droplet
InferCNV (CNV)	0.255506607929515	Sensitivity (loss)	BCC06	0.255506607929515	droplet
InferCNV (Expr)	0.246696035242291	Sensitivity (loss)	BCC06	0.246696035242291	droplet
CaSpER	0.331655129011957	Sensitivity (loss)	BCC06	0.331655129011957	droplet
copyKat	0.181875393329138	Sensitivity (loss)	BCC06	0.181875393329138	droplet
SCEVAN (CNV)	0	Sensitivity (loss)	BCC06	0	droplet
SCEVAN (Expr)	0.00440528634361234	Sensitivity (loss)	BCC06	0.00440528634361234	droplet
Numbat (Expr)	0.31214600377596	Sensitivity (loss)	BCC06	0.31214600377596	droplet
Numbat (CNV)	0.119572057898049	Sensitivity (loss)	BCC06	0.119572057898049	droplet
CONICSmat	0.348017621145374	Sensitivity (loss)	BCC06	0.348017621145374	droplet
InferCNV (CNV)	0.41010101010101	Precision (loss)	BCC06	0.41010101010101	droplet
InferCNV (Expr)	0.425624321389794	Precision (loss)	BCC06	0.425624321389794	droplet
CaSpER	0.34	Precision (loss)	BCC06	0.34	droplet
copyKat	0.418840579710145	Precision (loss)	BCC06	0.418840579710145	droplet
SCEVAN (CNV)	NA	Precision (loss)	BCC06	NA	droplet
SCEVAN (Expr)	0.212121212121212	Precision (loss)	BCC06	0.212121212121212	droplet
Numbat (Expr)	0.322916666666667	Precision (loss)	BCC06	0.322916666666667	droplet
Numbat (CNV)	0.652920962199313	Precision (loss)	BCC06	0.652920962199313	droplet
CONICSmat	0.299891540130152	Precision (loss)	BCC06	0.299891540130152	droplet
InferCNV (CNV)	0.249	Correlation	BCC06post	0.249	droplet
InferCNV (Expr)	0.246	Correlation	BCC06post	0.246	droplet
CaSpER	0.235	Correlation	BCC06post	0.235	droplet
copyKat	0.214	Correlation	BCC06post	0.214	droplet
SCEVAN (CNV)	0.234	Correlation	BCC06post	0.234	droplet
SCEVAN (Expr)	0.219	Correlation	BCC06post	0.219	droplet
Numbat (Expr)	0.213	Correlation	BCC06post	0.213	droplet
Numbat (CNV)	0.282	Correlation	BCC06post	0.282	droplet
CONICSmat	0.177	Correlation	BCC06post	0.177	droplet
InferCNV (CNV)	0.626536608478178	AUC (gain)	BCC06post	0.253073216956356	droplet
InferCNV (Expr)	0.639096980064441	AUC (gain)	BCC06post	0.278193960128882	droplet
CaSpER	0.630421084090023	AUC (gain)	BCC06post	0.260842168180046	droplet
copyKat	0.631004081786386	AUC (gain)	BCC06post	0.262008163572772	droplet
SCEVAN (CNV)	0.626096083284835	AUC (gain)	BCC06post	0.25219216656967	droplet
SCEVAN (Expr)	0.625082351032773	AUC (gain)	BCC06post	0.250164702065546	droplet
Numbat (Expr)	0.630574042740468	AUC (gain)	BCC06post	0.261148085480936	droplet
Numbat (CNV)	0.602410176784676	AUC (gain)	BCC06post	0.204820353569352	droplet
CONICSmat	0.620601128031259	AUC (gain)	BCC06post	0.241202256062518	droplet
InferCNV (CNV)	0.565323463080967	AUC (loss)	BCC06post	0.130646926161934	droplet
InferCNV (Expr)	0.577220021274304	AUC (loss)	BCC06post	0.154440042548608	droplet
CaSpER	0.592245748825119	AUC (loss)	BCC06post	0.184491497650238	droplet
copyKat	0.568577652787934	AUC (loss)	BCC06post	0.137155305575868	droplet
SCEVAN (CNV)	0.560312226502097	AUC (loss)	BCC06post	0.120624453004194	droplet
SCEVAN (Expr)	0.55914748832135	AUC (loss)	BCC06post	0.1182949766427	droplet
Numbat (Expr)	0.557075678950995	AUC (loss)	BCC06post	0.11415135790199	droplet
Numbat (CNV)	0.560862336376631	AUC (loss)	BCC06post	0.121724672753262	droplet
CONICSmat	0.564278661054936	AUC (loss)	BCC06post	0.128557322109872	droplet
InferCNV (CNV)	0.364337554221675	Partial AUC (gain)	BCC06post	0.364337554221675	droplet
InferCNV (Expr)	0.582986621708915	Partial AUC (gain)	BCC06post	0.582986621708915	droplet
CaSpER	0.544008381213831	Partial AUC (gain)	BCC06post	0.544008381213831	droplet
copyKat	0.508221460585514	Partial AUC (gain)	BCC06post	0.508221460585514	droplet
SCEVAN (CNV)	0.352084918961876	Partial AUC (gain)	BCC06post	0.352084918961876	droplet
SCEVAN (Expr)	0.351041600793866	Partial AUC (gain)	BCC06post	0.351041600793866	droplet
Numbat (Expr)	0.505507206925822	Partial AUC (gain)	BCC06post	0.505507206925822	droplet
Numbat (CNV)	0.226957199291265	Partial AUC (gain)	BCC06post	0.226957199291265	droplet
CONICSmat	0.421642851876855	Partial AUC (gain)	BCC06post	0.421642851876855	droplet
InferCNV (CNV)	0.0657713806405455	Partial AUC (loss)	BCC06post	0.0657713806405455	droplet
InferCNV (Expr)	0.370274940034465	Partial AUC (loss)	BCC06post	0.370274940034465	droplet
CaSpER	0.408619530283447	Partial AUC (loss)	BCC06post	0.408619530283447	droplet
copyKat	0.443013243615599	Partial AUC (loss)	BCC06post	0.443013243615599	droplet
SCEVAN (CNV)	0.135092139336629	Partial AUC (loss)	BCC06post	0.135092139336629	droplet
SCEVAN (Expr)	0.536838346705274	Partial AUC (loss)	BCC06post	0.536838346705274	droplet
Numbat (Expr)	0.420865525183593	Partial AUC (loss)	BCC06post	0.420865525183593	droplet
Numbat (CNV)	0.0449076755986817	Partial AUC (loss)	BCC06post	0.0449076755986817	droplet
CONICSmat	0.507357490783118	Partial AUC (loss)	BCC06post	0.507357490783118	droplet
InferCNV (CNV)	0.384664139921369	Maximal F1 Score	BCC06post	0.384664139921369	droplet
InferCNV (Expr)	0.431835255955946	Maximal F1 Score	BCC06post	0.431835255955946	droplet
CaSpER	0.430147240235286	Maximal F1 Score	BCC06post	0.430147240235286	droplet
copyKat	0.429386252299404	Maximal F1 Score	BCC06post	0.429386252299404	droplet
SCEVAN (CNV)	0.40193928503144	Maximal F1 Score	BCC06post	0.40193928503144	droplet
SCEVAN (Expr)	0.397471051137413	Maximal F1 Score	BCC06post	0.397471051137413	droplet
Numbat (Expr)	0.411909957033527	Maximal F1 Score	BCC06post	0.411909957033527	droplet
Numbat (CNV)	0.359383701867553	Maximal F1 Score	BCC06post	0.359383701867553	droplet
CONICSmat	0.42532188361137	Maximal F1 Score	BCC06post	0.42532188361137	droplet
InferCNV (CNV)	0.352807714123653	Sensitivity (gain)	BCC06post	0.352807714123653	droplet
InferCNV (Expr)	0.466817923993193	Sensitivity (gain)	BCC06post	0.466817923993193	droplet
CaSpER	0.345433919455474	Sensitivity (gain)	BCC06post	0.345433919455474	droplet
copyKat	0.355643788996029	Sensitivity (gain)	BCC06post	0.355643788996029	droplet
SCEVAN (CNV)	0.36528644356211	Sensitivity (gain)	BCC06post	0.36528644356211	droplet
SCEVAN (Expr)	0.371525808281339	Sensitivity (gain)	BCC06post	0.371525808281339	droplet
Numbat (Expr)	0.304027226318775	Sensitivity (gain)	BCC06post	0.304027226318775	droplet
Numbat (CNV)	0.231423709585933	Sensitivity (gain)	BCC06post	0.231423709585933	droplet
CONICSmat	0.355076574021554	Sensitivity (gain)	BCC06post	0.355076574021554	droplet
InferCNV (CNV)	0.469433962264151	Precision (gain)	BCC06post	0.469433962264151	droplet
InferCNV (Expr)	0.426424870466321	Precision (gain)	BCC06post	0.426424870466321	droplet
CaSpER	0.483717235901509	Precision (gain)	BCC06post	0.483717235901509	droplet
copyKat	0.5016	Precision (gain)	BCC06post	0.5016	droplet
SCEVAN (CNV)	0.476683937823834	Precision (gain)	BCC06post	0.476683937823834	droplet
SCEVAN (Expr)	0.443166441136671	Precision (gain)	BCC06post	0.443166441136671	droplet
Numbat (Expr)	0.50281425891182	Precision (gain)	BCC06post	0.50281425891182	droplet
Numbat (CNV)	0.636505460218409	Precision (gain)	BCC06post	0.636505460218409	droplet
CONICSmat	0.493301812450749	Precision (gain)	BCC06post	0.493301812450749	droplet
InferCNV (CNV)	0.0665967488201363	Sensitivity (loss)	BCC06post	0.0665967488201363	droplet
InferCNV (Expr)	0.326166754063975	Sensitivity (loss)	BCC06post	0.326166754063975	droplet
CaSpER	0.295752490823283	Sensitivity (loss)	BCC06post	0.295752490823283	droplet
copyKat	0.391714735186156	Sensitivity (loss)	BCC06post	0.391714735186156	droplet
SCEVAN (CNV)	0.142108023072889	Sensitivity (loss)	BCC06post	0.142108023072889	droplet
SCEVAN (Expr)	0.142108023072889	Sensitivity (loss)	BCC06post	0.142108023072889	droplet
Numbat (Expr)	0.366019926586261	Sensitivity (loss)	BCC06post	0.366019926586261	droplet
Numbat (CNV)	0.0450970110120608	Sensitivity (loss)	BCC06post	0.0450970110120608	droplet
CONICSmat	0.307288935500787	Sensitivity (loss)	BCC06post	0.307288935500787	droplet
InferCNV (CNV)	0.456834532374101	Precision (loss)	BCC06post	0.456834532374101	droplet
InferCNV (Expr)	0.321280991735537	Precision (loss)	BCC06post	0.321280991735537	droplet
CaSpER	0.357641090678503	Precision (loss)	BCC06post	0.357641090678503	droplet
copyKat	0.314791403286979	Precision (loss)	BCC06post	0.314791403286979	droplet
SCEVAN (CNV)	0.321852731591449	Precision (loss)	BCC06post	0.321852731591449	droplet
SCEVAN (Expr)	0.321852731591449	Precision (loss)	BCC06post	0.321852731591449	droplet
Numbat (Expr)	0.31216457960644	Precision (loss)	BCC06post	0.31216457960644	droplet
Numbat (CNV)	0.661538461538462	Precision (loss)	BCC06post	0.661538461538462	droplet
CONICSmat	0.323042998897464	Precision (loss)	BCC06post	0.323042998897464	droplet
InferCNV (CNV)	0.443	Correlation	iAMP21	0.443	droplet
InferCNV (Expr)	0.489	Correlation	iAMP21	0.489	droplet
CaSpER	0.355	Correlation	iAMP21	0.355	droplet
copyKat	0.46	Correlation	iAMP21	0.46	droplet
SCEVAN (CNV)	0.459	Correlation	iAMP21	0.459	droplet
SCEVAN (Expr)	0.462	Correlation	iAMP21	0.462	droplet
Numbat (Expr)	0.449	Correlation	iAMP21	0.449	droplet
Numbat (CNV)	0.459	Correlation	iAMP21	0.459	droplet
CONICSmat	0.112	Correlation	iAMP21	0.112	droplet
InferCNV (CNV)	0.879117063167068	AUC (gain)	iAMP21	0.758234126334136	droplet
InferCNV (Expr)	0.857892413888385	AUC (gain)	iAMP21	0.71578482777677	droplet
CaSpER	0.794813648484694	AUC (gain)	iAMP21	0.589627296969388	droplet
copyKat	0.862807992390241	AUC (gain)	iAMP21	0.725615984780482	droplet
SCEVAN (CNV)	0.615118884601021	AUC (gain)	iAMP21	0.230237769202042	droplet
SCEVAN (Expr)	0.619066119005514	AUC (gain)	iAMP21	0.238132238011028	droplet
Numbat (Expr)	0.855901225626062	AUC (gain)	iAMP21	0.711802451252124	droplet
Numbat (CNV)	0.911822762206377	AUC (gain)	iAMP21	0.823645524412754	droplet
CONICSmat	0.889703626845482	AUC (gain)	iAMP21	0.779407253690964	droplet
InferCNV (CNV)	0.78014601351397	AUC (loss)	iAMP21	0.56029202702794	droplet
InferCNV (Expr)	0.786719257640629	AUC (loss)	iAMP21	0.573438515281258	droplet
CaSpER	0.717537424679279	AUC (loss)	iAMP21	0.435074849358558	droplet
copyKat	0.769406788772674	AUC (loss)	iAMP21	0.538813577545348	droplet
SCEVAN (CNV)	0.766695736227754	AUC (loss)	iAMP21	0.533391472455508	droplet
SCEVAN (Expr)	0.765932270692844	AUC (loss)	iAMP21	0.531864541385688	droplet
Numbat (Expr)	0.760495622165653	AUC (loss)	iAMP21	0.520991244331306	droplet
Numbat (CNV)	0.530895844576363	AUC (loss)	iAMP21	0.0617916891527259	droplet
CONICSmat	0.583092241231995	AUC (loss)	iAMP21	0.16618448246399	droplet
InferCNV (CNV)	0.817962626653094	Partial AUC (gain)	iAMP21	0.817962626653094	droplet
InferCNV (Expr)	0.833029959550824	Partial AUC (gain)	iAMP21	0.833029959550824	droplet
CaSpER	0.74639912394864	Partial AUC (gain)	iAMP21	0.74639912394864	droplet
copyKat	0.818865302636195	Partial AUC (gain)	iAMP21	0.818865302636195	droplet
SCEVAN (CNV)	0.332589789605914	Partial AUC (gain)	iAMP21	0.332589789605914	droplet
SCEVAN (Expr)	0.617216094852752	Partial AUC (gain)	iAMP21	0.617216094852752	droplet
Numbat (Expr)	0.836916141967018	Partial AUC (gain)	iAMP21	0.836916141967018	droplet
Numbat (CNV)	0.830406808755987	Partial AUC (gain)	iAMP21	0.830406808755987	droplet
CONICSmat	0.840991883361517	Partial AUC (gain)	iAMP21	0.840991883361517	droplet
InferCNV (CNV)	0.509680475487296	Partial AUC (loss)	iAMP21	0.509680475487296	droplet
InferCNV (Expr)	0.647986162438768	Partial AUC (loss)	iAMP21	0.647986162438768	droplet
CaSpER	0.605441933508443	Partial AUC (loss)	iAMP21	0.605441933508443	droplet
copyKat	0.719002026731877	Partial AUC (loss)	iAMP21	0.719002026731877	droplet
SCEVAN (CNV)	0.440687447507281	Partial AUC (loss)	iAMP21	0.440687447507281	droplet
SCEVAN (Expr)	0.44035450667362	Partial AUC (loss)	iAMP21	0.44035450667362	droplet
Numbat (Expr)	0.667645383731192	Partial AUC (loss)	iAMP21	0.667645383731192	droplet
Numbat (CNV)	0	Partial AUC (loss)	iAMP21	0	droplet
CONICSmat	0.458367592650786	Partial AUC (loss)	iAMP21	0.458367592650786	droplet
InferCNV (CNV)	0.696819417528014	Maximal F1 Score	iAMP21	0.696819417528014	droplet
InferCNV (Expr)	0.657329126540693	Maximal F1 Score	iAMP21	0.657329126540693	droplet
CaSpER	0.54642019547778	Maximal F1 Score	iAMP21	0.54642019547778	droplet
copyKat	0.620597620722834	Maximal F1 Score	iAMP21	0.620597620722834	droplet
SCEVAN (CNV)	0.582250084371315	Maximal F1 Score	iAMP21	0.582250084371315	droplet
SCEVAN (Expr)	0.583784762425482	Maximal F1 Score	iAMP21	0.583784762425482	droplet
Numbat (Expr)	0.649822532845949	Maximal F1 Score	iAMP21	0.649822532845949	droplet
Numbat (CNV)	0.573181166600062	Maximal F1 Score	iAMP21	0.573181166600062	droplet
CONICSmat	0.668406660675835	Maximal F1 Score	iAMP21	0.668406660675835	droplet
InferCNV (CNV)	0.834928229665072	Sensitivity (gain)	iAMP21	0.834928229665072	droplet
InferCNV (Expr)	0.662679425837321	Sensitivity (gain)	iAMP21	0.662679425837321	droplet
CaSpER	0.34688995215311	Sensitivity (gain)	iAMP21	0.34688995215311	droplet
copyKat	0.751196172248804	Sensitivity (gain)	iAMP21	0.751196172248804	droplet
SCEVAN (CNV)	0.30622009569378	Sensitivity (gain)	iAMP21	0.30622009569378	droplet
SCEVAN (Expr)	0.272727272727273	Sensitivity (gain)	iAMP21	0.272727272727273	droplet
Numbat (Expr)	0.593301435406699	Sensitivity (gain)	iAMP21	0.593301435406699	droplet
Numbat (CNV)	0.834928229665072	Sensitivity (gain)	iAMP21	0.834928229665072	droplet
CONICSmat	0.834928229665072	Sensitivity (gain)	iAMP21	0.834928229665072	droplet
InferCNV (CNV)	0.613356766256591	Precision (gain)	iAMP21	0.613356766256591	droplet
InferCNV (Expr)	0.55959595959596	Precision (gain)	iAMP21	0.55959595959596	droplet
CaSpER	0.601659751037344	Precision (gain)	iAMP21	0.601659751037344	droplet
copyKat	0.420348058902276	Precision (gain)	iAMP21	0.420348058902276	droplet
SCEVAN (CNV)	0.468864468864469	Precision (gain)	iAMP21	0.468864468864469	droplet
SCEVAN (Expr)	0.575757575757576	Precision (gain)	iAMP21	0.575757575757576	droplet
Numbat (Expr)	0.784810126582278	Precision (gain)	iAMP21	0.784810126582278	droplet
Numbat (CNV)	0.768722466960352	Precision (gain)	iAMP21	0.768722466960352	droplet
CONICSmat	0.838942307692308	Precision (gain)	iAMP21	0.838942307692308	droplet
InferCNV (CNV)	0.527430221366699	Sensitivity (loss)	iAMP21	0.527430221366699	droplet
InferCNV (Expr)	0.541867179980751	Sensitivity (loss)	iAMP21	0.541867179980751	droplet
CaSpER	0.432146294513956	Sensitivity (loss)	iAMP21	0.432146294513956	droplet
copyKat	0.543792107795958	Sensitivity (loss)	iAMP21	0.543792107795958	droplet
SCEVAN (CNV)	0.451395572666025	Sensitivity (loss)	iAMP21	0.451395572666025	droplet
SCEVAN (Expr)	0.451395572666025	Sensitivity (loss)	iAMP21	0.451395572666025	droplet
Numbat (Expr)	0.356111645813282	Sensitivity (loss)	iAMP21	0.356111645813282	droplet
Numbat (CNV)	0	Sensitivity (loss)	iAMP21	0	droplet
CONICSmat	0.267564966313763	Sensitivity (loss)	iAMP21	0.267564966313763	droplet
InferCNV (CNV)	0.452145214521452	Precision (loss)	iAMP21	0.452145214521452	droplet
InferCNV (Expr)	0.427162367223065	Precision (loss)	iAMP21	0.427162367223065	droplet
CaSpER	0.290051679586563	Precision (loss)	iAMP21	0.290051679586563	droplet
copyKat	0.394002789400279	Precision (loss)	iAMP21	0.394002789400279	droplet
SCEVAN (CNV)	0.506479481641469	Precision (loss)	iAMP21	0.506479481641469	droplet
SCEVAN (Expr)	0.508676789587852	Precision (loss)	iAMP21	0.508676789587852	droplet
Numbat (Expr)	0.395299145299145	Precision (loss)	iAMP21	0.395299145299145	droplet
Numbat (CNV)	NA	Precision (loss)	iAMP21	NA	droplet
CONICSmat	0.291710388247639	Precision (loss)	iAMP21	0.291710388247639	droplet
InferCNV (CNV)	0.555	Correlation	mouse	0.555	droplet_mouse
InferCNV (Expr)	0.596	Correlation	mouse	0.596	droplet_mouse
copyKat	0.608	Correlation	mouse	0.608	droplet_mouse
SCEVAN (CNV)	0.685	Correlation	mouse	0.685	droplet_mouse
SCEVAN (Expr)	0.67	Correlation	mouse	0.67	droplet_mouse
CONICSmat	0.601	Correlation	mouse	0.601	droplet_mouse
InferCNV (CNV)	0.972366966756158	AUC (gain)	mouse	0.944733933512316	droplet_mouse
InferCNV (Expr)	0.982140723426022	AUC (gain)	mouse	0.964281446852044	droplet_mouse
copyKat	0.981771523735199	AUC (gain)	mouse	0.963543047470398	droplet_mouse
SCEVAN (CNV)	0.818787363382112	AUC (gain)	mouse	0.637574726764224	droplet_mouse
SCEVAN (Expr)	0.817011844262142	AUC (gain)	mouse	0.634023688524284	droplet_mouse
CONICSmat	0.956862913494319	AUC (gain)	mouse	0.913725826988638	droplet_mouse
InferCNV (CNV)	0.893675264182425	AUC (loss)	mouse	0.78735052836485	droplet_mouse
InferCNV (Expr)	0.906719271412681	AUC (loss)	mouse	0.813438542825362	droplet_mouse
copyKat	0.922439863737486	AUC (loss)	mouse	0.844879727474972	droplet_mouse
SCEVAN (CNV)	0.915591977196885	AUC (loss)	mouse	0.83118395439377	droplet_mouse
SCEVAN (Expr)	0.915591977196885	AUC (loss)	mouse	0.83118395439377	droplet_mouse
CONICSmat	0.896994924916574	AUC (loss)	mouse	0.793989849833148	droplet_mouse
InferCNV (CNV)	0.96885373531136	Partial AUC (gain)	mouse	0.96885373531136	droplet_mouse
InferCNV (Expr)	0.982140723426024	Partial AUC (gain)	mouse	0.982140723426024	droplet_mouse
copyKat	0.977680921851021	Partial AUC (gain)	mouse	0.977680921851021	droplet_mouse
SCEVAN (CNV)	0.652489274072193	Partial AUC (gain)	mouse	0.652489274072193	droplet_mouse
SCEVAN (Expr)	0.650713754952223	Partial AUC (gain)	mouse	0.650713754952223	droplet_mouse
CONICSmat	0.938650306748466	Partial AUC (gain)	mouse	0.938650306748466	droplet_mouse
InferCNV (CNV)	0.792399541156841	Partial AUC (loss)	mouse	0.792399541156841	droplet_mouse
InferCNV (Expr)	0.893649193548387	Partial AUC (loss)	mouse	0.893649193548387	droplet_mouse
copyKat	0.897220870411568	Partial AUC (loss)	mouse	0.897220870411568	droplet_mouse
SCEVAN (CNV)	0.812482619577308	Partial AUC (loss)	mouse	0.812482619577308	droplet_mouse
SCEVAN (Expr)	0.915591977196885	Partial AUC (loss)	mouse	0.915591977196885	droplet_mouse
CONICSmat	0.848998887652948	Partial AUC (loss)	mouse	0.848998887652948	droplet_mouse
InferCNV (CNV)	0.660833594123762	Maximal F1 Score	mouse	0.660833594123762	droplet_mouse
InferCNV (Expr)	0.636865303471127	Maximal F1 Score	mouse	0.636865303471127	droplet_mouse
copyKat	0.785325313704575	Maximal F1 Score	mouse	0.785325313704575	droplet_mouse
SCEVAN (CNV)	0.874232471470301	Maximal F1 Score	mouse	0.874232471470301	droplet_mouse
SCEVAN (Expr)	0.860493190262493	Maximal F1 Score	mouse	0.860493190262493	droplet_mouse
CONICSmat	0.702303881436698	Maximal F1 Score	mouse	0.702303881436698	droplet_mouse
InferCNV (CNV)	0.920245398773006	Sensitivity (gain)	mouse	0.920245398773006	droplet_mouse
InferCNV (Expr)	0.874233128834356	Sensitivity (gain)	mouse	0.874233128834356	droplet_mouse
copyKat	0.877300613496933	Sensitivity (gain)	mouse	0.877300613496933	droplet_mouse
SCEVAN (CNV)	0.650306748466258	Sensitivity (gain)	mouse	0.650306748466258	droplet_mouse
SCEVAN (Expr)	0.628834355828221	Sensitivity (gain)	mouse	0.628834355828221	droplet_mouse
CONICSmat	0.938650306748466	Sensitivity (gain)	mouse	0.938650306748466	droplet_mouse
InferCNV (CNV)	0.779220779220779	Precision (gain)	mouse	0.779220779220779	droplet_mouse
InferCNV (Expr)	0.736434108527132	Precision (gain)	mouse	0.736434108527132	droplet_mouse
copyKat	0.885448916408669	Precision (gain)	mouse	0.885448916408669	droplet_mouse
SCEVAN (CNV)	0.959276018099548	Precision (gain)	mouse	0.959276018099548	droplet_mouse
SCEVAN (Expr)	0.891304347826087	Precision (gain)	mouse	0.891304347826087	droplet_mouse
CONICSmat	1	Precision (gain)	mouse	1	droplet_mouse
InferCNV (CNV)	0.75	Sensitivity (loss)	mouse	0.75	droplet_mouse
InferCNV (Expr)	0.6875	Sensitivity (loss)	mouse	0.6875	droplet_mouse
copyKat	0.8125	Sensitivity (loss)	mouse	0.8125	droplet_mouse
SCEVAN (CNV)	0.8125	Sensitivity (loss)	mouse	0.8125	droplet_mouse
SCEVAN (Expr)	0.8125	Sensitivity (loss)	mouse	0.8125	droplet_mouse
CONICSmat	0.8125	Sensitivity (loss)	mouse	0.8125	droplet_mouse
InferCNV (CNV)	0.0983606557377049	Precision (loss)	mouse	0.0983606557377049	droplet_mouse
InferCNV (Expr)	0.0859375	Precision (loss)	mouse	0.0859375	droplet_mouse
copyKat	0.351351351351351	Precision (loss)	mouse	0.351351351351351	droplet_mouse
SCEVAN (CNV)	0.928571428571429	Precision (loss)	mouse	0.928571428571429	droplet_mouse
SCEVAN (Expr)	0.928571428571429	Precision (loss)	mouse	0.928571428571429	droplet_mouse
CONICSmat	0.0902777777777778	Precision (loss)	mouse	0.0902777777777778	droplet_mouse
InferCNV (CNV)	0.413	Correlation	HCT116	0.413	plate-based
InferCNV (Expr)	0.4	Correlation	HCT116	0.4	plate-based
CaSpER	0.126	Correlation	HCT116	0.126	plate-based
copyKat	0.361	Correlation	HCT116	0.361	plate-based
SCEVAN (CNV)	0.3	Correlation	HCT116	0.3	plate-based
SCEVAN (Expr)	0.327	Correlation	HCT116	0.327	plate-based
Numbat (Expr)	0.445	Correlation	HCT116	0.445	plate-based
CONICSmat	0.374	Correlation	HCT116	0.374	plate-based
InferCNV (CNV)	0.914990935742617	AUC (gain)	HCT116	0.829981871485234	plate-based
InferCNV (Expr)	0.899323545617796	AUC (gain)	HCT116	0.798647091235592	plate-based
CaSpER	0.693979629606261	AUC (gain)	HCT116	0.387959259212522	plate-based
copyKat	0.880475147951393	AUC (gain)	HCT116	0.760950295902786	plate-based
SCEVAN (CNV)	0.810984786348513	AUC (gain)	HCT116	0.621969572697026	plate-based
SCEVAN (Expr)	0.825832818079723	AUC (gain)	HCT116	0.651665636159446	plate-based
Numbat (Expr)	0.952930951810115	AUC (gain)	HCT116	0.90586190362023	plate-based
CONICSmat	0.97180364000387	AUC (gain)	HCT116	0.94360728000774	plate-based
InferCNV (CNV)	0.614763116399083	AUC (loss)	HCT116	0.229526232798166	plate-based
InferCNV (Expr)	0.658747849770642	AUC (loss)	HCT116	0.317495699541284	plate-based
CaSpER	0.580268061926606	AUC (loss)	HCT116	0.160536123853212	plate-based
copyKat	0.686532396788991	AUC (loss)	HCT116	0.373064793577982	plate-based
SCEVAN (CNV)	0.661032468463303	AUC (loss)	HCT116	0.322064936926606	plate-based
SCEVAN (Expr)	0.696530963302752	AUC (loss)	HCT116	0.393061926605504	plate-based
Numbat (Expr)	0.583321387614679	AUC (loss)	HCT116	0.166642775229358	plate-based
CONICSmat	0.548801247133027	AUC (loss)	HCT116	0.0976024942660541	plate-based
InferCNV (CNV)	0.879573559287814	Partial AUC (gain)	HCT116	0.879573559287814	plate-based
InferCNV (Expr)	0.88992784346385	Partial AUC (gain)	HCT116	0.88992784346385	plate-based
CaSpER	0.513250535232832	Partial AUC (gain)	HCT116	0.513250535232832	plate-based
copyKat	0.869055655802176	Partial AUC (gain)	HCT116	0.869055655802176	plate-based
SCEVAN (CNV)	0.716386431795144	Partial AUC (gain)	HCT116	0.716386431795144	plate-based
SCEVAN (Expr)	0.732544995310141	Partial AUC (gain)	HCT116	0.732544995310141	plate-based
Numbat (Expr)	0.951875417986347	Partial AUC (gain)	HCT116	0.951875417986347	plate-based
CONICSmat	0.97180364000387	Partial AUC (gain)	HCT116	0.97180364000387	plate-based
InferCNV (CNV)	0.486811926605505	Partial AUC (loss)	HCT116	0.486811926605505	plate-based
InferCNV (Expr)	0.583360808486239	Partial AUC (loss)	HCT116	0.583360808486239	plate-based
CaSpER	0.498600559059633	Partial AUC (loss)	HCT116	0.498600559059633	plate-based
copyKat	0.596867832568807	Partial AUC (loss)	HCT116	0.596867832568807	plate-based
SCEVAN (CNV)	0.569416571100917	Partial AUC (loss)	HCT116	0.569416571100917	plate-based
SCEVAN (Expr)	0.607647649082569	Partial AUC (loss)	HCT116	0.607647649082569	plate-based
Numbat (Expr)	0.554250286697248	Partial AUC (loss)	HCT116	0.554250286697248	plate-based
CONICSmat	0.478852494266055	Partial AUC (loss)	HCT116	0.478852494266055	plate-based
InferCNV (CNV)	0.491546926023202	Maximal F1 Score	HCT116	0.491546926023202	plate-based
InferCNV (Expr)	0.588478195777439	Maximal F1 Score	HCT116	0.588478195777439	plate-based
CaSpER	0.411264211675734	Maximal F1 Score	HCT116	0.411264211675734	plate-based
copyKat	0.532211876892498	Maximal F1 Score	HCT116	0.532211876892498	plate-based
SCEVAN (CNV)	0.415698996910109	Maximal F1 Score	HCT116	0.415698996910109	plate-based
SCEVAN (Expr)	0.551397197124453	Maximal F1 Score	HCT116	0.551397197124453	plate-based
Numbat (Expr)	0.535523446811612	Maximal F1 Score	HCT116	0.535523446811612	plate-based
CONICSmat	0.57278469836566	Maximal F1 Score	HCT116	0.57278469836566	plate-based
InferCNV (CNV)	0.5	Sensitivity (gain)	HCT116	0.5	plate-based
InferCNV (Expr)	0.671821305841924	Sensitivity (gain)	HCT116	0.671821305841924	plate-based
CaSpER	0.417525773195876	Sensitivity (gain)	HCT116	0.417525773195876	plate-based
copyKat	0.580756013745705	Sensitivity (gain)	HCT116	0.580756013745705	plate-based
SCEVAN (CNV)	0.52233676975945	Sensitivity (gain)	HCT116	0.52233676975945	plate-based
SCEVAN (Expr)	0.384879725085911	Sensitivity (gain)	HCT116	0.384879725085911	plate-based
Numbat (Expr)	0.761168384879725	Sensitivity (gain)	HCT116	0.761168384879725	plate-based
CONICSmat	0.70446735395189	Sensitivity (gain)	HCT116	0.70446735395189	plate-based
InferCNV (CNV)	0.464114832535885	Precision (gain)	HCT116	0.464114832535885	plate-based
InferCNV (Expr)	0.36036866359447	Precision (gain)	HCT116	0.36036866359447	plate-based
CaSpER	0.232313575525813	Precision (gain)	HCT116	0.232313575525813	plate-based
copyKat	0.390300230946882	Precision (gain)	HCT116	0.390300230946882	plate-based
SCEVAN (CNV)	0.239747634069401	Precision (gain)	HCT116	0.239747634069401	plate-based
SCEVAN (Expr)	0.43921568627451	Precision (gain)	HCT116	0.43921568627451	plate-based
Numbat (Expr)	0.540243902439024	Precision (gain)	HCT116	0.540243902439024	plate-based
CONICSmat	0.742753623188406	Precision (gain)	HCT116	0.742753623188406	plate-based
InferCNV (CNV)	0.5	Sensitivity (loss)	HCT116	0.5	plate-based
InferCNV (Expr)	0.34375	Sensitivity (loss)	HCT116	0.34375	plate-based
CaSpER	0.375	Sensitivity (loss)	HCT116	0.375	plate-based
copyKat	0.5	Sensitivity (loss)	HCT116	0.5	plate-based
SCEVAN (CNV)	0	Sensitivity (loss)	HCT116	0	plate-based
SCEVAN (Expr)	0.5	Sensitivity (loss)	HCT116	0.5	plate-based
Numbat (Expr)	0.15625	Sensitivity (loss)	HCT116	0.15625	plate-based
CONICSmat	0.5	Sensitivity (loss)	HCT116	0.5	plate-based
InferCNV (CNV)	0.0336134453781513	Precision (loss)	HCT116	0.0336134453781513	plate-based
InferCNV (Expr)	0.366666666666667	Precision (loss)	HCT116	0.366666666666667	plate-based
CaSpER	0.0224299065420561	Precision (loss)	HCT116	0.0224299065420561	plate-based
copyKat	0.115107913669065	Precision (loss)	HCT116	0.115107913669065	plate-based
SCEVAN (CNV)	NA	Precision (loss)	HCT116	NA	plate-based
SCEVAN (Expr)	0.20253164556962	Precision (loss)	HCT116	0.20253164556962	plate-based
Numbat (Expr)	0.0154320987654321	Precision (loss)	HCT116	0.0154320987654321	plate-based
CONICSmat	0.0274914089347079	Precision (loss)	HCT116	0.0274914089347079	plate-based
InferCNV (CNV)	0.498	Correlation	A375	0.498	plate-based
InferCNV (Expr)	0.519	Correlation	A375	0.519	plate-based
copyKat	0.465	Correlation	A375	0.465	plate-based
SCEVAN (CNV)	0.382	Correlation	A375	0.382	plate-based
SCEVAN (Expr)	0.396	Correlation	A375	0.396	plate-based
Numbat (Expr)	0.477	Correlation	A375	0.477	plate-based
Numbat (CNV)	0.264	Correlation	A375	0.264	plate-based
CONICSmat	0.402	Correlation	A375	0.402	plate-based
InferCNV (CNV)	0.774416113563508	AUC (gain)	A375	0.548832227127016	plate-based
InferCNV (Expr)	0.809805126224807	AUC (gain)	A375	0.619610252449614	plate-based
copyKat	0.781604702700022	AUC (gain)	A375	0.563209405400044	plate-based
SCEVAN (CNV)	0.692893216835433	AUC (gain)	A375	0.385786433670866	plate-based
SCEVAN (Expr)	0.699927589912343	AUC (gain)	A375	0.399855179824686	plate-based
Numbat (Expr)	0.793504419569481	AUC (gain)	A375	0.587008839138962	plate-based
Numbat (CNV)	0.616755480363893	AUC (gain)	A375	0.233510960727786	plate-based
CONICSmat	0.779093309152993	AUC (gain)	A375	0.558186618305986	plate-based
InferCNV (CNV)	0.843329691444072	AUC (loss)	A375	0.686659382888144	plate-based
InferCNV (Expr)	0.832760991598538	AUC (loss)	A375	0.665521983197076	plate-based
copyKat	0.770398033379799	AUC (loss)	A375	0.540796066759598	plate-based
SCEVAN (CNV)	0.706141920657047	AUC (loss)	A375	0.412283841314094	plate-based
SCEVAN (Expr)	0.717066646573485	AUC (loss)	A375	0.43413329314697	plate-based
Numbat (Expr)	0.657274987755717	AUC (loss)	A375	0.314549975511434	plate-based
Numbat (CNV)	0.514773198206683	AUC (loss)	A375	0.029546396413366	plate-based
CONICSmat	0.532171382285348	AUC (loss)	A375	0.064342764570696	plate-based
InferCNV (CNV)	0.425321391800629	Partial AUC (gain)	A375	0.425321391800629	plate-based
InferCNV (Expr)	0.685882264314063	Partial AUC (gain)	A375	0.685882264314063	plate-based
copyKat	0.657108544316578	Partial AUC (gain)	A375	0.657108544316578	plate-based
SCEVAN (CNV)	0.315254693009075	Partial AUC (gain)	A375	0.315254693009075	plate-based
SCEVAN (Expr)	0.674227771725931	Partial AUC (gain)	A375	0.674227771725931	plate-based
Numbat (Expr)	0.625750126277365	Partial AUC (gain)	A375	0.625750126277365	plate-based
Numbat (CNV)	0.291063149378701	Partial AUC (gain)	A375	0.291063149378701	plate-based
CONICSmat	0.616370424301169	Partial AUC (gain)	A375	0.616370424301169	plate-based
InferCNV (CNV)	0.684126700071582	Partial AUC (loss)	A375	0.684126700071582	plate-based
InferCNV (Expr)	0.731432957841992	Partial AUC (loss)	A375	0.731432957841992	plate-based
copyKat	0.725830727498776	Partial AUC (loss)	A375	0.725830727498776	plate-based
SCEVAN (CNV)	0.541668236446521	Partial AUC (loss)	A375	0.541668236446521	plate-based
SCEVAN (Expr)	0.55387296085597	Partial AUC (loss)	A375	0.55387296085597	plate-based
Numbat (Expr)	0.576434464830652	Partial AUC (loss)	A375	0.576434464830652	plate-based
Numbat (CNV)	0	Partial AUC (loss)	A375	0	plate-based
CONICSmat	0.509335794748145	Partial AUC (loss)	A375	0.509335794748145	plate-based
InferCNV (CNV)	0.425604323635575	Maximal F1 Score	A375	0.425604323635575	plate-based
InferCNV (Expr)	0.513624061621822	Maximal F1 Score	A375	0.513624061621822	plate-based
copyKat	0.497255825452068	Maximal F1 Score	A375	0.497255825452068	plate-based
SCEVAN (CNV)	0.347436731425384	Maximal F1 Score	A375	0.347436731425384	plate-based
SCEVAN (Expr)	0.385770531940412	Maximal F1 Score	A375	0.385770531940412	plate-based
Numbat (Expr)	0.458597353257972	Maximal F1 Score	A375	0.458597353257972	plate-based
Numbat (CNV)	0.328948047850379	Maximal F1 Score	A375	0.328948047850379	plate-based
CONICSmat	0.472394069239395	Maximal F1 Score	A375	0.472394069239395	plate-based
InferCNV (CNV)	0.430772433895482	Sensitivity (gain)	A375	0.430772433895482	plate-based
InferCNV (Expr)	0.739329585675619	Sensitivity (gain)	A375	0.739329585675619	plate-based
copyKat	0.652925255048928	Sensitivity (gain)	A375	0.652925255048928	plate-based
SCEVAN (CNV)	0.317093483239642	Sensitivity (gain)	A375	0.317093483239642	plate-based
SCEVAN (Expr)	0.876743701853009	Sensitivity (gain)	A375	0.876743701853009	plate-based
Numbat (Expr)	0.654382677493233	Sensitivity (gain)	A375	0.654382677493233	plate-based
Numbat (CNV)	0.301270039558609	Sensitivity (gain)	A375	0.301270039558609	plate-based
CONICSmat	0.668332292317302	Sensitivity (gain)	A375	0.668332292317302	plate-based
InferCNV (CNV)	0.934085778781038	Precision (gain)	A375	0.934085778781038	plate-based
InferCNV (Expr)	0.846887669926067	Precision (gain)	A375	0.846887669926067	plate-based
copyKat	0.884376762549351	Precision (gain)	A375	0.884376762549351	plate-based
SCEVAN (CNV)	0.983214977404777	Precision (gain)	A375	0.983214977404777	plate-based
SCEVAN (Expr)	0.725784212340572	Precision (gain)	A375	0.725784212340572	plate-based
Numbat (Expr)	0.880638834407397	Precision (gain)	A375	0.880638834407397	plate-based
Numbat (CNV)	0.904375	Precision (gain)	A375	0.904375	plate-based
CONICSmat	0.888950429243977	Precision (gain)	A375	0.888950429243977	plate-based
InferCNV (CNV)	0.473684210526316	Sensitivity (loss)	A375	0.473684210526316	plate-based
InferCNV (Expr)	0.25	Sensitivity (loss)	A375	0.25	plate-based
copyKat	0.368421052631579	Sensitivity (loss)	A375	0.368421052631579	plate-based
SCEVAN (CNV)	0	Sensitivity (loss)	A375	0	plate-based
SCEVAN (Expr)	0	Sensitivity (loss)	A375	0	plate-based
Numbat (Expr)	0	Sensitivity (loss)	A375	0	plate-based
Numbat (CNV)	0	Sensitivity (loss)	A375	0	plate-based
CONICSmat	0	Sensitivity (loss)	A375	0	plate-based
InferCNV (CNV)	0.0939947780678851	Precision (loss)	A375	0.0939947780678851	plate-based
InferCNV (Expr)	0.123376623376623	Precision (loss)	A375	0.123376623376623	plate-based
copyKat	0.0979020979020979	Precision (loss)	A375	0.0979020979020979	plate-based
SCEVAN (CNV)	NA	Precision (loss)	A375	NA	plate-based
SCEVAN (Expr)	0	Precision (loss)	A375	0	plate-based
Numbat (Expr)	NA	Precision (loss)	A375	NA	plate-based
Numbat (CNV)	NA	Precision (loss)	A375	NA	plate-based
CONICSmat	0	Precision (loss)	A375	0	plate-based
InferCNV (CNV)	0.871	Correlation	ALL1	0.871	plate-based
InferCNV (Expr)	0.756	Correlation	ALL1	0.756	plate-based
copyKat	0.72	Correlation	ALL1	0.72	plate-based
SCEVAN (CNV)	0.61	Correlation	ALL1	0.61	plate-based
SCEVAN (Expr)	0.578	Correlation	ALL1	0.578	plate-based
CONICSmat	0.583	Correlation	ALL1	0.583	plate-based
InferCNV (CNV)	0.990572361640219	AUC (gain)	ALL1	0.981144723280438	plate-based
InferCNV (Expr)	0.985324680001623	AUC (gain)	ALL1	0.970649360003246	plate-based
copyKat	0.978256657867157	AUC (gain)	ALL1	0.956513315734314	plate-based
SCEVAN (CNV)	0.85540150969853	AUC (gain)	ALL1	0.71080301939706	plate-based
SCEVAN (Expr)	0.858103928416275	AUC (gain)	ALL1	0.71620785683255	plate-based
CONICSmat	0.943585057640507	AUC (gain)	ALL1	0.887170115281014	plate-based
InferCNV (CNV)	0.988782143335822	AUC (loss)	ALL1	0.977564286671644	plate-based
InferCNV (Expr)	0.990996036532828	AUC (loss)	ALL1	0.981992073065656	plate-based
copyKat	0.987757768970073	AUC (loss)	ALL1	0.975515537940146	plate-based
SCEVAN (CNV)	0.969997558733988	AUC (loss)	ALL1	0.939995117467976	plate-based
SCEVAN (Expr)	0.973250186685048	AUC (loss)	ALL1	0.946500373370096	plate-based
CONICSmat	0.992417714975013	AUC (loss)	ALL1	0.984835429950026	plate-based
InferCNV (CNV)	0.986369840127311	Partial AUC (gain)	ALL1	0.986369840127311	plate-based
InferCNV (Expr)	0.985324680001623	Partial AUC (gain)	ALL1	0.985324680001623	plate-based
copyKat	0.977215942321657	Partial AUC (gain)	ALL1	0.977215942321657	plate-based
SCEVAN (CNV)	0.690240909921807	Partial AUC (gain)	ALL1	0.690240909921807	plate-based
SCEVAN (Expr)	0.693002589708723	Partial AUC (gain)	ALL1	0.693002589708723	plate-based
CONICSmat	0.943585057640507	Partial AUC (gain)	ALL1	0.943585057640507	plate-based
InferCNV (CNV)	0.981034713845329	Partial AUC (loss)	ALL1	0.981034713845329	plate-based
InferCNV (Expr)	0.990996036532828	Partial AUC (loss)	ALL1	0.990996036532828	plate-based
copyKat	0.987757768970073	Partial AUC (loss)	ALL1	0.987757768970073	plate-based
SCEVAN (CNV)	0.962919083998698	Partial AUC (loss)	ALL1	0.962919083998698	plate-based
SCEVAN (Expr)	0.973250186685048	Partial AUC (loss)	ALL1	0.973250186685048	plate-based
CONICSmat	0.992417714975013	Partial AUC (loss)	ALL1	0.992417714975013	plate-based
InferCNV (CNV)	0.872198300254648	Maximal F1 Score	ALL1	0.872198300254648	plate-based
InferCNV (Expr)	0.838849443368471	Maximal F1 Score	ALL1	0.838849443368471	plate-based
copyKat	0.878081959097558	Maximal F1 Score	ALL1	0.878081959097558	plate-based
SCEVAN (CNV)	0.782685004518492	Maximal F1 Score	ALL1	0.782685004518492	plate-based
SCEVAN (Expr)	0.808459595235628	Maximal F1 Score	ALL1	0.808459595235628	plate-based
CONICSmat	0.874852224244007	Maximal F1 Score	ALL1	0.874852224244007	plate-based
InferCNV (CNV)	0.992027334851936	Sensitivity (gain)	ALL1	0.992027334851936	plate-based
InferCNV (Expr)	0.93621867881549	Sensitivity (gain)	ALL1	0.93621867881549	plate-based
copyKat	0.845102505694761	Sensitivity (gain)	ALL1	0.845102505694761	plate-based
SCEVAN (CNV)	0.703872437357631	Sensitivity (gain)	ALL1	0.703872437357631	plate-based
SCEVAN (Expr)	0.701594533029613	Sensitivity (gain)	ALL1	0.701594533029613	plate-based
CONICSmat	0.864464692482916	Sensitivity (gain)	ALL1	0.864464692482916	plate-based
InferCNV (CNV)	0.915878023133544	Precision (gain)	ALL1	0.915878023133544	plate-based
InferCNV (Expr)	0.776937618147448	Precision (gain)	ALL1	0.776937618147448	plate-based
copyKat	0.899393939393939	Precision (gain)	ALL1	0.899393939393939	plate-based
SCEVAN (CNV)	0.716106604866744	Precision (gain)	ALL1	0.716106604866744	plate-based
SCEVAN (Expr)	0.749391727493917	Precision (gain)	ALL1	0.749391727493917	plate-based
CONICSmat	1	Precision (gain)	ALL1	1	plate-based
InferCNV (CNV)	0.958333333333333	Sensitivity (loss)	ALL1	0.958333333333333	plate-based
InferCNV (Expr)	0.888888888888889	Sensitivity (loss)	ALL1	0.888888888888889	plate-based
copyKat	0.986111111111111	Sensitivity (loss)	ALL1	0.986111111111111	plate-based
SCEVAN (CNV)	0.805555555555556	Sensitivity (loss)	ALL1	0.805555555555556	plate-based
SCEVAN (Expr)	0.777777777777778	Sensitivity (loss)	ALL1	0.777777777777778	plate-based
CONICSmat	1	Sensitivity (loss)	ALL1	1	plate-based
InferCNV (CNV)	0.526717557251908	Precision (loss)	ALL1	0.526717557251908	plate-based
InferCNV (Expr)	0.581818181818182	Precision (loss)	ALL1	0.581818181818182	plate-based
copyKat	0.657407407407407	Precision (loss)	ALL1	0.657407407407407	plate-based
SCEVAN (CNV)	0.610526315789474	Precision (loss)	ALL1	0.610526315789474	plate-based
SCEVAN (Expr)	0.727272727272727	Precision (loss)	ALL1	0.727272727272727	plate-based
CONICSmat	0.549618320610687	Precision (loss)	ALL1	0.549618320610687	plate-based
InferCNV (CNV)	0.806	Correlation	ALL2	0.806	plate-based
InferCNV (Expr)	0.632	Correlation	ALL2	0.632	plate-based
copyKat	0.592	Correlation	ALL2	0.592	plate-based
SCEVAN (CNV)	0.991	Correlation	ALL2	0.991	plate-based
SCEVAN (Expr)	0.555	Correlation	ALL2	0.555	plate-based
CONICSmat	0.172	Correlation	ALL2	0.172	plate-based
InferCNV (CNV)	0.938886384376854	AUC (gain)	ALL2	0.877772768753708	plate-based
InferCNV (Expr)	0.964682467006966	AUC (gain)	ALL2	0.929364934013932	plate-based
copyKat	0.97410960683857	AUC (gain)	ALL2	0.94821921367714	plate-based
SCEVAN (CNV)	1	AUC (gain)	ALL2	1	plate-based
SCEVAN (Expr)	0.948299044998255	AUC (gain)	ALL2	0.89659808999651	plate-based
CONICSmat	0.863636363636364	AUC (gain)	ALL2	0.727272727272728	plate-based
InferCNV (CNV)	0.820613844144536	AUC (loss)	ALL2	0.641227688289072	plate-based
InferCNV (Expr)	0.95132781889421	AUC (loss)	ALL2	0.90265563778842	plate-based
copyKat	0.814431867653461	AUC (loss)	ALL2	0.628863735306922	plate-based
SCEVAN (CNV)	0.53232477144101	AUC (loss)	ALL2	0.06464954288202	plate-based
SCEVAN (Expr)	0.961580322159338	AUC (loss)	ALL2	0.923160644318676	plate-based
CONICSmat	0.333043099695255	AUC (loss)	ALL2	0	plate-based
InferCNV (CNV)	0.88934244036522	Partial AUC (gain)	ALL2	0.88934244036522	plate-based
InferCNV (Expr)	0.964682467006967	Partial AUC (gain)	ALL2	0.964682467006967	plate-based
copyKat	0.97410960683857	Partial AUC (gain)	ALL2	0.97410960683857	plate-based
SCEVAN (CNV)	1	Partial AUC (gain)	ALL2	1	plate-based
SCEVAN (Expr)	0.948299044998255	Partial AUC (gain)	ALL2	0.948299044998255	plate-based
CONICSmat	0.863636363636364	Partial AUC (gain)	ALL2	0.863636363636364	plate-based
InferCNV (CNV)	0.599412276882891	Partial AUC (loss)	ALL2	0.599412276882891	plate-based
InferCNV (Expr)	0.95132781889421	Partial AUC (loss)	ALL2	0.95132781889421	plate-based
copyKat	0.814431867653461	Partial AUC (loss)	ALL2	0.814431867653461	plate-based
SCEVAN (CNV)	0	Partial AUC (loss)	ALL2	0	plate-based
SCEVAN (Expr)	0.961580322159338	Partial AUC (loss)	ALL2	0.961580322159338	plate-based
CONICSmat	0	Partial AUC (loss)	ALL2	0	plate-based
InferCNV (CNV)	0.71939122694864	Maximal F1 Score	ALL2	0.71939122694864	plate-based
InferCNV (Expr)	0.6197669479528	Maximal F1 Score	ALL2	0.6197669479528	plate-based
copyKat	0.577059920182191	Maximal F1 Score	ALL2	0.577059920182191	plate-based
SCEVAN (CNV)	0.66647284567973	Maximal F1 Score	ALL2	0.66647284567973	plate-based
SCEVAN (Expr)	0.556562610691645	Maximal F1 Score	ALL2	0.556562610691645	plate-based
CONICSmat	0.461941522440345	Maximal F1 Score	ALL2	0.461941522440345	plate-based
InferCNV (CNV)	0.740740740740741	Sensitivity (gain)	ALL2	0.740740740740741	plate-based
InferCNV (Expr)	0.636363636363636	Sensitivity (gain)	ALL2	0.636363636363636	plate-based
copyKat	0.912457912457912	Sensitivity (gain)	ALL2	0.912457912457912	plate-based
SCEVAN (CNV)	1	Sensitivity (gain)	ALL2	1	plate-based
SCEVAN (Expr)	0.646464646464647	Sensitivity (gain)	ALL2	0.646464646464647	plate-based
CONICSmat	1	Sensitivity (gain)	ALL2	1	plate-based
InferCNV (CNV)	0.912863070539419	Precision (gain)	ALL2	0.912863070539419	plate-based
InferCNV (Expr)	0.800847457627119	Precision (gain)	ALL2	0.800847457627119	plate-based
copyKat	0.640661938534279	Precision (gain)	ALL2	0.640661938534279	plate-based
SCEVAN (CNV)	1	Precision (gain)	ALL2	1	plate-based
SCEVAN (Expr)	0.678445229681979	Precision (gain)	ALL2	0.678445229681979	plate-based
CONICSmat	0.307772020725389	Precision (gain)	ALL2	0.307772020725389	plate-based
InferCNV (CNV)	0.6	Sensitivity (loss)	ALL2	0.6	plate-based
InferCNV (Expr)	0.6	Sensitivity (loss)	ALL2	0.6	plate-based
copyKat	0	Sensitivity (loss)	ALL2	0	plate-based
SCEVAN (CNV)	0	Sensitivity (loss)	ALL2	0	plate-based
SCEVAN (Expr)	1	Sensitivity (loss)	ALL2	1	plate-based
CONICSmat	0	Sensitivity (loss)	ALL2	0	plate-based
InferCNV (CNV)	0.25	Precision (loss)	ALL2	0.25	plate-based
InferCNV (Expr)	0.1	Precision (loss)	ALL2	0.1	plate-based
copyKat	NA	Precision (loss)	ALL2	NA	plate-based
SCEVAN (CNV)	NA	Precision (loss)	ALL2	NA	plate-based
SCEVAN (Expr)	0.0268817204301075	Precision (loss)	ALL2	0.0268817204301075	plate-based
CONICSmat	NA	Precision (loss)	ALL2	NA	plate-based
