# Supplementary material for: Benchmarking scRNA-seq copy number variation callers
Source: Nat Commun. 2025 Oct 2;16:8777. doi: 10.1038/s41467-025-62359-9 (PMC12491403; doi:10.1038/s41467-025-62359-9)
Supplement: Supplementary file 11 — Source Data [file 41467_2025_62359_MOESM11_ESM.zip › figure_source_data/suppfigure_16B_karyogram_Tcell_extRefMono.tsv]

chr	start	counted_pos	variable	value
chr1	1000000	1	InferCNV (CNV)	-0.685325314136542
chr1	1200000	2	InferCNV (CNV)	-0.685325314136542
chr1	1300000	3	InferCNV (CNV)	-0.685325314136542
chr1	1400000	4	InferCNV (CNV)	-0.685325314136542
chr1	1500000	5	InferCNV (CNV)	-0.685325314136542
chr1	1600000	6	InferCNV (CNV)	-0.685325314136542
chr1	1700000	7	InferCNV (CNV)	-0.685325314136542
chr1	1800000	8	InferCNV (CNV)	-0.685325314136542
chr1	2200000	9	InferCNV (CNV)	-0.685325314136542
chr1	2300000	10	InferCNV (CNV)	-0.685325314136542
chr1	2400000	11	InferCNV (CNV)	-0.685325314136542
chr1	2500000	12	InferCNV (CNV)	-0.685325314136542
chr1	5900000	13	InferCNV (CNV)	-0.685325314136542
chr1	6000000	14	InferCNV (CNV)	-0.685325314136542
chr1	6100000	15	InferCNV (CNV)	-0.685325314136542
chr1	6200000	16	InferCNV (CNV)	-0.685325314136542
chr1	6700000	17	InferCNV (CNV)	-0.685325314136542
chr1	6800000	18	InferCNV (CNV)	-0.685325314136542
chr1	6900000	19	InferCNV (CNV)	-0.685325314136542
chr1	7000000	20	InferCNV (CNV)	-0.685325314136542
chr1	7100000	21	InferCNV (CNV)	-0.685325314136542
chr1	7200000	22	InferCNV (CNV)	-0.685325314136542
chr1	7300000	23	InferCNV (CNV)	-0.685325314136542
chr1	7400000	24	InferCNV (CNV)	-0.685325314136542
chr1	7500000	25	InferCNV (CNV)	-0.685325314136542
chr1	7600000	26	InferCNV (CNV)	-0.685325314136542
chr1	7700000	27	InferCNV (CNV)	-0.685325314136542
chr1	7900000	28	InferCNV (CNV)	-0.685325314136542
chr1	8300000	29	InferCNV (CNV)	-0.685325314136542
chr1	8400000	30	InferCNV (CNV)	-0.685325314136542
chr1	8500000	31	InferCNV (CNV)	-0.685325314136542
chr1	8600000	32	InferCNV (CNV)	-0.685325314136542
chr1	8700000	33	InferCNV (CNV)	-0.685325314136542
chr1	8800000	34	InferCNV (CNV)	-0.685325314136542
chr1	9600000	35	InferCNV (CNV)	-0.685325314136542
chr1	9700000	36	InferCNV (CNV)	-0.685325314136542
chr1	9800000	37	InferCNV (CNV)	-0.685325314136542
chr1	9900000	38	InferCNV (CNV)	-0.685325314136542
chr1	10000000	39	InferCNV (CNV)	-0.685325314136542
chr1	10100000	40	InferCNV (CNV)	-0.685325314136542
chr1	10300000	41	InferCNV (CNV)	-0.685325314136542
chr1	10400000	42	InferCNV (CNV)	-0.685325314136542
chr1	10500000	43	InferCNV (CNV)	-0.685325314136542
chr1	10600000	44	InferCNV (CNV)	-0.685325314136542
chr1	11700000	45	InferCNV (CNV)	-0.685325314136542
chr1	12100000	46	InferCNV (CNV)	-0.685325314136542
chr1	12200000	47	InferCNV (CNV)	-0.685325314136542
chr1	12300000	48	InferCNV (CNV)	-0.685325314136542
chr1	12400000	49	InferCNV (CNV)	-0.685325314136542
chr1	12500000	50	InferCNV (CNV)	-0.685325314136542
chr1	12600000	51	InferCNV (CNV)	-0.685325314136542
chr1	13700000	52	InferCNV (CNV)	-0.685325314136542
chr1	13800000	53	InferCNV (CNV)	-0.685325314136542
chr1	15400000	54	InferCNV (CNV)	-0.685325314136542
chr1	15800000	55	InferCNV (CNV)	-0.685325314136542
chr1	15900000	56	InferCNV (CNV)	-0.685325314136542
chr1	17000000	57	InferCNV (CNV)	-0.685325314136542
chr1	19000000	58	InferCNV (CNV)	-0.685325314136542
chr1	19100000	59	InferCNV (CNV)	-0.685325314136542
chr1	19200000	60	InferCNV (CNV)	-0.685325314136542
chr1	19300000	61	InferCNV (CNV)	-0.685325314136542
chr1	19400000	62	InferCNV (CNV)	-0.685325314136542
chr1	20500000	63	InferCNV (CNV)	-0.685325314136542
chr1	20600000	64	InferCNV (CNV)	-0.685325314136542
chr1	20700000	65	InferCNV (CNV)	-0.685325314136542
chr1	20800000	66	InferCNV (CNV)	-0.685325314136542
chr1	20900000	67	InferCNV (CNV)	-0.685325314136542
chr1	21000000	68	InferCNV (CNV)	-0.685325314136542
chr1	21100000	69	InferCNV (CNV)	-0.685325314136542
chr1	21200000	70	InferCNV (CNV)	-0.685325314136542
chr1	21300000	71	InferCNV (CNV)	-0.685325314136542
chr1	21600000	72	InferCNV (CNV)	-0.685325314136542
chr1	21700000	73	InferCNV (CNV)	-0.685325314136542
chr1	22000000	74	InferCNV (CNV)	-0.685325314136542
chr1	23600000	75	InferCNV (CNV)	-0.685325314136542
chr1	23900000	76	InferCNV (CNV)	-0.685325314136542
chr1	24400000	77	InferCNV (CNV)	-0.685325314136542
chr1	24500000	78	InferCNV (CNV)	-0.685325314136542
chr1	24600000	79	InferCNV (CNV)	-0.685325314136542
chr1	24800000	80	InferCNV (CNV)	-0.685325314136542
chr1	24900000	81	InferCNV (CNV)	-0.685325314136542
chr1	25300000	82	InferCNV (CNV)	-0.685325314136542
chr1	25500000	83	InferCNV (CNV)	-0.685325314136542
chr1	25600000	84	InferCNV (CNV)	-0.685325314136542
chr1	25700000	85	InferCNV (CNV)	-0.685325314136542
chr1	26200000	86	InferCNV (CNV)	-0.685325314136542
chr1	26300000	87	InferCNV (CNV)	-0.685325314136542
chr1	26400000	88	InferCNV (CNV)	-0.685325314136542
chr1	26600000	89	InferCNV (CNV)	-0.685325314136542
chr1	26700000	90	InferCNV (CNV)	-0.685325314136542
chr1	27300000	91	InferCNV (CNV)	-0.685325314136542
chr1	27400000	92	InferCNV (CNV)	-0.685325314136542
chr1	27600000	93	InferCNV (CNV)	-0.685325314136542
chr1	27700000	94	InferCNV (CNV)	-0.685325314136542
chr1	27800000	95	InferCNV (CNV)	-0.685325314136542
chr1	27900000	96	InferCNV (CNV)	-0.685325314136542
chr1	28000000	97	InferCNV (CNV)	-0.685325314136542
chr1	28100000	98	InferCNV (CNV)	-0.685325314136542
chr1	28200000	99	InferCNV (CNV)	-0.685325314136542
chr1	28300000	100	InferCNV (CNV)	-0.685325314136542
chr1	28400000	101	InferCNV (CNV)	-0.685325314136542
chr1	28500000	102	InferCNV (CNV)	-0.685325314136542
chr1	28700000	103	InferCNV (CNV)	-0.685325314136542
chr1	28800000	104	InferCNV (CNV)	-0.685325314136542
chr1	28900000	105	InferCNV (CNV)	-0.685325314136542
chr1	29000000	106	InferCNV (CNV)	-0.685325314136542
chr1	29100000	107	InferCNV (CNV)	-0.685325314136542
chr1	30700000	108	InferCNV (CNV)	-0.685325314136542
chr1	30900000	109	InferCNV (CNV)	-0.685325314136542
chr1	31000000	110	InferCNV (CNV)	-0.685325314136542
chr1	31900000	111	InferCNV (CNV)	-0.685325314136542
chr1	32100000	112	InferCNV (CNV)	-0.685325314136542
chr1	32200000	113	InferCNV (CNV)	-0.685325314136542
chr1	32300000	114	InferCNV (CNV)	-0.685325314136542
chr1	32600000	115	InferCNV (CNV)	-0.685325314136542
chr1	32800000	116	InferCNV (CNV)	-0.685325314136542
chr1	33300000	117	InferCNV (CNV)	-0.685325314136542
chr1	35100000	118	InferCNV (CNV)	-0.685325314136542
chr1	35200000	119	InferCNV (CNV)	-0.685325314136542
chr1	35300000	120	InferCNV (CNV)	-0.685325314136542
chr1	35400000	121	InferCNV (CNV)	-0.685325314136542
chr1	35500000	122	InferCNV (CNV)	-0.685325314136542
chr1	35900000	123	InferCNV (CNV)	-0.685325314136542
chr1	36000000	124	InferCNV (CNV)	-0.685325314136542
chr1	36100000	125	InferCNV (CNV)	-0.685325314136542
chr1	36200000	126	InferCNV (CNV)	-0.685325314136542
chr1	36300000	127	InferCNV (CNV)	-0.685325314136542
chr1	36400000	128	InferCNV (CNV)	-0.685325314136542
chr1	39000000	129	InferCNV (CNV)	-0.685325314136542
chr1	39500000	130	InferCNV (CNV)	0
chr1	40000000	131	InferCNV (CNV)	0
chr1	40100000	132	InferCNV (CNV)	0
chr1	40200000	133	InferCNV (CNV)	0
chr1	40300000	134	InferCNV (CNV)	0
chr1	40400000	135	InferCNV (CNV)	0
chr1	40600000	136	InferCNV (CNV)	0
chr1	40700000	137	InferCNV (CNV)	0
chr1	41000000	138	InferCNV (CNV)	0
chr1	41100000	139	InferCNV (CNV)	0
chr1	41200000	140	InferCNV (CNV)	0
chr1	41500000	141	InferCNV (CNV)	0
chr1	41600000	142	InferCNV (CNV)	0
chr1	41700000	143	InferCNV (CNV)	0
chr1	41800000	144	InferCNV (CNV)	0
chr1	41900000	145	InferCNV (CNV)	0
chr1	42100000	146	InferCNV (CNV)	0
chr1	42200000	147	InferCNV (CNV)	0
chr1	42300000	148	InferCNV (CNV)	0
chr1	42400000	149	InferCNV (CNV)	0
chr1	42600000	150	InferCNV (CNV)	0
chr1	42700000	151	InferCNV (CNV)	0
chr1	43700000	152	InferCNV (CNV)	0
chr1	43800000	153	InferCNV (CNV)	0
chr1	43900000	154	InferCNV (CNV)	0
chr1	44700000	155	InferCNV (CNV)	0
chr1	44800000	156	InferCNV (CNV)	0
chr1	44900000	157	InferCNV (CNV)	0
chr1	45500000	158	InferCNV (CNV)	0
chr1	45600000	159	InferCNV (CNV)	0
chr1	46300000	160	InferCNV (CNV)	0
chr1	50400000	161	InferCNV (CNV)	0
chr1	50500000	162	InferCNV (CNV)	0
chr1	50600000	163	InferCNV (CNV)	0
chr1	50700000	164	InferCNV (CNV)	0
chr1	50800000	165	InferCNV (CNV)	0
chr1	50900000	166	InferCNV (CNV)	0
chr1	51300000	167	InferCNV (CNV)	0
chr1	51400000	168	InferCNV (CNV)	0
chr1	51500000	169	InferCNV (CNV)	0
chr1	51600000	170	InferCNV (CNV)	0
chr1	51700000	171	InferCNV (CNV)	0
chr1	52000000	172	InferCNV (CNV)	0
chr1	52800000	173	InferCNV (CNV)	0
chr1	52900000	174	InferCNV (CNV)	0.132194730645633
chr1	53000000	175	InferCNV (CNV)	0.264389461291264
chr1	53200000	176	InferCNV (CNV)	0.264389461291264
chr1	54000000	177	InferCNV (CNV)	0.264389461291264
chr1	54200000	178	InferCNV (CNV)	0.647058418423337
chr1	54300000	179	InferCNV (CNV)	0.647058418423337
chr1	54400000	180	InferCNV (CNV)	0.647058418423337
chr1	55000000	181	InferCNV (CNV)	0.647058418423337
chr1	55100000	182	InferCNV (CNV)	0.647058418423337
chr1	55200000	183	InferCNV (CNV)	0.647058418423337
chr1	58700000	184	InferCNV (CNV)	0.647058418423337
chr1	61600000	185	InferCNV (CNV)	0.647058418423337
chr1	61700000	186	InferCNV (CNV)	0.647058418423337
chr1	64800000	187	InferCNV (CNV)	1.02276975815301
chr1	64900000	188	InferCNV (CNV)	1.02276975815301
chr1	65700000	189	InferCNV (CNV)	1.02276975815301
chr1	65800000	190	InferCNV (CNV)	1.02276975815301
chr1	65900000	191	InferCNV (CNV)	1.02276975815301
chr1	66000000	192	InferCNV (CNV)	1.02276975815301
chr1	66100000	193	InferCNV (CNV)	1.02276975815301
chr1	66200000	194	InferCNV (CNV)	1.02276975815301
chr1	66300000	195	InferCNV (CNV)	1.02276975815301
chr1	66900000	196	InferCNV (CNV)	1.02276975815301
chr1	67400000	197	InferCNV (CNV)	1.02276975815301
chr1	70100000	198	InferCNV (CNV)	1.02276975815301
chr1	70200000	199	InferCNV (CNV)	1.02276975815301
chr1	70300000	200	InferCNV (CNV)	1.02276975815301
chr1	71000000	201	InferCNV (CNV)	1.02276975815301
chr1	76000000	202	InferCNV (CNV)	1.02276975815301
chr1	76100000	203	InferCNV (CNV)	1.02276975815301
chr1	76200000	204	InferCNV (CNV)	1.02276975815301
chr1	76300000	205	InferCNV (CNV)	1.02276975815301
chr1	76400000	206	InferCNV (CNV)	1.02276975815301
chr1	76500000	207	InferCNV (CNV)	1.02276975815301
chr1	76600000	208	InferCNV (CNV)	1.02276975815301
chr1	77000000	209	InferCNV (CNV)	1.02276975815301
chr1	77100000	210	InferCNV (CNV)	1.02276975815301
chr1	77200000	211	InferCNV (CNV)	1.02276975815301
chr1	77900000	212	InferCNV (CNV)	1.02276975815301
chr1	84000000	213	InferCNV (CNV)	1.02276975815301
chr1	84100000	214	InferCNV (CNV)	1.02276975815301
chr1	84200000	215	InferCNV (CNV)	1.02276975815301
chr1	84400000	216	InferCNV (CNV)	1.02276975815301
chr1	84500000	217	InferCNV (CNV)	1.02276975815301
chr1	85600000	218	InferCNV (CNV)	1.02276975815301
chr1	85700000	219	InferCNV (CNV)	1.02276975815301
chr1	86300000	220	InferCNV (CNV)	1.02276975815301
chr1	86700000	221	InferCNV (CNV)	1.02276975815301
chr1	86900000	222	InferCNV (CNV)	1.02276975815301
chr1	87000000	223	InferCNV (CNV)	1.02276975815301
chr1	87100000	224	InferCNV (CNV)	1.02276975815301
chr1	88800000	225	InferCNV (CNV)	1.02276975815301
chr1	89000000	226	InferCNV (CNV)	1.02276975815301
chr1	89100000	227	InferCNV (CNV)	1.02276975815301
chr1	89600000	228	InferCNV (CNV)	1.02276975815301
chr1	89700000	229	InferCNV (CNV)	1.02276975815301
chr1	89800000	230	InferCNV (CNV)	1.02276975815301
chr1	89900000	231	InferCNV (CNV)	1.02276975815301
chr1	90000000	232	InferCNV (CNV)	1.02276975815301
chr1	90900000	233	InferCNV (CNV)	1.02276975815301
chr1	91000000	234	InferCNV (CNV)	1.02276975815301
chr1	92200000	235	InferCNV (CNV)	1.02276975815301
chr1	92300000	236	InferCNV (CNV)	1.02276975815301
chr1	92400000	237	InferCNV (CNV)	1.02276975815301
chr1	92800000	238	InferCNV (CNV)	1.02276975815301
chr1	93000000	239	InferCNV (CNV)	1.02276975815301
chr1	93100000	240	InferCNV (CNV)	1.02276975815301
chr1	93200000	241	InferCNV (CNV)	1.02276975815301
chr1	96700000	242	InferCNV (CNV)	1.02276975815301
chr1	96800000	243	InferCNV (CNV)	1.02276975815301
chr1	97000000	244	InferCNV (CNV)	0
chr1	97100000	245	InferCNV (CNV)	0
chr1	97200000	246	InferCNV (CNV)	0
chr1	97300000	247	InferCNV (CNV)	0
chr1	97400000	248	InferCNV (CNV)	0
chr1	97500000	249	InferCNV (CNV)	0
chr1	97600000	250	InferCNV (CNV)	0
chr1	97700000	251	InferCNV (CNV)	0
chr1	97800000	252	InferCNV (CNV)	0
chr1	97900000	253	InferCNV (CNV)	0
chr1	100800000	254	InferCNV (CNV)	0
chr1	100900000	255	InferCNV (CNV)	0
chr1	103500000	256	InferCNV (CNV)	0
chr1	107500000	257	InferCNV (CNV)	0
chr1	107600000	258	InferCNV (CNV)	0
chr1	107700000	259	InferCNV (CNV)	0
chr1	107800000	260	InferCNV (CNV)	0
chr1	107900000	261	InferCNV (CNV)	0
chr1	108600000	262	InferCNV (CNV)	-0.594876287905326
chr1	108700000	263	InferCNV (CNV)	-0.594876287905326
chr1	110400000	264	InferCNV (CNV)	-1.86116265514239
chr1	110800000	265	InferCNV (CNV)	-1.86116265514239
chr1	111100000	266	InferCNV (CNV)	-1.86116265514239
chr1	111200000	267	InferCNV (CNV)	-1.86116265514239
chr1	111400000	268	InferCNV (CNV)	-1.86116265514239
chr1	111500000	269	InferCNV (CNV)	-1.86116265514239
chr1	111600000	270	InferCNV (CNV)	-1.86116265514239
chr1	111700000	271	InferCNV (CNV)	-1.86116265514239
chr1	112600000	272	InferCNV (CNV)	-1.86116265514239
chr1	113700000	273	InferCNV (CNV)	-1.86116265514239
chr1	113800000	274	InferCNV (CNV)	-1.86116265514239
chr1	113900000	275	InferCNV (CNV)	-1.86116265514239
chr1	114300000	276	InferCNV (CNV)	-1.86116265514239
chr1	114400000	277	InferCNV (CNV)	-1.86116265514239
chr1	114500000	278	InferCNV (CNV)	-1.86116265514239
chr1	114700000	279	InferCNV (CNV)	-1.86116265514239
chr1	116300000	280	InferCNV (CNV)	-1.86116265514239
chr1	116400000	281	InferCNV (CNV)	-1.86116265514239
chr1	116500000	282	InferCNV (CNV)	-1.86116265514239
chr1	116700000	283	InferCNV (CNV)	-1.86116265514239
chr1	117300000	284	InferCNV (CNV)	-1.86116265514239
chr1	117400000	285	InferCNV (CNV)	-1.86116265514239
chr1	117500000	286	InferCNV (CNV)	-1.86116265514239
chr1	145900000	287	InferCNV (CNV)	-1.86116265514239
chr1	150100000	288	InferCNV (CNV)	-1.86116265514239
chr1	150300000	289	InferCNV (CNV)	-1.86116265514239
chr1	150400000	290	InferCNV (CNV)	-1.86116265514239
chr1	150500000	291	InferCNV (CNV)	-1.86116265514239
chr1	150700000	292	InferCNV (CNV)	-1.86116265514239
chr1	151000000	293	InferCNV (CNV)	-1.86116265514239
chr1	151200000	294	InferCNV (CNV)	-1.86116265514239
chr1	151800000	295	InferCNV (CNV)	-1.86116265514239
chr1	151900000	296	InferCNV (CNV)	-1.86116265514239
chr1	152000000	297	InferCNV (CNV)	-1.86116265514239
chr1	153300000	298	InferCNV (CNV)	-1.86116265514239
chr1	153500000	299	InferCNV (CNV)	-1.86116265514239
chr1	153900000	300	InferCNV (CNV)	-1.86116265514239
chr1	154100000	301	InferCNV (CNV)	-1.86116265514239
chr1	154200000	302	InferCNV (CNV)	-1.86116265514239
chr1	154400000	303	InferCNV (CNV)	-1.86116265514239
chr1	154500000	304	InferCNV (CNV)	-1.86116265514239
chr1	154600000	305	InferCNV (CNV)	-1.86116265514239
chr1	154900000	306	InferCNV (CNV)	-1.86116265514239
chr1	155100000	307	InferCNV (CNV)	-1.86116265514239
chr1	155300000	308	InferCNV (CNV)	-1.86116265514239
chr1	155400000	309	InferCNV (CNV)	-1.86116265514239
chr1	155500000	310	InferCNV (CNV)	-1.86116265514239
chr1	155600000	311	InferCNV (CNV)	-1.86116265514239
chr1	155700000	312	InferCNV (CNV)	-1.86116265514239
chr1	155800000	313	InferCNV (CNV)	-1.86116265514239
chr1	156000000	314	InferCNV (CNV)	-1.86116265514239
chr1	156300000	315	InferCNV (CNV)	-1.86116265514239
chr1	158800000	316	InferCNV (CNV)	-1.86116265514239
chr1	158900000	317	InferCNV (CNV)	-1.86116265514239
chr1	159000000	318	InferCNV (CNV)	-1.86116265514239
chr1	159900000	319	InferCNV (CNV)	-1.86116265514239
chr1	160200000	320	InferCNV (CNV)	-1.86116265514239
chr1	160300000	321	InferCNV (CNV)	-1.86116265514239
chr1	160600000	322	InferCNV (CNV)	-1.86116265514239
chr1	160700000	323	InferCNV (CNV)	-1.86116265514239
chr1	160800000	324	InferCNV (CNV)	-1.86116265514239
chr1	161000000	325	InferCNV (CNV)	-1.86116265514239
chr1	161100000	326	InferCNV (CNV)	-1.86116265514239
chr1	161200000	327	InferCNV (CNV)	-1.86116265514239
chr1	161300000	328	InferCNV (CNV)	-1.86116265514239
chr1	161700000	329	InferCNV (CNV)	-1.86116265514239
chr1	161800000	330	InferCNV (CNV)	-1.86116265514239
chr1	161900000	331	InferCNV (CNV)	-1.86116265514239
chr1	165600000	332	InferCNV (CNV)	-1.86116265514239
chr1	165700000	333	InferCNV (CNV)	-1.86116265514239
chr1	167200000	334	InferCNV (CNV)	-1.86116265514239
chr1	167300000	335	InferCNV (CNV)	-1.86116265514239
chr1	167400000	336	InferCNV (CNV)	-1.72896792449676
chr1	167500000	337	InferCNV (CNV)	-1.59677319385112
chr1	167600000	338	InferCNV (CNV)	-0.285262313498453
chr1	167700000	339	InferCNV (CNV)	-0.285262313498453
chr1	167900000	340	InferCNV (CNV)	-0.285262313498453
chr1	168000000	341	InferCNV (CNV)	-0.285262313498453
chr1	169600000	342	InferCNV (CNV)	0
chr1	169700000	343	InferCNV (CNV)	0
chr1	169800000	344	InferCNV (CNV)	0
chr1	169900000	345	InferCNV (CNV)	0
chr1	170000000	346	InferCNV (CNV)	0
chr1	171400000	347	InferCNV (CNV)	0
chr1	171500000	348	InferCNV (CNV)	0
chr1	172500000	349	InferCNV (CNV)	0
chr1	172600000	350	InferCNV (CNV)	0
chr1	173400000	351	InferCNV (CNV)	0
chr1	173700000	352	InferCNV (CNV)	0
chr1	173900000	353	InferCNV (CNV)	0
chr1	174000000	354	InferCNV (CNV)	0
chr1	174100000	355	InferCNV (CNV)	0.37571133972967
chr1	174200000	356	InferCNV (CNV)	0.37571133972967
chr1	174300000	357	InferCNV (CNV)	0.37571133972967
chr1	174400000	358	InferCNV (CNV)	0.37571133972967
chr1	174500000	359	InferCNV (CNV)	0.37571133972967
chr1	174600000	360	InferCNV (CNV)	0.37571133972967
chr1	174700000	361	InferCNV (CNV)	0.37571133972967
chr1	174800000	362	InferCNV (CNV)	0.37571133972967
chr1	174900000	363	InferCNV (CNV)	0.37571133972967
chr1	178700000	364	InferCNV (CNV)	0.37571133972967
chr1	178800000	365	InferCNV (CNV)	0.37571133972967
chr1	178900000	366	InferCNV (CNV)	0.37571133972967
chr1	179000000	367	InferCNV (CNV)	0.37571133972967
chr1	179100000	368	InferCNV (CNV)	0.37571133972967
chr1	179200000	369	InferCNV (CNV)	0.37571133972967
chr1	179300000	370	InferCNV (CNV)	0.37571133972967
chr1	179900000	371	InferCNV (CNV)	0.37571133972967
chr1	180000000	372	InferCNV (CNV)	0.37571133972967
chr1	180100000	373	InferCNV (CNV)	0.37571133972967
chr1	180600000	374	InferCNV (CNV)	0.37571133972967
chr1	180700000	375	InferCNV (CNV)	0.37571133972967
chr1	180800000	376	InferCNV (CNV)	0.37571133972967
chr1	182300000	377	InferCNV (CNV)	0.37571133972967
chr1	182800000	378	InferCNV (CNV)	0.37571133972967
chr1	183400000	379	InferCNV (CNV)	0.37571133972967
chr1	183500000	380	InferCNV (CNV)	0.37571133972967
chr1	183600000	381	InferCNV (CNV)	0.37571133972967
chr1	184600000	382	InferCNV (CNV)	0.37571133972967
chr1	184700000	383	InferCNV (CNV)	0.37571133972967
chr1	185200000	384	InferCNV (CNV)	0.37571133972967
chr1	185300000	385	InferCNV (CNV)	0.37571133972967
chr1	197500000	386	InferCNV (CNV)	0.37571133972967
chr1	197600000	387	InferCNV (CNV)	0.37571133972967
chr1	197700000	388	InferCNV (CNV)	0.37571133972967
chr1	198800000	389	InferCNV (CNV)	0.37571133972967
chr1	198900000	390	InferCNV (CNV)	0.37571133972967
chr1	201800000	391	InferCNV (CNV)	0.37571133972967
chr1	203000000	392	InferCNV (CNV)	0.37571133972967
chr1	203800000	393	InferCNV (CNV)	0.37571133972967
chr1	205100000	394	InferCNV (CNV)	0.37571133972967
chr1	205200000	395	InferCNV (CNV)	0.37571133972967
chr1	205700000	396	InferCNV (CNV)	0.37571133972967
chr1	207300000	397	InferCNV (CNV)	0.37571133972967
chr1	207700000	398	InferCNV (CNV)	0.37571133972967
chr1	209600000	399	InferCNV (CNV)	0.37571133972967
chr1	209700000	400	InferCNV (CNV)	0.37571133972967
chr1	211200000	401	InferCNV (CNV)	0.37571133972967
chr1	211300000	402	InferCNV (CNV)	0.37571133972967
chr1	213000000	403	InferCNV (CNV)	0.37571133972967
chr1	213100000	404	InferCNV (CNV)	0.37571133972967
chr1	213200000	405	InferCNV (CNV)	0.37571133972967
chr1	220000000	406	InferCNV (CNV)	0.37571133972967
chr1	220100000	407	InferCNV (CNV)	0.37571133972967
chr1	220200000	408	InferCNV (CNV)	0.37571133972967
chr1	222600000	409	InferCNV (CNV)	0.37571133972967
chr1	223700000	410	InferCNV (CNV)	0.37571133972967
chr1	224100000	411	InferCNV (CNV)	0.37571133972967
chr1	224200000	412	InferCNV (CNV)	0.37571133972967
chr1	224300000	413	InferCNV (CNV)	0.37571133972967
chr1	224400000	414	InferCNV (CNV)	0.37571133972967
chr1	225700000	415	InferCNV (CNV)	0.37571133972967
chr1	225800000	416	InferCNV (CNV)	0.37571133972967
chr1	226300000	417	InferCNV (CNV)	0.37571133972967
chr1	226400000	418	InferCNV (CNV)	0.37571133972967
chr1	226600000	419	InferCNV (CNV)	0.37571133972967
chr1	226700000	420	InferCNV (CNV)	0.37571133972967
chr1	228000000	421	InferCNV (CNV)	0.37571133972967
chr1	228100000	422	InferCNV (CNV)	0.37571133972967
chr1	228300000	423	InferCNV (CNV)	0.37571133972967
chr1	231600000	424	InferCNV (CNV)	0.37571133972967
chr1	231700000	425	InferCNV (CNV)	0.37571133972967
chr1	231800000	426	InferCNV (CNV)	0.37571133972967
chr1	231900000	427	InferCNV (CNV)	0.37571133972967
chr1	232000000	428	InferCNV (CNV)	0.37571133972967
chr1	234300000	429	InferCNV (CNV)	0.37571133972967
chr1	234400000	430	InferCNV (CNV)	0.37571133972967
chr1	234600000	431	InferCNV (CNV)	0.37571133972967
chr1	235100000	432	InferCNV (CNV)	0.37571133972967
chr1	235200000	433	InferCNV (CNV)	0.37571133972967
chr1	235300000	434	InferCNV (CNV)	0.37571133972967
chr1	235600000	435	InferCNV (CNV)	0.37571133972967
chr1	235700000	436	InferCNV (CNV)	0.37571133972967
chr1	235800000	437	InferCNV (CNV)	0.37571133972967
chr1	236700000	438	InferCNV (CNV)	0.37571133972967
chr1	236800000	439	InferCNV (CNV)	0.37571133972967
chr1	236900000	440	InferCNV (CNV)	0.37571133972967
chr1	244800000	441	InferCNV (CNV)	0.37571133972967
chr1	244900000	442	InferCNV (CNV)	0.37571133972967
chr1	245000000	443	InferCNV (CNV)	0.37571133972967
chr1	245100000	444	InferCNV (CNV)	0.37571133972967
chr1	245700000	445	InferCNV (CNV)	0.37571133972967
chr1	245800000	446	InferCNV (CNV)	0.37571133972967
chr1	245900000	447	InferCNV (CNV)	0.37571133972967
chr1	246000000	448	InferCNV (CNV)	0.37571133972967
chr1	246100000	449	InferCNV (CNV)	0.37571133972967
chr1	246200000	450	InferCNV (CNV)	0.37571133972967
chr1	246300000	451	InferCNV (CNV)	0.37571133972967
chr1	246400000	452	InferCNV (CNV)	0.37571133972967
chr1	246500000	453	InferCNV (CNV)	0.37571133972967
chr1	246600000	454	InferCNV (CNV)	0.37571133972967
chr2	3300000	455	InferCNV (CNV)	0
chr2	3400000	456	InferCNV (CNV)	0
chr2	3500000	457	InferCNV (CNV)	0
chr2	6900000	458	InferCNV (CNV)	0
chr2	7000000	459	InferCNV (CNV)	0
chr2	8700000	460	InferCNV (CNV)	0
chr2	8800000	461	InferCNV (CNV)	0
chr2	9400000	462	InferCNV (CNV)	0
chr2	9500000	463	InferCNV (CNV)	0
chr2	10300000	464	InferCNV (CNV)	0
chr2	10400000	465	InferCNV (CNV)	0
chr2	10500000	466	InferCNV (CNV)	0
chr2	10600000	467	InferCNV (CNV)	0
chr2	10700000	468	InferCNV (CNV)	0
chr2	10800000	469	InferCNV (CNV)	0
chr2	15100000	470	InferCNV (CNV)	0
chr2	15200000	471	InferCNV (CNV)	0
chr2	15300000	472	InferCNV (CNV)	0
chr2	15400000	473	InferCNV (CNV)	0
chr2	15500000	474	InferCNV (CNV)	0
chr2	20000000	475	InferCNV (CNV)	0
chr2	20200000	476	InferCNV (CNV)	0
chr2	20300000	477	InferCNV (CNV)	0
chr2	23700000	478	InferCNV (CNV)	0
chr2	23800000	479	InferCNV (CNV)	0
chr2	23900000	480	InferCNV (CNV)	0
chr2	24200000	481	InferCNV (CNV)	0
chr2	24300000	482	InferCNV (CNV)	0
chr2	24400000	483	InferCNV (CNV)	0
chr2	24500000	484	InferCNV (CNV)	0
chr2	24600000	485	InferCNV (CNV)	0
chr2	24700000	486	InferCNV (CNV)	0
chr2	25300000	487	InferCNV (CNV)	0
chr2	25400000	488	InferCNV (CNV)	0
chr2	25500000	489	InferCNV (CNV)	0
chr2	25600000	490	InferCNV (CNV)	0
chr2	25700000	491	InferCNV (CNV)	0
chr2	25800000	492	InferCNV (CNV)	0
chr2	26000000	493	InferCNV (CNV)	0
chr2	26100000	494	InferCNV (CNV)	0.154806987203436
chr2	26200000	495	InferCNV (CNV)	0.309613974406872
chr2	27000000	496	InferCNV (CNV)	0.309613974406872
chr2	27200000	497	InferCNV (CNV)	0.309613974406872
chr2	27300000	498	InferCNV (CNV)	0.309613974406872
chr2	27400000	499	InferCNV (CNV)	0.309613974406872
chr2	27700000	500	InferCNV (CNV)	0.309613974406872
chr2	27800000	501	InferCNV (CNV)	0.309613974406872
chr2	28300000	502	InferCNV (CNV)	0.309613974406872
chr2	28400000	503	InferCNV (CNV)	0.309613974406872
chr2	29000000	504	InferCNV (CNV)	0.859265749196572
chr2	29100000	505	InferCNV (CNV)	0.859265749196572
chr2	30100000	506	InferCNV (CNV)	0.859265749196572
chr2	30200000	507	InferCNV (CNV)	0.859265749196572
chr2	30400000	508	InferCNV (CNV)	0.859265749196572
chr2	30500000	509	InferCNV (CNV)	0.859265749196572
chr2	30600000	510	InferCNV (CNV)	0.859265749196572
chr2	32200000	511	InferCNV (CNV)	0.859265749196572
chr2	32300000	512	InferCNV (CNV)	0.859265749196572
chr2	32600000	513	InferCNV (CNV)	0.859265749196572
chr2	32800000	514	InferCNV (CNV)	1.05060022776262
chr2	36800000	515	InferCNV (CNV)	1.24193470632866
chr2	36900000	516	InferCNV (CNV)	1.24193470632866
chr2	37000000	517	InferCNV (CNV)	1.24193470632866
chr2	37100000	518	InferCNV (CNV)	1.24193470632866
chr2	37200000	519	InferCNV (CNV)	1.24193470632866
chr2	37300000	520	InferCNV (CNV)	1.24193470632866
chr2	38700000	521	InferCNV (CNV)	1.24193470632866
chr2	38900000	522	InferCNV (CNV)	1.24193470632866
chr2	39000000	523	InferCNV (CNV)	1.24193470632866
chr2	39100000	524	InferCNV (CNV)	1.24193470632866
chr2	39200000	525	InferCNV (CNV)	1.24193470632866
chr2	39300000	526	InferCNV (CNV)	1.24193470632866
chr2	39400000	527	InferCNV (CNV)	1.24193470632866
chr2	40000000	528	InferCNV (CNV)	1.24193470632866
chr2	40100000	529	InferCNV (CNV)	1.24193470632866
chr2	40200000	530	InferCNV (CNV)	1.24193470632866
chr2	40300000	531	InferCNV (CNV)	1.24193470632866
chr2	40400000	532	InferCNV (CNV)	1.24193470632866
chr2	40500000	533	InferCNV (CNV)	1.24193470632866
chr2	42300000	534	InferCNV (CNV)	1.24193470632866
chr2	42400000	535	InferCNV (CNV)	1.24193470632866
chr2	42500000	536	InferCNV (CNV)	1.24193470632866
chr2	42600000	537	InferCNV (CNV)	1.24193470632866
chr2	42700000	538	InferCNV (CNV)	1.24193470632866
chr2	43200000	539	InferCNV (CNV)	1.24193470632866
chr2	43300000	540	InferCNV (CNV)	1.24193470632866
chr2	43400000	541	InferCNV (CNV)	1.24193470632866
chr2	43500000	542	InferCNV (CNV)	1.24193470632866
chr2	43800000	543	InferCNV (CNV)	1.24193470632866
chr2	43900000	544	InferCNV (CNV)	1.24193470632866
chr2	44100000	545	InferCNV (CNV)	1.24193470632866
chr2	44200000	546	InferCNV (CNV)	1.24193470632866
chr2	44300000	547	InferCNV (CNV)	1.24193470632866
chr2	44400000	548	InferCNV (CNV)	1.24193470632866
chr2	44500000	549	InferCNV (CNV)	1.24193470632866
chr2	44600000	550	InferCNV (CNV)	1.24193470632866
chr2	44700000	551	InferCNV (CNV)	1.24193470632866
chr2	45300000	552	InferCNV (CNV)	1.24193470632866
chr2	45400000	553	InferCNV (CNV)	1.24193470632866
chr2	45500000	554	InferCNV (CNV)	1.24193470632866
chr2	45600000	555	InferCNV (CNV)	1.24193470632866
chr2	46900000	556	InferCNV (CNV)	1.24193470632866
chr2	47000000	557	InferCNV (CNV)	1.24193470632866
chr2	47700000	558	InferCNV (CNV)	1.24193470632866
chr2	47800000	559	InferCNV (CNV)	1.24193470632866
chr2	47900000	560	InferCNV (CNV)	1.24193470632866
chr2	48300000	561	InferCNV (CNV)	1.24193470632866
chr2	48400000	562	InferCNV (CNV)	1.24193470632866
chr2	48500000	563	InferCNV (CNV)	1.24193470632866
chr2	53800000	564	InferCNV (CNV)	1.24193470632866
chr2	53900000	565	InferCNV (CNV)	1.24193470632866
chr2	54000000	566	InferCNV (CNV)	1.24193470632866
chr2	54100000	567	InferCNV (CNV)	1.24193470632866
chr2	54200000	568	InferCNV (CNV)	1.24193470632866
chr2	54300000	569	InferCNV (CNV)	1.24193470632866
chr2	54900000	570	InferCNV (CNV)	1.24193470632866
chr2	55000000	571	InferCNV (CNV)	1.24193470632866
chr2	55100000	572	InferCNV (CNV)	1.24193470632866
chr2	55200000	573	InferCNV (CNV)	1.24193470632866
chr2	55300000	574	InferCNV (CNV)	1.24193470632866
chr2	55400000	575	InferCNV (CNV)	1.24193470632866
chr2	60800000	576	InferCNV (CNV)	1.24193470632866
chr2	60900000	577	InferCNV (CNV)	1.24193470632866
chr2	61100000	578	InferCNV (CNV)	1.24193470632866
chr2	61200000	579	InferCNV (CNV)	1.24193470632866
chr2	61300000	580	InferCNV (CNV)	1.24193470632866
chr2	61400000	581	InferCNV (CNV)	1.24193470632866
chr2	61800000	582	InferCNV (CNV)	1.24193470632866
chr2	61900000	583	InferCNV (CNV)	1.24193470632866
chr2	62000000	584	InferCNV (CNV)	1.24193470632866
chr2	62100000	585	InferCNV (CNV)	1.24193470632866
chr2	62600000	586	InferCNV (CNV)	0.977545245037398
chr2	62700000	587	InferCNV (CNV)	0.977545245037398
chr2	62800000	588	InferCNV (CNV)	0.977545245037398
chr2	62900000	589	InferCNV (CNV)	0.977545245037398
chr2	63000000	590	InferCNV (CNV)	0.977545245037398
chr2	63100000	591	InferCNV (CNV)	0.977545245037398
chr2	63200000	592	InferCNV (CNV)	0.977545245037398
chr2	63300000	593	InferCNV (CNV)	0.977545245037398
chr2	63400000	594	InferCNV (CNV)	0.977545245037398
chr2	63500000	595	InferCNV (CNV)	0.977545245037398
chr2	63600000	596	InferCNV (CNV)	0.977545245037398
chr2	63800000	597	InferCNV (CNV)	0.977545245037398
chr2	63900000	598	InferCNV (CNV)	0.977545245037398
chr2	64000000	599	InferCNV (CNV)	0.977545245037398
chr2	64100000	600	InferCNV (CNV)	0.977545245037398
chr2	64500000	601	InferCNV (CNV)	0.692282931538945
chr2	64600000	602	InferCNV (CNV)	0.692282931538945
chr2	65000000	603	InferCNV (CNV)	0.692282931538945
chr2	68100000	604	InferCNV (CNV)	0
chr2	68200000	605	InferCNV (CNV)	0
chr2	68300000	606	InferCNV (CNV)	0
chr2	68700000	607	InferCNV (CNV)	0
chr2	68800000	608	InferCNV (CNV)	0
chr2	69400000	609	InferCNV (CNV)	0
chr2	69500000	610	InferCNV (CNV)	0
chr2	69600000	611	InferCNV (CNV)	0
chr2	69800000	612	InferCNV (CNV)	0
chr2	69900000	613	InferCNV (CNV)	0
chr2	70000000	614	InferCNV (CNV)	0
chr2	70200000	615	InferCNV (CNV)	0
chr2	71000000	616	InferCNV (CNV)	0
chr2	71300000	617	InferCNV (CNV)	0
chr2	71400000	618	InferCNV (CNV)	0
chr2	72100000	619	InferCNV (CNV)	0
chr2	72200000	620	InferCNV (CNV)	0
chr2	72300000	621	InferCNV (CNV)	0
chr2	72400000	622	InferCNV (CNV)	0
chr2	72500000	623	InferCNV (CNV)	0
chr2	72600000	624	InferCNV (CNV)	0
chr2	72700000	625	InferCNV (CNV)	0
chr2	72800000	626	InferCNV (CNV)	0
chr2	73200000	627	InferCNV (CNV)	0
chr2	73900000	628	InferCNV (CNV)	0
chr2	74000000	629	InferCNV (CNV)	0
chr2	74100000	630	InferCNV (CNV)	0
chr2	74500000	631	InferCNV (CNV)	0
chr2	84800000	632	InferCNV (CNV)	0
chr2	84900000	633	InferCNV (CNV)	0
chr2	85000000	634	InferCNV (CNV)	0
chr2	85300000	635	InferCNV (CNV)	0
chr2	85400000	636	InferCNV (CNV)	0
chr2	85500000	637	InferCNV (CNV)	0
chr2	85600000	638	InferCNV (CNV)	0
chr2	86100000	639	InferCNV (CNV)	0
chr2	88500000	640	InferCNV (CNV)	0
chr2	88600000	641	InferCNV (CNV)	0
chr2	95000000	642	InferCNV (CNV)	0
chr2	95100000	643	InferCNV (CNV)	0
chr2	95800000	644	InferCNV (CNV)	0
chr2	96100000	645	InferCNV (CNV)	0
chr2	96200000	646	InferCNV (CNV)	0
chr2	96300000	647	InferCNV (CNV)	0
chr2	96500000	648	InferCNV (CNV)	0
chr2	98400000	649	InferCNV (CNV)	0
chr2	98500000	650	InferCNV (CNV)	0
chr2	98600000	651	InferCNV (CNV)	0.37571133972967
chr2	98700000	652	InferCNV (CNV)	0.37571133972967
chr2	99300000	653	InferCNV (CNV)	0.37571133972967
chr2	99400000	654	InferCNV (CNV)	0.79490778822437
chr2	99500000	655	InferCNV (CNV)	1.21410423671905
chr2	99600000	656	InferCNV (CNV)	1.21410423671905
chr2	99700000	657	InferCNV (CNV)	1.21410423671905
chr2	99800000	658	InferCNV (CNV)	1.21410423671905
chr2	99900000	659	InferCNV (CNV)	1.21410423671905
chr2	100000000	660	InferCNV (CNV)	1.21410423671905
chr2	100100000	661	InferCNV (CNV)	1.21410423671905
chr2	101000000	662	InferCNV (CNV)	1.21410423671905
chr2	101200000	663	InferCNV (CNV)	1.47849369801032
chr2	101300000	664	InferCNV (CNV)	1.47849369801032
chr2	101600000	665	InferCNV (CNV)	1.47849369801032
chr2	101700000	666	InferCNV (CNV)	1.47849369801032
chr2	101800000	667	InferCNV (CNV)	1.47849369801032
chr2	105700000	668	InferCNV (CNV)	1.47849369801032
chr2	105800000	669	InferCNV (CNV)	1.47849369801032
chr2	106000000	670	InferCNV (CNV)	1.86116265514239
chr2	106100000	671	InferCNV (CNV)	1.86116265514239
chr2	108400000	672	InferCNV (CNV)	1.86116265514239
chr2	108500000	673	InferCNV (CNV)	1.86116265514239
chr2	108600000	674	InferCNV (CNV)	1.86116265514239
chr2	108700000	675	InferCNV (CNV)	1.86116265514239
chr2	108800000	676	InferCNV (CNV)	1.86116265514239
chr2	109100000	677	InferCNV (CNV)	1.86116265514239
chr2	109200000	678	InferCNV (CNV)	1.86116265514239
chr2	109300000	679	InferCNV (CNV)	1.86116265514239
chr2	109400000	680	InferCNV (CNV)	1.86116265514239
chr2	109500000	681	InferCNV (CNV)	1.86116265514239
chr2	112200000	682	InferCNV (CNV)	1.86116265514239
chr2	112300000	683	InferCNV (CNV)	1.86116265514239
chr2	112800000	684	InferCNV (CNV)	1.86116265514239
chr2	117800000	685	InferCNV (CNV)	1.86116265514239
chr2	117900000	686	InferCNV (CNV)	1.86116265514239
chr2	118000000	687	InferCNV (CNV)	1.86116265514239
chr2	119300000	688	InferCNV (CNV)	1.86116265514239
chr2	119700000	689	InferCNV (CNV)	1.86116265514239
chr2	119800000	690	InferCNV (CNV)	1.86116265514239
chr2	119900000	691	InferCNV (CNV)	1.86116265514239
chr2	126600000	692	InferCNV (CNV)	1.86116265514239
chr2	127200000	693	InferCNV (CNV)	1.86116265514239
chr2	127300000	694	InferCNV (CNV)	1.86116265514239
chr2	127400000	695	InferCNV (CNV)	1.86116265514239
chr2	127500000	696	InferCNV (CNV)	1.86116265514239
chr2	127700000	697	InferCNV (CNV)	1.86116265514239
chr2	127800000	698	InferCNV (CNV)	1.86116265514239
chr2	134100000	699	InferCNV (CNV)	1.86116265514239
chr2	134200000	700	InferCNV (CNV)	1.86116265514239
chr2	134300000	701	InferCNV (CNV)	1.86116265514239
chr2	134400000	702	InferCNV (CNV)	1.86116265514239
chr2	135000000	703	InferCNV (CNV)	1.86116265514239
chr2	135100000	704	InferCNV (CNV)	1.86116265514239
chr2	135200000	705	InferCNV (CNV)	1.86116265514239
chr2	135300000	706	InferCNV (CNV)	1.86116265514239
chr2	135400000	707	InferCNV (CNV)	1.86116265514239
chr2	135500000	708	InferCNV (CNV)	1.86116265514239
chr2	135600000	709	InferCNV (CNV)	1.86116265514239
chr2	135700000	710	InferCNV (CNV)	1.86116265514239
chr2	136100000	711	InferCNV (CNV)	1.86116265514239
chr2	142800000	712	InferCNV (CNV)	1.86116265514239
chr2	142900000	713	InferCNV (CNV)	1.86116265514239
chr2	143000000	714	InferCNV (CNV)	1.86116265514239
chr2	143100000	715	InferCNV (CNV)	1.86116265514239
chr2	143200000	716	InferCNV (CNV)	1.86116265514239
chr2	143300000	717	InferCNV (CNV)	1.86116265514239
chr2	143400000	718	InferCNV (CNV)	1.86116265514239
chr2	143500000	719	InferCNV (CNV)	1.86116265514239
chr2	143600000	720	InferCNV (CNV)	1.86116265514239
chr2	143700000	721	InferCNV (CNV)	1.86116265514239
chr2	144300000	722	InferCNV (CNV)	1.86116265514239
chr2	144400000	723	InferCNV (CNV)	1.86116265514239
chr2	144500000	724	InferCNV (CNV)	1.86116265514239
chr2	148000000	725	InferCNV (CNV)	1.86116265514239
chr2	148100000	726	InferCNV (CNV)	1.86116265514239
chr2	148200000	727	InferCNV (CNV)	1.86116265514239
chr2	148300000	728	InferCNV (CNV)	1.86116265514239
chr2	148400000	729	InferCNV (CNV)	1.86116265514239
chr2	148500000	730	InferCNV (CNV)	1.86116265514239
chr2	148600000	731	InferCNV (CNV)	1.86116265514239
chr2	148700000	732	InferCNV (CNV)	1.86116265514239
chr2	151200000	733	InferCNV (CNV)	1.86116265514239
chr2	151700000	734	InferCNV (CNV)	1.86116265514239
chr2	151800000	735	InferCNV (CNV)	1.86116265514239
chr2	152700000	736	InferCNV (CNV)	1.86116265514239
chr2	156300000	737	InferCNV (CNV)	1.86116265514239
chr2	157400000	738	InferCNV (CNV)	1.86116265514239
chr2	159300000	739	InferCNV (CNV)	1.86116265514239
chr2	159400000	740	InferCNV (CNV)	1.86116265514239
chr2	159500000	741	InferCNV (CNV)	1.86116265514239
chr2	159600000	742	InferCNV (CNV)	1.86116265514239
chr2	159700000	743	InferCNV (CNV)	1.86116265514239
chr2	159800000	744	InferCNV (CNV)	1.86116265514239
chr2	159900000	745	InferCNV (CNV)	1.86116265514239
chr2	160200000	746	InferCNV (CNV)	1.86116265514239
chr2	160300000	747	InferCNV (CNV)	1.86116265514239
chr2	160400000	748	InferCNV (CNV)	1.86116265514239
chr2	161100000	749	InferCNV (CNV)	1.86116265514239
chr2	161200000	750	InferCNV (CNV)	1.86116265514239
chr2	162300000	751	InferCNV (CNV)	1.86116265514239
chr2	167900000	752	InferCNV (CNV)	1.86116265514239
chr2	168000000	753	InferCNV (CNV)	1.86116265514239
chr2	168100000	754	InferCNV (CNV)	1.86116265514239
chr2	168200000	755	InferCNV (CNV)	1.86116265514239
chr2	168400000	756	InferCNV (CNV)	1.86116265514239
chr2	168500000	757	InferCNV (CNV)	1.86116265514239
chr2	168600000	758	InferCNV (CNV)	1.86116265514239
chr2	168700000	759	InferCNV (CNV)	1.86116265514239
chr2	169500000	760	InferCNV (CNV)	1.86116265514239
chr2	169600000	761	InferCNV (CNV)	1.86116265514239
chr2	169700000	762	InferCNV (CNV)	1.86116265514239
chr2	169800000	763	InferCNV (CNV)	1.86116265514239
chr2	169900000	764	InferCNV (CNV)	1.86116265514239
chr2	170000000	765	InferCNV (CNV)	1.86116265514239
chr2	170900000	766	InferCNV (CNV)	1.86116265514239
chr2	172500000	767	InferCNV (CNV)	1.86116265514239
chr2	172600000	768	InferCNV (CNV)	1.86116265514239
chr2	173900000	769	InferCNV (CNV)	1.86116265514239
chr2	174000000	770	InferCNV (CNV)	1.86116265514239
chr2	174100000	771	InferCNV (CNV)	1.86116265514239
chr2	174200000	772	InferCNV (CNV)	1.86116265514239
chr2	174300000	773	InferCNV (CNV)	1.86116265514239
chr2	174400000	774	InferCNV (CNV)	1.86116265514239
chr2	174500000	775	InferCNV (CNV)	1.86116265514239
chr2	174600000	776	InferCNV (CNV)	1.86116265514239
chr2	177200000	777	InferCNV (CNV)	1.86116265514239
chr2	177300000	778	InferCNV (CNV)	1.86116265514239
chr2	178500000	779	InferCNV (CNV)	1.86116265514239
chr2	178800000	780	InferCNV (CNV)	1.86116265514239
chr2	181400000	781	InferCNV (CNV)	1.86116265514239
chr2	181500000	782	InferCNV (CNV)	1.86116265514239
chr2	186400000	783	InferCNV (CNV)	1.86116265514239
chr2	186500000	784	InferCNV (CNV)	1.86116265514239
chr2	189700000	785	InferCNV (CNV)	1.86116265514239
chr2	190100000	786	InferCNV (CNV)	1.86116265514239
chr2	190200000	787	InferCNV (CNV)	1.86116265514239
chr2	190300000	788	InferCNV (CNV)	1.86116265514239
chr2	190400000	789	InferCNV (CNV)	1.86116265514239
chr2	190500000	790	InferCNV (CNV)	1.86116265514239
chr2	190800000	791	InferCNV (CNV)	1.86116265514239
chr2	190900000	792	InferCNV (CNV)	1.86116265514239
chr2	191000000	793	InferCNV (CNV)	1.86116265514239
chr2	191100000	794	InferCNV (CNV)	1.86116265514239
chr2	195600000	795	InferCNV (CNV)	1.86116265514239
chr2	195700000	796	InferCNV (CNV)	1.86116265514239
chr2	196100000	797	InferCNV (CNV)	1.86116265514239
chr2	196900000	798	InferCNV (CNV)	1.86116265514239
chr2	197000000	799	InferCNV (CNV)	1.86116265514239
chr2	197100000	800	InferCNV (CNV)	1.86116265514239
chr2	197200000	801	InferCNV (CNV)	1.86116265514239
chr2	197300000	802	InferCNV (CNV)	1.86116265514239
chr2	197400000	803	InferCNV (CNV)	1.86116265514239
chr2	197500000	804	InferCNV (CNV)	1.86116265514239
chr2	197800000	805	InferCNV (CNV)	1.86116265514239
chr2	197900000	806	InferCNV (CNV)	1.86116265514239
chr2	198000000	807	InferCNV (CNV)	1.86116265514239
chr2	198100000	808	InferCNV (CNV)	1.86116265514239
chr2	200800000	809	InferCNV (CNV)	1.86116265514239
chr2	200900000	810	InferCNV (CNV)	1.86116265514239
chr2	201100000	811	InferCNV (CNV)	1.86116265514239
chr2	201200000	812	InferCNV (CNV)	1.86116265514239
chr2	201300000	813	InferCNV (CNV)	1.86116265514239
chr2	201400000	814	InferCNV (CNV)	1.86116265514239
chr2	202200000	815	InferCNV (CNV)	1.86116265514239
chr2	202300000	816	InferCNV (CNV)	1.86116265514239
chr2	202400000	817	InferCNV (CNV)	1.86116265514239
chr2	202500000	818	InferCNV (CNV)	1.86116265514239
chr2	202600000	819	InferCNV (CNV)	1.86116265514239
chr2	202700000	820	InferCNV (CNV)	1.86116265514239
chr2	203000000	821	InferCNV (CNV)	1.86116265514239
chr2	203100000	822	InferCNV (CNV)	1.86116265514239
chr2	203200000	823	InferCNV (CNV)	1.86116265514239
chr2	203300000	824	InferCNV (CNV)	1.86116265514239
chr2	203700000	825	InferCNV (CNV)	1.86116265514239
chr2	203900000	826	InferCNV (CNV)	1.86116265514239
chr2	207000000	827	InferCNV (CNV)	1.86116265514239
chr2	207100000	828	InferCNV (CNV)	1.86116265514239
chr2	207500000	829	InferCNV (CNV)	1.86116265514239
chr2	207600000	830	InferCNV (CNV)	1.86116265514239
chr2	208200000	831	InferCNV (CNV)	1.86116265514239
chr2	208300000	832	InferCNV (CNV)	1.86116265514239
chr2	210000000	833	InferCNV (CNV)	1.86116265514239
chr2	210100000	834	InferCNV (CNV)	1.86116265514239
chr2	216100000	835	InferCNV (CNV)	1.86116265514239
chr2	216200000	836	InferCNV (CNV)	1.86116265514239
chr2	216400000	837	InferCNV (CNV)	1.86116265514239
chr2	216500000	838	InferCNV (CNV)	1.86116265514239
chr2	218200000	839	InferCNV (CNV)	1.86116265514239
chr2	218300000	840	InferCNV (CNV)	1.86116265514239
chr2	218400000	841	InferCNV (CNV)	1.86116265514239
chr2	219200000	842	InferCNV (CNV)	1.86116265514239
chr2	221400000	843	InferCNV (CNV)	1.86116265514239
chr2	221500000	844	InferCNV (CNV)	1.86116265514239
chr2	224700000	845	InferCNV (CNV)	1.86116265514239
chr2	224800000	846	InferCNV (CNV)	1.86116265514239
chr2	224900000	847	InferCNV (CNV)	1.86116265514239
chr2	225000000	848	InferCNV (CNV)	1.86116265514239
chr2	226800000	849	InferCNV (CNV)	1.86116265514239
chr2	226900000	850	InferCNV (CNV)	1.86116265514239
chr2	227300000	851	InferCNV (CNV)	1.86116265514239
chr2	227400000	852	InferCNV (CNV)	1.86116265514239
chr2	227500000	853	InferCNV (CNV)	1.86116265514239
chr2	229000000	854	InferCNV (CNV)	1.86116265514239
chr2	229100000	855	InferCNV (CNV)	1.86116265514239
chr2	229200000	856	InferCNV (CNV)	1.86116265514239
chr2	229700000	857	InferCNV (CNV)	1.86116265514239
chr2	229800000	858	InferCNV (CNV)	1.86116265514239
chr2	229900000	859	InferCNV (CNV)	1.86116265514239
chr2	230100000	860	InferCNV (CNV)	1.86116265514239
chr2	230200000	861	InferCNV (CNV)	1.86116265514239
chr2	230300000	862	InferCNV (CNV)	1.86116265514239
chr2	230400000	863	InferCNV (CNV)	1.86116265514239
chr2	230500000	864	InferCNV (CNV)	1.86116265514239
chr2	231400000	865	InferCNV (CNV)	1.86116265514239
chr2	231700000	866	InferCNV (CNV)	1.86116265514239
chr2	232500000	867	InferCNV (CNV)	1.86116265514239
chr2	233300000	868	InferCNV (CNV)	1.86116265514239
chr2	233400000	869	InferCNV (CNV)	1.86116265514239
chr2	234400000	870	InferCNV (CNV)	1.86116265514239
chr2	237600000	871	InferCNV (CNV)	1.86116265514239
chr2	237700000	872	InferCNV (CNV)	1.86116265514239
chr2	237900000	873	InferCNV (CNV)	1.86116265514239
chr2	238000000	874	InferCNV (CNV)	1.86116265514239
chr2	238100000	875	InferCNV (CNV)	1.86116265514239
chr2	238200000	876	InferCNV (CNV)	1.86116265514239
chr2	239000000	877	InferCNV (CNV)	1.86116265514239
chr2	239100000	878	InferCNV (CNV)	1.86116265514239
chr2	239200000	879	InferCNV (CNV)	1.86116265514239
chr2	239300000	880	InferCNV (CNV)	1.86116265514239
chr2	239400000	881	InferCNV (CNV)	1.86116265514239
chr2	239800000	882	InferCNV (CNV)	1.86116265514239
chr2	239900000	883	InferCNV (CNV)	1.86116265514239
chr2	240000000	884	InferCNV (CNV)	1.86116265514239
chr2	240400000	885	InferCNV (CNV)	1.86116265514239
chr2	240500000	886	InferCNV (CNV)	1.86116265514239
chr2	240900000	887	InferCNV (CNV)	1.86116265514239
chr2	241000000	888	InferCNV (CNV)	1.86116265514239
chr2	241200000	889	InferCNV (CNV)	1.86116265514239
chr2	241300000	890	InferCNV (CNV)	1.86116265514239
chr3	3100000	891	InferCNV (CNV)	0.285262313498454
chr3	4300000	892	InferCNV (CNV)	0.285262313498454
chr3	4400000	893	InferCNV (CNV)	0.285262313498454
chr3	4500000	894	InferCNV (CNV)	0.285262313498454
chr3	4600000	895	InferCNV (CNV)	0.285262313498454
chr3	4700000	896	InferCNV (CNV)	0.285262313498454
chr3	4800000	897	InferCNV (CNV)	0.285262313498454
chr3	9300000	898	InferCNV (CNV)	0.285262313498454
chr3	9400000	899	InferCNV (CNV)	0.285262313498454
chr3	9600000	900	InferCNV (CNV)	0.285262313498454
chr3	9700000	901	InferCNV (CNV)	0.285262313498454
chr3	9800000	902	InferCNV (CNV)	0.285262313498454
chr3	9900000	903	InferCNV (CNV)	0.285262313498454
chr3	10000000	904	InferCNV (CNV)	0.285262313498454
chr3	10100000	905	InferCNV (CNV)	0.285262313498454
chr3	11200000	906	InferCNV (CNV)	0.285262313498454
chr3	11300000	907	InferCNV (CNV)	0.285262313498454
chr3	11400000	908	InferCNV (CNV)	0.285262313498454
chr3	11500000	909	InferCNV (CNV)	0.285262313498454
chr3	11600000	910	InferCNV (CNV)	0.285262313498454
chr3	11700000	911	InferCNV (CNV)	0.285262313498454
chr3	12500000	912	InferCNV (CNV)	0.285262313498454
chr3	12600000	913	InferCNV (CNV)	0.285262313498454
chr3	12800000	914	InferCNV (CNV)	0.285262313498454
chr3	12900000	915	InferCNV (CNV)	0.285262313498454
chr3	13000000	916	InferCNV (CNV)	0.285262313498454
chr3	14100000	917	InferCNV (CNV)	0.285262313498454
chr3	15000000	918	InferCNV (CNV)	0.549651774789718
chr3	15200000	919	InferCNV (CNV)	0.549651774789718
chr3	15300000	920	InferCNV (CNV)	0.549651774789718
chr3	15600000	921	InferCNV (CNV)	0.549651774789718
chr3	16200000	922	InferCNV (CNV)	0.549651774789718
chr3	16300000	923	InferCNV (CNV)	0.549651774789718
chr3	16400000	924	InferCNV (CNV)	0.549651774789718
chr3	16500000	925	InferCNV (CNV)	0.549651774789718
chr3	17100000	926	InferCNV (CNV)	0.549651774789718
chr3	17200000	927	InferCNV (CNV)	0.549651774789718
chr3	17300000	928	InferCNV (CNV)	0.549651774789718
chr3	17400000	929	InferCNV (CNV)	0.549651774789718
chr3	17500000	930	InferCNV (CNV)	0.549651774789718
chr3	17600000	931	InferCNV (CNV)	0.549651774789718
chr3	17700000	932	InferCNV (CNV)	0.549651774789718
chr3	18300000	933	InferCNV (CNV)	0.549651774789718
chr3	18400000	934	InferCNV (CNV)	0.549651774789718
chr3	23200000	935	InferCNV (CNV)	0.549651774789718
chr3	23300000	936	InferCNV (CNV)	0.549651774789718
chr3	23400000	937	InferCNV (CNV)	0.549651774789718
chr3	23500000	938	InferCNV (CNV)	0.549651774789718
chr3	23900000	939	InferCNV (CNV)	0.549651774789718
chr3	25700000	940	InferCNV (CNV)	0.549651774789718
chr3	27300000	941	InferCNV (CNV)	0.549651774789718
chr3	27400000	942	InferCNV (CNV)	0.549651774789718
chr3	28200000	943	InferCNV (CNV)	0.549651774789718
chr3	28300000	944	InferCNV (CNV)	0.549651774789718
chr3	30600000	945	InferCNV (CNV)	0.549651774789718
chr3	31500000	946	InferCNV (CNV)	0.549651774789718
chr3	31600000	947	InferCNV (CNV)	0.549651774789718
chr3	32200000	948	InferCNV (CNV)	0.549651774789718
chr3	32300000	949	InferCNV (CNV)	0.549651774789718
chr3	32400000	950	InferCNV (CNV)	0.549651774789718
chr3	32500000	951	InferCNV (CNV)	0.549651774789718
chr3	33300000	952	InferCNV (CNV)	0.549651774789718
chr3	33400000	953	InferCNV (CNV)	0.549651774789718
chr3	36800000	954	InferCNV (CNV)	0.549651774789718
chr3	36900000	955	InferCNV (CNV)	0.549651774789718
chr3	37000000	956	InferCNV (CNV)	0.549651774789718
chr3	37100000	957	InferCNV (CNV)	0.549651774789718
chr3	37200000	958	InferCNV (CNV)	0.549651774789718
chr3	37300000	959	InferCNV (CNV)	0.549651774789718
chr3	38100000	960	InferCNV (CNV)	0.549651774789718
chr3	38200000	961	InferCNV (CNV)	0.549651774789718
chr3	39400000	962	InferCNV (CNV)	0.549651774789718
chr3	40300000	963	InferCNV (CNV)	0.549651774789718
chr3	40400000	964	InferCNV (CNV)	0.549651774789718
chr3	41200000	965	InferCNV (CNV)	0.549651774789718
chr3	41300000	966	InferCNV (CNV)	0.549651774789718
chr3	41400000	967	InferCNV (CNV)	0.549651774789718
chr3	41500000	968	InferCNV (CNV)	0.549651774789718
chr3	41600000	969	InferCNV (CNV)	0.549651774789718
chr3	41700000	970	InferCNV (CNV)	0.549651774789718
chr3	41800000	971	InferCNV (CNV)	0.549651774789718
chr3	41900000	972	InferCNV (CNV)	0.549651774789718
chr3	42000000	973	InferCNV (CNV)	0.549651774789718
chr3	42100000	974	InferCNV (CNV)	0.549651774789718
chr3	42200000	975	InferCNV (CNV)	0.549651774789718
chr3	42600000	976	InferCNV (CNV)	0.549651774789718
chr3	43200000	977	InferCNV (CNV)	0.925363114519388
chr3	43300000	978	InferCNV (CNV)	0.925363114519388
chr3	43400000	979	InferCNV (CNV)	0.925363114519388
chr3	45600000	980	InferCNV (CNV)	0.925363114519388
chr3	45700000	981	InferCNV (CNV)	0.925363114519388
chr3	46900000	982	InferCNV (CNV)	0.925363114519388
chr3	47000000	983	InferCNV (CNV)	0.925363114519388
chr3	47100000	984	InferCNV (CNV)	0.925363114519388
chr3	47500000	985	InferCNV (CNV)	0.925363114519388
chr3	47600000	986	InferCNV (CNV)	0.925363114519388
chr3	47700000	987	InferCNV (CNV)	0.925363114519388
chr3	47800000	988	InferCNV (CNV)	0.925363114519388
chr3	48400000	989	InferCNV (CNV)	1.11669759308543
chr3	48500000	990	InferCNV (CNV)	1.30803207165148
chr3	48600000	991	InferCNV (CNV)	1.30803207165148
chr3	48700000	992	InferCNV (CNV)	1.30803207165148
chr3	48800000	993	InferCNV (CNV)	1.30803207165148
chr3	48900000	994	InferCNV (CNV)	1.55154868073552
chr3	49000000	995	InferCNV (CNV)	1.55154868073552
chr3	49200000	996	InferCNV (CNV)	1.55154868073552
chr3	49300000	997	InferCNV (CNV)	1.55154868073552
chr3	49700000	998	InferCNV (CNV)	1.55154868073552
chr3	49900000	999	InferCNV (CNV)	1.55154868073552
chr3	50000000	1000	InferCNV (CNV)	1.55154868073552
chr3	50100000	1001	InferCNV (CNV)	1.55154868073552
chr3	50600000	1002	InferCNV (CNV)	1.86116265514239
chr3	51900000	1003	InferCNV (CNV)	1.86116265514239
chr3	52200000	1004	InferCNV (CNV)	1.86116265514239
chr3	52600000	1005	InferCNV (CNV)	1.86116265514239
chr3	52700000	1006	InferCNV (CNV)	1.86116265514239
chr3	52900000	1007	InferCNV (CNV)	1.86116265514239
chr3	53000000	1008	InferCNV (CNV)	1.86116265514239
chr3	53200000	1009	InferCNV (CNV)	1.86116265514239
chr3	56500000	1010	InferCNV (CNV)	1.86116265514239
chr3	56600000	1011	InferCNV (CNV)	1.86116265514239
chr3	56700000	1012	InferCNV (CNV)	1.86116265514239
chr3	56800000	1013	InferCNV (CNV)	1.86116265514239
chr3	56900000	1014	InferCNV (CNV)	1.86116265514239
chr3	57000000	1015	InferCNV (CNV)	1.86116265514239
chr3	57500000	1016	InferCNV (CNV)	1.86116265514239
chr3	57600000	1017	InferCNV (CNV)	1.86116265514239
chr3	57700000	1018	InferCNV (CNV)	1.86116265514239
chr3	57800000	1019	InferCNV (CNV)	1.86116265514239
chr3	57900000	1020	InferCNV (CNV)	1.86116265514239
chr3	58000000	1021	InferCNV (CNV)	1.86116265514239
chr3	58100000	1022	InferCNV (CNV)	1.86116265514239
chr3	59700000	1023	InferCNV (CNV)	1.86116265514239
chr3	59800000	1024	InferCNV (CNV)	1.86116265514239
chr3	59900000	1025	InferCNV (CNV)	1.86116265514239
chr3	60000000	1026	InferCNV (CNV)	1.86116265514239
chr3	60100000	1027	InferCNV (CNV)	1.86116265514239
chr3	60200000	1028	InferCNV (CNV)	1.86116265514239
chr3	60300000	1029	InferCNV (CNV)	1.86116265514239
chr3	60400000	1030	InferCNV (CNV)	1.86116265514239
chr3	60500000	1031	InferCNV (CNV)	1.86116265514239
chr3	60600000	1032	InferCNV (CNV)	1.86116265514239
chr3	60700000	1033	InferCNV (CNV)	1.86116265514239
chr3	60800000	1034	InferCNV (CNV)	1.86116265514239
chr3	60900000	1035	InferCNV (CNV)	1.86116265514239
chr3	61000000	1036	InferCNV (CNV)	1.86116265514239
chr3	61100000	1037	InferCNV (CNV)	1.86116265514239
chr3	61200000	1038	InferCNV (CNV)	1.86116265514239
chr3	63800000	1039	InferCNV (CNV)	1.86116265514239
chr3	63900000	1040	InferCNV (CNV)	1.86116265514239
chr3	64000000	1041	InferCNV (CNV)	1.86116265514239
chr3	66300000	1042	InferCNV (CNV)	1.86116265514239
chr3	67300000	1043	InferCNV (CNV)	1.86116265514239
chr3	67400000	1044	InferCNV (CNV)	1.86116265514239
chr3	67500000	1045	InferCNV (CNV)	1.86116265514239
chr3	67600000	1046	InferCNV (CNV)	1.86116265514239
chr3	69000000	1047	InferCNV (CNV)	1.86116265514239
chr3	69100000	1048	InferCNV (CNV)	1.86116265514239
chr3	70900000	1049	InferCNV (CNV)	1.86116265514239
chr3	71000000	1050	InferCNV (CNV)	1.86116265514239
chr3	71100000	1051	InferCNV (CNV)	1.86116265514239
chr3	71200000	1052	InferCNV (CNV)	1.86116265514239
chr3	71300000	1053	InferCNV (CNV)	1.86116265514239
chr3	71400000	1054	InferCNV (CNV)	1.86116265514239
chr3	71500000	1055	InferCNV (CNV)	1.86116265514239
chr3	71600000	1056	InferCNV (CNV)	1.86116265514239
chr3	71700000	1057	InferCNV (CNV)	1.86116265514239
chr3	72900000	1058	InferCNV (CNV)	1.86116265514239
chr3	73000000	1059	InferCNV (CNV)	1.86116265514239
chr3	88000000	1060	InferCNV (CNV)	1.86116265514239
chr3	88100000	1061	InferCNV (CNV)	1.86116265514239
chr3	99800000	1062	InferCNV (CNV)	1.86116265514239
chr3	99900000	1063	InferCNV (CNV)	1.86116265514239
chr3	100000000	1064	InferCNV (CNV)	1.86116265514239
chr3	100100000	1065	InferCNV (CNV)	1.86116265514239
chr3	100200000	1066	InferCNV (CNV)	1.86116265514239
chr3	100300000	1067	InferCNV (CNV)	1.86116265514239
chr3	101300000	1068	InferCNV (CNV)	1.86116265514239
chr3	101400000	1069	InferCNV (CNV)	1.86116265514239
chr3	101500000	1070	InferCNV (CNV)	1.86116265514239
chr3	101600000	1071	InferCNV (CNV)	1.86116265514239
chr3	101800000	1072	InferCNV (CNV)	1.86116265514239
chr3	105600000	1073	InferCNV (CNV)	1.86116265514239
chr3	105700000	1074	InferCNV (CNV)	1.86116265514239
chr3	105800000	1075	InferCNV (CNV)	1.86116265514239
chr3	107500000	1076	InferCNV (CNV)	1.86116265514239
chr3	107600000	1077	InferCNV (CNV)	1.86116265514239
chr3	107700000	1078	InferCNV (CNV)	1.86116265514239
chr3	107800000	1079	InferCNV (CNV)	1.86116265514239
chr3	108000000	1080	InferCNV (CNV)	1.86116265514239
chr3	108800000	1081	InferCNV (CNV)	1.86116265514239
chr3	111500000	1082	InferCNV (CNV)	1.86116265514239
chr3	111600000	1083	InferCNV (CNV)	1.86116265514239
chr3	112500000	1084	InferCNV (CNV)	1.86116265514239
chr3	113500000	1085	InferCNV (CNV)	1.86116265514239
chr3	113600000	1086	InferCNV (CNV)	1.86116265514239
chr3	114300000	1087	InferCNV (CNV)	1.86116265514239
chr3	114400000	1088	InferCNV (CNV)	1.86116265514239
chr3	114500000	1089	InferCNV (CNV)	1.86116265514239
chr3	114600000	1090	InferCNV (CNV)	1.86116265514239
chr3	114700000	1091	InferCNV (CNV)	1.86116265514239
chr3	114800000	1092	InferCNV (CNV)	1.86116265514239
chr3	114900000	1093	InferCNV (CNV)	1.86116265514239
chr3	115000000	1094	InferCNV (CNV)	1.86116265514239
chr3	115100000	1095	InferCNV (CNV)	1.86116265514239
chr3	119600000	1096	InferCNV (CNV)	1.86116265514239
chr3	120500000	1097	InferCNV (CNV)	1.86116265514239
chr3	120600000	1098	InferCNV (CNV)	1.86116265514239
chr3	121600000	1099	InferCNV (CNV)	1.86116265514239
chr3	121700000	1100	InferCNV (CNV)	1.86116265514239
chr3	121800000	1101	InferCNV (CNV)	1.86116265514239
chr3	122000000	1102	InferCNV (CNV)	1.86116265514239
chr3	122100000	1103	InferCNV (CNV)	1.86116265514239
chr3	122300000	1104	InferCNV (CNV)	1.86116265514239
chr3	122400000	1105	InferCNV (CNV)	1.86116265514239
chr3	122500000	1106	InferCNV (CNV)	1.86116265514239
chr3	122600000	1107	InferCNV (CNV)	1.86116265514239
chr3	122700000	1108	InferCNV (CNV)	1.86116265514239
chr3	123200000	1109	InferCNV (CNV)	1.86116265514239
chr3	125200000	1110	InferCNV (CNV)	1.86116265514239
chr3	125300000	1111	InferCNV (CNV)	1.86116265514239
chr3	126400000	1112	InferCNV (CNV)	1.86116265514239
chr3	128100000	1113	InferCNV (CNV)	1.86116265514239
chr3	128200000	1114	InferCNV (CNV)	1.86116265514239
chr3	128300000	1115	InferCNV (CNV)	1.86116265514239
chr3	128400000	1116	InferCNV (CNV)	1.86116265514239
chr3	128600000	1117	InferCNV (CNV)	1.86116265514239
chr3	128700000	1118	InferCNV (CNV)	1.86116265514239
chr3	128800000	1119	InferCNV (CNV)	1.86116265514239
chr3	129000000	1120	InferCNV (CNV)	1.86116265514239
chr3	129100000	1121	InferCNV (CNV)	1.86116265514239
chr3	129300000	1122	InferCNV (CNV)	1.86116265514239
chr3	129600000	1123	InferCNV (CNV)	1.86116265514239
chr3	129700000	1124	InferCNV (CNV)	1.86116265514239
chr3	129800000	1125	InferCNV (CNV)	1.86116265514239
chr3	130800000	1126	InferCNV (CNV)	1.86116265514239
chr3	130900000	1127	InferCNV (CNV)	1.86116265514239
chr3	131000000	1128	InferCNV (CNV)	1.86116265514239
chr3	133500000	1129	InferCNV (CNV)	1.86116265514239
chr3	134100000	1130	InferCNV (CNV)	1.86116265514239
chr3	134200000	1131	InferCNV (CNV)	1.86116265514239
chr3	136100000	1132	InferCNV (CNV)	1.86116265514239
chr3	136800000	1133	InferCNV (CNV)	1.86116265514239
chr3	136900000	1134	InferCNV (CNV)	1.86116265514239
chr3	138100000	1135	InferCNV (CNV)	1.86116265514239
chr3	138200000	1136	InferCNV (CNV)	1.86116265514239
chr3	138600000	1137	InferCNV (CNV)	1.86116265514239
chr3	138700000	1138	InferCNV (CNV)	1.86116265514239
chr3	138800000	1139	InferCNV (CNV)	1.86116265514239
chr3	140900000	1140	InferCNV (CNV)	1.86116265514239
chr3	141400000	1141	InferCNV (CNV)	1.86116265514239
chr3	141500000	1142	InferCNV (CNV)	1.86116265514239
chr3	141600000	1143	InferCNV (CNV)	1.86116265514239
chr3	141700000	1144	InferCNV (CNV)	1.86116265514239
chr3	141800000	1145	InferCNV (CNV)	1.86116265514239
chr3	141900000	1146	InferCNV (CNV)	1.86116265514239
chr3	142300000	1147	InferCNV (CNV)	1.86116265514239
chr3	142400000	1148	InferCNV (CNV)	1.86116265514239
chr3	143000000	1149	InferCNV (CNV)	1.86116265514239
chr3	143200000	1150	InferCNV (CNV)	1.86116265514239
chr3	143300000	1151	InferCNV (CNV)	1.86116265514239
chr3	143400000	1152	InferCNV (CNV)	1.86116265514239
chr3	143500000	1153	InferCNV (CNV)	1.86116265514239
chr3	143600000	1154	InferCNV (CNV)	1.86116265514239
chr3	143700000	1155	InferCNV (CNV)	1.86116265514239
chr3	143800000	1156	InferCNV (CNV)	1.86116265514239
chr3	146500000	1157	InferCNV (CNV)	1.86116265514239
chr3	149700000	1158	InferCNV (CNV)	1.86116265514239
chr3	149800000	1159	InferCNV (CNV)	1.86116265514239
chr3	149900000	1160	InferCNV (CNV)	1.86116265514239
chr3	150400000	1161	InferCNV (CNV)	1.86116265514239
chr3	150500000	1162	InferCNV (CNV)	1.86116265514239
chr3	152200000	1163	InferCNV (CNV)	1.86116265514239
chr3	152300000	1164	InferCNV (CNV)	1.86116265514239
chr3	152400000	1165	InferCNV (CNV)	1.86116265514239
chr3	154200000	1166	InferCNV (CNV)	1.86116265514239
chr3	154300000	1167	InferCNV (CNV)	1.86116265514239
chr3	155800000	1168	InferCNV (CNV)	1.86116265514239
chr3	155900000	1169	InferCNV (CNV)	1.86116265514239
chr3	156500000	1170	InferCNV (CNV)	1.86116265514239
chr3	157100000	1171	InferCNV (CNV)	1.86116265514239
chr3	158100000	1172	InferCNV (CNV)	1.86116265514239
chr3	158200000	1173	InferCNV (CNV)	1.86116265514239
chr3	158300000	1174	InferCNV (CNV)	1.86116265514239
chr3	158400000	1175	InferCNV (CNV)	1.86116265514239
chr3	158500000	1176	InferCNV (CNV)	1.86116265514239
chr3	160400000	1177	InferCNV (CNV)	1.86116265514239
chr3	160500000	1178	InferCNV (CNV)	1.86116265514239
chr3	169900000	1179	InferCNV (CNV)	1.86116265514239
chr3	170000000	1180	InferCNV (CNV)	1.86116265514239
chr3	170100000	1181	InferCNV (CNV)	1.86116265514239
chr3	171000000	1182	InferCNV (CNV)	1.86116265514239
chr3	171100000	1183	InferCNV (CNV)	1.86116265514239
chr3	171200000	1184	InferCNV (CNV)	1.86116265514239
chr3	171300000	1185	InferCNV (CNV)	1.86116265514239
chr3	171400000	1186	InferCNV (CNV)	1.86116265514239
chr3	172000000	1187	InferCNV (CNV)	1.86116265514239
chr3	172100000	1188	InferCNV (CNV)	1.86116265514239
chr3	172200000	1189	InferCNV (CNV)	1.86116265514239
chr3	172300000	1190	InferCNV (CNV)	1.86116265514239
chr3	172400000	1191	InferCNV (CNV)	1.86116265514239
chr3	172500000	1192	InferCNV (CNV)	1.86116265514239
chr3	177000000	1193	InferCNV (CNV)	1.86116265514239
chr3	177100000	1194	InferCNV (CNV)	1.86116265514239
chr3	179100000	1195	InferCNV (CNV)	1.86116265514239
chr3	179200000	1196	InferCNV (CNV)	1.86116265514239
chr3	180600000	1197	InferCNV (CNV)	1.86116265514239
chr3	180900000	1198	InferCNV (CNV)	1.86116265514239
chr3	182700000	1199	InferCNV (CNV)	1.86116265514239
chr3	182800000	1200	InferCNV (CNV)	1.86116265514239
chr3	182900000	1201	InferCNV (CNV)	1.86116265514239
chr3	183600000	1202	InferCNV (CNV)	1.86116265514239
chr3	183800000	1203	InferCNV (CNV)	1.86116265514239
chr3	184100000	1204	InferCNV (CNV)	1.86116265514239
chr3	184800000	1205	InferCNV (CNV)	1.86116265514239
chr3	184900000	1206	InferCNV (CNV)	1.86116265514239
chr3	185000000	1207	InferCNV (CNV)	1.86116265514239
chr3	185900000	1208	InferCNV (CNV)	1.86116265514239
chr3	186700000	1209	InferCNV (CNV)	1.86116265514239
chr3	186900000	1210	InferCNV (CNV)	1.86116265514239
chr3	187000000	1211	InferCNV (CNV)	1.86116265514239
chr3	188100000	1212	InferCNV (CNV)	1.86116265514239
chr3	188200000	1213	InferCNV (CNV)	1.86116265514239
chr3	188300000	1214	InferCNV (CNV)	1.86116265514239
chr3	188400000	1215	InferCNV (CNV)	1.86116265514239
chr3	188500000	1216	InferCNV (CNV)	1.86116265514239
chr3	188600000	1217	InferCNV (CNV)	1.86116265514239
chr3	188700000	1218	InferCNV (CNV)	1.86116265514239
chr3	188800000	1219	InferCNV (CNV)	1.86116265514239
chr3	190500000	1220	InferCNV (CNV)	1.86116265514239
chr3	190600000	1221	InferCNV (CNV)	1.86116265514239
chr3	193500000	1222	InferCNV (CNV)	1.86116265514239
chr3	193600000	1223	InferCNV (CNV)	1.86116265514239
chr3	194400000	1224	InferCNV (CNV)	1.86116265514239
chr3	195200000	1225	InferCNV (CNV)	1.86116265514239
chr3	195300000	1226	InferCNV (CNV)	1.86116265514239
chr3	195400000	1227	InferCNV (CNV)	1.86116265514239
chr3	195500000	1228	InferCNV (CNV)	1.86116265514239
chr3	196300000	1229	InferCNV (CNV)	1.86116265514239
chr3	196400000	1230	InferCNV (CNV)	1.86116265514239
chr3	196700000	1231	InferCNV (CNV)	1.86116265514239
chr3	197700000	1232	InferCNV (CNV)	1.86116265514239
chr3	197800000	1233	InferCNV (CNV)	1.86116265514239
chr3	197900000	1234	InferCNV (CNV)	1.86116265514239
chr4	400000	1235	InferCNV (CNV)	0
chr4	1700000	1236	InferCNV (CNV)	0
chr4	2000000	1237	InferCNV (CNV)	0
chr4	2400000	1238	InferCNV (CNV)	0
chr4	2500000	1239	InferCNV (CNV)	0
chr4	2600000	1240	InferCNV (CNV)	0
chr4	2700000	1241	InferCNV (CNV)	0
chr4	2800000	1242	InferCNV (CNV)	0
chr4	2900000	1243	InferCNV (CNV)	0
chr4	3500000	1244	InferCNV (CNV)	0
chr4	6600000	1245	InferCNV (CNV)	0
chr4	6700000	1246	InferCNV (CNV)	0.243516609084056
chr4	6800000	1247	InferCNV (CNV)	0.243516609084056
chr4	6900000	1248	InferCNV (CNV)	0.243516609084056
chr4	7000000	1249	InferCNV (CNV)	0.243516609084056
chr4	10000000	1250	InferCNV (CNV)	0.619227948813726
chr4	10100000	1251	InferCNV (CNV)	0.619227948813726
chr4	13300000	1252	InferCNV (CNV)	0.619227948813726
chr4	13400000	1253	InferCNV (CNV)	0.619227948813726
chr4	13500000	1254	InferCNV (CNV)	0.619227948813726
chr4	13600000	1255	InferCNV (CNV)	0.619227948813726
chr4	15600000	1256	InferCNV (CNV)	0.619227948813726
chr4	15700000	1257	InferCNV (CNV)	0.904490262312198
chr4	16100000	1258	InferCNV (CNV)	1.21410423671905
chr4	16200000	1259	InferCNV (CNV)	1.21410423671905
chr4	17500000	1260	InferCNV (CNV)	1.21410423671905
chr4	17600000	1261	InferCNV (CNV)	1.21410423671905
chr4	17800000	1262	InferCNV (CNV)	1.21410423671905
chr4	17900000	1263	InferCNV (CNV)	1.21410423671905
chr4	18000000	1264	InferCNV (CNV)	1.21410423671905
chr4	24500000	1265	InferCNV (CNV)	1.21410423671905
chr4	26100000	1266	InferCNV (CNV)	1.21410423671905
chr4	26200000	1267	InferCNV (CNV)	1.21410423671905
chr4	26300000	1268	InferCNV (CNV)	1.21410423671905
chr4	26400000	1269	InferCNV (CNV)	1.21410423671905
chr4	26800000	1270	InferCNV (CNV)	1.21410423671905
chr4	26900000	1271	InferCNV (CNV)	1.21410423671905
chr4	27000000	1272	InferCNV (CNV)	1.21410423671905
chr4	36000000	1273	InferCNV (CNV)	1.21410423671905
chr4	36100000	1274	InferCNV (CNV)	1.21410423671905
chr4	36200000	1275	InferCNV (CNV)	1.21410423671905
chr4	37500000	1276	InferCNV (CNV)	1.21410423671905
chr4	37600000	1277	InferCNV (CNV)	1.21410423671905
chr4	37800000	1278	InferCNV (CNV)	1.21410423671905
chr4	37900000	1279	InferCNV (CNV)	1.21410423671905
chr4	38000000	1280	InferCNV (CNV)	1.21410423671905
chr4	38100000	1281	InferCNV (CNV)	1.21410423671905
chr4	38600000	1282	InferCNV (CNV)	1.21410423671905
chr4	38700000	1283	InferCNV (CNV)	1.21410423671905
chr4	39000000	1284	InferCNV (CNV)	1.21410423671905
chr4	39100000	1285	InferCNV (CNV)	1.21410423671905
chr4	39400000	1286	InferCNV (CNV)	1.21410423671905
chr4	39600000	1287	InferCNV (CNV)	1.21410423671905
chr4	39700000	1288	InferCNV (CNV)	1.21410423671905
chr4	40000000	1289	InferCNV (CNV)	1.21410423671905
chr4	40100000	1290	InferCNV (CNV)	1.21410423671905
chr4	40200000	1291	InferCNV (CNV)	1.21410423671905
chr4	40400000	1292	InferCNV (CNV)	1.21410423671905
chr4	40500000	1293	InferCNV (CNV)	1.21410423671905
chr4	40600000	1294	InferCNV (CNV)	1.21410423671905
chr4	41900000	1295	InferCNV (CNV)	1.21410423671905
chr4	42000000	1296	InferCNV (CNV)	1.21410423671905
chr4	42400000	1297	InferCNV (CNV)	1.21410423671905
chr4	42500000	1298	InferCNV (CNV)	1.21410423671905
chr4	42600000	1299	InferCNV (CNV)	1.21410423671905
chr4	48000000	1300	InferCNV (CNV)	1.21410423671905
chr4	48100000	1301	InferCNV (CNV)	1.21410423671905
chr4	48300000	1302	InferCNV (CNV)	1.21410423671905
chr4	48400000	1303	InferCNV (CNV)	1.21410423671905
chr4	48500000	1304	InferCNV (CNV)	1.21410423671905
chr4	48600000	1305	InferCNV (CNV)	1.21410423671905
chr4	48700000	1306	InferCNV (CNV)	1.21410423671905
chr4	48800000	1307	InferCNV (CNV)	1.21410423671905
chr4	52800000	1308	InferCNV (CNV)	1.21410423671905
chr4	52900000	1309	InferCNV (CNV)	1.21410423671905
chr4	53000000	1310	InferCNV (CNV)	1.21410423671905
chr4	53100000	1311	InferCNV (CNV)	1.21410423671905
chr4	53200000	1312	InferCNV (CNV)	1.21410423671905
chr4	53300000	1313	InferCNV (CNV)	1.21410423671905
chr4	53400000	1314	InferCNV (CNV)	1.21410423671905
chr4	54000000	1315	InferCNV (CNV)	1.21410423671905
chr4	55300000	1316	InferCNV (CNV)	1.21410423671905
chr4	55400000	1317	InferCNV (CNV)	1.21410423671905
chr4	55800000	1318	InferCNV (CNV)	1.21410423671905
chr4	55900000	1319	InferCNV (CNV)	1.21410423671905
chr4	56400000	1320	InferCNV (CNV)	1.21410423671905
chr4	56500000	1321	InferCNV (CNV)	1.21410423671905
chr4	56900000	1322	InferCNV (CNV)	1.21410423671905
chr4	67600000	1323	InferCNV (CNV)	1.21410423671905
chr4	67700000	1324	InferCNV (CNV)	1.21410423671905
chr4	70800000	1325	InferCNV (CNV)	1.21410423671905
chr4	73000000	1326	InferCNV (CNV)	1.21410423671905
chr4	73100000	1327	InferCNV (CNV)	1.21410423671905
chr4	73200000	1328	InferCNV (CNV)	1.21410423671905
chr4	74400000	1329	InferCNV (CNV)	1.21410423671905
chr4	75600000	1330	InferCNV (CNV)	1.21410423671905
chr4	75700000	1331	InferCNV (CNV)	1.21410423671905
chr4	75900000	1332	InferCNV (CNV)	1.21410423671905
chr4	76100000	1333	InferCNV (CNV)	1.21410423671905
chr4	77000000	1334	InferCNV (CNV)	0.928841923220598
chr4	77800000	1335	InferCNV (CNV)	0.928841923220598
chr4	77900000	1336	InferCNV (CNV)	0.928841923220598
chr4	79900000	1337	InferCNV (CNV)	0.928841923220598
chr4	80000000	1338	InferCNV (CNV)	0.928841923220598
chr4	81400000	1339	InferCNV (CNV)	0.928841923220598
chr4	82300000	1340	InferCNV (CNV)	0.928841923220598
chr4	82400000	1341	InferCNV (CNV)	0.928841923220598
chr4	82800000	1342	InferCNV (CNV)	0.928841923220598
chr4	82900000	1343	InferCNV (CNV)	0.928841923220598
chr4	83000000	1344	InferCNV (CNV)	0.928841923220598
chr4	83100000	1345	InferCNV (CNV)	0.928841923220598
chr4	86900000	1346	InferCNV (CNV)	0.928841923220598
chr4	87000000	1347	InferCNV (CNV)	0.928841923220598
chr4	87100000	1348	InferCNV (CNV)	0.928841923220598
chr4	87300000	1349	InferCNV (CNV)	0.928841923220598
chr4	88200000	1350	InferCNV (CNV)	0.928841923220598
chr4	88500000	1351	InferCNV (CNV)	0.928841923220598
chr4	88600000	1352	InferCNV (CNV)	0.928841923220598
chr4	88700000	1353	InferCNV (CNV)	0.928841923220598
chr4	88800000	1354	InferCNV (CNV)	0.928841923220598
chr4	88900000	1355	InferCNV (CNV)	0.928841923220598
chr4	89000000	1356	InferCNV (CNV)	0.928841923220598
chr4	89200000	1357	InferCNV (CNV)	0.928841923220598
chr4	89300000	1358	InferCNV (CNV)	0.928841923220598
chr4	98200000	1359	InferCNV (CNV)	0.619227948813726
chr4	98300000	1360	InferCNV (CNV)	0.619227948813726
chr4	98400000	1361	InferCNV (CNV)	0.619227948813726
chr4	98500000	1362	InferCNV (CNV)	0.619227948813726
chr4	98600000	1363	InferCNV (CNV)	0.619227948813726
chr4	99800000	1364	InferCNV (CNV)	0.619227948813726
chr4	99900000	1365	InferCNV (CNV)	0.619227948813726
chr4	102500000	1366	InferCNV (CNV)	0.619227948813726
chr4	102600000	1367	InferCNV (CNV)	0.619227948813726
chr4	102700000	1368	InferCNV (CNV)	0.619227948813726
chr4	102800000	1369	InferCNV (CNV)	0.619227948813726
chr4	105300000	1370	InferCNV (CNV)	0.619227948813726
chr4	105400000	1371	InferCNV (CNV)	0.619227948813726
chr4	106000000	1372	InferCNV (CNV)	0.619227948813726
chr4	106100000	1373	InferCNV (CNV)	0.619227948813726
chr4	106200000	1374	InferCNV (CNV)	0.619227948813726
chr4	106300000	1375	InferCNV (CNV)	0.619227948813726
chr4	108000000	1376	InferCNV (CNV)	0.619227948813726
chr4	108100000	1377	InferCNV (CNV)	0.619227948813726
chr4	108600000	1378	InferCNV (CNV)	0.243516609084056
chr4	109400000	1379	InferCNV (CNV)	0.243516609084056
chr4	109500000	1380	InferCNV (CNV)	0.243516609084056
chr4	112200000	1381	InferCNV (CNV)	0.243516609084056
chr4	112300000	1382	InferCNV (CNV)	0.243516609084056
chr4	112400000	1383	InferCNV (CNV)	0.243516609084056
chr4	112600000	1384	InferCNV (CNV)	0.243516609084056
chr4	118200000	1385	InferCNV (CNV)	0.243516609084056
chr4	119200000	1386	InferCNV (CNV)	0.243516609084056
chr4	119300000	1387	InferCNV (CNV)	0.243516609084056
chr4	121600000	1388	InferCNV (CNV)	0.243516609084056
chr4	122900000	1389	InferCNV (CNV)	0.243516609084056
chr4	123300000	1390	InferCNV (CNV)	0.243516609084056
chr4	128800000	1391	InferCNV (CNV)	0.243516609084056
chr4	128900000	1392	InferCNV (CNV)	0.243516609084056
chr4	129000000	1393	InferCNV (CNV)	0.243516609084056
chr4	139000000	1394	InferCNV (CNV)	0.243516609084056
chr4	139100000	1395	InferCNV (CNV)	0.243516609084056
chr4	139200000	1396	InferCNV (CNV)	0.243516609084056
chr4	139300000	1397	InferCNV (CNV)	0.243516609084056
chr4	139400000	1398	InferCNV (CNV)	0.243516609084056
chr4	139700000	1399	InferCNV (CNV)	0.243516609084056
chr4	139800000	1400	InferCNV (CNV)	0.243516609084056
chr4	139900000	1401	InferCNV (CNV)	0.243516609084056
chr4	140000000	1402	InferCNV (CNV)	0.243516609084056
chr4	140100000	1403	InferCNV (CNV)	0.243516609084056
chr4	142000000	1404	InferCNV (CNV)	0.243516609084056
chr4	142100000	1405	InferCNV (CNV)	0.243516609084056
chr4	142200000	1406	InferCNV (CNV)	0.243516609084056
chr4	142300000	1407	InferCNV (CNV)	0.243516609084056
chr4	142400000	1408	InferCNV (CNV)	0.243516609084056
chr4	142500000	1409	InferCNV (CNV)	0.243516609084056
chr4	142600000	1410	InferCNV (CNV)	0.243516609084056
chr4	142700000	1411	InferCNV (CNV)	0.243516609084056
chr4	142800000	1412	InferCNV (CNV)	0.243516609084056
chr4	146100000	1413	InferCNV (CNV)	0.243516609084056
chr4	146200000	1414	InferCNV (CNV)	0.243516609084056
chr4	148000000	1415	InferCNV (CNV)	0.243516609084056
chr4	148100000	1416	InferCNV (CNV)	0.243516609084056
chr4	148200000	1417	InferCNV (CNV)	0.243516609084056
chr4	148300000	1418	InferCNV (CNV)	0.243516609084056
chr4	148400000	1419	InferCNV (CNV)	0.243516609084056
chr4	150200000	1420	InferCNV (CNV)	0.243516609084056
chr4	150300000	1421	InferCNV (CNV)	0.243516609084056
chr4	150400000	1422	InferCNV (CNV)	0.243516609084056
chr4	150500000	1423	InferCNV (CNV)	0.243516609084056
chr4	150600000	1424	InferCNV (CNV)	0.243516609084056
chr4	150700000	1425	InferCNV (CNV)	0.243516609084056
chr4	150800000	1426	InferCNV (CNV)	0.243516609084056
chr4	150900000	1427	InferCNV (CNV)	0.243516609084056
chr4	151000000	1428	InferCNV (CNV)	0.243516609084056
chr4	152600000	1429	InferCNV (CNV)	0.243516609084056
chr4	153700000	1430	InferCNV (CNV)	0.243516609084056
chr4	159100000	1431	InferCNV (CNV)	0.243516609084056
chr4	159200000	1432	InferCNV (CNV)	0.243516609084056
chr4	159300000	1433	InferCNV (CNV)	0.243516609084056
chr4	165200000	1434	InferCNV (CNV)	0.243516609084056
chr4	165300000	1435	InferCNV (CNV)	0.243516609084056
chr4	168200000	1436	InferCNV (CNV)	0.243516609084056
chr4	168300000	1437	InferCNV (CNV)	0.243516609084056
chr4	168400000	1438	InferCNV (CNV)	0.243516609084056
chr4	168500000	1439	InferCNV (CNV)	0.243516609084056
chr4	169600000	1440	InferCNV (CNV)	0.243516609084056
chr4	173100000	1441	InferCNV (CNV)	0.243516609084056
chr4	173200000	1442	InferCNV (CNV)	0.243516609084056
chr4	173300000	1443	InferCNV (CNV)	0.243516609084056
chr4	176300000	1444	InferCNV (CNV)	0.243516609084056
chr4	184300000	1445	InferCNV (CNV)	0.243516609084056
chr4	184400000	1446	InferCNV (CNV)	0.243516609084056
chr4	184700000	1447	InferCNV (CNV)	0.243516609084056
chr4	184800000	1448	InferCNV (CNV)	0.243516609084056
chr5	200000	1449	InferCNV (CNV)	1.86116265514239
chr5	300000	1450	InferCNV (CNV)	1.86116265514239
chr5	800000	1451	InferCNV (CNV)	1.86116265514239
chr5	1800000	1452	InferCNV (CNV)	1.86116265514239
chr5	10200000	1453	InferCNV (CNV)	1.86116265514239
chr5	10400000	1454	InferCNV (CNV)	1.86116265514239
chr5	14700000	1455	InferCNV (CNV)	1.86116265514239
chr5	14800000	1456	InferCNV (CNV)	1.86116265514239
chr5	32100000	1457	InferCNV (CNV)	1.86116265514239
chr5	32300000	1458	InferCNV (CNV)	1.86116265514239
chr5	32400000	1459	InferCNV (CNV)	1.86116265514239
chr5	32500000	1460	InferCNV (CNV)	1.86116265514239
chr5	32600000	1461	InferCNV (CNV)	1.86116265514239
chr5	35800000	1462	InferCNV (CNV)	1.86116265514239
chr5	37300000	1463	InferCNV (CNV)	1.86116265514239
chr5	37400000	1464	InferCNV (CNV)	1.86116265514239
chr5	37500000	1465	InferCNV (CNV)	1.86116265514239
chr5	37600000	1466	InferCNV (CNV)	1.86116265514239
chr5	37700000	1467	InferCNV (CNV)	1.86116265514239
chr5	38900000	1468	InferCNV (CNV)	1.86116265514239
chr5	39000000	1469	InferCNV (CNV)	1.86116265514239
chr5	40800000	1470	InferCNV (CNV)	1.86116265514239
chr5	41700000	1471	InferCNV (CNV)	1.86116265514239
chr5	41800000	1472	InferCNV (CNV)	1.86116265514239
chr5	43000000	1473	InferCNV (CNV)	1.86116265514239
chr5	43100000	1474	InferCNV (CNV)	1.86116265514239
chr5	43600000	1475	InferCNV (CNV)	1.86116265514239
chr5	43700000	1476	InferCNV (CNV)	1.86116265514239
chr5	50300000	1477	InferCNV (CNV)	1.86116265514239
chr5	50400000	1478	InferCNV (CNV)	1.86116265514239
chr5	50600000	1479	InferCNV (CNV)	1.86116265514239
chr5	50700000	1480	InferCNV (CNV)	1.86116265514239
chr5	50800000	1481	InferCNV (CNV)	1.86116265514239
chr5	53500000	1482	InferCNV (CNV)	1.86116265514239
chr5	53600000	1483	InferCNV (CNV)	1.86116265514239
chr5	53800000	1484	InferCNV (CNV)	1.86116265514239
chr5	53900000	1485	InferCNV (CNV)	1.86116265514239
chr5	54000000	1486	InferCNV (CNV)	1.86116265514239
chr5	54100000	1487	InferCNV (CNV)	1.86116265514239
chr5	54200000	1488	InferCNV (CNV)	1.86116265514239
chr5	54300000	1489	InferCNV (CNV)	1.86116265514239
chr5	55900000	1490	InferCNV (CNV)	1.86116265514239
chr5	56000000	1491	InferCNV (CNV)	1.86116265514239
chr5	56100000	1492	InferCNV (CNV)	1.86116265514239
chr5	56200000	1493	InferCNV (CNV)	1.86116265514239
chr5	56800000	1494	InferCNV (CNV)	1.86116265514239
chr5	57100000	1495	InferCNV (CNV)	1.86116265514239
chr5	57200000	1496	InferCNV (CNV)	1.86116265514239
chr5	58900000	1497	InferCNV (CNV)	1.86116265514239
chr5	59000000	1498	InferCNV (CNV)	1.86116265514239
chr5	59100000	1499	InferCNV (CNV)	1.86116265514239
chr5	59200000	1500	InferCNV (CNV)	1.86116265514239
chr5	59300000	1501	InferCNV (CNV)	1.86116265514239
chr5	59400000	1502	InferCNV (CNV)	1.86116265514239
chr5	59500000	1503	InferCNV (CNV)	1.86116265514239
chr5	59600000	1504	InferCNV (CNV)	1.86116265514239
chr5	59700000	1505	InferCNV (CNV)	1.86116265514239
chr5	59800000	1506	InferCNV (CNV)	1.86116265514239
chr5	59900000	1507	InferCNV (CNV)	1.86116265514239
chr5	60000000	1508	InferCNV (CNV)	1.86116265514239
chr5	60100000	1509	InferCNV (CNV)	1.86116265514239
chr5	60200000	1510	InferCNV (CNV)	1.86116265514239
chr5	60300000	1511	InferCNV (CNV)	1.86116265514239
chr5	60400000	1512	InferCNV (CNV)	1.86116265514239
chr5	60900000	1513	InferCNV (CNV)	1.86116265514239
chr5	61000000	1514	InferCNV (CNV)	1.86116265514239
chr5	61100000	1515	InferCNV (CNV)	1.86116265514239
chr5	61300000	1516	InferCNV (CNV)	1.86116265514239
chr5	61400000	1517	InferCNV (CNV)	1.86116265514239
chr5	61500000	1518	InferCNV (CNV)	1.86116265514239
chr5	62300000	1519	InferCNV (CNV)	1.86116265514239
chr5	62400000	1520	InferCNV (CNV)	1.86116265514239
chr5	64700000	1521	InferCNV (CNV)	1.86116265514239
chr5	64800000	1522	InferCNV (CNV)	1.86116265514239
chr5	64900000	1523	InferCNV (CNV)	1.86116265514239
chr5	65000000	1524	InferCNV (CNV)	1.86116265514239
chr5	65500000	1525	InferCNV (CNV)	1.86116265514239
chr5	65600000	1526	InferCNV (CNV)	1.86116265514239
chr5	65700000	1527	InferCNV (CNV)	1.86116265514239
chr5	66100000	1528	InferCNV (CNV)	1.86116265514239
chr5	66500000	1529	InferCNV (CNV)	1.86116265514239
chr5	66600000	1530	InferCNV (CNV)	1.86116265514239
chr5	66700000	1531	InferCNV (CNV)	1.86116265514239
chr5	66800000	1532	InferCNV (CNV)	1.86116265514239
chr5	66900000	1533	InferCNV (CNV)	1.86116265514239
chr5	67000000	1534	InferCNV (CNV)	1.86116265514239
chr5	67100000	1535	InferCNV (CNV)	1.86116265514239
chr5	68200000	1536	InferCNV (CNV)	1.86116265514239
chr5	68300000	1537	InferCNV (CNV)	1.86116265514239
chr5	73400000	1538	InferCNV (CNV)	1.86116265514239
chr5	73500000	1539	InferCNV (CNV)	1.86116265514239
chr5	74600000	1540	InferCNV (CNV)	1.86116265514239
chr5	74700000	1541	InferCNV (CNV)	1.86116265514239
chr5	75500000	1542	InferCNV (CNV)	1.86116265514239
chr5	75600000	1543	InferCNV (CNV)	1.86116265514239
chr5	76400000	1544	InferCNV (CNV)	1.86116265514239
chr5	76500000	1545	InferCNV (CNV)	1.86116265514239
chr5	76600000	1546	InferCNV (CNV)	1.86116265514239
chr5	76700000	1547	InferCNV (CNV)	1.86116265514239
chr5	77600000	1548	InferCNV (CNV)	1.86116265514239
chr5	77700000	1549	InferCNV (CNV)	1.86116265514239
chr5	78000000	1550	InferCNV (CNV)	1.86116265514239
chr5	78100000	1551	InferCNV (CNV)	1.86116265514239
chr5	78200000	1552	InferCNV (CNV)	1.86116265514239
chr5	78300000	1553	InferCNV (CNV)	1.86116265514239
chr5	78400000	1554	InferCNV (CNV)	1.86116265514239
chr5	80100000	1555	InferCNV (CNV)	1.86116265514239
chr5	80200000	1556	InferCNV (CNV)	1.86116265514239
chr5	80400000	1557	InferCNV (CNV)	1.86116265514239
chr5	80900000	1558	InferCNV (CNV)	1.86116265514239
chr5	81000000	1559	InferCNV (CNV)	1.86116265514239
chr5	81100000	1560	InferCNV (CNV)	1.86116265514239
chr5	81200000	1561	InferCNV (CNV)	1.86116265514239
chr5	81400000	1562	InferCNV (CNV)	1.86116265514239
chr5	81500000	1563	InferCNV (CNV)	1.86116265514239
chr5	81600000	1564	InferCNV (CNV)	1.86116265514239
chr5	81700000	1565	InferCNV (CNV)	1.86116265514239
chr5	82200000	1566	InferCNV (CNV)	1.86116265514239
chr5	83400000	1567	InferCNV (CNV)	1.86116265514239
chr5	83500000	1568	InferCNV (CNV)	1.86116265514239
chr5	86600000	1569	InferCNV (CNV)	1.86116265514239
chr5	88200000	1570	InferCNV (CNV)	1.86116265514239
chr5	88700000	1571	InferCNV (CNV)	1.86116265514239
chr5	88800000	1572	InferCNV (CNV)	1.86116265514239
chr5	88900000	1573	InferCNV (CNV)	1.86116265514239
chr5	91300000	1574	InferCNV (CNV)	1.86116265514239
chr5	93700000	1575	InferCNV (CNV)	1.86116265514239
chr5	94100000	1576	InferCNV (CNV)	1.86116265514239
chr5	94700000	1577	InferCNV (CNV)	1.86116265514239
chr5	94800000	1578	InferCNV (CNV)	1.86116265514239
chr5	94900000	1579	InferCNV (CNV)	1.86116265514239
chr5	95000000	1580	InferCNV (CNV)	1.86116265514239
chr5	95100000	1581	InferCNV (CNV)	1.86116265514239
chr5	95200000	1582	InferCNV (CNV)	1.86116265514239
chr5	95500000	1583	InferCNV (CNV)	1.86116265514239
chr5	95800000	1584	InferCNV (CNV)	1.86116265514239
chr5	95900000	1585	InferCNV (CNV)	1.86116265514239
chr5	96600000	1586	InferCNV (CNV)	1.86116265514239
chr5	96700000	1587	InferCNV (CNV)	1.86116265514239
chr5	96800000	1588	InferCNV (CNV)	1.86116265514239
chr5	96900000	1589	InferCNV (CNV)	1.86116265514239
chr5	97000000	1590	InferCNV (CNV)	1.86116265514239
chr5	98800000	1591	InferCNV (CNV)	1.86116265514239
chr5	98900000	1592	InferCNV (CNV)	1.86116265514239
chr5	100800000	1593	InferCNV (CNV)	1.86116265514239
chr5	100900000	1594	InferCNV (CNV)	1.86116265514239
chr5	102700000	1595	InferCNV (CNV)	1.86116265514239
chr5	102800000	1596	InferCNV (CNV)	1.86116265514239
chr5	102900000	1597	InferCNV (CNV)	1.86116265514239
chr5	103000000	1598	InferCNV (CNV)	1.86116265514239
chr5	103100000	1599	InferCNV (CNV)	1.86116265514239
chr5	103200000	1600	InferCNV (CNV)	1.86116265514239
chr5	107800000	1601	InferCNV (CNV)	1.86116265514239
chr5	107900000	1602	InferCNV (CNV)	1.86116265514239
chr5	108000000	1603	InferCNV (CNV)	1.86116265514239
chr5	108100000	1604	InferCNV (CNV)	1.86116265514239
chr5	108200000	1605	InferCNV (CNV)	1.86116265514239
chr5	108300000	1606	InferCNV (CNV)	1.86116265514239
chr5	109300000	1607	InferCNV (CNV)	1.86116265514239
chr5	109400000	1608	InferCNV (CNV)	1.86116265514239
chr5	109600000	1609	InferCNV (CNV)	1.86116265514239
chr5	109700000	1610	InferCNV (CNV)	1.86116265514239
chr5	109800000	1611	InferCNV (CNV)	1.86116265514239
chr5	111200000	1612	InferCNV (CNV)	1.86116265514239
chr5	111300000	1613	InferCNV (CNV)	1.86116265514239
chr5	111400000	1614	InferCNV (CNV)	1.86116265514239
chr5	112800000	1615	InferCNV (CNV)	1.86116265514239
chr5	112900000	1616	InferCNV (CNV)	1.86116265514239
chr5	113000000	1617	InferCNV (CNV)	1.86116265514239
chr5	113500000	1618	InferCNV (CNV)	1.86116265514239
chr5	115800000	1619	InferCNV (CNV)	1.86116265514239
chr5	115900000	1620	InferCNV (CNV)	1.86116265514239
chr5	116000000	1621	InferCNV (CNV)	1.86116265514239
chr5	116100000	1622	InferCNV (CNV)	1.86116265514239
chr5	116200000	1623	InferCNV (CNV)	1.86116265514239
chr5	119000000	1624	InferCNV (CNV)	1.86116265514239
chr5	119100000	1625	InferCNV (CNV)	1.86116265514239
chr5	119200000	1626	InferCNV (CNV)	1.86116265514239
chr5	119300000	1627	InferCNV (CNV)	1.86116265514239
chr5	122700000	1628	InferCNV (CNV)	1.86116265514239
chr5	122800000	1629	InferCNV (CNV)	1.86116265514239
chr5	126800000	1630	InferCNV (CNV)	1.86116265514239
chr5	127000000	1631	InferCNV (CNV)	1.86116265514239
chr5	131100000	1632	InferCNV (CNV)	1.86116265514239
chr5	131200000	1633	InferCNV (CNV)	1.86116265514239
chr5	131300000	1634	InferCNV (CNV)	1.86116265514239
chr5	131400000	1635	InferCNV (CNV)	1.86116265514239
chr5	131500000	1636	InferCNV (CNV)	1.86116265514239
chr5	131600000	1637	InferCNV (CNV)	1.86116265514239
chr5	131700000	1638	InferCNV (CNV)	1.86116265514239
chr5	132800000	1639	InferCNV (CNV)	1.86116265514239
chr5	132900000	1640	InferCNV (CNV)	1.86116265514239
chr5	133900000	1641	InferCNV (CNV)	1.86116265514239
chr5	134000000	1642	InferCNV (CNV)	1.86116265514239
chr5	134100000	1643	InferCNV (CNV)	1.86116265514239
chr5	134500000	1644	InferCNV (CNV)	1.86116265514239
chr5	134700000	1645	InferCNV (CNV)	1.86116265514239
chr5	134800000	1646	InferCNV (CNV)	1.86116265514239
chr5	137700000	1647	InferCNV (CNV)	1.23497708892626
chr5	137900000	1648	InferCNV (CNV)	0.660973653228142
chr5	138000000	1649	InferCNV (CNV)	0.660973653228142
chr5	138300000	1650	InferCNV (CNV)	0.660973653228142
chr5	138400000	1651	InferCNV (CNV)	0.660973653228142
chr5	138500000	1652	InferCNV (CNV)	0.37571133972967
chr5	138900000	1653	InferCNV (CNV)	0.37571133972967
chr5	139000000	1654	InferCNV (CNV)	0.37571133972967
chr5	139100000	1655	InferCNV (CNV)	0.37571133972967
chr5	139300000	1656	InferCNV (CNV)	0
chr5	139400000	1657	InferCNV (CNV)	0
chr5	139500000	1658	InferCNV (CNV)	0
chr5	139600000	1659	InferCNV (CNV)	0
chr5	140100000	1660	InferCNV (CNV)	0
chr5	140200000	1661	InferCNV (CNV)	0
chr5	140400000	1662	InferCNV (CNV)	0
chr5	140500000	1663	InferCNV (CNV)	0
chr5	140600000	1664	InferCNV (CNV)	0
chr5	141300000	1665	InferCNV (CNV)	0
chr5	141500000	1666	InferCNV (CNV)	-0.309613974406872
chr5	141600000	1667	InferCNV (CNV)	-0.309613974406872
chr5	142100000	1668	InferCNV (CNV)	-0.309613974406872
chr5	142700000	1669	InferCNV (CNV)	-0.309613974406872
chr5	142800000	1670	InferCNV (CNV)	-0.309613974406872
chr5	142900000	1671	InferCNV (CNV)	-0.309613974406872
chr5	143000000	1672	InferCNV (CNV)	-0.309613974406872
chr5	143100000	1673	InferCNV (CNV)	-0.309613974406872
chr5	143200000	1674	InferCNV (CNV)	-0.309613974406872
chr5	143300000	1675	InferCNV (CNV)	-0.309613974406872
chr5	143400000	1676	InferCNV (CNV)	-0.309613974406872
chr5	146200000	1677	InferCNV (CNV)	-0.977545245037398
chr5	146400000	1678	InferCNV (CNV)	-0.977545245037398
chr5	146500000	1679	InferCNV (CNV)	-0.977545245037398
chr5	148300000	1680	InferCNV (CNV)	-1.24193470632866
chr5	148400000	1681	InferCNV (CNV)	-1.24193470632866
chr5	150400000	1682	InferCNV (CNV)	-1.61764604605833
chr5	150700000	1683	InferCNV (CNV)	-1.61764604605833
chr5	151000000	1684	InferCNV (CNV)	-1.61764604605833
chr5	151100000	1685	InferCNV (CNV)	-1.61764604605833
chr5	151200000	1686	InferCNV (CNV)	-1.61764604605833
chr5	151700000	1687	InferCNV (CNV)	-1.61764604605833
chr5	151800000	1688	InferCNV (CNV)	-1.61764604605833
chr5	154100000	1689	InferCNV (CNV)	-1.61764604605833
chr5	154200000	1690	InferCNV (CNV)	-1.61764604605833
chr5	154300000	1691	InferCNV (CNV)	-1.61764604605833
chr5	154400000	1692	InferCNV (CNV)	-1.61764604605833
chr5	154700000	1693	InferCNV (CNV)	-1.61764604605833
chr5	154800000	1694	InferCNV (CNV)	-1.61764604605833
chr5	157100000	1695	InferCNV (CNV)	-1.61764604605833
chr5	157200000	1696	InferCNV (CNV)	-1.61764604605833
chr5	157300000	1697	InferCNV (CNV)	-1.61764604605833
chr5	157700000	1698	InferCNV (CNV)	-1.61764604605833
chr5	157800000	1699	InferCNV (CNV)	-1.61764604605833
chr5	159100000	1700	InferCNV (CNV)	-1.61764604605833
chr5	159200000	1701	InferCNV (CNV)	-1.61764604605833
chr5	160000000	1702	InferCNV (CNV)	-1.61764604605833
chr5	160100000	1703	InferCNV (CNV)	-1.61764604605833
chr5	168500000	1704	InferCNV (CNV)	-1.61764604605833
chr5	169600000	1705	InferCNV (CNV)	-1.61764604605833
chr5	169700000	1706	InferCNV (CNV)	-1.61764604605833
chr5	169800000	1707	InferCNV (CNV)	-1.61764604605833
chr5	169900000	1708	InferCNV (CNV)	-1.61764604605833
chr5	170000000	1709	InferCNV (CNV)	-1.61764604605833
chr5	170200000	1710	InferCNV (CNV)	-1.61764604605833
chr5	172800000	1711	InferCNV (CNV)	-1.61764604605833
chr5	172900000	1712	InferCNV (CNV)	-1.61764604605833
chr5	173000000	1713	InferCNV (CNV)	-1.61764604605833
chr5	173100000	1714	InferCNV (CNV)	-1.61764604605833
chr5	175400000	1715	InferCNV (CNV)	-1.61764604605833
chr5	175500000	1716	InferCNV (CNV)	-1.61764604605833
chr5	175600000	1717	InferCNV (CNV)	-1.61764604605833
chr5	175700000	1718	InferCNV (CNV)	-1.61764604605833
chr5	175900000	1719	InferCNV (CNV)	-1.61764604605833
chr5	176200000	1720	InferCNV (CNV)	-1.61764604605833
chr5	176300000	1721	InferCNV (CNV)	-1.61764604605833
chr5	176400000	1722	InferCNV (CNV)	-1.61764604605833
chr5	176500000	1723	InferCNV (CNV)	-1.61764604605833
chr5	177000000	1724	InferCNV (CNV)	-1.61764604605833
chr5	177100000	1725	InferCNV (CNV)	-1.61764604605833
chr5	177200000	1726	InferCNV (CNV)	-1.61764604605833
chr5	177300000	1727	InferCNV (CNV)	-1.61764604605833
chr5	177400000	1728	InferCNV (CNV)	-1.61764604605833
chr5	177500000	1729	InferCNV (CNV)	-1.61764604605833
chr5	178200000	1730	InferCNV (CNV)	-1.61764604605833
chr5	179900000	1731	InferCNV (CNV)	-1.61764604605833
chr5	180000000	1732	InferCNV (CNV)	-1.61764604605833
chr5	180700000	1733	InferCNV (CNV)	-1.61764604605833
chr5	180800000	1734	InferCNV (CNV)	-1.61764604605833
chr6	400000	1735	InferCNV (CNV)	-0.309613974406872
chr6	500000	1736	InferCNV (CNV)	-0.309613974406872
chr6	600000	1737	InferCNV (CNV)	-0.309613974406872
chr6	1600000	1738	InferCNV (CNV)	-0.309613974406872
chr6	1700000	1739	InferCNV (CNV)	-0.309613974406872
chr6	1800000	1740	InferCNV (CNV)	-0.309613974406872
chr6	1900000	1741	InferCNV (CNV)	-0.309613974406872
chr6	2000000	1742	InferCNV (CNV)	-0.309613974406872
chr6	2100000	1743	InferCNV (CNV)	-0.309613974406872
chr6	2200000	1744	InferCNV (CNV)	-0.309613974406872
chr6	2800000	1745	InferCNV (CNV)	-1.19323138451184
chr6	2900000	1746	InferCNV (CNV)	-1.19323138451184
chr6	4000000	1747	InferCNV (CNV)	-1.19323138451184
chr6	4700000	1748	InferCNV (CNV)	-1.19323138451184
chr6	4800000	1749	InferCNV (CNV)	-1.19323138451184
chr6	4900000	1750	InferCNV (CNV)	-1.19323138451184
chr6	5200000	1751	InferCNV (CNV)	-1.19323138451184
chr6	5300000	1752	InferCNV (CNV)	-1.19323138451184
chr6	5400000	1753	InferCNV (CNV)	-1.19323138451184
chr6	5500000	1754	InferCNV (CNV)	-1.19323138451184
chr6	5600000	1755	InferCNV (CNV)	-1.19323138451184
chr6	5700000	1756	InferCNV (CNV)	-1.19323138451184
chr6	6500000	1757	InferCNV (CNV)	-1.86116265514239
chr6	6600000	1758	InferCNV (CNV)	-1.86116265514239
chr6	7100000	1759	InferCNV (CNV)	-1.86116265514239
chr6	7200000	1760	InferCNV (CNV)	-1.86116265514239
chr6	7300000	1761	InferCNV (CNV)	-1.86116265514239
chr6	10700000	1762	InferCNV (CNV)	-1.86116265514239
chr6	10800000	1763	InferCNV (CNV)	-1.86116265514239
chr6	12000000	1764	InferCNV (CNV)	-1.86116265514239
chr6	12100000	1765	InferCNV (CNV)	-1.86116265514239
chr6	12700000	1766	InferCNV (CNV)	-1.86116265514239
chr6	12800000	1767	InferCNV (CNV)	-1.86116265514239
chr6	12900000	1768	InferCNV (CNV)	-1.86116265514239
chr6	13000000	1769	InferCNV (CNV)	-1.86116265514239
chr6	13100000	1770	InferCNV (CNV)	-1.86116265514239
chr6	13200000	1771	InferCNV (CNV)	-1.86116265514239
chr6	13600000	1772	InferCNV (CNV)	-1.86116265514239
chr6	13700000	1773	InferCNV (CNV)	-1.86116265514239
chr6	14100000	1774	InferCNV (CNV)	-1.86116265514239
chr6	15200000	1775	InferCNV (CNV)	-1.86116265514239
chr6	15300000	1776	InferCNV (CNV)	-1.86116265514239
chr6	15400000	1777	InferCNV (CNV)	-1.86116265514239
chr6	15500000	1778	InferCNV (CNV)	-1.86116265514239
chr6	15600000	1779	InferCNV (CNV)	-1.86116265514239
chr6	16100000	1780	InferCNV (CNV)	-1.86116265514239
chr6	16200000	1781	InferCNV (CNV)	-1.86116265514239
chr6	16300000	1782	InferCNV (CNV)	-1.86116265514239
chr6	16400000	1783	InferCNV (CNV)	-1.86116265514239
chr6	16500000	1784	InferCNV (CNV)	-1.86116265514239
chr6	16600000	1785	InferCNV (CNV)	-1.86116265514239
chr6	16700000	1786	InferCNV (CNV)	-1.86116265514239
chr6	18200000	1787	InferCNV (CNV)	-1.86116265514239
chr6	20500000	1788	InferCNV (CNV)	-1.86116265514239
chr6	20600000	1789	InferCNV (CNV)	-1.86116265514239
chr6	20700000	1790	InferCNV (CNV)	-1.86116265514239
chr6	20800000	1791	InferCNV (CNV)	-1.86116265514239
chr6	20900000	1792	InferCNV (CNV)	-1.86116265514239
chr6	21000000	1793	InferCNV (CNV)	-1.86116265514239
chr6	21100000	1794	InferCNV (CNV)	-1.86116265514239
chr6	21200000	1795	InferCNV (CNV)	-1.86116265514239
chr6	24700000	1796	InferCNV (CNV)	-1.86116265514239
chr6	25900000	1797	InferCNV (CNV)	-1.86116265514239
chr6	26300000	1798	InferCNV (CNV)	-1.86116265514239
chr6	26400000	1799	InferCNV (CNV)	-1.86116265514239
chr6	34400000	1800	InferCNV (CNV)	-1.86116265514239
chr6	34800000	1801	InferCNV (CNV)	-1.86116265514239
chr6	34900000	1802	InferCNV (CNV)	-1.86116265514239
chr6	35000000	1803	InferCNV (CNV)	-1.86116265514239
chr6	35200000	1804	InferCNV (CNV)	-1.86116265514239
chr6	35300000	1805	InferCNV (CNV)	-1.86116265514239
chr6	35400000	1806	InferCNV (CNV)	-1.86116265514239
chr6	35500000	1807	InferCNV (CNV)	-1.86116265514239
chr6	35600000	1808	InferCNV (CNV)	-1.86116265514239
chr6	35700000	1809	InferCNV (CNV)	-1.86116265514239
chr6	35800000	1810	InferCNV (CNV)	-1.86116265514239
chr6	35900000	1811	InferCNV (CNV)	-1.86116265514239
chr6	36400000	1812	InferCNV (CNV)	-1.86116265514239
chr6	36500000	1813	InferCNV (CNV)	-1.66982817657634
chr6	36600000	1814	InferCNV (CNV)	-1.47849369801032
chr6	36900000	1815	InferCNV (CNV)	-1.19323138451184
chr6	37800000	1816	InferCNV (CNV)	-0.928841923220598
chr6	37900000	1817	InferCNV (CNV)	-0.928841923220598
chr6	38000000	1818	InferCNV (CNV)	-0.928841923220598
chr6	38100000	1819	InferCNV (CNV)	-0.928841923220598
chr6	38200000	1820	InferCNV (CNV)	-0.928841923220598
chr6	38300000	1821	InferCNV (CNV)	-0.928841923220598
chr6	38400000	1822	InferCNV (CNV)	-0.928841923220598
chr6	38500000	1823	InferCNV (CNV)	-0.928841923220598
chr6	38600000	1824	InferCNV (CNV)	-0.928841923220598
chr6	41200000	1825	InferCNV (CNV)	-0.619227948813726
chr6	41700000	1826	InferCNV (CNV)	-0.37571133972967
chr6	42200000	1827	InferCNV (CNV)	0
chr6	42300000	1828	InferCNV (CNV)	0
chr6	42400000	1829	InferCNV (CNV)	0
chr6	42900000	1830	InferCNV (CNV)	0
chr6	44800000	1831	InferCNV (CNV)	0.667931270630545
chr6	44900000	1832	InferCNV (CNV)	0.667931270630545
chr6	45000000	1833	InferCNV (CNV)	0.667931270630545
chr6	45100000	1834	InferCNV (CNV)	0.667931270630545
chr6	45200000	1835	InferCNV (CNV)	0.667931270630545
chr6	45300000	1836	InferCNV (CNV)	0.667931270630545
chr6	53000000	1837	InferCNV (CNV)	0.667931270630545
chr6	53100000	1838	InferCNV (CNV)	0.667931270630545
chr6	53200000	1839	InferCNV (CNV)	1.24193470632866
chr6	53300000	1840	InferCNV (CNV)	1.24193470632866
chr6	57000000	1841	InferCNV (CNV)	1.24193470632866
chr6	57100000	1842	InferCNV (CNV)	1.24193470632866
chr6	63600000	1843	InferCNV (CNV)	1.86116265514239
chr6	63700000	1844	InferCNV (CNV)	1.86116265514239
chr6	69600000	1845	InferCNV (CNV)	1.86116265514239
chr6	69700000	1846	InferCNV (CNV)	1.86116265514239
chr6	70600000	1847	InferCNV (CNV)	1.86116265514239
chr6	70700000	1848	InferCNV (CNV)	1.86116265514239
chr6	70800000	1849	InferCNV (CNV)	1.86116265514239
chr6	72600000	1850	InferCNV (CNV)	1.86116265514239
chr6	72700000	1851	InferCNV (CNV)	1.86116265514239
chr6	72800000	1852	InferCNV (CNV)	1.86116265514239
chr6	72900000	1853	InferCNV (CNV)	1.86116265514239
chr6	73000000	1854	InferCNV (CNV)	1.86116265514239
chr6	73100000	1855	InferCNV (CNV)	1.86116265514239
chr6	73500000	1856	InferCNV (CNV)	1.86116265514239
chr6	75200000	1857	InferCNV (CNV)	1.86116265514239
chr6	75600000	1858	InferCNV (CNV)	1.86116265514239
chr6	75700000	1859	InferCNV (CNV)	1.86116265514239
chr6	78900000	1860	InferCNV (CNV)	1.86116265514239
chr6	79000000	1861	InferCNV (CNV)	1.86116265514239
chr6	79200000	1862	InferCNV (CNV)	1.86116265514239
chr6	80100000	1863	InferCNV (CNV)	1.86116265514239
chr6	80200000	1864	InferCNV (CNV)	1.86116265514239
chr6	80300000	1865	InferCNV (CNV)	1.86116265514239
chr6	82800000	1866	InferCNV (CNV)	1.86116265514239
chr6	82900000	1867	InferCNV (CNV)	1.86116265514239
chr6	83000000	1868	InferCNV (CNV)	1.86116265514239
chr6	83800000	1869	InferCNV (CNV)	1.86116265514239
chr6	83900000	1870	InferCNV (CNV)	1.86116265514239
chr6	85500000	1871	InferCNV (CNV)	1.86116265514239
chr6	85600000	1872	InferCNV (CNV)	1.86116265514239
chr6	87100000	1873	InferCNV (CNV)	1.86116265514239
chr6	87200000	1874	InferCNV (CNV)	1.86116265514239
chr6	87500000	1875	InferCNV (CNV)	1.86116265514239
chr6	87600000	1876	InferCNV (CNV)	1.86116265514239
chr6	87700000	1877	InferCNV (CNV)	1.86116265514239
chr6	88600000	1878	InferCNV (CNV)	1.86116265514239
chr6	88700000	1879	InferCNV (CNV)	1.86116265514239
chr6	88800000	1880	InferCNV (CNV)	1.86116265514239
chr6	88900000	1881	InferCNV (CNV)	1.86116265514239
chr6	89000000	1882	InferCNV (CNV)	1.86116265514239
chr6	89300000	1883	InferCNV (CNV)	1.86116265514239
chr6	89600000	1884	InferCNV (CNV)	1.86116265514239
chr6	89700000	1885	InferCNV (CNV)	1.86116265514239
chr6	89800000	1886	InferCNV (CNV)	1.86116265514239
chr6	89900000	1887	InferCNV (CNV)	1.86116265514239
chr6	90000000	1888	InferCNV (CNV)	1.86116265514239
chr6	90100000	1889	InferCNV (CNV)	1.86116265514239
chr6	90200000	1890	InferCNV (CNV)	1.86116265514239
chr6	96500000	1891	InferCNV (CNV)	1.86116265514239
chr6	99300000	1892	InferCNV (CNV)	1.86116265514239
chr6	99400000	1893	InferCNV (CNV)	1.86116265514239
chr6	100500000	1894	InferCNV (CNV)	1.86116265514239
chr6	100600000	1895	InferCNV (CNV)	1.86116265514239
chr6	100700000	1896	InferCNV (CNV)	1.86116265514239
chr6	100800000	1897	InferCNV (CNV)	1.86116265514239
chr6	105200000	1898	InferCNV (CNV)	1.86116265514239
chr6	105300000	1899	InferCNV (CNV)	1.86116265514239
chr6	105400000	1900	InferCNV (CNV)	1.86116265514239
chr6	106000000	1901	InferCNV (CNV)	1.86116265514239
chr6	106100000	1902	InferCNV (CNV)	1.86116265514239
chr6	106200000	1903	InferCNV (CNV)	1.86116265514239
chr6	106300000	1904	InferCNV (CNV)	1.86116265514239
chr6	107100000	1905	InferCNV (CNV)	1.86116265514239
chr6	107200000	1906	InferCNV (CNV)	1.86116265514239
chr6	107300000	1907	InferCNV (CNV)	1.86116265514239
chr6	107400000	1908	InferCNV (CNV)	1.86116265514239
chr6	107700000	1909	InferCNV (CNV)	1.86116265514239
chr6	107800000	1910	InferCNV (CNV)	1.86116265514239
chr6	107900000	1911	InferCNV (CNV)	1.86116265514239
chr6	108200000	1912	InferCNV (CNV)	1.86116265514239
chr6	108500000	1913	InferCNV (CNV)	1.86116265514239
chr6	108600000	1914	InferCNV (CNV)	1.86116265514239
chr6	109300000	1915	InferCNV (CNV)	1.86116265514239
chr6	110100000	1916	InferCNV (CNV)	1.86116265514239
chr6	110200000	1917	InferCNV (CNV)	1.86116265514239
chr6	110600000	1918	InferCNV (CNV)	1.86116265514239
chr6	110700000	1919	InferCNV (CNV)	1.86116265514239
chr6	110800000	1920	InferCNV (CNV)	1.86116265514239
chr6	111000000	1921	InferCNV (CNV)	1.86116265514239
chr6	111100000	1922	InferCNV (CNV)	1.86116265514239
chr6	111200000	1923	InferCNV (CNV)	1.86116265514239
chr6	111300000	1924	InferCNV (CNV)	1.86116265514239
chr6	111400000	1925	InferCNV (CNV)	1.86116265514239
chr6	111600000	1926	InferCNV (CNV)	1.86116265514239
chr6	111700000	1927	InferCNV (CNV)	1.86116265514239
chr6	111800000	1928	InferCNV (CNV)	1.86116265514239
chr6	113900000	1929	InferCNV (CNV)	1.86116265514239
chr6	116100000	1930	InferCNV (CNV)	1.86116265514239
chr6	116200000	1931	InferCNV (CNV)	1.86116265514239
chr6	116500000	1932	InferCNV (CNV)	1.86116265514239
chr6	116600000	1933	InferCNV (CNV)	1.86116265514239
chr6	116700000	1934	InferCNV (CNV)	1.86116265514239
chr6	117500000	1935	InferCNV (CNV)	1.86116265514239
chr6	117600000	1936	InferCNV (CNV)	1.86116265514239
chr6	118400000	1937	InferCNV (CNV)	1.86116265514239
chr6	118500000	1938	InferCNV (CNV)	1.86116265514239
chr6	118600000	1939	InferCNV (CNV)	1.86116265514239
chr6	118700000	1940	InferCNV (CNV)	1.86116265514239
chr6	118800000	1941	InferCNV (CNV)	1.86116265514239
chr6	118900000	1942	InferCNV (CNV)	1.86116265514239
chr6	121000000	1943	InferCNV (CNV)	1.86116265514239
chr6	121100000	1944	InferCNV (CNV)	1.86116265514239
chr6	121200000	1945	InferCNV (CNV)	1.86116265514239
chr6	121300000	1946	InferCNV (CNV)	1.86116265514239
chr6	122400000	1947	InferCNV (CNV)	1.86116265514239
chr6	125700000	1948	InferCNV (CNV)	1.86116265514239
chr6	125800000	1949	InferCNV (CNV)	1.86116265514239
chr6	125900000	1950	InferCNV (CNV)	1.86116265514239
chr6	127200000	1951	InferCNV (CNV)	1.86116265514239
chr6	127300000	1952	InferCNV (CNV)	1.86116265514239
chr6	130000000	1953	InferCNV (CNV)	1.86116265514239
chr6	130100000	1954	InferCNV (CNV)	1.86116265514239
chr6	130200000	1955	InferCNV (CNV)	1.86116265514239
chr6	130300000	1956	InferCNV (CNV)	1.86116265514239
chr6	131100000	1957	InferCNV (CNV)	1.86116265514239
chr6	131200000	1958	InferCNV (CNV)	1.86116265514239
chr6	131500000	1959	InferCNV (CNV)	1.86116265514239
chr6	131600000	1960	InferCNV (CNV)	1.86116265514239
chr6	132700000	1961	InferCNV (CNV)	1.86116265514239
chr6	132800000	1962	InferCNV (CNV)	1.55154868073552
chr6	134900000	1963	InferCNV (CNV)	1.55154868073552
chr6	135000000	1964	InferCNV (CNV)	1.55154868073552
chr6	135100000	1965	InferCNV (CNV)	1.55154868073552
chr6	135200000	1966	InferCNV (CNV)	1.55154868073552
chr6	135300000	1967	InferCNV (CNV)	1.55154868073552
chr6	135400000	1968	InferCNV (CNV)	1.55154868073552
chr6	136200000	1969	InferCNV (CNV)	1.55154868073552
chr6	136500000	1970	InferCNV (CNV)	1.55154868073552
chr6	136600000	1971	InferCNV (CNV)	1.55154868073552
chr6	136700000	1972	InferCNV (CNV)	1.55154868073552
chr6	137100000	1973	InferCNV (CNV)	1.55154868073552
chr6	137200000	1974	InferCNV (CNV)	1.55154868073552
chr6	137800000	1975	InferCNV (CNV)	1.55154868073552
chr6	138900000	1976	InferCNV (CNV)	1.55154868073552
chr6	139000000	1977	InferCNV (CNV)	1.55154868073552
chr6	139100000	1978	InferCNV (CNV)	1.55154868073552
chr6	139300000	1979	InferCNV (CNV)	1.55154868073552
chr6	142100000	1980	InferCNV (CNV)	1.55154868073552
chr6	142200000	1981	InferCNV (CNV)	1.55154868073552
chr6	142700000	1982	InferCNV (CNV)	1.55154868073552
chr6	142800000	1983	InferCNV (CNV)	1.55154868073552
chr6	142900000	1984	InferCNV (CNV)	1.55154868073552
chr6	143500000	1985	InferCNV (CNV)	1.55154868073552
chr6	143600000	1986	InferCNV (CNV)	1.55154868073552
chr6	143700000	1987	InferCNV (CNV)	1.55154868073552
chr6	143800000	1988	InferCNV (CNV)	1.55154868073552
chr6	144000000	1989	InferCNV (CNV)	1.55154868073552
chr6	144100000	1990	InferCNV (CNV)	1.55154868073552
chr6	144200000	1991	InferCNV (CNV)	1.55154868073552
chr6	144300000	1992	InferCNV (CNV)	1.55154868073552
chr6	144400000	1993	InferCNV (CNV)	1.55154868073552
chr6	144500000	1994	InferCNV (CNV)	1.55154868073552
chr6	144600000	1995	InferCNV (CNV)	1.55154868073552
chr6	144700000	1996	InferCNV (CNV)	1.55154868073552
chr6	144800000	1997	InferCNV (CNV)	1.55154868073552
chr6	145800000	1998	InferCNV (CNV)	1.55154868073552
chr6	145900000	1999	InferCNV (CNV)	1.55154868073552
[truncated: 41,291 more rows]
