# Supplementary material for: Benchmarking scRNA-seq copy number variation callers
Source: Nat Commun. 2025 Oct 2;16:8777. doi: 10.1038/s41467-025-62359-9 (PMC12491403; doi:10.1038/s41467-025-62359-9)
Supplement: Supplementary file 11 — Source Data [file 41467_2025_62359_MOESM11_ESM.zip › figure_source_data/figure_3F_karyogram_iAMP_automaticAnnot.tsv]

chr	start	counted_pos	variable	value
chr1	900001	1	scWGS	-2.4224506588252
chr1	1000001	2	scWGS	-2.4224506588252
chr1	1200001	3	scWGS	-2.4224506588252
chr1	1300001	4	scWGS	-2.4224506588252
chr1	1400001	5	scWGS	-2.4224506588252
chr1	1500001	6	scWGS	-2.4224506588252
chr1	1600001	7	scWGS	-2.38068426815581
chr1	1700001	8	scWGS	-2.38068426815581
chr1	1800001	9	scWGS	-2.38068426815581
chr1	2100001	10	scWGS	-1.7959547987842
chr1	2200001	11	scWGS	-1.7959547987842
chr1	2300001	12	scWGS	-1.7959547987842
chr1	2400001	13	scWGS	-1.7959547987842
chr1	2500001	14	scWGS	-1.67065562677601
chr1	3400001	15	scWGS	-0.125299172008199
chr1	3500001	16	scWGS	-0.125299172008199
chr1	3600001	17	scWGS	-0.125299172008199
chr1	3700001	18	scWGS	-0.0835327813388088
chr1	3800001	19	scWGS	-0.0417663906693896
chr1	3900001	20	scWGS	0.459430297363405
chr1	5900001	21	scWGS	0.501196688032795
chr1	6000001	22	scWGS	0.375897516024597
chr1	6100001	23	scWGS	0.0835327813388095
chr1	6200001	24	scWGS	0.0835327813388095
chr1	6300001	25	scWGS	0.0835327813388095
chr1	6400001	26	scWGS	0.0835327813388095
chr1	6500001	27	scWGS	0.0835327813388095
chr1	6600001	28	scWGS	0.0835327813388095
chr1	6700001	29	scWGS	0.0835327813388095
chr1	6800001	30	scWGS	0.292364734685788
chr1	6900001	31	scWGS	0.375897516024597
chr1	7000001	32	scWGS	0.417663906694016
chr1	7100001	33	scWGS	0.417663906694016
chr1	7200001	34	scWGS	0.417663906694016
chr1	7300001	35	scWGS	0.417663906694016
chr1	7400001	36	scWGS	0.417663906694016
chr1	7500001	37	scWGS	0.417663906694016
chr1	7600001	38	scWGS	-0.0417663906693896
chr1	7700001	39	scWGS	-0.292364734685788
chr1	7900001	40	scWGS	-0.292364734685788
chr1	8300001	41	scWGS	-0.334131125355207
chr1	8400001	42	scWGS	-0.334131125355207
chr1	8500001	43	scWGS	-0.334131125355207
chr1	8600001	44	scWGS	-0.334131125355207
chr1	8700001	45	scWGS	-0.334131125355207
chr1	8800001	46	scWGS	-0.334131125355207
chr1	9200001	47	scWGS	-0.334131125355207
chr1	9500001	48	scWGS	-0.334131125355207
chr1	9600001	49	scWGS	-0.334131125355207
chr1	9700001	50	scWGS	-0.334131125355207
chr1	9800001	51	scWGS	-0.334131125355207
chr1	9900001	52	scWGS	-0.334131125355207
chr1	10000001	53	scWGS	-0.334131125355207
chr1	10100001	54	scWGS	-0.334131125355207
chr1	10200001	55	scWGS	-0.334131125355207
chr1	10300001	56	scWGS	-0.334131125355207
chr1	10400001	57	scWGS	-0.334131125355207
chr1	10500001	58	scWGS	-0.292364734685788
chr1	10600001	59	scWGS	-0.292364734685788
chr1	11000001	60	scWGS	-0.292364734685788
chr1	11200001	61	scWGS	-0.292364734685788
chr1	11600001	62	scWGS	-0.208831953347008
chr1	11700001	63	scWGS	-0.208831953347008
chr1	11800001	64	scWGS	-0.208831953347008
chr1	11900001	65	scWGS	-0.208831953347008
chr1	12000001	66	scWGS	-0.208831953347008
chr1	12100001	67	scWGS	-0.208831953347008
chr1	12200001	68	scWGS	-0.208831953347008
chr1	12300001	69	scWGS	-0.208831953347008
chr1	12400001	70	scWGS	-0.208831953347008
chr1	12500001	71	scWGS	-0.208831953347008
chr1	12600001	72	scWGS	-0.208831953347008
chr1	13700001	73	scWGS	-0.208831953347008
chr1	13800001	74	scWGS	-0.125299172008199
chr1	15400001	75	scWGS	0.125299172008199
chr1	15500001	76	scWGS	0.125299172008199
chr1	15600001	77	scWGS	0.125299172008199
chr1	15700001	78	scWGS	0.125299172008199
chr1	15800001	79	scWGS	0.125299172008199
chr1	15900001	80	scWGS	0.125299172008199
chr1	16200001	81	scWGS	0.125299172008199
chr1	16300001	82	scWGS	0.125299172008199
chr1	16400001	83	scWGS	0.125299172008199
chr1	16500001	84	scWGS	0.125299172008199
chr1	16600001	85	scWGS	0.125299172008199
chr1	16900001	86	scWGS	0.167065562677589
chr1	17000001	87	scWGS	0.167065562677589
chr1	19000001	88	scWGS	0.542963078702215
chr1	19100001	89	scWGS	0.375897516024597
chr1	19200001	90	scWGS	0.125299172008199
chr1	19300001	91	scWGS	0.125299172008199
chr1	19400001	92	scWGS	0.125299172008199
chr1	19600001	93	scWGS	0.0417663906693896
chr1	19700001	94	scWGS	0.0417663906693896
chr1	19800001	95	scWGS	0.0417663906693896
chr1	19900001	96	scWGS	0.0417663906693896
chr1	20400001	97	scWGS	0
chr1	20500001	98	scWGS	-0.208831953347008
chr1	20600001	99	scWGS	-0.208831953347008
chr1	20700001	100	scWGS	-0.250598344016397
chr1	20800001	101	scWGS	-0.250598344016397
chr1	20900001	102	scWGS	-0.250598344016397
chr1	21000001	103	scWGS	-0.250598344016397
chr1	21100001	104	scWGS	-0.250598344016397
chr1	21600001	105	scWGS	-0.250598344016397
chr1	21700001	106	scWGS	-0.250598344016397
chr1	21800001	107	scWGS	-0.250598344016397
chr1	21900001	108	scWGS	-0.250598344016397
chr1	22000001	109	scWGS	-0.250598344016397
chr1	22400001	110	scWGS	-0.0417663906693896
chr1	22500001	111	scWGS	0
chr1	23000001	112	scWGS	-0.375897516024597
chr1	23100001	113	scWGS	-0.584729469371604
chr1	23300001	114	scWGS	-0.584729469371604
chr1	23500001	115	scWGS	-0.626495860040995
chr1	23600001	116	scWGS	-0.626495860040995
chr1	23700001	117	scWGS	-0.626495860040995
chr1	23800001	118	scWGS	-0.626495860040995
chr1	23900001	119	scWGS	-0.626495860040995
chr1	24100001	120	scWGS	-0.626495860040995
chr1	24400001	121	scWGS	-0.626495860040995
chr1	24500001	122	scWGS	-0.626495860040995
chr1	24600001	123	scWGS	-0.626495860040995
chr1	24700001	124	scWGS	-0.626495860040995
chr1	24800001	125	scWGS	-0.626495860040995
chr1	24900001	126	scWGS	-0.584729469371604
chr1	25200001	127	scWGS	-0.668262250710414
chr1	25300001	128	scWGS	-0.668262250710414
chr1	25500001	129	scWGS	-0.668262250710414
chr1	25800001	130	scWGS	-0.668262250710414
chr1	26100001	131	scWGS	-0.668262250710414
chr1	26200001	132	scWGS	-0.668262250710414
chr1	26300001	133	scWGS	-0.668262250710414
chr1	26400001	134	scWGS	-0.668262250710414
chr1	26600001	135	scWGS	-0.668262250710414
chr1	26700001	136	scWGS	-0.668262250710414
chr1	26800001	137	scWGS	-0.668262250710414
chr1	26900001	138	scWGS	-0.668262250710414
chr1	27000001	139	scWGS	-0.668262250710414
chr1	27100001	140	scWGS	-0.668262250710414
chr1	27200001	141	scWGS	-0.668262250710414
chr1	27300001	142	scWGS	-0.668262250710414
chr1	27400001	143	scWGS	-0.668262250710414
chr1	27500001	144	scWGS	-0.668262250710414
chr1	27600001	145	scWGS	-0.668262250710414
chr1	27700001	146	scWGS	-0.668262250710414
chr1	27800001	147	scWGS	-0.668262250710414
chr1	27900001	148	scWGS	-0.668262250710414
chr1	28000001	149	scWGS	-0.668262250710414
chr1	28200001	150	scWGS	-0.668262250710414
chr1	28300001	151	scWGS	-0.668262250710414
chr1	28400001	152	scWGS	-0.668262250710414
chr1	28500001	153	scWGS	-0.668262250710414
chr1	28600001	154	scWGS	-0.668262250710414
chr1	28700001	155	scWGS	-0.668262250710414
chr1	28800001	156	scWGS	-0.668262250710414
chr1	28900001	157	scWGS	-0.668262250710414
chr1	29000001	158	scWGS	-0.668262250710414
chr1	29100001	159	scWGS	-0.668262250710414
chr1	29200001	160	scWGS	-0.626495860040995
chr1	30700001	161	scWGS	0.459430297363405
chr1	30900001	162	scWGS	-0.125299172008199
chr1	31000001	163	scWGS	-0.459430297363406
chr1	31200001	164	scWGS	-0.459430297363406
chr1	31300001	165	scWGS	-0.459430297363406
chr1	31600001	166	scWGS	-0.459430297363406
chr1	31900001	167	scWGS	-0.584729469371604
chr1	32000001	168	scWGS	-0.584729469371604
chr1	32100001	169	scWGS	-0.584729469371604
chr1	32200001	170	scWGS	-0.584729469371604
chr1	32300001	171	scWGS	-0.584729469371604
chr1	32500001	172	scWGS	-0.584729469371604
chr1	32600001	173	scWGS	-0.584729469371604
chr1	32700001	174	scWGS	-0.584729469371604
chr1	32800001	175	scWGS	-0.584729469371604
chr1	32900001	176	scWGS	-0.584729469371604
chr1	33000001	177	scWGS	-0.542963078702215
chr1	33200001	178	scWGS	-0.501196688032796
chr1	33300001	179	scWGS	-0.501196688032796
chr1	34800001	180	scWGS	-0.501196688032796
chr1	34900001	181	scWGS	-0.501196688032796
chr1	35000001	182	scWGS	-0.501196688032796
chr1	35100001	183	scWGS	-0.501196688032796
chr1	35200001	184	scWGS	-0.501196688032796
chr1	35300001	185	scWGS	-0.501196688032796
chr1	35400001	186	scWGS	-0.501196688032796
chr1	35500001	187	scWGS	-0.501196688032796
chr1	35800001	188	scWGS	-0.501196688032796
chr1	35900001	189	scWGS	-0.501196688032796
chr1	36000001	190	scWGS	-0.501196688032796
chr1	36100001	191	scWGS	-0.501196688032796
chr1	36200001	192	scWGS	-0.501196688032796
chr1	36300001	193	scWGS	-0.501196688032796
chr1	36400001	194	scWGS	-0.250598344016397
chr1	37400001	195	scWGS	0
chr1	37500001	196	scWGS	-0.208831953347008
chr1	37700001	197	scWGS	-0.208831953347008
chr1	37800001	198	scWGS	-0.208831953347008
chr1	37900001	199	scWGS	-0.208831953347008
chr1	38000001	200	scWGS	-0.208831953347008
chr1	38800001	201	scWGS	-0.375897516024597
chr1	38900001	202	scWGS	-0.375897516024597
chr1	39000001	203	scWGS	-0.375897516024597
chr1	39500001	204	scWGS	-0.375897516024597
chr1	39700001	205	scWGS	-0.375897516024597
chr1	39800001	206	scWGS	-0.375897516024597
chr1	40000001	207	scWGS	-0.375897516024597
chr1	40100001	208	scWGS	-0.375897516024597
chr1	40200001	209	scWGS	-0.375897516024597
chr1	40300001	210	scWGS	-0.375897516024597
chr1	40400001	211	scWGS	-0.375897516024597
chr1	40500001	212	scWGS	-0.375897516024597
chr1	40600001	213	scWGS	-0.375897516024597
chr1	40700001	214	scWGS	-0.375897516024597
chr1	40900001	215	scWGS	-0.375897516024597
chr1	41000001	216	scWGS	-0.292364734685788
chr1	41500001	217	scWGS	-0.0417663906693896
chr1	41600001	218	scWGS	-0.0417663906693896
chr1	41700001	219	scWGS	-0.0417663906693896
chr1	41800001	220	scWGS	-0.0417663906693896
chr1	41900001	221	scWGS	-0.0417663906693896
chr1	42100001	222	scWGS	-0.0417663906693896
chr1	42200001	223	scWGS	-0.0835327813388088
chr1	42300001	224	scWGS	-0.125299172008199
chr1	42400001	225	scWGS	-0.125299172008199
chr1	42600001	226	scWGS	-0.125299172008199
chr1	42700001	227	scWGS	-0.125299172008199
chr1	42800001	228	scWGS	-0.125299172008199
chr1	42900001	229	scWGS	-0.125299172008199
chr1	43100001	230	scWGS	-0.125299172008199
chr1	43300001	231	scWGS	-0.125299172008199
chr1	43400001	232	scWGS	-0.125299172008199
chr1	43600001	233	scWGS	-0.125299172008199
chr1	43700001	234	scWGS	-0.125299172008199
chr1	43800001	235	scWGS	-0.125299172008199
chr1	43900001	236	scWGS	-0.125299172008199
chr1	44200001	237	scWGS	-0.125299172008199
chr1	44300001	238	scWGS	-0.167065562677589
chr1	44400001	239	scWGS	-0.167065562677589
chr1	44500001	240	scWGS	-0.167065562677589
chr1	44600001	241	scWGS	-0.167065562677589
chr1	44700001	242	scWGS	-0.167065562677589
chr1	44800001	243	scWGS	-0.167065562677589
chr1	44900001	244	scWGS	-0.167065562677589
chr1	45000001	245	scWGS	-0.167065562677589
chr1	45300001	246	scWGS	-0.167065562677589
chr1	45400001	247	scWGS	-0.167065562677589
chr1	45500001	248	scWGS	-0.167065562677589
chr1	45600001	249	scWGS	-0.167065562677589
chr1	45700001	250	scWGS	-0.167065562677589
chr1	45800001	251	scWGS	-0.167065562677589
chr1	45900001	252	scWGS	-0.167065562677589
chr1	46000001	253	scWGS	-0.167065562677589
chr1	46100001	254	scWGS	-0.167065562677589
chr1	46200001	255	scWGS	-0.167065562677589
chr1	46300001	256	scWGS	-0.167065562677589
chr1	46500001	257	scWGS	-0.167065562677589
chr1	46600001	258	scWGS	-0.125299172008199
chr1	46700001	259	scWGS	-0.0417663906693896
chr1	47300001	260	scWGS	-0.0417663906693896
chr1	48700001	261	scWGS	0.292364734685788
chr1	50400001	262	scWGS	0
chr1	50500001	263	scWGS	-0.0417663906693896
chr1	50600001	264	scWGS	-0.0417663906693896
chr1	50700001	265	scWGS	-0.0417663906693896
chr1	50800001	266	scWGS	-0.0835327813388088
chr1	50900001	267	scWGS	-0.0835327813388088
chr1	51200001	268	scWGS	-0.0835327813388088
chr1	51300001	269	scWGS	-0.0835327813388088
chr1	51400001	270	scWGS	-0.0835327813388088
chr1	51500001	271	scWGS	-0.0835327813388088
chr1	51600001	272	scWGS	-0.0835327813388088
chr1	51700001	273	scWGS	-0.0835327813388088
chr1	51800001	274	scWGS	-0.0835327813388088
chr1	52000001	275	scWGS	-0.0835327813388088
chr1	52300001	276	scWGS	-0.0835327813388088
chr1	52400001	277	scWGS	-0.0835327813388088
chr1	52600001	278	scWGS	-0.0835327813388088
chr1	52700001	279	scWGS	-0.0835327813388088
chr1	52800001	280	scWGS	-0.0835327813388088
chr1	52900001	281	scWGS	-0.0835327813388088
chr1	53000001	282	scWGS	-0.0835327813388088
chr1	53100001	283	scWGS	-0.0417663906693896
chr1	53200001	284	scWGS	-0.0417663906693896
chr1	53700001	285	scWGS	0.0835327813388095
chr1	53800001	286	scWGS	0.0835327813388095
chr1	53900001	287	scWGS	0.0835327813388095
chr1	54000001	288	scWGS	0.125299172008199
chr1	54100001	289	scWGS	0.125299172008199
chr1	54200001	290	scWGS	0.125299172008199
chr1	54300001	291	scWGS	0.125299172008199
chr1	54400001	292	scWGS	0.125299172008199
chr1	55000001	293	scWGS	0.125299172008199
chr1	55100001	294	scWGS	0.292364734685788
chr1	55200001	295	scWGS	0.375897516024597
chr1	58400001	296	scWGS	0.584729469371604
chr1	58500001	297	scWGS	0.501196688032795
chr1	58600001	298	scWGS	0.501196688032795
chr1	58700001	299	scWGS	0.501196688032795
chr1	59200001	300	scWGS	0.459430297363405
chr1	59300001	301	scWGS	0.459430297363405
chr1	59400001	302	scWGS	0.459430297363405
chr1	59500001	303	scWGS	0.459430297363405
chr1	59600001	304	scWGS	0.459430297363405
chr1	59700001	305	scWGS	0.459430297363405
chr1	61600001	306	scWGS	0.125299172008199
chr1	61700001	307	scWGS	0.125299172008199
chr1	62400001	308	scWGS	0.125299172008199
chr1	62500001	309	scWGS	0.125299172008199
chr1	62600001	310	scWGS	0.125299172008199
chr1	62700001	311	scWGS	0.125299172008199
chr1	62800001	312	scWGS	0.125299172008199
chr1	63300001	313	scWGS	0.125299172008199
chr1	63400001	314	scWGS	0.125299172008199
chr1	63500001	315	scWGS	0.125299172008199
chr1	63600001	316	scWGS	0.125299172008199
chr1	64800001	317	scWGS	0.125299172008199
chr1	64900001	318	scWGS	0.125299172008199
chr1	65400001	319	scWGS	0.125299172008199
chr1	65700001	320	scWGS	0.125299172008199
chr1	65800001	321	scWGS	0.208831953347009
chr1	65900001	322	scWGS	0.208831953347009
chr1	66000001	323	scWGS	0.208831953347009
chr1	66100001	324	scWGS	0.208831953347009
chr1	66200001	325	scWGS	0.208831953347009
chr1	66300001	326	scWGS	0.208831953347009
chr1	66900001	327	scWGS	0.167065562677589
chr1	67000001	328	scWGS	0.167065562677589
chr1	67400001	329	scWGS	0.167065562677589
chr1	70100001	330	scWGS	0.167065562677589
chr1	70200001	331	scWGS	0.167065562677589
chr1	70300001	332	scWGS	0.167065562677589
chr1	71000001	333	scWGS	0.167065562677589
chr1	74700001	334	scWGS	0.167065562677589
chr1	75700001	335	scWGS	0.167065562677589
chr1	77000001	336	scWGS	0.167065562677589
chr1	77100001	337	scWGS	0.167065562677589
chr1	77200001	338	scWGS	0.167065562677589
chr1	77300001	339	scWGS	0.167065562677589
chr1	77400001	340	scWGS	0.167065562677589
chr1	77500001	341	scWGS	0.125299172008199
chr1	77700001	342	scWGS	0.125299172008199
chr1	77800001	343	scWGS	0.125299172008199
chr1	77900001	344	scWGS	0.125299172008199
chr1	78000001	345	scWGS	0.125299172008199
chr1	78600001	346	scWGS	0.125299172008199
chr1	84000001	347	scWGS	0.167065562677589
chr1	84100001	348	scWGS	0.167065562677589
chr1	84200001	349	scWGS	0.167065562677589
chr1	84400001	350	scWGS	0.125299172008199
chr1	84500001	351	scWGS	0.125299172008199
chr1	84600001	352	scWGS	0.125299172008199
chr1	85200001	353	scWGS	0.125299172008199
chr1	85600001	354	scWGS	0.125299172008199
chr1	85700001	355	scWGS	0.125299172008199
chr1	86700001	356	scWGS	0.125299172008199
chr1	86900001	357	scWGS	0.125299172008199
chr1	87000001	358	scWGS	0.125299172008199
chr1	87100001	359	scWGS	0.125299172008199
chr1	87300001	360	scWGS	0.125299172008199
chr1	88800001	361	scWGS	0.125299172008199
chr1	88900001	362	scWGS	0.125299172008199
chr1	89000001	363	scWGS	0.125299172008199
chr1	89100001	364	scWGS	0.125299172008199
chr1	89200001	365	scWGS	0.125299172008199
chr1	89500001	366	scWGS	0.125299172008199
chr1	89600001	367	scWGS	0.125299172008199
chr1	89700001	368	scWGS	0.125299172008199
chr1	89800001	369	scWGS	0.125299172008199
chr1	89900001	370	scWGS	0.125299172008199
chr1	90000001	371	scWGS	0.125299172008199
chr1	90900001	372	scWGS	0.125299172008199
chr1	91000001	373	scWGS	0.125299172008199
chr1	92200001	374	scWGS	0.125299172008199
chr1	92300001	375	scWGS	0.125299172008199
chr1	92400001	376	scWGS	0.125299172008199
chr1	92800001	377	scWGS	0.125299172008199
chr1	93000001	378	scWGS	0.167065562677589
chr1	93100001	379	scWGS	0.167065562677589
chr1	93200001	380	scWGS	0.167065562677589
chr1	93300001	381	scWGS	0.167065562677589
chr1	93400001	382	scWGS	0.167065562677589
chr1	93500001	383	scWGS	0.167065562677589
chr1	93600001	384	scWGS	0.167065562677589
chr1	93700001	385	scWGS	0.167065562677589
chr1	93800001	386	scWGS	0.167065562677589
chr1	93900001	387	scWGS	0.167065562677589
chr1	94400001	388	scWGS	0.167065562677589
chr1	94500001	389	scWGS	0.167065562677589
chr1	94800001	390	scWGS	0.167065562677589
chr1	94900001	391	scWGS	0.167065562677589
chr1	95200001	392	scWGS	0.167065562677589
chr1	96700001	393	scWGS	0.167065562677589
chr1	96800001	394	scWGS	0.167065562677589
chr1	97000001	395	scWGS	0.167065562677589
chr1	97100001	396	scWGS	0.167065562677589
chr1	97200001	397	scWGS	0.167065562677589
chr1	97300001	398	scWGS	0.167065562677589
chr1	97400001	399	scWGS	0.167065562677589
chr1	97500001	400	scWGS	0.167065562677589
chr1	97600001	401	scWGS	0.167065562677589
chr1	97700001	402	scWGS	0.167065562677589
chr1	97800001	403	scWGS	0.125299172008199
chr1	97900001	404	scWGS	0.125299172008199
chr1	99900001	405	scWGS	0.125299172008199
chr1	100000001	406	scWGS	0.125299172008199
chr1	100100001	407	scWGS	0.125299172008199
chr1	100200001	408	scWGS	0.125299172008199
chr1	100800001	409	scWGS	0.125299172008199
chr1	100900001	410	scWGS	0.125299172008199
chr1	101000001	411	scWGS	0.125299172008199
chr1	101200001	412	scWGS	0.125299172008199
chr1	103500001	413	scWGS	0.125299172008199
chr1	107000001	414	scWGS	0.125299172008199
chr1	107500001	415	scWGS	0.125299172008199
chr1	107600001	416	scWGS	0.125299172008199
chr1	107700001	417	scWGS	0.125299172008199
chr1	107800001	418	scWGS	0.125299172008199
chr1	107900001	419	scWGS	0.125299172008199
chr1	108100001	420	scWGS	0.125299172008199
chr1	108200001	421	scWGS	0.0417663906693896
chr1	108500001	422	scWGS	0
chr1	108600001	423	scWGS	0
chr1	108700001	424	scWGS	0
chr1	108800001	425	scWGS	0
chr1	108900001	426	scWGS	0
chr1	109000001	427	scWGS	0
chr1	109600001	428	scWGS	0.0835327813388095
chr1	109700001	429	scWGS	0.0835327813388095
chr1	109900001	430	scWGS	0.0835327813388095
chr1	110000001	431	scWGS	0.0835327813388095
chr1	110300001	432	scWGS	0.0835327813388095
chr1	110400001	433	scWGS	0.0835327813388095
chr1	110600001	434	scWGS	0.0835327813388095
chr1	110800001	435	scWGS	0.0835327813388095
chr1	110900001	436	scWGS	0.0835327813388095
chr1	111100001	437	scWGS	0.0835327813388095
chr1	111200001	438	scWGS	0.0835327813388095
chr1	111400001	439	scWGS	0.0835327813388095
chr1	111500001	440	scWGS	0.0835327813388095
chr1	111600001	441	scWGS	0.0835327813388095
chr1	111700001	442	scWGS	0.0835327813388095
chr1	112500001	443	scWGS	0.0835327813388095
chr1	112600001	444	scWGS	0.0835327813388095
chr1	112700001	445	scWGS	0.0835327813388095
chr1	112900001	446	scWGS	0.0835327813388095
chr1	113000001	447	scWGS	0.0835327813388095
chr1	113100001	448	scWGS	0.0835327813388095
chr1	113600001	449	scWGS	0.0835327813388095
chr1	113700001	450	scWGS	0.0417663906693896
chr1	113800001	451	scWGS	0.0417663906693896
chr1	113900001	452	scWGS	0.0417663906693896
chr1	114300001	453	scWGS	0.0417663906693896
chr1	114400001	454	scWGS	0.0417663906693896
chr1	114500001	455	scWGS	0.0417663906693896
chr1	114700001	456	scWGS	0.0417663906693896
chr1	116300001	457	scWGS	0.125299172008199
chr1	116400001	458	scWGS	0.125299172008199
chr1	116500001	459	scWGS	0.125299172008199
chr1	117000001	460	scWGS	0.125299172008199
chr1	117100001	461	scWGS	0.125299172008199
chr1	117300001	462	scWGS	0.125299172008199
chr1	117400001	463	scWGS	0.125299172008199
chr1	117500001	464	scWGS	0.167065562677589
chr1	117800001	465	scWGS	0.167065562677589
chr1	117900001	466	scWGS	0.167065562677589
chr1	119000001	467	scWGS	0.167065562677589
chr1	119100001	468	scWGS	0.167065562677589
chr1	120100001	469	scWGS	-0.208831953347008
chr1	121100001	470	scWGS	-0.835327813388003
chr1	121200001	471	scWGS	-0.835327813388003
chr1	121300001	472	scWGS	-0.877094204057392
chr1	144800001	473	scWGS	-2.96541373752741
chr1	144900001	474	scWGS	-2.84011456551921
chr1	145000001	475	scWGS	-2.84011456551921
chr1	145600001	476	scWGS	-2.297151486817
chr1	145700001	477	scWGS	-2.297151486817
chr1	145800001	478	scWGS	-2.25538509614761
chr1	145900001	479	scWGS	-2.25538509614761
chr1	146900001	480	scWGS	-2.0465531428006
chr1	147100001	481	scWGS	-2.0465531428006
chr1	147200001	482	scWGS	-2.0465531428006
chr1	147900001	483	scWGS	-2.0465531428006
chr1	148100001	484	scWGS	-2.0465531428006
chr1	148400001	485	scWGS	-2.0465531428006
chr1	148500001	486	scWGS	-2.0465531428006
chr1	148800001	487	scWGS	-2.0465531428006
chr1	148900001	488	scWGS	-2.0465531428006
chr1	149000001	489	scWGS	-2.0465531428006
chr1	149800001	490	scWGS	-2.00478675213121
chr1	149900001	491	scWGS	-2.00478675213121
chr1	150000001	492	scWGS	-2.00478675213121
chr1	150100001	493	scWGS	-2.00478675213121
chr1	150200001	494	scWGS	-2.00478675213121
chr1	150300001	495	scWGS	-2.00478675213121
chr1	150400001	496	scWGS	-2.00478675213121
chr1	150500001	497	scWGS	-2.00478675213121
chr1	150600001	498	scWGS	-2.00478675213121
chr1	150700001	499	scWGS	-2.00478675213121
chr1	150800001	500	scWGS	-2.00478675213121
chr1	150900001	501	scWGS	-2.00478675213121
chr1	151000001	502	scWGS	-2.00478675213121
chr1	151100001	503	scWGS	-2.00478675213121
chr1	151200001	504	scWGS	-2.00478675213121
chr1	151300001	505	scWGS	-2.00478675213121
chr1	151600001	506	scWGS	-2.00478675213121
chr1	151700001	507	scWGS	-2.00478675213121
chr1	151900001	508	scWGS	-1.96302036146182
chr1	153500001	509	scWGS	-1.37829089209022
chr1	153600001	510	scWGS	-1.42005728275961
chr1	153700001	511	scWGS	-1.42005728275961
chr1	153800001	512	scWGS	-1.50359006409842
chr1	153900001	513	scWGS	-1.50359006409842
chr1	154100001	514	scWGS	-1.50359006409842
chr1	154200001	515	scWGS	-1.50359006409842
chr1	154300001	516	scWGS	-1.50359006409842
chr1	154500001	517	scWGS	-1.50359006409842
chr1	154600001	518	scWGS	-1.50359006409842
chr1	154900001	519	scWGS	-1.42005728275961
chr1	155000001	520	scWGS	-1.42005728275961
chr1	155100001	521	scWGS	-1.42005728275961
chr1	155200001	522	scWGS	-1.42005728275961
chr1	155300001	523	scWGS	-1.42005728275961
chr1	155400001	524	scWGS	-1.42005728275961
chr1	155500001	525	scWGS	-1.42005728275961
chr1	155600001	526	scWGS	-1.42005728275961
chr1	155700001	527	scWGS	-1.42005728275961
chr1	155800001	528	scWGS	-1.3365245014208
chr1	155900001	529	scWGS	-1.3365245014208
chr1	156000001	530	scWGS	-1.3365245014208
chr1	156200001	531	scWGS	-1.3365245014208
chr1	156300001	532	scWGS	-1.29475811075141
chr1	156400001	533	scWGS	-1.0859261574044
chr1	156500001	534	scWGS	-0.918860594726811
chr1	156600001	535	scWGS	-0.877094204057392
chr1	156700001	536	scWGS	-0.710028641379803
chr1	157100001	537	scWGS	-0.0835327813388088
chr1	157700001	538	scWGS	0.334131125355206
chr1	157800001	539	scWGS	0.334131125355206
chr1	158200001	540	scWGS	0.334131125355206
chr1	158900001	541	scWGS	0.417663906694016
chr1	159000001	542	scWGS	0.417663906694016
chr1	159700001	543	scWGS	0.375897516024597
chr1	159900001	544	scWGS	0.375897516024597
chr1	160000001	545	scWGS	0.417663906694016
chr1	160200001	546	scWGS	0.417663906694016
chr1	160300001	547	scWGS	0.417663906694016
chr1	160400001	548	scWGS	0.417663906694016
chr1	160500001	549	scWGS	0.417663906694016
chr1	160600001	550	scWGS	0.417663906694016
chr1	160700001	551	scWGS	0.417663906694016
chr1	160800001	552	scWGS	0.375897516024597
chr1	160900001	553	scWGS	0.334131125355206
chr1	161000001	554	scWGS	0.334131125355206
chr1	161100001	555	scWGS	0.334131125355206
chr1	161200001	556	scWGS	0.334131125355206
chr1	161300001	557	scWGS	0.334131125355206
chr1	161700001	558	scWGS	0.417663906694016
chr1	161800001	559	scWGS	0.501196688032795
chr1	161900001	560	scWGS	0.542963078702215
chr1	162300001	561	scWGS	0.584729469371604
chr1	162700001	562	scWGS	0.584729469371604
chr1	162800001	563	scWGS	0.584729469371604
chr1	165600001	564	scWGS	0.626495860040994
chr1	166800001	565	scWGS	0.584729469371604
chr1	167200001	566	scWGS	0.584729469371604
chr1	167300001	567	scWGS	0.584729469371604
chr1	167400001	568	scWGS	0.584729469371604
chr1	167500001	569	scWGS	0.584729469371604
chr1	167600001	570	scWGS	0.584729469371604
chr1	167700001	571	scWGS	0.584729469371604
chr1	167900001	572	scWGS	0.584729469371604
chr1	168000001	573	scWGS	0.584729469371604
chr1	168200001	574	scWGS	0.584729469371604
chr1	169100001	575	scWGS	0.584729469371604
chr1	169200001	576	scWGS	0.584729469371604
chr1	169300001	577	scWGS	0.584729469371604
chr1	169600001	578	scWGS	0.584729469371604
chr1	169700001	579	scWGS	0.584729469371604
chr1	169800001	580	scWGS	0.584729469371604
chr1	169900001	581	scWGS	0.584729469371604
chr1	170000001	582	scWGS	0.584729469371604
chr1	170500001	583	scWGS	0.626495860040994
chr1	171400001	584	scWGS	0.584729469371604
chr1	171500001	585	scWGS	0.584729469371604
chr1	171700001	586	scWGS	0.584729469371604
chr1	172400001	587	scWGS	0.584729469371604
chr1	172500001	588	scWGS	0.584729469371604
chr1	172600001	589	scWGS	0.584729469371604
chr1	173400001	590	scWGS	0.417663906694016
chr1	173700001	591	scWGS	0.417663906694016
chr1	173800001	592	scWGS	0.417663906694016
chr1	173900001	593	scWGS	0.417663906694016
chr1	174000001	594	scWGS	0.417663906694016
chr1	174100001	595	scWGS	0.417663906694016
chr1	174200001	596	scWGS	0.417663906694016
chr1	174300001	597	scWGS	0.417663906694016
chr1	174400001	598	scWGS	0.417663906694016
chr1	174500001	599	scWGS	0.417663906694016
chr1	174600001	600	scWGS	0.417663906694016
chr1	174700001	601	scWGS	0.417663906694016
chr1	174800001	602	scWGS	0.417663906694016
chr1	174900001	603	scWGS	0.417663906694016
chr1	175000001	604	scWGS	0.417663906694016
chr1	175100001	605	scWGS	0.501196688032795
chr1	178700001	606	scWGS	0.208831953347009
chr1	178800001	607	scWGS	0.208831953347009
chr1	178900001	608	scWGS	0.208831953347009
chr1	179000001	609	scWGS	0.208831953347009
chr1	179100001	610	scWGS	0.208831953347009
chr1	179200001	611	scWGS	0.208831953347009
chr1	179300001	612	scWGS	0.208831953347009
chr1	179800001	613	scWGS	0.208831953347009
chr1	179900001	614	scWGS	0.208831953347009
chr1	180000001	615	scWGS	0.208831953347009
chr1	180100001	616	scWGS	0.208831953347009
chr1	180200001	617	scWGS	0.208831953347009
chr1	180300001	618	scWGS	0.208831953347009
chr1	180400001	619	scWGS	0.208831953347009
chr1	180500001	620	scWGS	0.208831953347009
chr1	180600001	621	scWGS	0.208831953347009
chr1	180700001	622	scWGS	0.208831953347009
chr1	180800001	623	scWGS	0.208831953347009
chr1	180900001	624	scWGS	0.208831953347009
chr1	181000001	625	scWGS	0.208831953347009
chr1	182300001	626	scWGS	0.208831953347009
chr1	182500001	627	scWGS	0.208831953347009
chr1	182800001	628	scWGS	0.167065562677589
chr1	183000001	629	scWGS	0.167065562677589
chr1	183100001	630	scWGS	0.167065562677589
chr1	183400001	631	scWGS	0.167065562677589
chr1	183500001	632	scWGS	0.167065562677589
chr1	183600001	633	scWGS	0.167065562677589
chr1	183700001	634	scWGS	0.167065562677589
chr1	183800001	635	scWGS	0.167065562677589
chr1	183900001	636	scWGS	0.167065562677589
chr1	184000001	637	scWGS	0.167065562677589
chr1	184300001	638	scWGS	0.167065562677589
chr1	184400001	639	scWGS	0.167065562677589
chr1	184500001	640	scWGS	0.167065562677589
chr1	184600001	641	scWGS	0.167065562677589
chr1	184700001	642	scWGS	0.167065562677589
chr1	185100001	643	scWGS	0.167065562677589
chr1	185200001	644	scWGS	0.167065562677589
chr1	185300001	645	scWGS	0.167065562677589
chr1	193000001	646	scWGS	0.125299172008199
chr1	193100001	647	scWGS	0.125299172008199
chr1	197100001	648	scWGS	0.125299172008199
chr1	197200001	649	scWGS	0.125299172008199
chr1	197500001	650	scWGS	0.125299172008199
chr1	197600001	651	scWGS	0.125299172008199
chr1	197700001	652	scWGS	0.125299172008199
chr1	200400001	653	scWGS	0.125299172008199
chr1	200600001	654	scWGS	0.125299172008199
chr1	200700001	655	scWGS	0.125299172008199
chr1	200800001	656	scWGS	0.125299172008199
chr1	200900001	657	scWGS	0.167065562677589
chr1	201000001	658	scWGS	0.167065562677589
chr1	201100001	659	scWGS	0.167065562677589
chr1	201400001	660	scWGS	0.167065562677589
chr1	201500001	661	scWGS	0.167065562677589
chr1	201600001	662	scWGS	0.167065562677589
chr1	201700001	663	scWGS	0.167065562677589
chr1	201800001	664	scWGS	0.167065562677589
chr1	201900001	665	scWGS	0.167065562677589
chr1	202000001	666	scWGS	0.167065562677589
chr1	202300001	667	scWGS	0.167065562677589
chr1	202700001	668	scWGS	0.167065562677589
chr1	202800001	669	scWGS	0.167065562677589
chr1	202900001	670	scWGS	0.167065562677589
chr1	203000001	671	scWGS	0.167065562677589
chr1	203600001	672	scWGS	0.208831953347009
chr1	203700001	673	scWGS	0.208831953347009
chr1	203800001	674	scWGS	0.208831953347009
chr1	204400001	675	scWGS	0.250598344016398
chr1	205000001	676	scWGS	0.208831953347009
chr1	205100001	677	scWGS	0.208831953347009
chr1	205200001	678	scWGS	0.208831953347009
chr1	205300001	679	scWGS	0.208831953347009
chr1	205600001	680	scWGS	0.208831953347009
chr1	205700001	681	scWGS	0.208831953347009
chr1	205800001	682	scWGS	0.208831953347009
chr1	206200001	683	scWGS	0.208831953347009
chr1	206300001	684	scWGS	0.208831953347009
chr1	206400001	685	scWGS	0.208831953347009
chr1	206500001	686	scWGS	0.208831953347009
chr1	206600001	687	scWGS	0.208831953347009
chr1	206900001	688	scWGS	0.250598344016398
chr1	207300001	689	scWGS	0.208831953347009
chr1	207700001	690	scWGS	0.208831953347009
chr1	207800001	691	scWGS	0.208831953347009
chr1	207900001	692	scWGS	0.208831953347009
chr1	209700001	693	scWGS	0.459430297363405
chr1	211200001	694	scWGS	0.125299172008199
chr1	211300001	695	scWGS	0.125299172008199
chr1	211700001	696	scWGS	0.125299172008199
chr1	211800001	697	scWGS	0.125299172008199
chr1	212200001	698	scWGS	0.125299172008199
chr1	212300001	699	scWGS	0.125299172008199
chr1	212400001	700	scWGS	0.125299172008199
chr1	212700001	701	scWGS	0.125299172008199
chr1	212800001	702	scWGS	0.125299172008199
chr1	212900001	703	scWGS	0.125299172008199
chr1	213000001	704	scWGS	0.125299172008199
chr1	213100001	705	scWGS	0.125299172008199
chr1	213200001	706	scWGS	0.125299172008199
chr1	214200001	707	scWGS	0.167065562677589
chr1	214300001	708	scWGS	0.167065562677589
chr1	215500001	709	scWGS	0.167065562677589
chr1	215600001	710	scWGS	0.167065562677589
chr1	217400001	711	scWGS	0.167065562677589
chr1	217500001	712	scWGS	0.167065562677589
chr1	217600001	713	scWGS	0.167065562677589
chr1	218200001	714	scWGS	0.167065562677589
chr1	218300001	715	scWGS	0.167065562677589
chr1	219100001	716	scWGS	0.125299172008199
chr1	219200001	717	scWGS	0.125299172008199
chr1	220000001	718	scWGS	0.0835327813388095
chr1	220100001	719	scWGS	0.0835327813388095
chr1	220200001	720	scWGS	0.0835327813388095
chr1	220800001	721	scWGS	0.0835327813388095
chr1	222500001	722	scWGS	0.0835327813388095
chr1	222600001	723	scWGS	0
chr1	222700001	724	scWGS	0
chr1	222800001	725	scWGS	-0.0417663906693896
chr1	222900001	726	scWGS	-0.0417663906693896
chr1	223000001	727	scWGS	-0.0417663906693896
chr1	223700001	728	scWGS	-0.0417663906693896
chr1	224100001	729	scWGS	-0.0417663906693896
chr1	224200001	730	scWGS	-0.0417663906693896
chr1	224300001	731	scWGS	-0.0417663906693896
chr1	224400001	732	scWGS	-0.0417663906693896
chr1	225400001	733	scWGS	-0.125299172008199
chr1	225500001	734	scWGS	-0.125299172008199
chr1	225600001	735	scWGS	-0.208831953347008
chr1	225700001	736	scWGS	-0.208831953347008
chr1	225800001	737	scWGS	-0.208831953347008
chr1	225900001	738	scWGS	-0.208831953347008
chr1	226100001	739	scWGS	-0.208831953347008
chr1	226300001	740	scWGS	-0.208831953347008
chr1	226400001	741	scWGS	-0.208831953347008
chr1	226600001	742	scWGS	-0.208831953347008
chr1	226700001	743	scWGS	-0.208831953347008
chr1	227500001	744	scWGS	-0.250598344016397
chr1	227600001	745	scWGS	-0.250598344016397
chr1	227700001	746	scWGS	-0.250598344016397
chr1	228000001	747	scWGS	-0.250598344016397
chr1	228100001	748	scWGS	-0.250598344016397
chr1	228300001	749	scWGS	-0.250598344016397
chr1	228400001	750	scWGS	-0.250598344016397
chr1	229200001	751	scWGS	-0.0417663906693896
chr1	229300001	752	scWGS	-0.0417663906693896
chr1	229500001	753	scWGS	-0.0417663906693896
chr1	229600001	754	scWGS	-0.0417663906693896
chr1	230000001	755	scWGS	0.0417663906693896
chr1	230100001	756	scWGS	0.0835327813388095
chr1	230200001	757	scWGS	0.0835327813388095
chr1	230600001	758	scWGS	0.0835327813388095
chr1	230900001	759	scWGS	0.0417663906693896
chr1	231000001	760	scWGS	0.0417663906693896
chr1	231200001	761	scWGS	0.0417663906693896
chr1	231300001	762	scWGS	0.0417663906693896
chr1	231400001	763	scWGS	0.0417663906693896
chr1	231500001	764	scWGS	0.0417663906693896
chr1	232300001	765	scWGS	0.0417663906693896
chr1	232400001	766	scWGS	0.0417663906693896
chr1	232500001	767	scWGS	0.0417663906693896
chr1	232900001	768	scWGS	0.0417663906693896
chr1	233000001	769	scWGS	0.0417663906693896
chr1	233100001	770	scWGS	0.0417663906693896
chr1	233200001	771	scWGS	0.0417663906693896
chr1	234300001	772	scWGS	0.0417663906693896
chr1	234400001	773	scWGS	0.0417663906693896
chr1	234600001	774	scWGS	0.0417663906693896
chr1	235100001	775	scWGS	0.0417663906693896
chr1	235200001	776	scWGS	0.0417663906693896
chr1	235300001	777	scWGS	0.0417663906693896
chr1	235400001	778	scWGS	0.0417663906693896
chr1	235500001	779	scWGS	0.0417663906693896
chr1	235600001	780	scWGS	0.0417663906693896
chr1	235700001	781	scWGS	0.0417663906693896
chr1	235800001	782	scWGS	0.0417663906693896
chr1	236200001	783	scWGS	0.0417663906693896
chr1	236500001	784	scWGS	0.0417663906693896
chr1	236600001	785	scWGS	0.0417663906693896
chr1	236700001	786	scWGS	0.0835327813388095
chr1	236800001	787	scWGS	0.125299172008199
chr1	236900001	788	scWGS	0.125299172008199
chr1	241400001	789	scWGS	0.125299172008199
chr1	241500001	790	scWGS	0.125299172008199
chr1	241600001	791	scWGS	0.125299172008199
chr1	243100001	792	scWGS	0.125299172008199
chr1	243200001	793	scWGS	0.125299172008199
chr1	243400001	794	scWGS	0.125299172008199
chr1	243500001	795	scWGS	0.125299172008199
chr1	243600001	796	scWGS	0.125299172008199
chr1	243700001	797	scWGS	0.125299172008199
chr1	243800001	798	scWGS	0.125299172008199
chr1	244000001	799	scWGS	0.125299172008199
chr1	244600001	800	scWGS	0.0835327813388095
chr1	244700001	801	scWGS	0.0835327813388095
chr1	244800001	802	scWGS	0.0835327813388095
chr1	244900001	803	scWGS	0.0835327813388095
chr1	245000001	804	scWGS	0.0835327813388095
chr1	245100001	805	scWGS	0.0835327813388095
chr1	245700001	806	scWGS	0.0835327813388095
chr1	245800001	807	scWGS	0.0835327813388095
chr1	245900001	808	scWGS	0.0835327813388095
chr1	246000001	809	scWGS	0.0835327813388095
chr1	246100001	810	scWGS	0.0835327813388095
chr1	246200001	811	scWGS	0.0835327813388095
chr1	246300001	812	scWGS	0.0835327813388095
chr1	246400001	813	scWGS	0.0835327813388095
chr1	246500001	814	scWGS	0.0835327813388095
chr1	246600001	815	scWGS	0.0835327813388095
chr1	246700001	816	scWGS	0.0835327813388095
chr1	247000001	817	scWGS	0.0835327813388095
chr1	247100001	818	scWGS	0.0835327813388095
chr1	247800001	819	scWGS	0.0835327813388095
chr1	248800001	820	scWGS	0.0835327813388095
chr2	200001	821	scWGS	-0.501196688032796
chr2	600001	822	scWGS	-0.501196688032796
chr2	1600001	823	scWGS	-0.417663906694016
chr2	1700001	824	scWGS	-0.417663906694016
chr2	3100001	825	scWGS	0.167065562677589
chr2	3300001	826	scWGS	0.167065562677589
chr2	3400001	827	scWGS	0.167065562677589
chr2	3500001	828	scWGS	0.167065562677589
chr2	6800001	829	scWGS	0.417663906694016
chr2	6900001	830	scWGS	0.417663906694016
chr2	7000001	831	scWGS	0.417663906694016
chr2	8700001	832	scWGS	0.375897516024597
chr2	8800001	833	scWGS	0.375897516024597
chr2	8900001	834	scWGS	0.375897516024597
chr2	9000001	835	scWGS	0.375897516024597
chr2	9400001	836	scWGS	0.208831953347009
chr2	9500001	837	scWGS	0.208831953347009
chr2	9600001	838	scWGS	0.208831953347009
chr2	9800001	839	scWGS	0.208831953347009
chr2	9900001	840	scWGS	0.208831953347009
chr2	10300001	841	scWGS	0.208831953347009
chr2	10400001	842	scWGS	0.208831953347009
chr2	10500001	843	scWGS	0.208831953347009
chr2	10600001	844	scWGS	0.208831953347009
chr2	10700001	845	scWGS	0.208831953347009
chr2	10800001	846	scWGS	0.250598344016398
chr2	12700001	847	scWGS	0.334131125355206
chr2	15100001	848	scWGS	0.334131125355206
chr2	15200001	849	scWGS	0.334131125355206
chr2	15300001	850	scWGS	0.334131125355206
chr2	15400001	851	scWGS	0.292364734685788
chr2	15500001	852	scWGS	0.292364734685788
chr2	15600001	853	scWGS	0.292364734685788
chr2	17600001	854	scWGS	0.542963078702215
chr2	17700001	855	scWGS	0.542963078702215
chr2	19800001	856	scWGS	0.501196688032795
chr2	19900001	857	scWGS	0.417663906694016
chr2	20000001	858	scWGS	0.375897516024597
chr2	20200001	859	scWGS	0.334131125355206
chr2	20300001	860	scWGS	0.334131125355206
chr2	20600001	861	scWGS	0.375897516024597
chr2	20700001	862	scWGS	0.375897516024597
chr2	20800001	863	scWGS	0.375897516024597
chr2	23700001	864	scWGS	-0.668262250710414
chr2	23800001	865	scWGS	-0.918860594726811
chr2	23900001	866	scWGS	-1.3365245014208
chr2	24000001	867	scWGS	-1.3365245014208
chr2	24100001	868	scWGS	-1.3365245014208
chr2	24200001	869	scWGS	-1.3365245014208
chr2	24300001	870	scWGS	-1.3365245014208
chr2	24400001	871	scWGS	-1.3365245014208
chr2	24500001	872	scWGS	-1.3365245014208
chr2	24600001	873	scWGS	-1.3365245014208
chr2	24700001	874	scWGS	-1.42005728275961
chr2	24900001	875	scWGS	-1.50359006409842
chr2	25300001	876	scWGS	-1.50359006409842
chr2	25400001	877	scWGS	-1.50359006409842
chr2	25500001	878	scWGS	-1.54535645476781
chr2	25600001	879	scWGS	-1.5871228454372
chr2	25700001	880	scWGS	-1.5871228454372
chr2	25800001	881	scWGS	-1.5871228454372
chr2	26000001	882	scWGS	-1.5871228454372
chr2	26100001	883	scWGS	-1.54535645476781
chr2	26200001	884	scWGS	-1.54535645476781
chr2	27000001	885	scWGS	-1.5871228454372
chr2	27100001	886	scWGS	-1.5871228454372
chr2	27200001	887	scWGS	-1.5871228454372
chr2	27300001	888	scWGS	-1.5871228454372
chr2	27400001	889	scWGS	-1.5871228454372
chr2	27500001	890	scWGS	-1.5871228454372
chr2	27600001	891	scWGS	-1.3365245014208
chr2	27700001	892	scWGS	-1.2112253294126
chr2	27800001	893	scWGS	-1.00239337606559
chr2	27900001	894	scWGS	-0.793561422718613
chr2	28300001	895	scWGS	-0.0835327813388088
chr2	28400001	896	scWGS	0.0835327813388095
chr2	28800001	897	scWGS	0
chr2	30100001	898	scWGS	1.12769254807382
chr2	30200001	899	scWGS	1.12769254807382
chr2	30400001	900	scWGS	1.12769254807382
chr2	30500001	901	scWGS	1.12769254807382
chr2	30600001	902	scWGS	1.16945893874321
chr2	31200001	903	scWGS	1.04415976673501
chr2	31800001	904	scWGS	0.0835327813388095
chr2	31900001	905	scWGS	-0.0417663906693896
chr2	32000001	906	scWGS	-0.125299172008199
chr2	32100001	907	scWGS	-0.125299172008199
chr2	32200001	908	scWGS	-0.125299172008199
chr2	32300001	909	scWGS	-0.125299172008199
chr2	32600001	910	scWGS	-0.125299172008199
chr2	32700001	911	scWGS	-0.0835327813388088
chr2	32800001	912	scWGS	-0.0835327813388088
chr2	33500001	913	scWGS	0.125299172008199
chr2	36300001	914	scWGS	0.208831953347009
chr2	36400001	915	scWGS	0.208831953347009
chr2	36500001	916	scWGS	0.208831953347009
chr2	36800001	917	scWGS	0.208831953347009
chr2	36900001	918	scWGS	0.208831953347009
chr2	37000001	919	scWGS	0.208831953347009
chr2	37100001	920	scWGS	0.208831953347009
chr2	37200001	921	scWGS	0.208831953347009
chr2	37300001	922	scWGS	0.208831953347009
chr2	38200001	923	scWGS	0.167065562677589
chr2	38300001	924	scWGS	0.125299172008199
chr2	38600001	925	scWGS	0.125299172008199
chr2	38700001	926	scWGS	0.125299172008199
chr2	38800001	927	scWGS	0.125299172008199
chr2	38900001	928	scWGS	0.125299172008199
chr2	39000001	929	scWGS	0.125299172008199
chr2	39100001	930	scWGS	0.125299172008199
chr2	39200001	931	scWGS	0.125299172008199
chr2	39300001	932	scWGS	0.125299172008199
chr2	39400001	933	scWGS	0.167065562677589
chr2	39700001	934	scWGS	0.167065562677589
chr2	40000001	935	scWGS	0.167065562677589
chr2	40100001	936	scWGS	0.167065562677589
chr2	40200001	937	scWGS	0.167065562677589
chr2	40300001	938	scWGS	0.167065562677589
chr2	40400001	939	scWGS	0.167065562677589
chr2	40500001	940	scWGS	0.167065562677589
chr2	42300001	941	scWGS	0.167065562677589
chr2	42400001	942	scWGS	0.167065562677589
chr2	42500001	943	scWGS	0.167065562677589
chr2	42600001	944	scWGS	0.167065562677589
chr2	42700001	945	scWGS	0.167065562677589
chr2	43200001	946	scWGS	0.167065562677589
chr2	43300001	947	scWGS	0.167065562677589
chr2	43400001	948	scWGS	0.167065562677589
chr2	43500001	949	scWGS	0.167065562677589
chr2	43800001	950	scWGS	0.125299172008199
chr2	43900001	951	scWGS	0.125299172008199
chr2	44100001	952	scWGS	0.125299172008199
chr2	44200001	953	scWGS	0.125299172008199
chr2	44300001	954	scWGS	0.125299172008199
chr2	44400001	955	scWGS	0.125299172008199
chr2	44500001	956	scWGS	0.125299172008199
chr2	44600001	957	scWGS	0.125299172008199
chr2	44700001	958	scWGS	0.125299172008199
chr2	45300001	959	scWGS	0.208831953347009
chr2	45400001	960	scWGS	0.208831953347009
chr2	45500001	961	scWGS	0.208831953347009
chr2	45600001	962	scWGS	0.208831953347009
chr2	46500001	963	scWGS	0.417663906694016
chr2	46600001	964	scWGS	0.417663906694016
chr2	46900001	965	scWGS	0.375897516024597
chr2	47000001	966	scWGS	0.375897516024597
chr2	47500001	967	scWGS	0.167065562677589
chr2	47700001	968	scWGS	0.167065562677589
chr2	47800001	969	scWGS	0.167065562677589
chr2	47900001	970	scWGS	0.167065562677589
chr2	48300001	971	scWGS	0.167065562677589
chr2	48400001	972	scWGS	0.167065562677589
chr2	48500001	973	scWGS	0.167065562677589
chr2	53600001	974	scWGS	0.0835327813388095
chr2	53700001	975	scWGS	0.0835327813388095
chr2	53800001	976	scWGS	0.0835327813388095
chr2	53900001	977	scWGS	0.0835327813388095
chr2	54000001	978	scWGS	0.0835327813388095
chr2	54100001	979	scWGS	0.0835327813388095
chr2	54200001	980	scWGS	0.0835327813388095
chr2	54300001	981	scWGS	0.0835327813388095
chr2	54900001	982	scWGS	0.0835327813388095
chr2	55000001	983	scWGS	0.0835327813388095
chr2	55100001	984	scWGS	0.0835327813388095
chr2	55200001	985	scWGS	0.0835327813388095
chr2	55300001	986	scWGS	0.0835327813388095
chr2	55400001	987	scWGS	0.0835327813388095
chr2	55500001	988	scWGS	0.0835327813388095
chr2	55600001	989	scWGS	0.0835327813388095
chr2	57900001	990	scWGS	0.125299172008199
chr2	58000001	991	scWGS	0.125299172008199
chr2	58100001	992	scWGS	0.125299172008199
chr2	58200001	993	scWGS	0.125299172008199
chr2	60400001	994	scWGS	0.208831953347009
chr2	60500001	995	scWGS	0.208831953347009
chr2	60700001	996	scWGS	0
chr2	60800001	997	scWGS	-0.0417663906693896
chr2	60900001	998	scWGS	-0.0417663906693896
chr2	61000001	999	scWGS	-0.0417663906693896
chr2	61100001	1000	scWGS	-0.0417663906693896
chr2	61200001	1001	scWGS	-0.0417663906693896
chr2	61300001	1002	scWGS	-0.0417663906693896
chr2	61400001	1003	scWGS	-0.0417663906693896
chr2	61800001	1004	scWGS	-0.0417663906693896
chr2	61900001	1005	scWGS	-0.0417663906693896
chr2	62000001	1006	scWGS	-0.0417663906693896
chr2	62100001	1007	scWGS	-0.0417663906693896
chr2	62200001	1008	scWGS	-0.0417663906693896
chr2	62600001	1009	scWGS	0
chr2	62700001	1010	scWGS	0
chr2	62800001	1011	scWGS	0
chr2	62900001	1012	scWGS	0
chr2	63000001	1013	scWGS	0
chr2	63100001	1014	scWGS	-0.0417663906693896
chr2	63200001	1015	scWGS	-0.0417663906693896
chr2	63300001	1016	scWGS	-0.0417663906693896
chr2	63400001	1017	scWGS	-0.0417663906693896
chr2	63500001	1018	scWGS	-0.0417663906693896
chr2	63600001	1019	scWGS	-0.0417663906693896
chr2	63800001	1020	scWGS	-0.0417663906693896
chr2	63900001	1021	scWGS	-0.0417663906693896
chr2	64000001	1022	scWGS	-0.0417663906693896
chr2	64500001	1023	scWGS	-0.0417663906693896
chr2	64600001	1024	scWGS	-0.0417663906693896
chr2	64900001	1025	scWGS	-0.0417663906693896
chr2	65000001	1026	scWGS	-0.0417663906693896
chr2	67300001	1027	scWGS	0.459430297363405
chr2	67400001	1028	scWGS	0.459430297363405
chr2	68000001	1029	scWGS	0.459430297363405
chr2	68100001	1030	scWGS	0.292364734685788
chr2	68200001	1031	scWGS	0.292364734685788
chr2	68300001	1032	scWGS	0.292364734685788
chr2	68400001	1033	scWGS	0.292364734685788
chr2	68700001	1034	scWGS	0.292364734685788
chr2	68800001	1035	scWGS	0.292364734685788
chr2	69300001	1036	scWGS	0.250598344016398
chr2	69400001	1037	scWGS	0.250598344016398
chr2	69500001	1038	scWGS	0.250598344016398
chr2	69600001	1039	scWGS	0.167065562677589
chr2	69700001	1040	scWGS	0.167065562677589
chr2	69800001	1041	scWGS	0.167065562677589
chr2	69900001	1042	scWGS	0.167065562677589
chr2	70000001	1043	scWGS	0.167065562677589
chr2	70100001	1044	scWGS	0.125299172008199
chr2	70200001	1045	scWGS	0.125299172008199
chr2	70300001	1046	scWGS	0.125299172008199
chr2	70900001	1047	scWGS	0.167065562677589
chr2	71000001	1048	scWGS	0.167065562677589
chr2	71100001	1049	scWGS	0.167065562677589
chr2	71300001	1050	scWGS	0.167065562677589
chr2	71400001	1051	scWGS	0.167065562677589
chr2	71500001	1052	scWGS	0.250598344016398
chr2	71600001	1053	scWGS	0.250598344016398
chr2	72900001	1054	scWGS	0.167065562677589
chr2	73000001	1055	scWGS	0.167065562677589
chr2	73200001	1056	scWGS	0.167065562677589
chr2	73700001	1057	scWGS	0.208831953347009
chr2	73900001	1058	scWGS	0.125299172008199
chr2	74000001	1059	scWGS	0.125299172008199
chr2	74100001	1060	scWGS	0.125299172008199
chr2	74200001	1061	scWGS	0.125299172008199
chr2	74400001	1062	scWGS	0.125299172008199
chr2	74500001	1063	scWGS	0.125299172008199
chr2	74900001	1064	scWGS	0.125299172008199
chr2	75600001	1065	scWGS	0.208831953347009
chr2	75700001	1066	scWGS	0.208831953347009
chr2	84400001	1067	scWGS	0.167065562677589
chr2	84900001	1068	scWGS	-0.0417663906693896
chr2	85000001	1069	scWGS	-0.0417663906693896
chr2	85300001	1070	scWGS	-0.125299172008199
chr2	85400001	1071	scWGS	-0.167065562677589
chr2	85500001	1072	scWGS	-0.167065562677589
chr2	85600001	1073	scWGS	-0.167065562677589
chr2	85800001	1074	scWGS	-0.167065562677589
chr2	86100001	1075	scWGS	-0.167065562677589
chr2	86200001	1076	scWGS	-0.167065562677589
chr2	86400001	1077	scWGS	-0.459430297363406
chr2	86600001	1078	scWGS	-0.918860594726811
chr2	86700001	1079	scWGS	-0.960626985396202
chr2	88000001	1080	scWGS	-1.12769254807382
chr2	88500001	1081	scWGS	-1.2112253294126
chr2	88600001	1082	scWGS	-1.25299172008202
chr2	88700001	1083	scWGS	-1.29475811075141
chr2	95000001	1084	scWGS	-1.0859261574044
chr2	95100001	1085	scWGS	-1.0859261574044
chr2	95400001	1086	scWGS	-0.710028641379803
chr2	95800001	1087	scWGS	-0.501196688032796
chr2	95900001	1088	scWGS	-0.501196688032796
chr2	96100001	1089	scWGS	-0.501196688032796
chr2	96200001	1090	scWGS	-0.501196688032796
chr2	96300001	1091	scWGS	-0.501196688032796
chr2	96500001	1092	scWGS	-0.501196688032796
chr2	96600001	1093	scWGS	-0.501196688032796
chr2	96700001	1094	scWGS	-0.501196688032796
chr2	96800001	1095	scWGS	-0.459430297363406
chr2	97100001	1096	scWGS	-0.459430297363406
chr2	97200001	1097	scWGS	-0.459430297363406
chr2	97500001	1098	scWGS	-0.459430297363406
chr2	97600001	1099	scWGS	-0.459430297363406
chr2	97700001	1100	scWGS	-0.375897516024597
chr2	97800001	1101	scWGS	-0.292364734685788
chr2	97900001	1102	scWGS	-0.250598344016397
chr2	98400001	1103	scWGS	-0.0835327813388088
chr2	98500001	1104	scWGS	-0.0835327813388088
chr2	98600001	1105	scWGS	-0.0835327813388088
chr2	98700001	1106	scWGS	-0.0835327813388088
chr2	99300001	1107	scWGS	-0.0417663906693896
chr2	99400001	1108	scWGS	-0.0417663906693896
chr2	100500001	1109	scWGS	0.0417663906693896
chr2	101000001	1110	scWGS	0.0835327813388095
chr2	101200001	1111	scWGS	0.0835327813388095
chr2	101300001	1112	scWGS	0.0835327813388095
chr2	101600001	1113	scWGS	0.0835327813388095
chr2	101700001	1114	scWGS	0.125299172008199
chr2	101800001	1115	scWGS	0.125299172008199
chr2	105000001	1116	scWGS	0.208831953347009
chr2	105200001	1117	scWGS	0.208831953347009
chr2	105300001	1118	scWGS	0.208831953347009
chr2	105700001	1119	scWGS	0.208831953347009
chr2	105800001	1120	scWGS	0.208831953347009
chr2	106000001	1121	scWGS	0.208831953347009
chr2	106100001	1122	scWGS	0.208831953347009
chr2	108400001	1123	scWGS	0.125299172008199
chr2	108500001	1124	scWGS	0.0835327813388095
chr2	108600001	1125	scWGS	0.0835327813388095
chr2	108700001	1126	scWGS	0.0835327813388095
chr2	108800001	1127	scWGS	0.0835327813388095
chr2	112000001	1128	scWGS	-0.0417663906693896
chr2	112100001	1129	scWGS	-0.0835327813388088
chr2	112200001	1130	scWGS	-0.0835327813388088
chr2	112300001	1131	scWGS	-0.0835327813388088
chr2	112400001	1132	scWGS	-0.0835327813388088
chr2	112500001	1133	scWGS	-0.0835327813388088
chr2	112600001	1134	scWGS	-0.0835327813388088
chr2	112800001	1135	scWGS	-0.0835327813388088
chr2	113100001	1136	scWGS	-0.0835327813388088
chr2	113200001	1137	scWGS	-0.0835327813388088
chr2	113400001	1138	scWGS	-0.0835327813388088
chr2	113700001	1139	scWGS	-0.0835327813388088
chr2	117800001	1140	scWGS	0.501196688032795
chr2	117900001	1141	scWGS	0.501196688032795
chr2	118000001	1142	scWGS	0.501196688032795
chr2	118100001	1143	scWGS	0.501196688032795
chr2	119300001	1144	scWGS	0.542963078702215
chr2	119700001	1145	scWGS	0.542963078702215
chr2	119800001	1146	scWGS	0.542963078702215
chr2	119900001	1147	scWGS	0.542963078702215
chr2	120000001	1148	scWGS	0.542963078702215
chr2	120100001	1149	scWGS	0.542963078702215
chr2	120200001	1150	scWGS	0.542963078702215
chr2	121600001	1151	scWGS	0.710028641379803
chr2	121700001	1152	scWGS	0.710028641379803
chr2	126600001	1153	scWGS	0.501196688032795
chr2	127000001	1154	scWGS	0.292364734685788
chr2	127100001	1155	scWGS	0.208831953347009
chr2	127200001	1156	scWGS	0.0417663906693896
chr2	127300001	1157	scWGS	0.0417663906693896
chr2	127400001	1158	scWGS	0.0417663906693896
chr2	127500001	1159	scWGS	0.0417663906693896
chr2	127600001	1160	scWGS	0
chr2	127700001	1161	scWGS	-0.125299172008199
chr2	127800001	1162	scWGS	-0.125299172008199
chr2	127900001	1163	scWGS	-0.125299172008199
chr2	128000001	1164	scWGS	-0.125299172008199
chr2	128100001	1165	scWGS	-0.125299172008199
chr2	128200001	1166	scWGS	-0.125299172008199
chr2	128300001	1167	scWGS	-0.125299172008199
chr2	130100001	1168	scWGS	-2.21361870547822
chr2	130300001	1169	scWGS	-2.21361870547822
chr2	131000001	1170	scWGS	-2.21361870547822
chr2	131100001	1171	scWGS	-2.21361870547822
chr2	131400001	1172	scWGS	-2.21361870547822
chr2	134100001	1173	scWGS	0.626495860040994
chr2	134200001	1174	scWGS	0.626495860040994
chr2	134300001	1175	scWGS	0.626495860040994
chr2	134400001	1176	scWGS	0.626495860040994
chr2	135000001	1177	scWGS	0.208831953347009
chr2	135100001	1178	scWGS	0.208831953347009
chr2	135500001	1179	scWGS	0.208831953347009
chr2	135600001	1180	scWGS	0.208831953347009
chr2	135700001	1181	scWGS	0.208831953347009
chr2	136100001	1182	scWGS	0.417663906694016
chr2	138500001	1183	scWGS	0.334131125355206
chr2	143100001	1184	scWGS	0.375897516024597
chr2	143200001	1185	scWGS	0.375897516024597
chr2	143300001	1186	scWGS	0.375897516024597
chr2	143400001	1187	scWGS	0.375897516024597
chr2	143500001	1188	scWGS	0.375897516024597
chr2	143600001	1189	scWGS	0.375897516024597
chr2	143700001	1190	scWGS	0.375897516024597
chr2	143900001	1191	scWGS	0.375897516024597
chr2	144000001	1192	scWGS	0.375897516024597
chr2	144100001	1193	scWGS	0.375897516024597
chr2	144200001	1194	scWGS	0.375897516024597
chr2	144300001	1195	scWGS	0.375897516024597
chr2	144400001	1196	scWGS	0.375897516024597
chr2	144500001	1197	scWGS	0.334131125355206
chr2	148000001	1198	scWGS	0.292364734685788
chr2	148600001	1199	scWGS	0.250598344016398
chr2	148700001	1200	scWGS	0.250598344016398
chr2	149500001	1201	scWGS	0.250598344016398
chr2	151200001	1202	scWGS	0.167065562677589
chr2	151700001	1203	scWGS	0.167065562677589
chr2	151800001	1204	scWGS	0.167065562677589
chr2	152100001	1205	scWGS	0.167065562677589
chr2	152300001	1206	scWGS	0.167065562677589
chr2	152400001	1207	scWGS	0.167065562677589
chr2	152500001	1208	scWGS	0.167065562677589
chr2	152600001	1209	scWGS	0.167065562677589
chr2	152700001	1210	scWGS	0.167065562677589
chr2	156300001	1211	scWGS	0.167065562677589
chr2	156400001	1212	scWGS	0.167065562677589
chr2	156500001	1213	scWGS	0.167065562677589
chr2	157400001	1214	scWGS	0.167065562677589
chr2	158400001	1215	scWGS	0.167065562677589
chr2	158500001	1216	scWGS	0.167065562677589
chr2	158600001	1217	scWGS	0.167065562677589
chr2	159200001	1218	scWGS	0.167065562677589
chr2	159300001	1219	scWGS	0.167065562677589
chr2	159400001	1220	scWGS	0.167065562677589
chr2	159500001	1221	scWGS	0.167065562677589
chr2	159600001	1222	scWGS	0.167065562677589
chr2	159700001	1223	scWGS	0.167065562677589
chr2	159800001	1224	scWGS	0.167065562677589
chr2	159900001	1225	scWGS	0.167065562677589
chr2	160200001	1226	scWGS	0.167065562677589
chr2	160300001	1227	scWGS	0.167065562677589
chr2	160400001	1228	scWGS	0.167065562677589
chr2	161100001	1229	scWGS	0.167065562677589
chr2	161200001	1230	scWGS	0.167065562677589
chr2	162200001	1231	scWGS	0.167065562677589
chr2	162300001	1232	scWGS	0.167065562677589
chr2	165700001	1233	scWGS	0.167065562677589
chr2	165800001	1234	scWGS	0.167065562677589
chr2	165900001	1235	scWGS	0.167065562677589
chr2	167900001	1236	scWGS	0.208831953347009
chr2	168000001	1237	scWGS	0.208831953347009
chr2	168100001	1238	scWGS	0.208831953347009
chr2	168200001	1239	scWGS	0.208831953347009
chr2	168400001	1240	scWGS	0.208831953347009
chr2	168500001	1241	scWGS	0.208831953347009
chr2	168600001	1242	scWGS	0.208831953347009
chr2	168700001	1243	scWGS	0.208831953347009
chr2	169500001	1244	scWGS	0.167065562677589
chr2	169600001	1245	scWGS	0.167065562677589
chr2	169700001	1246	scWGS	0.167065562677589
chr2	169800001	1247	scWGS	0.167065562677589
chr2	169900001	1248	scWGS	0.167065562677589
chr2	170000001	1249	scWGS	0.167065562677589
chr2	170900001	1250	scWGS	0.0417663906693896
chr2	171300001	1251	scWGS	0.0417663906693896
chr2	171400001	1252	scWGS	0.0417663906693896
chr2	171500001	1253	scWGS	0.0417663906693896
chr2	171700001	1254	scWGS	0.0417663906693896
chr2	171800001	1255	scWGS	0.0417663906693896
chr2	171900001	1256	scWGS	0.0417663906693896
chr2	172400001	1257	scWGS	0.0417663906693896
chr2	172500001	1258	scWGS	0.0417663906693896
chr2	172600001	1259	scWGS	0.0417663906693896
chr2	173000001	1260	scWGS	0.125299172008199
chr2	173100001	1261	scWGS	0.125299172008199
chr2	173200001	1262	scWGS	0.125299172008199
chr2	173900001	1263	scWGS	0
chr2	174000001	1264	scWGS	0
chr2	174100001	1265	scWGS	0
chr2	174200001	1266	scWGS	0
chr2	174300001	1267	scWGS	0
chr2	174400001	1268	scWGS	0
chr2	174500001	1269	scWGS	0
chr2	174600001	1270	scWGS	0
chr2	177200001	1271	scWGS	0.0835327813388095
chr2	177300001	1272	scWGS	0.0835327813388095
chr2	177400001	1273	scWGS	0.0835327813388095
chr2	177500001	1274	scWGS	0.0835327813388095
chr2	178100001	1275	scWGS	0.0835327813388095
chr2	178400001	1276	scWGS	0.0835327813388095
chr2	178500001	1277	scWGS	0.0835327813388095
chr2	179100001	1278	scWGS	0.125299172008199
chr2	179200001	1279	scWGS	0.125299172008199
chr2	179900001	1280	scWGS	0.125299172008199
chr2	180000001	1281	scWGS	0.125299172008199
chr2	180900001	1282	scWGS	0.0835327813388095
chr2	181000001	1283	scWGS	0.0835327813388095
chr2	181400001	1284	scWGS	0.0835327813388095
chr2	181500001	1285	scWGS	0.0835327813388095
chr2	182700001	1286	scWGS	0.125299172008199
chr2	186400001	1287	scWGS	0.0835327813388095
chr2	186500001	1288	scWGS	0.0835327813388095
chr2	186600001	1289	scWGS	0.0835327813388095
chr2	189400001	1290	scWGS	0.0835327813388095
chr2	189600001	1291	scWGS	0.0835327813388095
chr2	189700001	1292	scWGS	0.0835327813388095
chr2	189800001	1293	scWGS	0.0835327813388095
chr2	190100001	1294	scWGS	0.0835327813388095
chr2	190200001	1295	scWGS	0.0835327813388095
chr2	190300001	1296	scWGS	0.0835327813388095
chr2	190400001	1297	scWGS	0.0835327813388095
chr2	190500001	1298	scWGS	0.0835327813388095
chr2	190600001	1299	scWGS	0.0835327813388095
chr2	190800001	1300	scWGS	0.0835327813388095
chr2	190900001	1301	scWGS	0.0835327813388095
chr2	191000001	1302	scWGS	0.0835327813388095
chr2	191200001	1303	scWGS	0.0835327813388095
chr2	191300001	1304	scWGS	0.0835327813388095
chr2	191400001	1305	scWGS	0.0835327813388095
chr2	195600001	1306	scWGS	0.125299172008199
chr2	195700001	1307	scWGS	0.125299172008199
chr2	196100001	1308	scWGS	0.125299172008199
chr2	196700001	1309	scWGS	0.125299172008199
chr2	196900001	1310	scWGS	0.125299172008199
chr2	197000001	1311	scWGS	0.125299172008199
chr2	197100001	1312	scWGS	0.125299172008199
chr2	197200001	1313	scWGS	0.125299172008199
chr2	197300001	1314	scWGS	0.125299172008199
chr2	197400001	1315	scWGS	0.125299172008199
chr2	197500001	1316	scWGS	0.125299172008199
chr2	199900001	1317	scWGS	0.125299172008199
chr2	200300001	1318	scWGS	0.0417663906693896
chr2	200400001	1319	scWGS	0
chr2	200500001	1320	scWGS	-0.0417663906693896
chr2	200800001	1321	scWGS	-0.167065562677589
chr2	200900001	1322	scWGS	-0.208831953347008
chr2	201000001	1323	scWGS	-0.208831953347008
chr2	201100001	1324	scWGS	-0.208831953347008
chr2	201200001	1325	scWGS	-0.208831953347008
chr2	201300001	1326	scWGS	-0.208831953347008
chr2	201400001	1327	scWGS	-0.208831953347008
chr2	201700001	1328	scWGS	-0.250598344016397
chr2	202200001	1329	scWGS	-0.793561422718613
chr2	202300001	1330	scWGS	-0.835327813388003
chr2	202400001	1331	scWGS	-0.835327813388003
chr2	202500001	1332	scWGS	-0.835327813388003
chr2	202600001	1333	scWGS	-0.835327813388003
chr2	202700001	1334	scWGS	-0.835327813388003
chr2	202800001	1335	scWGS	-0.835327813388003
chr2	202900001	1336	scWGS	-0.835327813388003
chr2	203000001	1337	scWGS	-0.835327813388003
chr2	203100001	1338	scWGS	-0.835327813388003
chr2	203200001	1339	scWGS	-0.835327813388003
chr2	203300001	1340	scWGS	-0.835327813388003
chr2	203400001	1341	scWGS	-0.584729469371604
chr2	205900001	1342	scWGS	0.375897516024597
chr2	206000001	1343	scWGS	0.125299172008199
chr2	206100001	1344	scWGS	0.125299172008199
chr2	206700001	1345	scWGS	0.167065562677589
chr2	207000001	1346	scWGS	0.167065562677589
chr2	207100001	1347	scWGS	0.167065562677589
chr2	207500001	1348	scWGS	0.125299172008199
chr2	207600001	1349	scWGS	0.125299172008199
chr2	207700001	1350	scWGS	0.125299172008199
chr2	207800001	1351	scWGS	0.125299172008199
chr2	207900001	1352	scWGS	0.125299172008199
chr2	208000001	1353	scWGS	0.125299172008199
chr2	208200001	1354	scWGS	0.0835327813388095
chr2	208300001	1355	scWGS	0.0835327813388095
chr2	210000001	1356	scWGS	0.0835327813388095
chr2	210100001	1357	scWGS	0.0835327813388095
chr2	210400001	1358	scWGS	0.125299172008199
chr2	212900001	1359	scWGS	0.167065562677589
chr2	213000001	1360	scWGS	0.167065562677589
chr2	213100001	1361	scWGS	0.167065562677589
chr2	213200001	1362	scWGS	0.167065562677589
chr2	213300001	1363	scWGS	0.167065562677589
chr2	213400001	1364	scWGS	0.167065562677589
chr2	213500001	1365	scWGS	0.167065562677589
chr2	213600001	1366	scWGS	0.167065562677589
chr2	213700001	1367	scWGS	0.167065562677589
chr2	213800001	1368	scWGS	0.167065562677589
chr2	213900001	1369	scWGS	0.167065562677589
chr2	214000001	1370	scWGS	0.167065562677589
chr2	214100001	1371	scWGS	0.167065562677589
chr2	214200001	1372	scWGS	0.167065562677589
chr2	214300001	1373	scWGS	0.167065562677589
chr2	214400001	1374	scWGS	0.167065562677589
chr2	215300001	1375	scWGS	0.167065562677589
chr2	216100001	1376	scWGS	0.417663906694016
chr2	216200001	1377	scWGS	0.417663906694016
chr2	216400001	1378	scWGS	0.501196688032795
chr2	216500001	1379	scWGS	0.584729469371604
chr2	216600001	1380	scWGS	0.584729469371604
chr2	217700001	1381	scWGS	0.793561422718613
chr2	217800001	1382	scWGS	0.793561422718613
chr2	217900001	1383	scWGS	0.334131125355206
chr2	218200001	1384	scWGS	-0.334131125355207
chr2	218300001	1385	scWGS	-0.417663906694016
chr2	218400001	1386	scWGS	-0.417663906694016
chr2	218600001	1387	scWGS	-0.417663906694016
chr2	219000001	1388	scWGS	-0.417663906694016
chr2	219100001	1389	scWGS	-0.417663906694016
chr2	219200001	1390	scWGS	-0.417663906694016
chr2	219300001	1391	scWGS	-0.417663906694016
chr2	219400001	1392	scWGS	-0.334131125355207
chr2	219500001	1393	scWGS	-0.250598344016397
chr2	221400001	1394	scWGS	0.459430297363405
chr2	221500001	1395	scWGS	0.459430297363405
chr2	222500001	1396	scWGS	0.334131125355206
chr2	222600001	1397	scWGS	0.292364734685788
chr2	222800001	1398	scWGS	0.292364734685788
chr2	222900001	1399	scWGS	0.292364734685788
chr2	223800001	1400	scWGS	0.250598344016398
chr2	223900001	1401	scWGS	0.250598344016398
chr2	224700001	1402	scWGS	0.208831953347009
chr2	224800001	1403	scWGS	0.208831953347009
chr2	224900001	1404	scWGS	0.208831953347009
chr2	225000001	1405	scWGS	0.208831953347009
chr2	226800001	1406	scWGS	0.208831953347009
chr2	226900001	1407	scWGS	0.208831953347009
chr2	227300001	1408	scWGS	0.208831953347009
chr2	227400001	1409	scWGS	0.208831953347009
chr2	227500001	1410	scWGS	0.208831953347009
chr2	229700001	1411	scWGS	0.125299172008199
chr2	229800001	1412	scWGS	0.125299172008199
chr2	229900001	1413	scWGS	0.125299172008199
chr2	230100001	1414	scWGS	0.125299172008199
chr2	230200001	1415	scWGS	0.125299172008199
chr2	230300001	1416	scWGS	0.125299172008199
chr2	230400001	1417	scWGS	0.125299172008199
chr2	230500001	1418	scWGS	0.125299172008199
chr2	230800001	1419	scWGS	0.125299172008199
chr2	231400001	1420	scWGS	0.125299172008199
chr2	231700001	1421	scWGS	0.125299172008199
chr2	231800001	1422	scWGS	0.125299172008199
chr2	232500001	1423	scWGS	0.250598344016398
chr2	233000001	1424	scWGS	0.250598344016398
chr2	233100001	1425	scWGS	0.334131125355206
chr2	233200001	1426	scWGS	0.334131125355206
chr2	233300001	1427	scWGS	0.334131125355206
chr2	233400001	1428	scWGS	0.334131125355206
chr2	233500001	1429	scWGS	0.334131125355206
chr2	234400001	1430	scWGS	0.584729469371604
chr2	235400001	1431	scWGS	0.960626985396202
chr2	235500001	1432	scWGS	0.877094204057392
chr2	235600001	1433	scWGS	0.751795032049193
chr2	235700001	1434	scWGS	0.751795032049193
chr2	235800001	1435	scWGS	0.751795032049193
chr2	235900001	1436	scWGS	0.751795032049193
chr2	236000001	1437	scWGS	0.751795032049193
chr2	236100001	1438	scWGS	0.751795032049193
chr2	237000001	1439	scWGS	0.835327813388003
chr2	237100001	1440	scWGS	0.835327813388003
chr2	237600001	1441	scWGS	-0.125299172008199
chr2	237700001	1442	scWGS	-0.292364734685788
chr2	238000001	1443	scWGS	-0.459430297363406
chr2	238100001	1444	scWGS	-0.501196688032796
chr2	238200001	1445	scWGS	-0.501196688032796
chr2	238300001	1446	scWGS	-0.501196688032796
chr2	238400001	1447	scWGS	-0.501196688032796
chr2	239000001	1448	scWGS	-0.542963078702215
chr2	239100001	1449	scWGS	-0.542963078702215
chr2	239200001	1450	scWGS	-0.542963078702215
chr2	239300001	1451	scWGS	-0.542963078702215
chr2	239400001	1452	scWGS	-0.542963078702215
chr2	239800001	1453	scWGS	-0.542963078702215
chr2	239900001	1454	scWGS	-0.542963078702215
chr2	240000001	1455	scWGS	-0.542963078702215
chr2	240400001	1456	scWGS	-0.835327813388003
chr2	240500001	1457	scWGS	-0.835327813388003
chr2	241000001	1458	scWGS	-0.835327813388003
chr2	241100001	1459	scWGS	-0.835327813388003
chr2	241200001	1460	scWGS	-0.835327813388003
chr2	241300001	1461	scWGS	-0.835327813388003
chr2	241400001	1462	scWGS	-0.835327813388003
chr2	241500001	1463	scWGS	-0.835327813388003
chr2	241600001	1464	scWGS	-0.835327813388003
chr2	241700001	1465	scWGS	-0.835327813388003
chr3	3100001	1466	scWGS	0.417663906694016
chr3	4300001	1467	scWGS	0.417663906694016
chr3	4400001	1468	scWGS	0.417663906694016
chr3	4500001	1469	scWGS	0.417663906694016
chr3	4600001	1470	scWGS	0.417663906694016
chr3	4700001	1471	scWGS	0.417663906694016
chr3	4800001	1472	scWGS	0.417663906694016
chr3	5100001	1473	scWGS	0.375897516024597
chr3	5200001	1474	scWGS	0.375897516024597
chr3	8800001	1475	scWGS	0.375897516024597
chr3	8900001	1476	scWGS	0.375897516024597
chr3	9300001	1477	scWGS	0.125299172008199
chr3	9400001	1478	scWGS	0.0835327813388095
chr3	9600001	1479	scWGS	0
chr3	9700001	1480	scWGS	-0.0417663906693896
chr3	9800001	1481	scWGS	-0.0417663906693896
chr3	9900001	1482	scWGS	-0.0417663906693896
chr3	10000001	1483	scWGS	-0.0417663906693896
chr3	10100001	1484	scWGS	-0.0417663906693896
chr3	10200001	1485	scWGS	-0.0417663906693896
chr3	11200001	1486	scWGS	0.250598344016398
chr3	11300001	1487	scWGS	0.250598344016398
chr3	11400001	1488	scWGS	0.250598344016398
chr3	11500001	1489	scWGS	0.250598344016398
chr3	11600001	1490	scWGS	0.250598344016398
chr3	11700001	1491	scWGS	0.208831953347009
chr3	11800001	1492	scWGS	0.208831953347009
chr3	12400001	1493	scWGS	0.250598344016398
chr3	12500001	1494	scWGS	0.250598344016398
chr3	12600001	1495	scWGS	0.250598344016398
chr3	12800001	1496	scWGS	0.167065562677589
chr3	12900001	1497	scWGS	0.208831953347009
chr3	13000001	1498	scWGS	0.208831953347009
chr3	13500001	1499	scWGS	0.208831953347009
chr3	13600001	1500	scWGS	0.250598344016398
chr3	14100001	1501	scWGS	0.167065562677589
chr3	14200001	1502	scWGS	0.250598344016398
chr3	14600001	1503	scWGS	0.334131125355206
chr3	15000001	1504	scWGS	0.167065562677589
chr3	15200001	1505	scWGS	0.167065562677589
chr3	15300001	1506	scWGS	0.167065562677589
chr3	15400001	1507	scWGS	0.208831953347009
chr3	15500001	1508	scWGS	0.208831953347009
chr3	15600001	1509	scWGS	0.208831953347009
chr3	16200001	1510	scWGS	0.292364734685788
chr3	16300001	1511	scWGS	0.292364734685788
chr3	16400001	1512	scWGS	0.292364734685788
chr3	16500001	1513	scWGS	0.167065562677589
chr3	16800001	1514	scWGS	0.167065562677589
chr3	16900001	1515	scWGS	0.167065562677589
chr3	17000001	1516	scWGS	0.167065562677589
chr3	17100001	1517	scWGS	0.167065562677589
chr3	17200001	1518	scWGS	0.167065562677589
chr3	17300001	1519	scWGS	0.167065562677589
chr3	17400001	1520	scWGS	0.167065562677589
chr3	17500001	1521	scWGS	0.167065562677589
chr3	17600001	1522	scWGS	0.167065562677589
chr3	17700001	1523	scWGS	0.167065562677589
chr3	18300001	1524	scWGS	0.250598344016398
chr3	18400001	1525	scWGS	0.250598344016398
chr3	19900001	1526	scWGS	0.167065562677589
chr3	23200001	1527	scWGS	0.208831953347009
chr3	23300001	1528	scWGS	0.208831953347009
chr3	23400001	1529	scWGS	0.208831953347009
chr3	23500001	1530	scWGS	0.208831953347009
chr3	23900001	1531	scWGS	0.208831953347009
chr3	25700001	1532	scWGS	0.250598344016398
chr3	27300001	1533	scWGS	0.334131125355206
chr3	27400001	1534	scWGS	0.334131125355206
chr3	28200001	1535	scWGS	0.334131125355206
chr3	28300001	1536	scWGS	0.334131125355206
chr3	29200001	1537	scWGS	0.334131125355206
chr3	29300001	1538	scWGS	0.334131125355206
chr3	29400001	1539	scWGS	0.334131125355206
chr3	29500001	1540	scWGS	0.334131125355206
chr3	29600001	1541	scWGS	0.334131125355206
chr3	29700001	1542	scWGS	0.334131125355206
chr3	29800001	1543	scWGS	0.334131125355206
chr3	29900001	1544	scWGS	0.334131125355206
chr3	30000001	1545	scWGS	0.334131125355206
chr3	30600001	1546	scWGS	0.334131125355206
chr3	31500001	1547	scWGS	0.375897516024597
chr3	31600001	1548	scWGS	0.375897516024597
chr3	31700001	1549	scWGS	0.334131125355206
chr3	31800001	1550	scWGS	0.208831953347009
chr3	31900001	1551	scWGS	0.0417663906693896
chr3	32100001	1552	scWGS	-0.125299172008199
chr3	32200001	1553	scWGS	-0.125299172008199
chr3	32300001	1554	scWGS	-0.208831953347008
chr3	32400001	1555	scWGS	-0.208831953347008
chr3	32500001	1556	scWGS	-0.208831953347008
chr3	32900001	1557	scWGS	-0.208831953347008
chr3	33000001	1558	scWGS	-0.208831953347008
chr3	33100001	1559	scWGS	-0.167065562677589
chr3	33300001	1560	scWGS	-0.167065562677589
chr3	33400001	1561	scWGS	-0.167065562677589
chr3	36800001	1562	scWGS	0.167065562677589
chr3	36900001	1563	scWGS	0.167065562677589
chr3	37000001	1564	scWGS	0.167065562677589
chr3	37100001	1565	scWGS	0.167065562677589
chr3	37200001	1566	scWGS	0.167065562677589
chr3	37300001	1567	scWGS	0.167065562677589
chr3	37800001	1568	scWGS	0.167065562677589
chr3	37900001	1569	scWGS	0.167065562677589
chr3	38000001	1570	scWGS	0.167065562677589
chr3	38100001	1571	scWGS	0.167065562677589
chr3	38200001	1572	scWGS	0.167065562677589
chr3	38400001	1573	scWGS	0.167065562677589
chr3	38500001	1574	scWGS	0.208831953347009
chr3	39000001	1575	scWGS	0.0835327813388095
chr3	39100001	1576	scWGS	0.0835327813388095
chr3	39300001	1577	scWGS	0.0835327813388095
chr3	39400001	1578	scWGS	0.0835327813388095
chr3	40300001	1579	scWGS	0.167065562677589
chr3	40400001	1580	scWGS	0.167065562677589
chr3	40500001	1581	scWGS	0.208831953347009
chr3	41200001	1582	scWGS	0.208831953347009
chr3	41300001	1583	scWGS	0.208831953347009
chr3	41400001	1584	scWGS	0.208831953347009
chr3	41500001	1585	scWGS	0.167065562677589
chr3	41600001	1586	scWGS	0.167065562677589
chr3	41700001	1587	scWGS	0.167065562677589
chr3	41800001	1588	scWGS	0.125299172008199
chr3	41900001	1589	scWGS	0.125299172008199
chr3	42000001	1590	scWGS	0.125299172008199
chr3	42100001	1591	scWGS	0.0835327813388095
chr3	42200001	1592	scWGS	0.0835327813388095
chr3	42400001	1593	scWGS	0.0835327813388095
chr3	42500001	1594	scWGS	0.0835327813388095
chr3	42600001	1595	scWGS	0.0835327813388095
chr3	43200001	1596	scWGS	0.0835327813388095
chr3	43300001	1597	scWGS	0.0835327813388095
chr3	43400001	1598	scWGS	0.0835327813388095
chr3	43500001	1599	scWGS	0.0835327813388095
chr3	43600001	1600	scWGS	0.0835327813388095
chr3	43700001	1601	scWGS	0.0835327813388095
chr3	44300001	1602	scWGS	0
chr3	44400001	1603	scWGS	-0.125299172008199
chr3	44600001	1604	scWGS	-0.208831953347008
chr3	44700001	1605	scWGS	-0.208831953347008
chr3	44800001	1606	scWGS	-0.208831953347008
chr3	44900001	1607	scWGS	-0.208831953347008
chr3	45000001	1608	scWGS	-0.208831953347008
chr3	45300001	1609	scWGS	-0.208831953347008
chr3	45400001	1610	scWGS	-0.208831953347008
chr3	45500001	1611	scWGS	-0.208831953347008
chr3	45600001	1612	scWGS	-0.208831953347008
chr3	45700001	1613	scWGS	-0.208831953347008
chr3	45900001	1614	scWGS	-0.167065562677589
chr3	46900001	1615	scWGS	-1.3365245014208
chr3	47000001	1616	scWGS	-1.42005728275961
chr3	47100001	1617	scWGS	-1.461823673429
chr3	47200001	1618	scWGS	-1.50359006409842
chr3	47300001	1619	scWGS	-1.50359006409842
chr3	47400001	1620	scWGS	-1.5871228454372
chr3	47500001	1621	scWGS	-1.5871228454372
chr3	47600001	1622	scWGS	-1.5871228454372
chr3	47700001	1623	scWGS	-1.5871228454372
chr3	47800001	1624	scWGS	-1.5871228454372
chr3	48200001	1625	scWGS	-1.67065562677601
chr3	48300001	1626	scWGS	-1.67065562677601
chr3	48400001	1627	scWGS	-1.71242201744539
chr3	48500001	1628	scWGS	-1.71242201744539
chr3	48600001	1629	scWGS	-1.71242201744539
chr3	48700001	1630	scWGS	-1.71242201744539
chr3	48800001	1631	scWGS	-1.71242201744539
chr3	48900001	1632	scWGS	-1.71242201744539
chr3	49000001	1633	scWGS	-1.71242201744539
chr3	49100001	1634	scWGS	-1.71242201744539
chr3	49200001	1635	scWGS	-1.71242201744539
chr3	49300001	1636	scWGS	-1.71242201744539
chr3	49400001	1637	scWGS	-1.71242201744539
chr3	49500001	1638	scWGS	-1.71242201744539
chr3	49600001	1639	scWGS	-1.71242201744539
chr3	49700001	1640	scWGS	-1.71242201744539
chr3	49800001	1641	scWGS	-1.71242201744539
chr3	49900001	1642	scWGS	-1.71242201744539
chr3	50000001	1643	scWGS	-1.67065562677601
chr3	50100001	1644	scWGS	-1.50359006409842
chr3	50200001	1645	scWGS	-1.42005728275961
chr3	50300001	1646	scWGS	-1.29475811075141
chr3	50500001	1647	scWGS	-1.12769254807382
chr3	50600001	1648	scWGS	-1.12769254807382
chr3	51300001	1649	scWGS	-1.04415976673501
chr3	51500001	1650	scWGS	-1.04415976673501
chr3	51600001	1651	scWGS	-1.04415976673501
chr3	51700001	1652	scWGS	-1.04415976673501
chr3	51900001	1653	scWGS	-0.668262250710414
chr3	52100001	1654	scWGS	-0.584729469371604
chr3	52200001	1655	scWGS	-0.584729469371604
chr3	52400001	1656	scWGS	-0.459430297363406
chr3	52500001	1657	scWGS	-0.459430297363406
chr3	52600001	1658	scWGS	-0.459430297363406
chr3	52700001	1659	scWGS	-0.334131125355207
chr3	52900001	1660	scWGS	-0.0835327813388088
chr3	53000001	1661	scWGS	-0.0835327813388088
chr3	53100001	1662	scWGS	0.0417663906693896
chr3	53200001	1663	scWGS	0.0835327813388095
chr3	53300001	1664	scWGS	0.167065562677589
chr3	56500001	1665	scWGS	-0.292364734685788
chr3	56600001	1666	scWGS	-0.334131125355207
chr3	56700001	1667	scWGS	-0.334131125355207
chr3	56800001	1668	scWGS	-0.417663906694016
chr3	56900001	1669	scWGS	-0.584729469371604
chr3	57000001	1670	scWGS	-0.584729469371604
chr3	57500001	1671	scWGS	-0.584729469371604
chr3	57600001	1672	scWGS	-0.584729469371604
chr3	57700001	1673	scWGS	-0.584729469371604
chr3	57800001	1674	scWGS	-0.584729469371604
chr3	57900001	1675	scWGS	-0.584729469371604
chr3	58000001	1676	scWGS	-0.542963078702215
chr3	58100001	1677	scWGS	-0.501196688032796
chr3	58300001	1678	scWGS	-0.501196688032796
chr3	58400001	1679	scWGS	-0.501196688032796
chr3	58500001	1680	scWGS	-0.167065562677589
chr3	62300001	1681	scWGS	1.37829089209022
chr3	63800001	1682	scWGS	1.37829089209022
chr3	63900001	1683	scWGS	1.37829089209022
chr3	64000001	1684	scWGS	1.37829089209022
chr3	66100001	1685	scWGS	1.25299172008202
chr3	66200001	1686	scWGS	1.25299172008202
chr3	66300001	1687	scWGS	1.25299172008202
chr3	66400001	1688	scWGS	1.25299172008202
chr3	66500001	1689	scWGS	1.25299172008202
chr3	67300001	1690	scWGS	1.2112253294126
chr3	67400001	1691	scWGS	1.2112253294126
chr3	67500001	1692	scWGS	1.2112253294126
chr3	67600001	1693	scWGS	1.16945893874321
chr3	68900001	1694	scWGS	1.00239337606559
chr3	69000001	1695	scWGS	1.00239337606559
chr3	69100001	1696	scWGS	1.00239337606559
chr3	69200001	1697	scWGS	1.00239337606559
chr3	69300001	1698	scWGS	1.00239337606559
chr3	70900001	1699	scWGS	1.12769254807382
chr3	71000001	1700	scWGS	1.12769254807382
chr3	71100001	1701	scWGS	1.12769254807382
chr3	71200001	1702	scWGS	1.12769254807382
chr3	71300001	1703	scWGS	1.0859261574044
chr3	71400001	1704	scWGS	1.0859261574044
chr3	71500001	1705	scWGS	1.0859261574044
chr3	71600001	1706	scWGS	1.0859261574044
chr3	71700001	1707	scWGS	1.04415976673501
chr3	72300001	1708	scWGS	1.12769254807382
chr3	72400001	1709	scWGS	1.04415976673501
chr3	72700001	1710	scWGS	0.918860594726812
chr3	72800001	1711	scWGS	0.918860594726812
chr3	72900001	1712	scWGS	0.918860594726812
chr3	73000001	1713	scWGS	0.918860594726812
chr3	75700001	1714	scWGS	0.375897516024597
chr3	81400001	1715	scWGS	0.167065562677589
chr3	81500001	1716	scWGS	0.167065562677589
chr3	81600001	1717	scWGS	0.167065562677589
chr3	81700001	1718	scWGS	0.167065562677589
chr3	88000001	1719	scWGS	0.0835327813388095
chr3	88100001	1720	scWGS	0.0835327813388095
chr3	93900001	1721	scWGS	-0.835327813388003
chr3	94000001	1722	scWGS	-0.375897516024597
chr3	94100001	1723	scWGS	0.0417663906693896
chr3	98500001	1724	scWGS	0.167065562677589
chr3	98700001	1725	scWGS	0.167065562677589
chr3	99800001	1726	scWGS	0.250598344016398
chr3	99900001	1727	scWGS	0.250598344016398
chr3	100000001	1728	scWGS	0.250598344016398
chr3	100100001	1729	scWGS	0.250598344016398
chr3	100200001	1730	scWGS	0.250598344016398
chr3	100300001	1731	scWGS	0.250598344016398
chr3	100400001	1732	scWGS	0.250598344016398
chr3	100700001	1733	scWGS	0.250598344016398
chr3	101300001	1734	scWGS	0.250598344016398
chr3	101400001	1735	scWGS	0.208831953347009
chr3	101500001	1736	scWGS	0.208831953347009
chr3	101600001	1737	scWGS	0.208831953347009
chr3	101700001	1738	scWGS	0.208831953347009
chr3	101800001	1739	scWGS	0.208831953347009
chr3	105300001	1740	scWGS	0.208831953347009
chr3	105400001	1741	scWGS	0.208831953347009
chr3	105500001	1742	scWGS	0.208831953347009
chr3	105600001	1743	scWGS	0.208831953347009
chr3	105700001	1744	scWGS	0.208831953347009
chr3	105800001	1745	scWGS	0.208831953347009
chr3	107500001	1746	scWGS	0.208831953347009
chr3	107600001	1747	scWGS	0.208831953347009
chr3	107700001	1748	scWGS	0.208831953347009
chr3	107800001	1749	scWGS	0.208831953347009
chr3	108000001	1750	scWGS	0.208831953347009
chr3	108100001	1751	scWGS	0.250598344016398
chr3	108200001	1752	scWGS	0.250598344016398
chr3	108500001	1753	scWGS	0.250598344016398
chr3	108600001	1754	scWGS	0.250598344016398
chr3	111500001	1755	scWGS	0.334131125355206
chr3	111600001	1756	scWGS	0.334131125355206
chr3	111700001	1757	scWGS	0.334131125355206
chr3	111800001	1758	scWGS	0.334131125355206
chr3	111900001	1759	scWGS	0.334131125355206
chr3	112100001	1760	scWGS	0.334131125355206
chr3	112300001	1761	scWGS	0.292364734685788
chr3	112500001	1762	scWGS	0.292364734685788
chr3	113400001	1763	scWGS	0.250598344016398
chr3	113600001	1764	scWGS	0.167065562677589
chr3	113700001	1765	scWGS	0.167065562677589
chr3	113800001	1766	scWGS	0.167065562677589
chr3	113900001	1767	scWGS	0.167065562677589
chr3	114000001	1768	scWGS	0.167065562677589
chr3	114300001	1769	scWGS	0.334131125355206
chr3	114400001	1770	scWGS	0.334131125355206
chr3	114500001	1771	scWGS	0.334131125355206
chr3	114600001	1772	scWGS	0.334131125355206
chr3	114700001	1773	scWGS	0.334131125355206
chr3	114800001	1774	scWGS	0.334131125355206
chr3	114900001	1775	scWGS	0.334131125355206
chr3	115000001	1776	scWGS	0.334131125355206
chr3	115100001	1777	scWGS	0.334131125355206
chr3	119200001	1778	scWGS	0.167065562677589
chr3	119400001	1779	scWGS	0.167065562677589
chr3	119500001	1780	scWGS	0.167065562677589
chr3	119600001	1781	scWGS	0.167065562677589
chr3	120300001	1782	scWGS	0.125299172008199
chr3	120500001	1783	scWGS	0.167065562677589
chr3	120600001	1784	scWGS	0.167065562677589
chr3	120700001	1785	scWGS	0.167065562677589
chr3	121600001	1786	scWGS	0.167065562677589
chr3	121700001	1787	scWGS	0.167065562677589
chr3	121800001	1788	scWGS	0.167065562677589
chr3	121900001	1789	scWGS	0.167065562677589
chr3	122300001	1790	scWGS	0.167065562677589
chr3	122400001	1791	scWGS	0.167065562677589
chr3	122500001	1792	scWGS	0.167065562677589
chr3	122600001	1793	scWGS	0.167065562677589
chr3	122700001	1794	scWGS	0.167065562677589
chr3	123200001	1795	scWGS	0.334131125355206
chr3	123600001	1796	scWGS	0.417663906694016
chr3	123700001	1797	scWGS	0.417663906694016
chr3	123800001	1798	scWGS	0.375897516024597
chr3	123900001	1799	scWGS	0.375897516024597
chr3	124700001	1800	scWGS	0.0835327813388095
chr3	125200001	1801	scWGS	-0.167065562677589
chr3	125300001	1802	scWGS	-0.167065562677589
chr3	125400001	1803	scWGS	-0.167065562677589
chr3	125500001	1804	scWGS	-0.167065562677589
chr3	126000001	1805	scWGS	-0.167065562677589
chr3	126100001	1806	scWGS	-0.167065562677589
chr3	126400001	1807	scWGS	-0.167065562677589
chr3	126700001	1808	scWGS	-0.167065562677589
chr3	126800001	1809	scWGS	-0.0835327813388088
chr3	126900001	1810	scWGS	-0.0835327813388088
chr3	127500001	1811	scWGS	-0.0417663906693896
chr3	127600001	1812	scWGS	-0.0417663906693896
chr3	128000001	1813	scWGS	-0.125299172008199
chr3	128100001	1814	scWGS	-0.125299172008199
chr3	128200001	1815	scWGS	0.250598344016398
chr3	128300001	1816	scWGS	0.250598344016398
chr3	128400001	1817	scWGS	0.250598344016398
chr3	128600001	1818	scWGS	-0.167065562677589
chr3	128700001	1819	scWGS	-0.167065562677589
chr3	128800001	1820	scWGS	-0.167065562677589
chr3	128900001	1821	scWGS	-0.167065562677589
chr3	129000001	1822	scWGS	-0.167065562677589
chr3	129100001	1823	scWGS	-0.167065562677589
chr3	129200001	1824	scWGS	-0.167065562677589
chr3	129300001	1825	scWGS	-0.0835327813388088
chr3	129400001	1826	scWGS	-0.0417663906693896
chr3	129500001	1827	scWGS	-0.0417663906693896
chr3	129600001	1828	scWGS	-0.0417663906693896
chr3	129700001	1829	scWGS	-0.0417663906693896
chr3	129800001	1830	scWGS	-0.0417663906693896
chr3	130600001	1831	scWGS	0.0835327813388095
chr3	130700001	1832	scWGS	0.0835327813388095
chr3	130800001	1833	scWGS	0.0835327813388095
chr3	130900001	1834	scWGS	0.125299172008199
chr3	131000001	1835	scWGS	0.125299172008199
chr3	131300001	1836	scWGS	0.125299172008199
chr3	131400001	1837	scWGS	0.125299172008199
chr3	131500001	1838	scWGS	0.125299172008199
chr3	132400001	1839	scWGS	0.167065562677589
chr3	132500001	1840	scWGS	0.167065562677589
chr3	132600001	1841	scWGS	0.167065562677589
chr3	132700001	1842	scWGS	0.167065562677589
chr3	133500001	1843	scWGS	0.167065562677589
chr3	133600001	1844	scWGS	0.167065562677589
chr3	133700001	1845	scWGS	0.167065562677589
chr3	133800001	1846	scWGS	0.208831953347009
chr3	134100001	1847	scWGS	0.208831953347009
chr3	134200001	1848	scWGS	0.208831953347009
chr3	136100001	1849	scWGS	0.167065562677589
chr3	136200001	1850	scWGS	0.167065562677589
chr3	136300001	1851	scWGS	0.167065562677589
chr3	136800001	1852	scWGS	0.167065562677589
chr3	136900001	1853	scWGS	0.167065562677589
chr3	138100001	1854	scWGS	0.125299172008199
chr3	138200001	1855	scWGS	0.125299172008199
chr3	138600001	1856	scWGS	0.125299172008199
chr3	138700001	1857	scWGS	0.125299172008199
chr3	138800001	1858	scWGS	0.125299172008199
chr3	139300001	1859	scWGS	0.751795032049193
chr3	140900001	1860	scWGS	0.501196688032795
chr3	141400001	1861	scWGS	0.250598344016398
chr3	141500001	1862	scWGS	0.250598344016398
chr3	141600001	1863	scWGS	0.208831953347009
chr3	141700001	1864	scWGS	0.167065562677589
chr3	141800001	1865	scWGS	0.167065562677589
chr3	141900001	1866	scWGS	0.167065562677589
chr3	142100001	1867	scWGS	0.125299172008199
chr3	142200001	1868	scWGS	0.125299172008199
chr3	142300001	1869	scWGS	0.125299172008199
chr3	142400001	1870	scWGS	0.125299172008199
chr3	143000001	1871	scWGS	0.167065562677589
chr3	143200001	1872	scWGS	0.292364734685788
chr3	143300001	1873	scWGS	0.292364734685788
chr3	143400001	1874	scWGS	0.292364734685788
chr3	143500001	1875	scWGS	0.292364734685788
chr3	143600001	1876	scWGS	0.292364734685788
chr3	143700001	1877	scWGS	0.292364734685788
chr3	143800001	1878	scWGS	0.292364734685788
chr3	146500001	1879	scWGS	0.167065562677589
chr3	148900001	1880	scWGS	0.125299172008199
chr3	149000001	1881	scWGS	0.125299172008199
chr3	149100001	1882	scWGS	0.125299172008199
chr3	149700001	1883	scWGS	0.125299172008199
chr3	149800001	1884	scWGS	0.125299172008199
chr3	149900001	1885	scWGS	0.125299172008199
chr3	150400001	1886	scWGS	0.0835327813388095
chr3	150500001	1887	scWGS	0.0835327813388095
chr3	150600001	1888	scWGS	0.0835327813388095
chr3	152200001	1889	scWGS	0.125299172008199
chr3	152300001	1890	scWGS	0.125299172008199
chr3	152400001	1891	scWGS	0.125299172008199
chr3	153100001	1892	scWGS	0.125299172008199
chr3	154200001	1893	scWGS	0.208831953347009
chr3	154300001	1894	scWGS	0.208831953347009
chr3	155700001	1895	scWGS	0.208831953347009
chr3	155800001	1896	scWGS	0.208831953347009
chr3	155900001	1897	scWGS	0.208831953347009
chr3	156500001	1898	scWGS	0.208831953347009
chr3	156600001	1899	scWGS	0.208831953347009
chr3	156700001	1900	scWGS	0.208831953347009
chr3	157100001	1901	scWGS	0.208831953347009
chr3	158100001	1902	scWGS	0.208831953347009
chr3	158200001	1903	scWGS	0.208831953347009
chr3	158300001	1904	scWGS	0.250598344016398
chr3	158400001	1905	scWGS	0.250598344016398
chr3	158500001	1906	scWGS	0.250598344016398
chr3	158600001	1907	scWGS	0.250598344016398
chr3	158800001	1908	scWGS	0.292364734685788
chr3	160200001	1909	scWGS	0.125299172008199
chr3	160300001	1910	scWGS	0.125299172008199
chr3	160400001	1911	scWGS	0.125299172008199
chr3	160500001	1912	scWGS	0.125299172008199
chr3	161000001	1913	scWGS	0.125299172008199
chr3	161100001	1914	scWGS	0.125299172008199
chr3	161200001	1915	scWGS	0.125299172008199
chr3	167400001	1916	scWGS	0.167065562677589
chr3	167500001	1917	scWGS	0.167065562677589
chr3	167600001	1918	scWGS	0.167065562677589
chr3	167700001	1919	scWGS	0.167065562677589
chr3	167800001	1920	scWGS	0.208831953347009
chr3	168000001	1921	scWGS	0.208831953347009
chr3	169700001	1922	scWGS	0.208831953347009
chr3	169900001	1923	scWGS	0.208831953347009
chr3	170000001	1924	scWGS	0.208831953347009
chr3	170100001	1925	scWGS	0.208831953347009
chr3	170200001	1926	scWGS	0.208831953347009
chr3	170300001	1927	scWGS	0.208831953347009
chr3	170800001	1928	scWGS	0.208831953347009
chr3	172000001	1929	scWGS	0.167065562677589
chr3	172100001	1930	scWGS	0.167065562677589
chr3	172200001	1931	scWGS	0.167065562677589
chr3	172300001	1932	scWGS	0.167065562677589
chr3	172400001	1933	scWGS	0.167065562677589
chr3	172500001	1934	scWGS	0.167065562677589
chr3	177000001	1935	scWGS	0.167065562677589
chr3	177100001	1936	scWGS	0.125299172008199
chr3	179000001	1937	scWGS	0.125299172008199
chr3	179100001	1938	scWGS	0.125299172008199
chr3	179200001	1939	scWGS	0.125299172008199
chr3	179300001	1940	scWGS	0.125299172008199
chr3	179400001	1941	scWGS	0.125299172008199
chr3	179500001	1942	scWGS	0.125299172008199
chr3	179600001	1943	scWGS	0.125299172008199
chr3	179700001	1944	scWGS	0.125299172008199
chr3	180600001	1945	scWGS	0.167065562677589
chr3	180900001	1946	scWGS	0.167065562677589
chr3	182700001	1947	scWGS	0.167065562677589
chr3	182800001	1948	scWGS	0.167065562677589
chr3	182900001	1949	scWGS	0.125299172008199
chr3	183000001	1950	scWGS	0.125299172008199
chr3	183200001	1951	scWGS	0.125299172008199
chr3	183400001	1952	scWGS	0.125299172008199
chr3	183500001	1953	scWGS	0.125299172008199
chr3	183600001	1954	scWGS	0.125299172008199
chr3	183700001	1955	scWGS	0.125299172008199
chr3	183800001	1956	scWGS	0.125299172008199
chr3	183900001	1957	scWGS	0.125299172008199
chr3	184000001	1958	scWGS	0.125299172008199
chr3	184100001	1959	scWGS	0.125299172008199
chr3	184200001	1960	scWGS	0.125299172008199
chr3	184300001	1961	scWGS	0.125299172008199
chr3	184700001	1962	scWGS	0.208831953347009
chr3	184800001	1963	scWGS	0.208831953347009
chr3	184900001	1964	scWGS	0.208831953347009
chr3	185000001	1965	scWGS	0.208831953347009
chr3	185200001	1966	scWGS	0.208831953347009
chr3	185300001	1967	scWGS	0.208831953347009
chr3	185400001	1968	scWGS	0.208831953347009
chr3	185500001	1969	scWGS	0.208831953347009
chr3	185600001	1970	scWGS	0.208831953347009
chr3	185700001	1971	scWGS	0.208831953347009
chr3	185800001	1972	scWGS	0.208831953347009
chr3	185900001	1973	scWGS	0.292364734685788
chr3	186000001	1974	scWGS	0.292364734685788
chr3	186100001	1975	scWGS	0.292364734685788
chr3	186500001	1976	scWGS	0.292364734685788
chr3	186700001	1977	scWGS	0.292364734685788
chr3	186800001	1978	scWGS	0.292364734685788
chr3	186900001	1979	scWGS	0.292364734685788
chr3	187000001	1980	scWGS	0.501196688032795
chr3	188100001	1981	scWGS	0.960626985396202
chr3	188200001	1982	scWGS	0.960626985396202
chr3	188300001	1983	scWGS	0.960626985396202
chr3	188400001	1984	scWGS	0.960626985396202
chr3	188500001	1985	scWGS	0.960626985396202
chr3	188600001	1986	scWGS	0.960626985396202
chr3	188700001	1987	scWGS	0.960626985396202
chr3	188800001	1988	scWGS	0.960626985396202
chr3	190500001	1989	scWGS	0.334131125355206
chr3	190600001	1990	scWGS	0.334131125355206
chr3	191300001	1991	scWGS	0.292364734685788
chr3	193500001	1992	scWGS	0.375897516024597
chr3	193600001	1993	scWGS	0.334131125355206
chr3	194400001	1994	scWGS	0.0417663906693896
chr3	194500001	1995	scWGS	0.0417663906693896
chr3	194600001	1996	scWGS	0.0417663906693896
chr3	195000001	1997	scWGS	0.125299172008199
chr3	195100001	1998	scWGS	0.0417663906693896
chr3	195200001	1999	scWGS	-0.292364734685788
[truncated: 71,432 more rows]
