# Supplementary material for: Benchmarking scRNA-seq copy number variation callers
Source: Nat Commun. 2025 Oct 2;16:8777. doi: 10.1038/s41467-025-62359-9 (PMC12491403; doi:10.1038/s41467-025-62359-9)
Supplement: Supplementary file 11 — Source Data [file 41467_2025_62359_MOESM11_ESM.zip › figure_source_data/suppfigure_17A_performance_refCD4T_cellranger.tsv]

Method	rmse_cr1	rmse_cr7
CONICSmat	2.42691978950666	2.04738660675088
CaSpER	0.160621478324812	0.209733228258826
copyKat	0.696857612687354	0.547911520311954
InferCNV (CNV)	1.43821416286162	1.2651517949805
InferCNV (Expr)	1.13041682172448	0.945622698923485
Numbat (Expr)	0.577978433156168	0.458752603016987
Numbat (CNV)	0	0
SCEVAN (Expr)	1.85546196891525	1.55341516512607
SCEVAN (CNV)	1.19019864911336	1.04383308106382
