# Supplementary material for: Benchmarking scRNA-seq copy number variation callers
Source: Nat Commun. 2025 Oct 2;16:8777. doi: 10.1038/s41467-025-62359-9 (PMC12491403; doi:10.1038/s41467-025-62359-9)
Supplement: Supplementary file 11 — Source Data [file 41467_2025_62359_MOESM11_ESM.zip › figure_source_data/suppfigure_22_memory_runtime.tsv]

method	dataset	runtime_h	max_vms_gb
CONICSmat	BCC06	0.0271947222222222	1.859345703125
CONICSmat	BCC06post	0.0220671111111111	1.008837890625
CONICSmat	COLO320	0.166599666666667	13.927333984375
CONICSmat	HGC27	0.0987481944444444	6.99232421875
CONICSmat	KATOIII	0.10463925	8.7567578125
CONICSmat	MCF7	0.14478675	11.7350390625
CONICSmat	MKN45	0.120839888888889	8.7173046875
CONICSmat	MM	0.0373225833333333	2.36287109375
CONICSmat	NCIN87	0.127283972222222	11.11640625
CONICSmat	NUGC4	0.14228425	10.419296875
CONICSmat	SNU16	0.125810583333333	6.41384765625
CONICSmat	SNU601	0.132673666666667	9.337802734375
CONICSmat	SNU638	0.0984468333333333	5.9545703125
CONICSmat	SNU668	0.15765875	10.161982421875
CONICSmat	iAMP21	0.163443055555556	7.056142578125
CaSpER	BCC06	2.49116569444444	28.8958203125
CaSpER	BCC06post	0.820275194444445	28.895810546875
CaSpER	COLO320	35.8744613611111	83.22390625
CaSpER	HGC27	6.41715305555556	30.019296875
CaSpER	KATOIII	8.26447338888889	43.410048828125
CaSpER	MCF7	14.7487997222222	74.000966796875
CaSpER	MKN45	12.2062746111111	50.917919921875
CaSpER	MM	2.35502883333333	28.8963671875
CaSpER	NCIN87	12.5221905833333	48.7555859375
CaSpER	NUGC4	13.4562793888889	52.66009765625
CaSpER	SNU16	4.97868066666667	28.8958203125
CaSpER	SNU601	19.7186012777778	60.3033203125
CaSpER	SNU638	3.45560530555556	28.8958203125
CaSpER	SNU668	24.9410699444444	85.308154296875
CaSpER	iAMP21	38.0513706111111	52.94875
InferCNV	BCC06	2.02351955555556	8.89599609375
InferCNV	BCC06post	0.530497472222222	3.6808984375
InferCNV	COLO320	45.6710351388889	108.782685546875
InferCNV	HGC27	5.42587930555556	21.975029296875
InferCNV	KATOIII	13.8533878611111	42.012294921875
InferCNV	MCF7	10.7476266388889	29.48439453125
InferCNV	MKN45	20.6169208888889	53.06853515625
InferCNV	MM	4.95590575	16.90365234375
InferCNV	NCIN87	15.7053854166667	45.326201171875
InferCNV	NUGC4	20.4635540555556	54.7363671875
InferCNV	SNU16	6.25965783333333	23.93271484375
InferCNV	SNU601	17.8949880555556	56.9399609375
InferCNV	SNU638	2.54475613888889	11.218251953125
InferCNV	SNU668	44.349437	93.1916015625
InferCNV	iAMP21	10.4673196388889	30.124189453125
Numbat	BCC06	4.72852177777778	7.10185546875
Numbat	BCC06post	1.71361144444444	2.72
Numbat	COLO320	38.5291150277778	34.732431640625
Numbat	HGC27	12.7766025	10.2657421875
Numbat	KATOIII	14.6487279166667	20.088232421875
Numbat	MCF7	7.92367891666667	13.361904296875
Numbat	MKN45	15.4500789166667	21.35791015625
Numbat	MM	7.10312805555556	9.37517578125
Numbat	NCIN87	17.1324846111111	22.086611328125
Numbat	NUGC4	19.1129876666667	23.313037109375
Numbat	SNU16	7.82094925	8.205
Numbat	SNU601	22.7881847777778	26.60546875
Numbat	SNU638	3.43545308333333	6.871787109375
Numbat	SNU668	27.2370591111111	32.83201171875
Numbat	iAMP21	17.3823018888889	33.215888671875
SCEVAN	BCC06	0.0833543055555555	4.4998046875
SCEVAN	BCC06post	0.0575035555555556	3.690498046875
SCEVAN	COLO320	3.18860891666667	121.65833984375
SCEVAN	HGC27	0.476538416666667	8.5816015625
SCEVAN	KATOIII	0.778533666666667	15.784150390625
SCEVAN	MCF7	1.90334658333333	14.311943359375
SCEVAN	MKN45	1.08824875	82.331611328125
SCEVAN	MM	0.197138416666667	26.536396484375
SCEVAN	NCIN87	2.74351591666667	43.324833984375
SCEVAN	NUGC4	1.31012088888889	25.338037109375
SCEVAN	SNU16	0.424252	8.40736328125
SCEVAN	SNU601	2.80188738888889	147.533193359375
SCEVAN	SNU638	0.305311472222222	7.095048828125
SCEVAN	SNU668	2.23442161111111	40.037646484375
SCEVAN	iAMP21	1.00099033333333	15.687099609375
copyKat	BCC06	0.273825527777778	4.673505859375
copyKat	BCC06post	0.0791301111111111	2.0939453125
copyKat	COLO320	9.06254830555556	31.89958984375
copyKat	HGC27	1.11995461111111	12.7353125
copyKat	KATOIII	3.45795336111111	16.018271484375
copyKat	MCF7	4.52166658333333	23.483369140625
copyKat	MKN45	2.61064463888889	22.209228515625
copyKat	MM	0.482078916666667	6.92072265625
copyKat	NCIN87	2.72935013888889	19.176298828125
copyKat	NUGC4	3.15000658333333	20.398798828125
copyKat	SNU16	1.3426865	10.8966796875
copyKat	SNU601	4.01007919444444	22.414111328125
copyKat	SNU638	0.709749111111111	8.764248046875
copyKat	SNU668	5.27575622222222	25.996064453125
copyKat	iAMP21	2.62901177777778	17.819775390625
