# Supplementary material for: Benchmarking scRNA-seq copy number variation callers
Source: Nat Commun. 2025 Oct 2;16:8777. doi: 10.1038/s41467-025-62359-9 (PMC12491403; doi:10.1038/s41467-025-62359-9)
Supplement: Supplementary file 11 — Source Data [file 41467_2025_62359_MOESM11_ESM.zip › figure_source_data/figure_5_metrics_summary.tsv]

method	metric	value	norm_value	category	rank
Numbat (Expr)	Max F1 Score	0.588684473617972	0.588684473617972	Performance cancer data (droplet)	1
copyKat	Max F1 Score	0.571633722011384	0.571633722011384	Performance cancer data (droplet)	2
InferCNV (Expr)	Max F1 Score	0.566281900611373	0.566281900611373	Performance cancer data (droplet)	3
CONICSmat	Max F1 Score	0.541008295851699	0.541008295851699	Performance cancer data (droplet)	4
SCEVAN (Expr)	Max F1 Score	0.537970949058205	0.537970949058205	Performance cancer data (droplet)	5
InferCNV (CNV)	Max F1 Score	0.536827226840298	0.536827226840298	Performance cancer data (droplet)	6
CaSpER	Max F1 Score	0.508962612087326	0.508962612087326	Performance cancer data (droplet)	7
SCEVAN (CNV)	Max F1 Score	0.508241405399896	0.508241405399896	Performance cancer data (droplet)	8
Numbat (CNV)	Max F1 Score	0.503458515622432	0.503458515622432	Performance cancer data (droplet)	9
Numbat (Expr)	Pearson corr	0.5458	0.5458	Performance cancer data (droplet)	1
copyKat	Pearson corr	0.5162	0.5162	Performance cancer data (droplet)	2
InferCNV (CNV)	Pearson corr	0.508133333333333	0.508133333333333	Performance cancer data (droplet)	3
InferCNV (Expr)	Pearson corr	0.489666666666667	0.489666666666667	Performance cancer data (droplet)	4
SCEVAN (CNV)	Pearson corr	0.481866666666667	0.483266666666667	Performance cancer data (droplet)	5
Numbat (CNV)	Pearson corr	0.481	0.481	Performance cancer data (droplet)	6
SCEVAN (Expr)	Pearson corr	0.472333333333333	0.474333333333333	Performance cancer data (droplet)	7
CONICSmat	Pearson corr	0.4492	0.4492	Performance cancer data (droplet)	8
CaSpER	Pearson corr	0.358733333333333	0.358733333333333	Performance cancer data (droplet)	9
InferCNV (Expr)	Partial AUC (gain)	0.743018834768068	0.743018834768068	Performance cancer data (droplet)	1
Numbat (Expr)	Partial AUC (gain)	0.710294395741831	0.710294395741831	Performance cancer data (droplet)	2
copyKat	Partial AUC (gain)	0.684706284956087	0.684706284956087	Performance cancer data (droplet)	3
CONICSmat	Partial AUC (gain)	0.673715677847395	0.673715677847395	Performance cancer data (droplet)	4
InferCNV (CNV)	Partial AUC (gain)	0.650307283098265	0.650307283098265	Performance cancer data (droplet)	5
CaSpER	Partial AUC (gain)	0.637157605274629	0.637157605274629	Performance cancer data (droplet)	6
Numbat (CNV)	Partial AUC (gain)	0.573658473096095	0.573658473096095	Performance cancer data (droplet)	7
SCEVAN (Expr)	Partial AUC (gain)	0.525264582690373	0.525264582690373	Performance cancer data (droplet)	8
SCEVAN (CNV)	Partial AUC (gain)	0.479363749073048	0.479363749073048	Performance cancer data (droplet)	9
SCEVAN (Expr)	Partial AUC (loss)	0.688560266508915	0.688560266508915	Performance cancer data (droplet)	1
Numbat (Expr)	Partial AUC (loss)	0.688075584495078	0.688075584495078	Performance cancer data (droplet)	2
copyKat	Partial AUC (loss)	0.682933975217697	0.682933975217697	Performance cancer data (droplet)	3
CaSpER	Partial AUC (loss)	0.672160774551931	0.672160774551931	Performance cancer data (droplet)	4
InferCNV (Expr)	Partial AUC (loss)	0.58242146629921	0.58242146629921	Performance cancer data (droplet)	5
SCEVAN (CNV)	Partial AUC (loss)	0.570749487999079	0.570749487999079	Performance cancer data (droplet)	6
CONICSmat	Partial AUC (loss)	0.545055897183912	0.545055897183912	Performance cancer data (droplet)	7
InferCNV (CNV)	Partial AUC (loss)	0.52249429093552	0.52249429093552	Performance cancer data (droplet)	8
Numbat (CNV)	Partial AUC (loss)	0.0993055514004243	0.0993055514004243	Performance cancer data (droplet)	9
InferCNV (Expr)	Max F1 Score	0.640179662180133	0.640179662180133	Performance cancer data (plate)	1
InferCNV (CNV)	Max F1 Score	0.627185194215516	0.627185194215516	Performance cancer data (plate)	2
copyKat	Max F1 Score	0.621152395406079	0.621152395406079	Performance cancer data (plate)	3
CONICSmat	Max F1 Score	0.595493128572352	0.595493128572352	Performance cancer data (plate)	4
SCEVAN (Expr)	Max F1 Score	0.575547483748035	0.575547483748035	Performance cancer data (plate)	5
SCEVAN (CNV)	Max F1 Score	0.553073394633429	0.553073394633429	Performance cancer data (plate)	6
Numbat (Expr)	Max F1 Score	0.497060400034792	0.497060400034792	Performance cancer data (plate)	7
CaSpER	Max F1 Score	0.411264211675734	0.411264211675734	Performance cancer data (plate)	8
Numbat (CNV)	Max F1 Score	0.328948047850379	0.328948047850379	Performance cancer data (plate)	9
InferCNV (CNV)	Pearson corr	0.647	0.647	Performance cancer data (plate)	1
InferCNV (Expr)	Pearson corr	0.57675	0.57675	Performance cancer data (plate)	2
SCEVAN (CNV)	Pearson corr	0.57075	0.57075	Performance cancer data (plate)	3
copyKat	Pearson corr	0.5345	0.5345	Performance cancer data (plate)	4
SCEVAN (Expr)	Pearson corr	0.464	0.464	Performance cancer data (plate)	5
Numbat (Expr)	Pearson corr	0.461	0.461	Performance cancer data (plate)	6
CONICSmat	Pearson corr	0.38275	0.38275	Performance cancer data (plate)	7
Numbat (CNV)	Pearson corr	0.264	0.264	Performance cancer data (plate)	8
CaSpER	Pearson corr	0.126	0.126	Performance cancer data (plate)	9
InferCNV (Expr)	Partial AUC (gain)	0.881454313696626	0.881454313696626	Performance cancer data (plate)	1
copyKat	Partial AUC (gain)	0.869372437319745	0.869372437319745	Performance cancer data (plate)	2
CONICSmat	Partial AUC (gain)	0.848848871395477	0.848848871395477	Performance cancer data (plate)	3
InferCNV (CNV)	Partial AUC (gain)	0.795151807895244	0.795151807895244	Performance cancer data (plate)	4
Numbat (Expr)	Partial AUC (gain)	0.788812772131856	0.788812772131856	Performance cancer data (plate)	5
SCEVAN (Expr)	Partial AUC (gain)	0.762018600435763	0.762018600435763	Performance cancer data (plate)	6
SCEVAN (CNV)	Partial AUC (gain)	0.680470508681506	0.680470508681506	Performance cancer data (plate)	7
CaSpER	Partial AUC (gain)	0.513250535232832	0.513250535232832	Performance cancer data (plate)	8
Numbat (CNV)	Partial AUC (gain)	0.291063149378701	0.291063149378701	Performance cancer data (plate)	9
InferCNV (Expr)	Partial AUC (loss)	0.814279405438817	0.814279405438817	Performance cancer data (plate)	1
copyKat	Partial AUC (loss)	0.781222049172779	0.781222049172779	Performance cancer data (plate)	2
SCEVAN (Expr)	Partial AUC (loss)	0.774087779695731	0.774087779695731	Performance cancer data (plate)	3
InferCNV (CNV)	Partial AUC (loss)	0.687846404351327	0.687846404351327	Performance cancer data (plate)	4
Numbat (Expr)	Partial AUC (loss)	0.56534237576395	0.56534237576395	Performance cancer data (plate)	5
SCEVAN (CNV)	Partial AUC (loss)	0.518500972886534	0.518500972886534	Performance cancer data (plate)	6
CaSpER	Partial AUC (loss)	0.498600559059633	0.498600559059633	Performance cancer data (plate)	7
CONICSmat	Partial AUC (loss)	0.495151500997303	0.495151500997303	Performance cancer data (plate)	8
Numbat (CNV)	Partial AUC (loss)	0	0	Performance cancer data (plate)	9
SCEVAN (CNV)	Max F1 Score	0.874232471470301	0.874232471470301	Performance cancer data (mouse)	1
SCEVAN (Expr)	Max F1 Score	0.860493190262493	0.860493190262493	Performance cancer data (mouse)	2
copyKat	Max F1 Score	0.785325313704575	0.785325313704575	Performance cancer data (mouse)	3
CONICSmat	Max F1 Score	0.702303881436698	0.702303881436698	Performance cancer data (mouse)	4
InferCNV (CNV)	Max F1 Score	0.660833594123762	0.660833594123762	Performance cancer data (mouse)	5
InferCNV (Expr)	Max F1 Score	0.636865303471127	0.636865303471127	Performance cancer data (mouse)	6
SCEVAN (CNV)	Pearson corr	0.685	0.685	Performance cancer data (mouse)	1
SCEVAN (Expr)	Pearson corr	0.67	0.67	Performance cancer data (mouse)	2
copyKat	Pearson corr	0.608	0.608	Performance cancer data (mouse)	3
CONICSmat	Pearson corr	0.601	0.601	Performance cancer data (mouse)	4
InferCNV (Expr)	Pearson corr	0.596	0.596	Performance cancer data (mouse)	5
InferCNV (CNV)	Pearson corr	0.555	0.555	Performance cancer data (mouse)	6
InferCNV (Expr)	Partial AUC (gain)	0.982140723426024	0.982140723426024	Performance cancer data (mouse)	1
copyKat	Partial AUC (gain)	0.977680921851021	0.977680921851021	Performance cancer data (mouse)	2
InferCNV (CNV)	Partial AUC (gain)	0.96885373531136	0.96885373531136	Performance cancer data (mouse)	3
CONICSmat	Partial AUC (gain)	0.938650306748466	0.938650306748466	Performance cancer data (mouse)	4
SCEVAN (CNV)	Partial AUC (gain)	0.652489274072193	0.652489274072193	Performance cancer data (mouse)	5
SCEVAN (Expr)	Partial AUC (gain)	0.650713754952223	0.650713754952223	Performance cancer data (mouse)	6
SCEVAN (Expr)	Partial AUC (loss)	0.915591977196885	0.915591977196885	Performance cancer data (mouse)	1
copyKat	Partial AUC (loss)	0.897220870411568	0.897220870411568	Performance cancer data (mouse)	2
InferCNV (Expr)	Partial AUC (loss)	0.893649193548387	0.893649193548387	Performance cancer data (mouse)	3
CONICSmat	Partial AUC (loss)	0.848998887652948	0.848998887652948	Performance cancer data (mouse)	4
SCEVAN (CNV)	Partial AUC (loss)	0.812482619577308	0.812482619577308	Performance cancer data (mouse)	5
InferCNV (CNV)	Partial AUC (loss)	0.792399541156841	0.792399541156841	Performance cancer data (mouse)	6
Numbat (CNV)	RMSE (matched ref)	0	1	Performance diploid data	1
InferCNV (CNV)	RMSE (matched ref)	0.0340640331507928	0.983362188148309	Performance diploid data	2
copyKat	RMSE (matched ref)	0.0423229215623422	0.979328319613506	Performance diploid data	3
InferCNV (Expr)	RMSE (matched ref)	0.0670199755335392	0.967265598342515	Performance diploid data	4
SCEVAN (Expr)	RMSE (matched ref)	0.198363962358924	0.903113578205086	Performance diploid data	5
SCEVAN (CNV)	RMSE (matched ref)	0.224645933533018	0.890276739726494	Performance diploid data	6
Numbat (Expr)	RMSE (matched ref)	0.304347716494978	0.851348194087307	Performance diploid data	7
CaSpER	RMSE (matched ref)	0.455814362232458	0.777367713196182	Performance diploid data	8
CONICSmat	RMSE (matched ref)	0.486143753929113	0.762554003075851	Performance diploid data	9
Numbat (CNV)	RMSE (other cell type)	0	1	Performance diploid data	1
Numbat (Expr)	RMSE (other cell type)	0.388558440179894	0.810217357631092	Performance diploid data	2
copyKat	RMSE (other cell type)	0.413787967463487	0.79789456173099	Performance diploid data	3
CaSpER	RMSE (other cell type)	0.437374491652386	0.786374253787622	Performance diploid data	4
InferCNV (Expr)	RMSE (other cell type)	0.594639969548243	0.709561463581169	Performance diploid data	5
InferCNV (CNV)	RMSE (other cell type)	0.782886574988015	0.617616637518976	Performance diploid data	6
SCEVAN (CNV)	RMSE (other cell type)	1.24796049992569	0.390461725298598	Performance diploid data	7
CONICSmat	RMSE (other cell type)	1.359562816587	0.335952080518603	Performance diploid data	8
SCEVAN (Expr)	RMSE (other cell type)	1.57567410834763	0.230397374315073	Performance diploid data	9
Numbat (CNV)	RMSE (other dataset)	0	1	Performance diploid data	1
CaSpER	RMSE (other dataset)	0.209733228258826	0.897560515650894	Performance diploid data	2
Numbat (Expr)	RMSE (other dataset)	0.458752603016987	0.775932595483269	Performance diploid data	3
copyKat	RMSE (other dataset)	0.547911520311954	0.73238492500375	Performance diploid data	4
InferCNV (Expr)	RMSE (other dataset)	0.945622698923485	0.538131833135242	Performance diploid data	5
SCEVAN (CNV)	RMSE (other dataset)	1.04383308106382	0.490163177964546	Performance diploid data	6
InferCNV (CNV)	RMSE (other dataset)	1.2651517949805	0.38206502337717	Performance diploid data	7
SCEVAN (Expr)	RMSE (other dataset)	1.55341516512607	0.241269255154855	Performance diploid data	8
CONICSmat	RMSE (other dataset)	2.04738660675088	0	Performance diploid data	9
Numbat (CNV)	RMSE (other cell type & dataset)	0	1	Performance diploid data	1
Numbat (Expr)	RMSE (other cell type & dataset)	0.582522434979071	0.715480001159375	Performance diploid data	2
CaSpER	RMSE (other cell type & dataset)	0.58852154307314	0.712549871561825	Performance diploid data	3
copyKat	RMSE (other cell type & dataset)	0.719230465283074	0.648708034471094	Performance diploid data	4
InferCNV (Expr)	RMSE (other cell type & dataset)	1.15476668401806	0.43598015137423	Performance diploid data	5
SCEVAN (CNV)	RMSE (other cell type & dataset)	1.22813342113531	0.400145816581115	Performance diploid data	6
InferCNV (CNV)	RMSE (other cell type & dataset)	1.35720393206212	0.337104224679897	Performance diploid data	7
CONICSmat	RMSE (other cell type & dataset)	1.58349419198131	0.226577830117659	Performance diploid data	8
SCEVAN (Expr)	RMSE (other cell type & dataset)	1.69616380323094	0.171546889269397	Performance diploid data	9
Numbat (CNV)	Accuracy	0.982017079699965	0.982017079699965	Detecting tumor cells	1
Numbat (Expr)	Accuracy	0.982017079699965	0.982017079699965	Detecting tumor cells	1
SCEVAN (CNV)	Accuracy	0.79702037683145	0.79702037683145	Detecting tumor cells	3
SCEVAN (Expr)	Accuracy	0.79702037683145	0.79702037683145	Detecting tumor cells	3
copyKat	Accuracy	0.742449283697899	0.742449283697899	Detecting tumor cells	5
copyKat	ARI	0.709823767625698	0.709823767625698	Detecting subclones	1
Numbat (Expr)	ARI	0.57467999254512	0.57467999254512	Detecting subclones	2
Numbat (CNV)	ARI	0.57467999254512	0.57467999254512	Detecting subclones	2
CaSpER	ARI	0.445746327391902	0.445746327391902	Detecting subclones	4
InferCNV (CNV)	ARI	0.445425320010592	0.445425320010592	Detecting subclones	5
InferCNV (Expr)	ARI	0.445425320010592	0.445425320010592	Detecting subclones	5
CONICSmat	ARI	0.0417558005831606	0.0417558005831606	Detecting subclones	7
SCEVAN (CNV)	ARI	0	0	Detecting subclones	8
SCEVAN (Expr)	ARI	0	0	Detecting subclones	8
SCEVAN (CNV)	Homogeneity	1	1	Detecting subclones	1
SCEVAN (Expr)	Homogeneity	1	1	Detecting subclones	1
copyKat	Homogeneity	0.934573481997128	0.934573481997128	Detecting subclones	3
InferCNV (CNV)	Homogeneity	0.924906264158207	0.924906264158207	Detecting subclones	4
InferCNV (Expr)	Homogeneity	0.924906264158207	0.924906264158207	Detecting subclones	4
Numbat (Expr)	Homogeneity	0.922535858464612	0.922535858464612	Detecting subclones	6
Numbat (CNV)	Homogeneity	0.922535858464612	0.922535858464612	Detecting subclones	6
CaSpER	Homogeneity	0.43243539857733	0.43243539857733	Detecting subclones	8
CONICSmat	Homogeneity	0.0578990249497737	0.0578990249497737	Detecting subclones	9
CONICSmat	Runtime (h)	0.111319951851852	1	Resource requirements	1
SCEVAN (CNV)	Runtime (h)	1.23958481481481	0.923016887544167	Resource requirements	2
SCEVAN (Expr)	Runtime (h)	1.23958481481481	0.923016887544167	Resource requirements	2
copyKat	Runtime (h)	2.76362943888889	0.819029160429551	Resource requirements	4
CaSpER	Runtime (h)	13.3534286425926	0.096472135262161	Resource requirements	5
Numbat (CNV)	Runtime (h)	14.5188589962963	0.0169531686402609	Resource requirements	6
Numbat (Expr)	Runtime (h)	14.5188589962963	0.0169531686402609	Resource requirements	6
InferCNV (CNV)	Runtime (h)	14.7673247166667	0	Resource requirements	8
InferCNV (Expr)	Runtime (h)	14.7673247166667	0	Resource requirements	8
CONICSmat	Memory (GB)	7.72132421875	1	Resource requirements	1
copyKat	Memory (GB)	16.3666614583333	0.787482143194651	Resource requirements	2
Numbat (CNV)	Memory (GB)	18.1422037760417	0.743836136385463	Resource requirements	3
Numbat (Expr)	Memory (GB)	18.1422037760417	0.743836136385463	Resource requirements	3
SCEVAN (CNV)	Memory (GB)	37.6545045572917	0.264188873536473	Resource requirements	5
SCEVAN (Expr)	Memory (GB)	37.6545045572917	0.264188873536473	Resource requirements	5
InferCNV (CNV)	Memory (GB)	40.0181848958333	0.206085381931786	Resource requirements	7
InferCNV (Expr)	Memory (GB)	40.0181848958333	0.206085381931786	Resource requirements	7
CaSpER	Memory (GB)	48.401845703125	0	Resource requirements	9
