# Supplementary material for: Benchmarking scRNA-seq copy number variation callers
Source: Nat Commun. 2025 Oct 2;16:8777. doi: 10.1038/s41467-025-62359-9 (PMC12491403; doi:10.1038/s41467-025-62359-9)
Supplement: Supplementary file 11 — Source Data [file 41467_2025_62359_MOESM11_ESM.zip › figure_source_data/suppfigure_6_comparison_sens_gain_loss_pvals.tsv]

method	p	fdr	y.position	group1	group2
InferCNV (CNV)	0.0067138671875	p.adj = 0.02	1.07	Sensitivity (gain)	Sensitivity (loss)
InferCNV (Expr)	0.02093505859375	p.adj = 0.047	1.07	Sensitivity (gain)	Sensitivity (loss)
CaSpER	0.067626953125	p.adj = 0.101	1.07	Sensitivity (gain)	Sensitivity (loss)
copyKat	0.052001953125	p.adj = 0.094	1.07	Sensitivity (gain)	Sensitivity (loss)
SCEVAN (CNV)	0.45159912109375	p.adj = 0.508	1.07	Sensitivity (gain)	Sensitivity (loss)
SCEVAN (Expr)	0.52423095703125	p.adj = 0.524	1.07	Sensitivity (gain)	Sensitivity (loss)
Numbat (Expr)	0.12060546875	p.adj = 0.155	1.07	Sensitivity (gain)	Sensitivity (loss)
Numbat (CNV)	0.0001220703125	p.adj = 0.001	1.07	Sensitivity (gain)	Sensitivity (loss)
CONICSmat	0.00042724609375	p.adj = 0.002	1.07	Sensitivity (gain)	Sensitivity (loss)
