# Supplementary material for: Benchmarking scRNA-seq copy number variation callers
Source: Nat Commun. 2025 Oct 2;16:8777. doi: 10.1038/s41467-025-62359-9 (PMC12491403; doi:10.1038/s41467-025-62359-9)
Supplement: Supplementary file 11 — Source Data [file 41467_2025_62359_MOESM11_ESM.zip › figure_source_data/figure_3C_rmse_diploid_datasets.tsv]

method	rmse	ref
InferCNV (CNV)	0.0340640331507928	CD4+ T cells
InferCNV (Expr)	0.0670199755335392	CD4+ T cells
CaSpER	0.455814362232458	CD4+ T cells
copyKat	0.0423229215623422	CD4+ T cells
SCEVAN (CNV)	0.224645933533018	CD4+ T cells
SCEVAN (Expr)	0.198363962358924	CD4+ T cells
Numbat (Expr)	0.304347716494978	CD4+ T cells
Numbat (CNV)	0	CD4+ T cells
CONICSmat	0.486143753929113	CD4+ T cells
InferCNV (CNV)	0.782886574988015	CD14+ Monocytes
InferCNV (Expr)	0.594639969548243	CD14+ Monocytes
CaSpER	0.437374491652386	CD14+ Monocytes
copyKat	0.413787967463487	CD14+ Monocytes
SCEVAN (CNV)	1.24796049992569	CD14+ Monocytes
SCEVAN (Expr)	1.57567410834763	CD14+ Monocytes
Numbat (Expr)	0.388558440179894	CD14+ Monocytes
Numbat (CNV)	0	CD14+ Monocytes
CONICSmat	1.359562816587	CD14+ Monocytes
InferCNV (CNV)	1.2651517949805	CD4+ T cells (ext ref)
InferCNV (Expr)	0.945622698923485	CD4+ T cells (ext ref)
CaSpER	0.209733228258826	CD4+ T cells (ext ref)
copyKat	0.547911520311954	CD4+ T cells (ext ref)
SCEVAN (CNV)	1.04383308106382	CD4+ T cells (ext ref)
SCEVAN (Expr)	1.55341516512607	CD4+ T cells (ext ref)
Numbat (Expr)	0.458752603016987	CD4+ T cells (ext ref)
Numbat (CNV)	0	CD4+ T cells (ext ref)
CONICSmat	2.04738660675088	CD4+ T cells (ext ref)
InferCNV (CNV)	1.35720393206212	CD14+ Monocytes (ext ref)
InferCNV (Expr)	1.15476668401806	CD14+ Monocytes (ext ref)
CaSpER	0.58852154307314	CD14+ Monocytes (ext ref)
copyKat	0.719230465283074	CD14+ Monocytes (ext ref)
SCEVAN (CNV)	1.22813342113531	CD14+ Monocytes (ext ref)
SCEVAN (Expr)	1.69616380323094	CD14+ Monocytes (ext ref)
Numbat (Expr)	0.582522434979071	CD14+ Monocytes (ext ref)
Numbat (CNV)	0	CD14+ Monocytes (ext ref)
CONICSmat	1.58349419198131	CD14+ Monocytes (ext ref)
