# Supplementary material for: Benchmarking scRNA-seq copy number variation callers
Source: Nat Commun. 2025 Oct 2;16:8777. doi: 10.1038/s41467-025-62359-9 (PMC12491403; doi:10.1038/s41467-025-62359-9)
Supplement: Supplementary file 11 — Source Data [file 41467_2025_62359_MOESM11_ESM.zip › figure_source_data/suppfigure_15D_percell_performance_ALL2.tsv]

cor	auc_gain	auc_loss	auc_trunc_gain	auc_trunc_loss	method	cells
0.714074438922352	0.811316324565976	0.52361776229865	0.627422528398819	0	InferCNV (CNV)	VZA01101R-A05
0.714074438922352	0.811316324565976	0.52361776229865	0.627422528398819	0	InferCNV (CNV)	VZA01101R-A06
0.753991505514146	0.865209118928319	0.810731388767958	0.736694388484254	0.599412276882891	InferCNV (CNV)	VZA01101R-A09
0.714074438922352	0.811316324565976	0.52361776229865	0.627422528398819	0	InferCNV (CNV)	VZA01101R-A17
0.714074438922352	0.811316324565976	0.52361776229865	0.627422528398819	0	InferCNV (CNV)	VZA01101R-A18
0.753991505514146	0.865209118928319	0.810731388767958	0.736694388484254	0.599412276882891	InferCNV (CNV)	VZA01101R-A20
0.753991505514146	0.865209118928319	0.810731388767958	0.736694388484254	0.599412276882891	InferCNV (CNV)	VZA01101R-A21
0.753991505514146	0.865209118928319	0.810731388767958	0.736694388484254	0.599412276882891	InferCNV (CNV)	VZA01101R-A23
0.753991505514146	0.865209118928319	0.810731388767958	0.736694388484254	0.599412276882891	InferCNV (CNV)	VZA01101R-A24
0.753991505514146	0.865209118928319	0.810731388767958	0.736694388484254	0.599412276882891	InferCNV (CNV)	VZA01101R-B06
0.753991505514146	0.865209118928319	0.810731388767958	0.736694388484254	0.599412276882891	InferCNV (CNV)	VZA01101R-B15
0.670572695818493	0.92438252038438	0.550500653025686	0.87459595176936	0	InferCNV (CNV)	VZA01101R-B17
0.753991505514146	0.865209118928319	0.810731388767958	0.736694388484254	0.599412276882891	InferCNV (CNV)	VZA01101R-B23
0.714074438922352	0.811316324565976	0.52361776229865	0.627422528398819	0	InferCNV (CNV)	VZA01101R-C06
0.753991505514146	0.865209118928319	0.810731388767958	0.736694388484254	0.599412276882891	InferCNV (CNV)	VZA01101R-C07
0.670572695818493	0.92438252038438	0.550500653025686	0.87459595176936	0	InferCNV (CNV)	VZA01101R-C09
0.753991505514146	0.865209118928319	0.810731388767958	0.736694388484254	0.599412276882891	InferCNV (CNV)	VZA01101R-C16
0.753991505514146	0.865209118928319	0.810731388767958	0.736694388484254	0.599412276882891	InferCNV (CNV)	VZA01101R-C17
0.753991505514146	0.865209118928319	0.810731388767958	0.736694388484254	0.599412276882891	InferCNV (CNV)	VZA01101R-E06
0.714074438922352	0.811316324565976	0.52361776229865	0.627422528398819	0	InferCNV (CNV)	VZA01101R-E07
0.753991505514146	0.865209118928319	0.810731388767958	0.736694388484254	0.599412276882891	InferCNV (CNV)	VZA01101R-E08
0.714074438922352	0.811316324565976	0.52361776229865	0.627422528398819	0	InferCNV (CNV)	VZA01101R-E09
0.670572695818493	0.92438252038438	0.550500653025686	0.87459595176936	0	InferCNV (CNV)	VZA01101R-E10
0.714074438922352	0.811316324565976	0.52361776229865	0.627422528398819	0	InferCNV (CNV)	VZA01101R-E19
0.714074438922352	0.811316324565976	0.52361776229865	0.627422528398819	0	InferCNV (CNV)	VZA01101R-E20
0.714074438922352	0.811316324565976	0.52361776229865	0.627422528398819	0	InferCNV (CNV)	VZA01101R-E24
0.714074438922352	0.811316324565976	0.52361776229865	0.627422528398819	0	InferCNV (CNV)	VZA01101R-F07
0.714074438922352	0.811316324565976	0.52361776229865	0.627422528398819	0	InferCNV (CNV)	VZA01101R-F08
0.670572695818493	0.92438252038438	0.550500653025686	0.87459595176936	0	InferCNV (CNV)	VZA01101R-F09
0.714074438922352	0.811316324565976	0.52361776229865	0.627422528398819	0	InferCNV (CNV)	VZA01101R-F10
0.714074438922352	0.811316324565976	0.52361776229865	0.627422528398819	0	InferCNV (CNV)	VZA01101R-F15
0.670572695818493	0.92438252038438	0.550500653025686	0.87459595176936	0	InferCNV (CNV)	VZA01101R-F17
0.714074438922352	0.811316324565976	0.52361776229865	0.627422528398819	0	InferCNV (CNV)	VZA01101R-F18
0.753991505514146	0.865209118928319	0.810731388767958	0.736694388484254	0.599412276882891	InferCNV (CNV)	VZA01101R-F19
0.670572695818493	0.92438252038438	0.550500653025686	0.87459595176936	0	InferCNV (CNV)	VZA01101R-F20
0.714074438922352	0.811316324565976	0.52361776229865	0.627422528398819	0	InferCNV (CNV)	VZA01101R-F21
0.753991505514146	0.865209118928319	0.810731388767958	0.736694388484254	0.599412276882891	InferCNV (CNV)	VZA01101R-G06
0.753991505514146	0.865209118928319	0.810731388767958	0.736694388484254	0.599412276882891	InferCNV (CNV)	VZA01101R-G07
0.714074438922352	0.811316324565976	0.52361776229865	0.627422528398819	0	InferCNV (CNV)	VZA01101R-G08
0.753991505514146	0.865209118928319	0.810731388767958	0.736694388484254	0.599412276882891	InferCNV (CNV)	VZA01101R-G09
0.714074438922352	0.811316324565976	0.52361776229865	0.627422528398819	0	InferCNV (CNV)	VZA01101R-G10
0.753991505514146	0.865209118928319	0.810731388767958	0.736694388484254	0.599412276882891	InferCNV (CNV)	VZA01101R-G15
0.753991505514146	0.865209118928319	0.810731388767958	0.736694388484254	0.599412276882891	InferCNV (CNV)	VZA01101R-G18
0.753991505514146	0.865209118928319	0.810731388767958	0.736694388484254	0.599412276882891	InferCNV (CNV)	VZA01101R-G20
0.753991505514146	0.865209118928319	0.810731388767958	0.736694388484254	0.599412276882891	InferCNV (CNV)	VZA01101R-H06
0.670572695818493	0.92438252038438	0.550500653025686	0.87459595176936	0	InferCNV (CNV)	VZA01101R-H09
0.714074438922352	0.811316324565976	0.52361776229865	0.627422528398819	0	InferCNV (CNV)	VZA01101R-H10
0.753991505514146	0.865209118928319	0.810731388767958	0.736694388484254	0.599412276882891	InferCNV (CNV)	VZA01101R-H15
0.753991505514146	0.865209118928319	0.810731388767958	0.736694388484254	0.599412276882891	InferCNV (CNV)	VZA01101R-H16
0.753991505514146	0.865209118928319	0.810731388767958	0.736694388484254	0.599412276882891	InferCNV (CNV)	VZA01101R-H18
0.714074438922352	0.811316324565976	0.52361776229865	0.627422528398819	0	InferCNV (CNV)	VZA01101R-H19
0.714074438922352	0.811316324565976	0.52361776229865	0.627422528398819	0	InferCNV (CNV)	VZA01101R-H20
0.670572695818493	0.92438252038438	0.550500653025686	0.87459595176936	0	InferCNV (CNV)	VZA01101R-H24
0.753991505514146	0.865209118928319	0.810731388767958	0.736694388484254	0.599412276882891	InferCNV (CNV)	VZA01101R-I06
0.714074438922352	0.811316324565976	0.52361776229865	0.627422528398819	0	InferCNV (CNV)	VZA01101R-I07
0.670572695818493	0.92438252038438	0.550500653025686	0.87459595176936	0	InferCNV (CNV)	VZA01101R-I09
0.670572695818493	0.92438252038438	0.550500653025686	0.87459595176936	0	InferCNV (CNV)	VZA01101R-I17
0.714074438922352	0.811316324565976	0.52361776229865	0.627422528398819	0	InferCNV (CNV)	VZA01101R-I20
0.670572695818493	0.92438252038438	0.550500653025686	0.87459595176936	0	InferCNV (CNV)	VZA01101R-I21
0.670572695818493	0.92438252038438	0.550500653025686	0.87459595176936	0	InferCNV (CNV)	VZA01101R-I22
0.714074438922352	0.811316324565976	0.52361776229865	0.627422528398819	0	InferCNV (CNV)	VZA01101R-I23
0.714074438922352	0.811316324565976	0.52361776229865	0.627422528398819	0	InferCNV (CNV)	VZA01101R-I24
0.670572695818493	0.92438252038438	0.550500653025686	0.87459595176936	0	InferCNV (CNV)	VZA01101R-J05
0.670572695818493	0.92438252038438	0.550500653025686	0.87459595176936	0	InferCNV (CNV)	VZA01101R-J07
0.714074438922352	0.811316324565976	0.52361776229865	0.627422528398819	0	InferCNV (CNV)	VZA01101R-J09
0.753991505514146	0.865209118928319	0.810731388767958	0.736694388484254	0.599412276882891	InferCNV (CNV)	VZA01101R-J10
0.714074438922352	0.811316324565976	0.52361776229865	0.627422528398819	0	InferCNV (CNV)	VZA01101R-J15
0.714074438922352	0.811316324565976	0.52361776229865	0.627422528398819	0	InferCNV (CNV)	VZA01101R-J19
0.714074438922352	0.811316324565976	0.52361776229865	0.627422528398819	0	InferCNV (CNV)	VZA01101R-J20
0.670572695818493	0.92438252038438	0.550500653025686	0.87459595176936	0	InferCNV (CNV)	VZA01101R-J22
0.753991505514146	0.865209118928319	0.810731388767958	0.736694388484254	0.599412276882891	InferCNV (CNV)	VZA01101R-J23
0.714074438922352	0.811316324565976	0.52361776229865	0.627422528398819	0	InferCNV (CNV)	VZA01101R-K05
0.714074438922352	0.811316324565976	0.52361776229865	0.627422528398819	0	InferCNV (CNV)	VZA01101R-K06
0.753991505514146	0.865209118928319	0.810731388767958	0.736694388484254	0.599412276882891	InferCNV (CNV)	VZA01101R-K07
0.753991505514146	0.865209118928319	0.810731388767958	0.736694388484254	0.599412276882891	InferCNV (CNV)	VZA01101R-K10
0.714074438922352	0.811316324565976	0.52361776229865	0.627422528398819	0	InferCNV (CNV)	VZA01101R-K15
0.714074438922352	0.811316324565976	0.52361776229865	0.627422528398819	0	InferCNV (CNV)	VZA01101R-K16
0.714074438922352	0.811316324565976	0.52361776229865	0.627422528398819	0	InferCNV (CNV)	VZA01101R-K24
0.714074438922352	0.811316324565976	0.52361776229865	0.627422528398819	0	InferCNV (CNV)	VZA01101R-L05
0.753991505514146	0.865209118928319	0.810731388767958	0.736694388484254	0.599412276882891	InferCNV (CNV)	VZA01101R-L06
0.753991505514146	0.865209118928319	0.810731388767958	0.736694388484254	0.599412276882891	InferCNV (CNV)	VZA01101R-L07
0.753991505514146	0.865209118928319	0.810731388767958	0.736694388484254	0.599412276882891	InferCNV (CNV)	VZA01101R-L08
0.670572695818493	0.92438252038438	0.550500653025686	0.87459595176936	0	InferCNV (CNV)	VZA01101R-L09
0.670572695818493	0.92438252038438	0.550500653025686	0.87459595176936	0	InferCNV (CNV)	VZA01101R-L10
0.714074438922352	0.811316324565976	0.52361776229865	0.627422528398819	0	InferCNV (CNV)	VZA01101R-L16
0.670572695818493	0.92438252038438	0.550500653025686	0.87459595176936	0	InferCNV (CNV)	VZA01101R-L17
0.714074438922352	0.811316324565976	0.52361776229865	0.627422528398819	0	InferCNV (CNV)	VZA01101R-L19
0.753991505514146	0.865209118928319	0.810731388767958	0.736694388484254	0.599412276882891	InferCNV (CNV)	VZA01101R-L21
0.714074438922352	0.811316324565976	0.52361776229865	0.627422528398819	0	InferCNV (CNV)	VZA01101R-L22
0.753991505514146	0.865209118928319	0.810731388767958	0.736694388484254	0.599412276882891	InferCNV (CNV)	VZA01101R-M05
0.670572695818493	0.92438252038438	0.550500653025686	0.87459595176936	0	InferCNV (CNV)	VZA01101R-M06
0.670572695818493	0.92438252038438	0.550500653025686	0.87459595176936	0	InferCNV (CNV)	VZA01101R-M08
0.670572695818493	0.92438252038438	0.550500653025686	0.87459595176936	0	InferCNV (CNV)	VZA01101R-M15
0.753991505514146	0.865209118928319	0.810731388767958	0.736694388484254	0.599412276882891	InferCNV (CNV)	VZA01101R-M20
0.714074438922352	0.811316324565976	0.52361776229865	0.627422528398819	0	InferCNV (CNV)	VZA01101R-M21
0.753991505514146	0.865209118928319	0.810731388767958	0.736694388484254	0.599412276882891	InferCNV (CNV)	VZA01101R-M24
0.753991505514146	0.865209118928319	0.810731388767958	0.736694388484254	0.599412276882891	InferCNV (CNV)	VZA01101R-N05
0.714074438922352	0.811316324565976	0.52361776229865	0.627422528398819	0	InferCNV (CNV)	VZA01101R-N06
0.714074438922352	0.811316324565976	0.52361776229865	0.627422528398819	0	InferCNV (CNV)	VZA01101R-N07
0.670572695818493	0.92438252038438	0.550500653025686	0.87459595176936	0	InferCNV (CNV)	VZA01101R-N08
0.753991505514146	0.865209118928319	0.810731388767958	0.736694388484254	0.599412276882891	InferCNV (CNV)	VZA01101R-N09
0.753991505514146	0.865209118928319	0.810731388767958	0.736694388484254	0.599412276882891	InferCNV (CNV)	VZA01101R-N17
0.714074438922352	0.811316324565976	0.52361776229865	0.627422528398819	0	InferCNV (CNV)	VZA01101R-N19
0.753991505514146	0.865209118928319	0.810731388767958	0.736694388484254	0.599412276882891	InferCNV (CNV)	VZA01101R-N22
0.753991505514146	0.865209118928319	0.810731388767958	0.736694388484254	0.599412276882891	InferCNV (CNV)	VZA01101R-N23
0.753991505514146	0.865209118928319	0.810731388767958	0.736694388484254	0.599412276882891	InferCNV (CNV)	VZA01101R-N24
0.753991505514146	0.865209118928319	0.810731388767958	0.736694388484254	0.599412276882891	InferCNV (CNV)	VZA01101R-O05
0.714074438922352	0.811316324565976	0.52361776229865	0.627422528398819	0	InferCNV (CNV)	VZA01101R-O16
0.753991505514146	0.865209118928319	0.810731388767958	0.736694388484254	0.599412276882891	InferCNV (CNV)	VZA01101R-O17
0.753991505514146	0.865209118928319	0.810731388767958	0.736694388484254	0.599412276882891	InferCNV (CNV)	VZA01101R-O20
0.714074438922352	0.811316324565976	0.52361776229865	0.627422528398819	0	InferCNV (CNV)	VZA01101R-O22
0.714074438922352	0.811316324565976	0.52361776229865	0.627422528398819	0	InferCNV (CNV)	VZA01101R-P05
0.753991505514146	0.865209118928319	0.810731388767958	0.736694388484254	0.599412276882891	InferCNV (CNV)	VZA01101R-P06
0.714074438922352	0.811316324565976	0.52361776229865	0.627422528398819	0	InferCNV (CNV)	VZA01101R-P08
0.670572695818493	0.92438252038438	0.550500653025686	0.87459595176936	0	InferCNV (CNV)	VZA01101R-P09
0.714074438922352	0.811316324565976	0.52361776229865	0.627422528398819	0	InferCNV (CNV)	VZA01101R-P10
0.670572695818493	0.92438252038438	0.550500653025686	0.87459595176936	0	InferCNV (CNV)	VZA01101R-P15
0.753991505514146	0.865209118928319	0.810731388767958	0.736694388484254	0.599412276882891	InferCNV (CNV)	VZA01101R-P16
0.670572695818493	0.92438252038438	0.550500653025686	0.87459595176936	0	InferCNV (CNV)	VZA01101R-P19
0.753991505514146	0.865209118928319	0.810731388767958	0.736694388484254	0.599412276882891	InferCNV (CNV)	VZA01101R-P20
0.714074438922352	0.811316324565976	0.52361776229865	0.627422528398819	0	InferCNV (CNV)	VZA01101R-P21
0.753991505514146	0.865209118928319	0.810731388767958	0.736694388484254	0.599412276882891	InferCNV (CNV)	VZA01101R-P22
0.753991505514146	0.865209118928319	0.810731388767958	0.736694388484254	0.599412276882891	InferCNV (CNV)	VZA01101R-P23
0.0897991141708751	0.546140938284127	0.51512842838485	0.546140938284127	0	InferCNV (Expr)	VZA01101R-A05
0.0739978076587234	0.535729603488785	0.50642141924249	0.535729603488785	0	InferCNV (Expr)	VZA01101R-A06
0.0460557718050041	0.54391192257301	0.500544188071397	0.54391192257301	0	InferCNV (Expr)	VZA01101R-A09
0.120134599485459	0.588069209059446	0.527318241184153	0.588069209059446	0	InferCNV (Expr)	VZA01101R-A17
0.0354360525914374	0.534259376658261	0.4309969525468	0.534259376658261	0	InferCNV (Expr)	VZA01101R-A18
0.197575809320111	0.610706084555457	0.969612538093165	0.610706084555457	0.969612538093165	InferCNV (Expr)	VZA01101R-A20
0.300515196415939	0.724732212877262	0.504462342185459	0.724732212877262	0	InferCNV (Expr)	VZA01101R-A21
0.27586392810807	0.694437009174345	0.526556377884197	0.6923997451659	0	InferCNV (Expr)	VZA01101R-A23
0.192345909373476	0.627748114963364	0.522964736612973	0.627748114963364	0	InferCNV (Expr)	VZA01101R-A24
0.0764873306160552	0.554248904667315	0.520570309098825	0.554248904667315	0	InferCNV (Expr)	VZA01101R-B06
0.209206870367248	0.701250064569451	0.678363082281236	0.698193777226785	0.366608619939051	InferCNV (Expr)	VZA01101R-B15
0.247087367932771	0.701001178685977	0.537331301697867	0.701001178685977	0	InferCNV (Expr)	VZA01101R-B17
0.3260246205995	0.755183948582368	0.544405746626034	0.755183948582368	0	InferCNV (Expr)	VZA01101R-B23
0.37552872016874	0.776506346590028	0.548215063125816	0.776506346590029	0	InferCNV (Expr)	VZA01101R-C06
0.143872225403718	0.595973292509787	0.52797126686983	0.595973292509787	0	InferCNV (Expr)	VZA01101R-C07
0.321683758164865	0.748548165679733	0.556704397039617	0.748548165679732	0	InferCNV (Expr)	VZA01101R-C09
0.275172409503909	0.716536197242845	0.543426208097519	0.716536197242845	0	InferCNV (Expr)	VZA01101R-C16
0.26970949317786	0.739540531613986	0.533086634740967	0.739540531613986	0	InferCNV (Expr)	VZA01101R-C17
0.141060895320419	0.578861996690913	0.522094035698737	0.578861996690913	0	InferCNV (Expr)	VZA01101R-E06
0.00724207512413685	0.502538557745438	0.795515890291685	0.502538557745438	0.587592511972138	InferCNV (Expr)	VZA01101R-E07
0.308049732418358	0.71686100114738	0.52808010448411	0.71686100114738	0	InferCNV (Expr)	VZA01101R-E08
0.135621768519146	0.597967118887621	0.510013060513714	0.597967118887621	0	InferCNV (Expr)	VZA01101R-E09
0.315534692723307	0.703584348052038	0.549412276882891	0.703584348052038	0	InferCNV (Expr)	VZA01101R-E10
0.262975856959384	0.644761578280872	0.887374836743579	0.644761578280872	0.784936874183718	InferCNV (Expr)	VZA01101R-E19
0.32097771999123	0.721217286768194	0.79660426643448	0.720624030479911	0.583108402263822	InferCNV (Expr)	VZA01101R-E20
0.249997051108519	0.624007782771149	0.517414018284719	0.624007782771149	0	InferCNV (Expr)	VZA01101R-E24
0.047106587757355	0.525686118898578	0.516325642141924	0.524939461248155	0	InferCNV (Expr)	VZA01101R-F07
-0.0364711730242854	0.482504809445767	0.522747061384415	0.482504809445767	0	InferCNV (Expr)	VZA01101R-F08
0.264213679195014	0.696215604049168	0.544296909011754	0.694120423199921	0	InferCNV (Expr)	VZA01101R-F09
0.0618257304328653	0.532541829264284	0.492272529386156	0.532541829264284	0	InferCNV (Expr)	VZA01101R-F10
0.318070704681905	0.668605706843736	0.5302568567697	0.668605706843736	0	InferCNV (Expr)	VZA01101R-F15
0.249335965782759	0.654605875898298	0.523291249455812	0.654605875898298	0	InferCNV (Expr)	VZA01101R-F17
0.205808629900325	0.58870198967828	0.893774488463213	0.58870198967828	0.791597736177623	InferCNV (Expr)	VZA01101R-F18
0.472756138356231	0.839449038658708	0.521767522855899	0.839449038658709	0	InferCNV (Expr)	VZA01101R-F19
0.411614777349861	0.813564124117355	0.979016107966914	0.813564124117355	0.979016107966913	InferCNV (Expr)	VZA01101R-F20
0.177634762655158	0.595403907351839	0.522202873313017	0.595403907351839	0	InferCNV (Expr)	VZA01101R-F21
0.388841134976472	0.748746178662496	0.783804962995211	0.748746178662497	0.576839355681323	InferCNV (Expr)	VZA01101R-G06
0.364627841262285	0.767919000950149	0.980322159338267	0.767919000950149	0.980322159338267	InferCNV (Expr)	VZA01101R-G07
0.0980795077519691	0.556515879388962	0.523291249455812	0.556515879388962	0	InferCNV (Expr)	VZA01101R-G08
0.197194948251958	0.641561281496196	0.514584240313452	0.641561281496195	0	InferCNV (Expr)	VZA01101R-G09
-0.0246886467080354	0.489117112548075	0.517958206356117	0.489117112548075	0	InferCNV (Expr)	VZA01101R-G10
0.196415630984159	0.624354109825983	0.51501959077057	0.624354109825983	0	InferCNV (Expr)	VZA01101R-G15
0.241500207565043	0.614784917202397	0.511101436656508	0.614784917202397	0	InferCNV (Expr)	VZA01101R-G18
0.225408273521531	0.663077779186566	0.502285589899869	0.663077779186566	0	InferCNV (Expr)	VZA01101R-G20
0.509820150273813	0.85181663215136	0.529821506312582	0.85181663215136	0	InferCNV (Expr)	VZA01101R-H06
0.373615906970143	0.771677334322616	0.554309969525468	0.771677334322616	0	InferCNV (Expr)	VZA01101R-H09
0.0775453112467438	0.540911595421126	0.522311710927296	0.540911595421126	0	InferCNV (Expr)	VZA01101R-H10
0.322887106328298	0.693153055426417	0.519264257727471	0.693153055426417	0	InferCNV (Expr)	VZA01101R-H15
0.32295521527854	0.700208735424914	0.703831084022638	0.6989040411867	0.384632128863735	InferCNV (Expr)	VZA01101R-H16
0.119387139829663	0.588868696260607	0.529168480626905	0.588868696260607	0	InferCNV (Expr)	VZA01101R-H18
0.0287065495803053	0.516202627546189	0.519699608184589	0.516202627546189	0	InferCNV (Expr)	VZA01101R-H19
0.104607788168316	0.573435423505159	0.499564649542882	0.573435423505158	0	InferCNV (Expr)	VZA01101R-H20
0.342903269831025	0.709662877026894	0.533739660426643	0.709662877026894	0	InferCNV (Expr)	VZA01101R-H24
0.245228176582932	0.626641042377909	0.525250326512843	0.626641042377909	0	InferCNV (Expr)	VZA01101R-I06
0.122975235549536	0.572822209386598	0.513387026556378	0.572822209386598	0	InferCNV (Expr)	VZA01101R-I07
0.387387235971225	0.830555281624552	0.562799303439269	0.830555281624552	0	InferCNV (Expr)	VZA01101R-I09
0.526110227042671	0.864007344481543	0.781758815846757	0.864007344481543	0.570657379190248	InferCNV (Expr)	VZA01101R-I17
0.10025050337469	0.564646934242471	0.89272964736613	0.564646934242471	0.788071397474967	InferCNV (Expr)	VZA01101R-I20
0.361363697379263	0.737992038782369	0.541249455811929	0.737992038782369	0	InferCNV (Expr)	VZA01101R-I21
0.279177897758884	0.734423109132547	0.77457553330431	0.734423109132547	0.558946451893774	InferCNV (Expr)	VZA01101R-I22
0.0978355185993403	0.545671342277574	0.997431432303004	0.543427456026247	0.997431432303004	InferCNV (Expr)	VZA01101R-I23
-0.0617186767839193	0.465706186301258	0.522638223770135	0.465529305138789	0	InferCNV (Expr)	VZA01101R-I24
0.232005675334805	0.660915289576377	0.0319547235524597	0.660915289576377	0	InferCNV (Expr)	VZA01101R-J05
0.134387405882084	0.588685945148056	0.505115367871136	0.588685945148056	0	InferCNV (Expr)	VZA01101R-J07
0.0844651941600471	0.547417456761948	0.527753591641271	0.547417456761948	0	InferCNV (Expr)	VZA01101R-J09
0.221975905351859	0.659822304871119	0.516978667827601	0.659822304871119	0	InferCNV (Expr)	VZA01101R-J10
0.166908959459885	0.596147043032213	0.508162821070962	0.596147043032213	0	InferCNV (Expr)	VZA01101R-J15
0.217031726905046	0.622235057846402	0.514584240313452	0.620716697425205	0	InferCNV (Expr)	VZA01101R-J19
0.28320190395515	0.628975325860496	0.52579451458424	0.628975325860496	0	InferCNV (Expr)	VZA01101R-J20
0.38847925523848	0.807284842849696	0.556160208968219	0.807284842849696	0	InferCNV (Expr)	VZA01101R-J22
0.222883379723064	0.694863950210301	0.779930343926861	0.694863950210301	0.564518937744885	InferCNV (Expr)	VZA01101R-J23
0.103804002595856	0.583564609366562	0.51730518067044	0.583564609366562	0	InferCNV (Expr)	VZA01101R-K05
0.0148583038717312	0.510128403201393	0.516978667827601	0.510128403201393	0	InferCNV (Expr)	VZA01101R-K06
0.220557608308849	0.65691550559054	0.524814976055725	0.65691550559054	0	InferCNV (Expr)	VZA01101R-K07
0.232711072390676	0.648038575746618	0.533848498040923	0.648038575746618	0	InferCNV (Expr)	VZA01101R-K10
0.158317048791234	0.637511798599665	0.537113626469308	0.637511798599665	0	InferCNV (Expr)	VZA01101R-K15
-0.0443119985402739	0.476871222687122	0.52165868524162	0.476871222687122	0	InferCNV (Expr)	VZA01101R-K16
0.00408795382551512	0.50704080945829	0.524270787984327	0.50704080945829	0	InferCNV (Expr)	VZA01101R-K24
0.32885300301384	0.775068991479963	0.537113626469308	0.775068991479963	0	InferCNV (Expr)	VZA01101R-L05
0.317366205037296	0.77577221149978	0.929647366129734	0.77577221149978	0.929647366129734	InferCNV (Expr)	VZA01101R-L06
0.303370709942237	0.747705632177971	0.542664344797562	0.747705632177971	0	InferCNV (Expr)	VZA01101R-L07
0.404130963138771	0.732531811216144	0.801436656508489	0.732531811216144	0.586547670875054	InferCNV (Expr)	VZA01101R-L08
0.271006912789272	0.63646577349506	0.773966042664345	0.635058550795417	0.569960818458859	InferCNV (Expr)	VZA01101R-L09
0.466744394659696	0.864044912162067	0.537004788855028	0.864044912162067	0	InferCNV (Expr)	VZA01101R-L10
0.166220261048295	0.608315840882089	0.548215063125816	0.608315840882089	0	InferCNV (Expr)	VZA01101R-L16
0.259729082868201	0.690742462592765	0.543535045711798	0.690742462592765	0	InferCNV (Expr)	VZA01101R-L17
0.172814721472898	0.612160658185763	0.524923813670004	0.612160658185763	0	InferCNV (Expr)	VZA01101R-L19
0.29557614914754	0.676250338500455	0.891205920766217	0.676250338500455	0.78498040922943	InferCNV (Expr)	VZA01101R-L21
0.0625859998937047	0.547102827437556	0.779364388332608	0.547102827437555	0.576404005224205	InferCNV (Expr)	VZA01101R-L22
0.298022089692152	0.701310329390292	0.345559425337397	0.701310329390292	0	InferCNV (Expr)	VZA01101R-M05
0.28221888040625	0.728440064679024	0.561384414453635	0.728440064679023	0	InferCNV (Expr)	VZA01101R-M06
0.246152711456588	0.679431460114864	0.535154549412277	0.676385347352339	0	InferCNV (Expr)	VZA01101R-M08
0.332823104788756	0.703460296440305	0.537222464083587	0.703460296440306	0	InferCNV (Expr)	VZA01101R-M15
0.0982793865826182	0.54746128572256	0.555180670439704	0.547289100520156	0	InferCNV (Expr)	VZA01101R-M20
0.0993881003347309	0.566486967928158	0.532760121898128	0.566486967928158	0	InferCNV (Expr)	VZA01101R-M21
0.315661995346893	0.707127449921499	0.501088376142795	0.707127449921499	0	InferCNV (Expr)	VZA01101R-M24
0.167282438454711	0.607421651819606	0.517522855898999	0.607421651819606	0	InferCNV (Expr)	VZA01101R-N05
0.0397184433919662	0.527798126938062	0.519917283413148	0.527798126938062	0	InferCNV (Expr)	VZA01101R-N06
0.407574754995388	0.802301255230125	0.526665215498476	0.802301255230126	0	InferCNV (Expr)	VZA01101R-N07
0.298060032762032	0.725995426134896	0.520461471484545	0.725995426134896	0	InferCNV (Expr)	VZA01101R-N08
0.439285032467452	0.776729796023148	0.516652154984763	0.776729796023148	0	InferCNV (Expr)	VZA01101R-N09
0.273418145263141	0.722838958310832	0.890509360034828	0.722838958310832	0.78280365694384	InferCNV (Expr)	VZA01101R-N17
0.214120150094826	0.630749224775259	0.511427949499347	0.630749224775259	0	InferCNV (Expr)	VZA01101R-N19
0.246583760509666	0.691244538989774	0.52579451458424	0.691244538989774	0	InferCNV (Expr)	VZA01101R-N22
0.223873165711154	0.652648834540978	0.88837614279495	0.652648834540978	0.779190248149761	InferCNV (Expr)	VZA01101R-N23
0.303820346416774	0.707829887281305	0.531780583369613	0.707829887281305	0	InferCNV (Expr)	VZA01101R-N24
0.237507371530407	0.684049545509332	0.531345232912495	0.684049545509332	0	InferCNV (Expr)	VZA01101R-O05
0.123803333192554	0.579024789973186	0.512516325642142	0.579024789973186	0	InferCNV (Expr)	VZA01101R-O16
0.169322218110293	0.620872055437374	0.534066173269482	0.620872055437374	0	InferCNV (Expr)	VZA01101R-O17
0.310210575544918	0.710799299362759	0.770744449281672	0.706485277382535	0.558989986939486	InferCNV (Expr)	VZA01101R-O20
0.230793736467752	0.675779959833888	0.987548976926426	0.675779959833888	0.987548976926426	InferCNV (Expr)	VZA01101R-O22
0.272213437596402	0.651387577933371	0.511645624727906	0.651387577933371	0	InferCNV (Expr)	VZA01101R-P05
0.311814144870218	0.757099117629104	0.767479320853287	0.757099117629104	0.563387026556378	InferCNV (Expr)	VZA01101R-P06
-0.0377736906525421	0.48047419804742	0.518284719198955	0.48047419804742	0	InferCNV (Expr)	VZA01101R-P08
0.510931768780152	0.806955342985097	0.531562908141054	0.806955342985097	0	InferCNV (Expr)	VZA01101R-P09
0.209159319997315	0.665296620317539	0.519264257727471	0.663679644734968	0	InferCNV (Expr)	VZA01101R-P10
0.38641565565354	0.84704005810468	0.972747061384414	0.847040058104679	0.972747061384414	InferCNV (Expr)	VZA01101R-P15
0.164586806991166	0.601594748038263	0.521441010013061	0.601594748038263	0	InferCNV (Expr)	VZA01101R-P16
0.302822113476409	0.741425568250301	0.532542446669569	0.741425568250301	0	InferCNV (Expr)	VZA01101R-P19
0.335444561524096	0.733912814805423	0.520461471484545	0.733912814805423	0	InferCNV (Expr)	VZA01101R-P20
0.196717457526869	0.611576793817612	0.51730518067044	0.611576793817612	0	InferCNV (Expr)	VZA01101R-P21
0.138526818533464	0.590632811925234	0.785676969960818	0.590632811925234	0.58184588593818	InferCNV (Expr)	VZA01101R-P22
0.18264534855372	0.651992574121816	0.614976055724858	0.651992574121816	0.187200696560731	InferCNV (Expr)	VZA01101R-P23
0.139681925446796	0.689878014610697	0.681214627775359	0.597302640538345	0.681214627775359	CopyKat	VZA01101R-A06
0.280918627925711	0.855275206739642	0.34272964736613	0.855275206739642	0	CopyKat	VZA01101R-A17
0.235484626308205	0.762357027582504	0.954614714845451	0.722148652181195	0.954614714845451	CopyKat	VZA01101R-A20
0.193457649912949	0.764278457909327	0.72409664780148	0.706970526589308	0.72409664780148	CopyKat	VZA01101R-A21
0.360395878097629	0.918325514559824	0.505768393556813	0.918325514559824	0.505768393556813	CopyKat	VZA01101R-A24
0.151001934116089	0.723512045920228	0.687962559860688	0.674451003135336	0.687962559860688	CopyKat	VZA01101R-B06
0.165138552873913	0.696624543904879	0.395842403134523	0.532812238298059	0	CopyKat	VZA01101R-B15
0.408626938948097	0.896710010378072	0.82966913365259	0.836343443735355	0.82966913365259	CopyKat	VZA01101R-B17
0.267231513045859	0.83038035711211	0.319873748367436	0.789732909444671	0	CopyKat	VZA01101R-B23
0.31427750515512	0.85637249607496	0.62940792337832	0.790348080213259	0.62940792337832	CopyKat	VZA01101R-C06
0.191299519414124	0.729203549519682	0.16162385720505	0.729203549519682	0	CopyKat	VZA01101R-C07
0.384623433040235	0.81199567345546	0.21756639094471	0.701379986131265	0	CopyKat	VZA01101R-C09
0.287440001046325	0.794251205687747	0.487919024814976	0.769137211257155	0.512080975185024	CopyKat	VZA01101R-C16
0.286064800182264	0.836786429301539	0.721049194601654	0.836786429301539	0.721049194601654	CopyKat	VZA01101R-C17
0.195957483371461	0.743034717232765	0.274597300827166	0.743034717232765	0	CopyKat	VZA01101R-E06
0.257465667833771	0.725660447650219	0.158358728776665	0.596144303722174	0	CopyKat	VZA01101R-E08
0.274267131431342	0.807495378392636	0.829451458424031	0.807495378392635	0.829451458424031	CopyKat	VZA01101R-E19
0.358092299083684	0.81733811069004	0.623313016978668	0.793804306821508	0.623313016978668	CopyKat	VZA01101R-E20
0.389284062310745	0.836031162390995	0.497496734871572	0.830140080488755	0.502503265128428	CopyKat	VZA01101R-F09
0.321554599325783	0.816917039604162	0.607205050065303	0.742147963440386	0.607205050065303	CopyKat	VZA01101R-F19
0.550432592726236	0.944852992970148	0.978776665215498	0.944852992970148	0.978776665215498	CopyKat	VZA01101R-F20
0.421936838734898	0.936193642609263	0.844253373966043	0.936193642609263	0.844253373966043	CopyKat	VZA01101R-G06
0.388443874284025	0.899859434262038	0.678167174575533	0.891209475821284	0.678167174575533	CopyKat	VZA01101R-G07
0.285365017213281	0.789547419022082	0.364061819764911	0.675645342312009	0	CopyKat	VZA01101R-G09
0.182340081445886	0.695589867370435	0.414780148019155	0.545785610639167	0.585219851980845	CopyKat	VZA01101R-G15
0.22710120899977	0.757319827752184	0.341641271223335	0.700309307236318	0	CopyKat	VZA01101R-G20
0.435295050029244	0.8217335293114	0.74346974314323	0.762177015779991	0.74346974314323	CopyKat	VZA01101R-H06
0.324574141909091	0.84870555860793	0.225185023944275	0.84870555860793	0	CopyKat	VZA01101R-H09
0.333183755598577	0.82407524806409	0.437636047017849	0.82407524806409	0	CopyKat	VZA01101R-H15
0.307540937300582	0.766722705123448	0.865803221593383	0.724720472977098	0.865803221593383	CopyKat	VZA01101R-H16
0.142096254524005	0.687224797173658	0.665759686547671	0.567257105378909	0.665759686547671	CopyKat	VZA01101R-H18
0.029054037314578	0.534217113017671	0.370156726164562	0.408206503278563	0	CopyKat	VZA01101R-H19
0.436045041830112	0.857872072655894	0.563670004353505	0.838102863439916	0.563670004353505	CopyKat	VZA01101R-H24
0.235365789861671	0.787113346388102	0.798323900740096	0.760344026034403	0.798323900740096	CopyKat	VZA01101R-I06
0.195453033446997	0.759138729617577	0.526012189812799	0.709891413750084	0.526012189812799	CopyKat	VZA01101R-I07
0.514610190642558	0.927859096152913	0.597627340008707	0.882104009254172	0.597627340008707	CopyKat	VZA01101R-I09
0.526017479764728	0.859262076835299	0.897148454505877	0.717177195791794	0.897148454505877	CopyKat	VZA01101R-I17
0.141603244783969	0.682081155581853	0.931976491075316	0.564507620760526	0.931976491075316	CopyKat	VZA01101R-I20
0.41499674706659	0.840604244834835	0.60568132346539	0.740623341739102	0.60568132346539	CopyKat	VZA01101R-I21
0.281423313820079	0.760471599616183	0.676208097518502	0.621606581857628	0.676208097518502	CopyKat	VZA01101R-I22
0.14474752046062	0.660156500695784	0.993360905528951	0.584740947362984	0.993360905528951	CopyKat	VZA01101R-I23
0.0384207647332721	0.578115730370495	0.17664344797562	0.291724402893626	0	CopyKat	VZA01101R-I24
0.250709163165189	0.737390173233967	0.862538093164998	0.670090021554457	0.862538093164998	CopyKat	VZA01101R-J07
0.301919669420447	0.833305940232951	0.697975620374401	0.777052251947649	0.697975620374401	CopyKat	VZA01101R-J10
0.25111729487575	0.787823219018011	0.639638659120592	0.750863665322057	0.639638659120592	CopyKat	VZA01101R-J15
0.300566818621081	0.808898687792225	0.249129299085764	0.802731326906129	0	CopyKat	VZA01101R-J19
0.158871126169407	0.659031818260084	0.615912059207662	0.572847645836953	0.615912059207662	CopyKat	VZA01101R-J20
0.412128043105357	0.904149193781923	0.281780583369613	0.904149193781923	0	CopyKat	VZA01101R-J22
0.237870103184149	0.653530501043286	0.359272964736613	0.543990971234114	0	CopyKat	VZA01101R-J23
0.207486076893911	0.767733901857565	0.606552024379626	0.767733901857565	0.606552024379626	CopyKat	VZA01101R-K07
0.294954016548098	0.800309776832324	0.638985633434915	0.748738743392393	0.638985633434915	CopyKat	VZA01101R-K10
0.375156073219592	0.907995967735624	0.626360470178494	0.907995967735624	0.626360470178494	CopyKat	VZA01101R-L05
0.313338921878041	0.858008255497795	0.823574227252939	0.8199498471465	0.823574227252939	CopyKat	VZA01101R-L06
0.312527552694135	0.855294773239915	0.444166303874619	0.830410880852536	0	CopyKat	VZA01101R-L07
0.392911818382775	0.813798922120633	0.917392250761863	0.77677362498376	0.917392250761863	CopyKat	VZA01101R-L08
0.299920973145643	0.637243346215917	0.942642577274706	0.524241328518409	0.942642577274706	CopyKat	VZA01101R-L09
0.478978433935475	0.936990390500386	0.894536351763169	0.936990390500386	0.894536351763169	CopyKat	VZA01101R-L10
0.0944377685563233	0.601654230199093	0.737810187200697	0.451035224396452	0.737810187200697	CopyKat	VZA01101R-L16
0.417634478971091	0.906128540949554	0.823574227252939	0.906128540949554	0.823574227252939	CopyKat	VZA01101R-L17
0.218389646228822	0.768910239853987	0.484436221158032	0.745335737664887	0	CopyKat	VZA01101R-L19
0.283064373882842	0.807280146889631	0.800718328254245	0.755208211042707	0.800718328254245	CopyKat	VZA01101R-L21
0.19102218963234	0.766319635217822	0.747170222028733	0.712164258421813	0.747170222028733	CopyKat	VZA01101R-L22
0.327399721301595	0.863120590689163	0.098498040922943	0.830660549396021	0	CopyKat	VZA01101R-M05
0.422176637166214	0.869716066601236	0.810078363082281	0.869716066601236	0.810078363082281	CopyKat	VZA01101R-M06
0.173577620798315	0.589352380147359	0.524923813670004	0.504416550441655	0.524923813670004	CopyKat	VZA01101R-M08
0.340700534931212	0.783585115058848	0.406726164562473	0.726095606616295	0.593273835437527	CopyKat	VZA01101R-M15
0.0166771144435384	0.510353809284539	0.982912494558119	0.314797596294574	0.982912494558119	CopyKat	VZA01101R-M20
0.279379062538858	0.830973613400392	0.331192860252503	0.830973613400392	0	CopyKat	VZA01101R-M21
0.479782003499658	0.947957805233491	0.896060078363082	0.947957805233491	0.896060078363082	CopyKat	VZA01101R-M24
0.358611740616715	0.89207666311339	0.617653461036134	0.89207666311339	0.617653461036134	CopyKat	VZA01101R-N05
0.142631712661902	0.732140089880676	0.407814540705268	0.636314328782948	0	CopyKat	VZA01101R-N06
0.372492539341926	0.836328573195147	0.355354810622551	0.772855628969065	0	CopyKat	VZA01101R-N07
0.320191451202044	0.776126365154724	0.901937309534175	0.644291982274316	0.901937309534175	CopyKat	VZA01101R-N08
0.31688369864372	0.806630539080562	0.728885502829778	0.732039909399277	0.728885502829778	CopyKat	VZA01101R-N09
0.268230636628041	0.807248840489194	0.598715716151502	0.801803092133171	0.598715716151502	CopyKat	VZA01101R-N17
0.233411921833156	0.782321119141203	0.518611232041794	0.699789620989063	0.518611232041794	CopyKat	VZA01101R-N22
0.132372138797087	0.643882651088602	0.646821941663039	0.602904920896553	0.646821941663039	CopyKat	VZA01101R-N23
0.397098522373382	0.922569097139065	0.918480626904658	0.900556001671762	0.918480626904658	CopyKat	VZA01101R-N24
0.144901806799486	0.715233068324653	0.386482368306487	0.685899753775161	0	CopyKat	VZA01101R-O05
0.206120602855641	0.695675959971637	0.613952982150631	0.656429473723755	0.613952982150631	CopyKat	VZA01101R-O20
0.296081230247604	0.844407972487935	0.652699172834131	0.839472518459036	0.652699172834131	CopyKat	VZA01101R-P06
0.519206954314707	0.893677985495745	0.759142359599478	0.845170283338577	0.759142359599478	CopyKat	VZA01101R-P09
0.189936809146914	0.750844881481795	0.670983892033087	0.718219698926347	0.670983892033087	CopyKat	VZA01101R-P10
0.491554591298364	0.905382665959142	0.966586852416195	0.883007981566791	0.966586852416195	CopyKat	VZA01101R-P15
0.132849935238245	0.637876518164756	0.328145407052677	0.553298364084045	0	CopyKat	VZA01101R-P16
0.327191646564247	0.817188622627953	0.791140618197649	0.770811321020526	0.791140618197649	CopyKat	VZA01101R-P19
0.415443314637159	0.905881220386102	0.28439268611232	0.853634751356741	0	CopyKat	VZA01101R-P20
0.195161798101139	0.743435439158359	0.66815411406182	0.671806394958417	0.66815411406182	CopyKat	VZA01101R-P22
0.131065985566511	0.676908555569643	0.369939050936003	0.564089680314692	0	CopyKat	VZA01101R-P23
-0.122771992727042	0.358009038157806	0.679473225946887	0.330117383348439	0.679473225946887	SCEVAN (Expr)	VZA01101R-A06
-0.116033369579923	0.359161113693889	0.860143665650849	0.0992686824857908	0.860143665650849	SCEVAN (Expr)	VZA01101R-A09
0.0970420766277602	0.621561187576994	0.513169351327819	0.510735747369871	0.513169351327819	SCEVAN (Expr)	VZA01101R-A17
0.0633225901206513	0.524130973456869	0.600239442751415	0.444733245988476	0.600239442751415	SCEVAN (Expr)	VZA01101R-A20
0.0729472126653517	0.59360535464673	0.761319111885068	0.441711395686291	0.761319111885068	SCEVAN (Expr)	VZA01101R-A21
0.129728681246073	0.656410689883493	0.319873748367436	0.58903148954288	0	SCEVAN (Expr)	VZA01101R-A23
0.148415837850777	0.693013350614466	0.251959077057031	0.580444143903	0	SCEVAN (Expr)	VZA01101R-A24
0.00183568365033219	0.509731594575853	0.439159773617762	0.357996515597631	0	SCEVAN (Expr)	VZA01101R-B06
0.0251374786554775	0.53468983966427	0.117000435350457	0.443744746394677	0	SCEVAN (Expr)	VZA01101R-B15
0.211932606129106	0.713029880393897	0.342076621680453	0.605871984997973	0	SCEVAN (Expr)	VZA01101R-B17
0.121845695328421	0.646902153410754	0.425881584675664	0.462598243397871	0	SCEVAN (Expr)	VZA01101R-B23
0.206371616219565	0.715809106092695	0.712777535916413	0.642719618312366	0.712777535916413	SCEVAN (Expr)	VZA01101R-C06
0.0442522960849014	0.567168664797674	0.0440792337831955	0.425298232597163	0	SCEVAN (Expr)	VZA01101R-C07
0.152861416818972	0.629152989682976	0.339899869394863	0.562100158566918	0	SCEVAN (Expr)	VZA01101R-C09
0.16137703553745	0.67513974394495	0.675990422289943	0.627712895262872	0.675990422289943	SCEVAN (Expr)	VZA01101R-C16
0.12334575175141	0.628474423453503	0.624183717892904	0.505492707956678	0.624183717892904	SCEVAN (Expr)	VZA01101R-C17
0.0322737470509848	0.539662078713683	0.795711797997388	0.40893124644868	0.795711797997388	SCEVAN (Expr)	VZA01101R-E06
0.0737671890501216	0.538949075443729	0.0656290814105355	0.425642603001971	0	SCEVAN (Expr)	VZA01101R-E08
0.203766247835841	0.654338206174561	0.628537222464084	0.527661552766155	0.628537222464084	SCEVAN (Expr)	VZA01101R-E10
0.039175613856043	0.539412410170197	0.86863299956465	0.449342330792819	0.86863299956465	SCEVAN (Expr)	VZA01101R-E19
0.190880246133488	0.692498360327277	0.773944275141489	0.58451006265976	0.773944275141489	SCEVAN (Expr)	VZA01101R-E20
-0.0608509627824451	0.431647953265805	0.342076621680453	0.37246633387963	0	SCEVAN (Expr)	VZA01101R-E24
-0.106091788543785	0.403713252155837	0.340988245537658	0.345807368587471	0	SCEVAN (Expr)	VZA01101R-F07
0.204160421675838	0.698916955076881	0.596103613408794	0.603149893479972	0.596103613408794	SCEVAN (Expr)	VZA01101R-F09
0.207409966689322	0.761528190630933	0.135938180235089	0.725771585371771	0	SCEVAN (Expr)	VZA01101R-F15
0.0480143277496972	0.499987477439825	0.664671310404876	0.345897374488727	0.664671310404876	SCEVAN (Expr)	VZA01101R-F17
0.221992797650839	0.716882915627686	0.623966042664345	0.686779463627441	0.623966042664345	SCEVAN (Expr)	VZA01101R-F19
0.38477868236191	0.829853626924757	0.96114497170222	0.74389329526475	0.96114497170222	SCEVAN (Expr)	VZA01101R-F20
0.258239287534869	0.762213018140494	0.845559425337397	0.730700778120583	0.845559425337397	SCEVAN (Expr)	VZA01101R-G06
0.203770170910405	0.731935032957813	0.857531562908141	0.689487467265245	0.857531562908141	SCEVAN (Expr)	VZA01101R-G07
0.0870189237701505	0.607518701660961	0.390400522420549	0.507817208189128	0	SCEVAN (Expr)	VZA01101R-G09
-0.0114414994404241	0.50669487373346	0.542990857640401	0.360857920597577	0.542990857640401	SCEVAN (Expr)	VZA01101R-G10
0.0351035076858232	0.441973586789951	0.444166303874619	0.259686591625225	0	SCEVAN (Expr)	VZA01101R-G15
0.116807344043754	0.610402803801223	0.643339138006095	0.474193351459739	0.643339138006095	SCEVAN (Expr)	VZA01101R-G20
0.249679294564031	0.740898838062949	0.285045711797997	0.708143733945687	0	SCEVAN (Expr)	VZA01101R-H06
0.144894380791041	0.665441803749567	0.166848062690466	0.632370504987892	0	SCEVAN (Expr)	VZA01101R-H09
-0.0400786356434758	0.457133711201587	0.463539399216369	0.326031115431394	0	SCEVAN (Expr)	VZA01101R-H10
0.16543136080854	0.626395678464483	0.588920330866347	0.505145989571838	0.588920330866347	SCEVAN (Expr)	VZA01101R-H15
0.167367724078219	0.660707493343477	0.768067043970396	0.588874174880683	0.768067043970396	SCEVAN (Expr)	VZA01101R-H16
0.0362387352465828	0.525625071417727	0.603939921636918	0.318663936748549	0.603939921636918	SCEVAN (Expr)	VZA01101R-H18
-0.185384145194134	0.298231031843305	0.714083587287767	0.275289701603044	0.714083587287767	SCEVAN (Expr)	VZA01101R-H19
0.0605595235774492	0.582591762972981	0.25435350457118	0.254671306275211	0	SCEVAN (Expr)	VZA01101R-H20
0.188592564696177	0.649516237847247	0.662494558119286	0.524595873503358	0.662494558119286	SCEVAN (Expr)	VZA01101R-H24
0.111936251282899	0.600117085937634	0.981388767958206	0.473592268571348	0.981388767958206	SCEVAN (Expr)	VZA01101R-I06
-0.0319714217705913	0.446556061153923	0.695363517631693	0.387419836048381	0.695363517631693	SCEVAN (Expr)	VZA01101R-I07
0.325887628395235	0.835034836197086	0.53885502829778	0.783677468940137	0.53885502829778	SCEVAN (Expr)	VZA01101R-I09
0.320066104573597	0.727911377841643	0.731497605572486	0.643453753402614	0.731497605572486	SCEVAN (Expr)	VZA01101R-I17
-0.0198034235933489	0.44897134994764	0.925228558989987	0.39197491731197	0.925228558989987	SCEVAN (Expr)	VZA01101R-I20
0.192766692033208	0.622746134833536	0.735851110143666	0.554281385057768	0.735851110143666	SCEVAN (Expr)	VZA01101R-I21
0.0752925687295559	0.552647973614966	0.669024814976056	0.456763513016419	0.669024814976056	SCEVAN (Expr)	VZA01101R-I22
-0.0110217000918438	0.469779931658128	0.988136700043535	0.323439728135219	0.988136700043535	SCEVAN (Expr)	VZA01101R-I23
-0.156026879813785	0.325228106260184	0.0695472355245973	0.258908627574364	0	SCEVAN (Expr)	VZA01101R-I24
0.0399096280862918	0.537515242303713	0.00185023944275141	0.438950953827755	0	SCEVAN (Expr)	VZA01101R-J05
0.0669560999233013	0.536054798723325	0.476164562472791	0.425801482984189	0	SCEVAN (Expr)	VZA01101R-J07
0.102975025650214	0.607650971202808	0.589355681323465	0.528724405060993	0.589355681323465	SCEVAN (Expr)	VZA01101R-J10
0.0530719815849881	0.558209555652605	0.641162385720505	0.453015354224094	0.641162385720505	SCEVAN (Expr)	VZA01101R-J15
0.109501005288955	0.598231657971315	0.590879407923378	0.552658148195108	0.590879407923378	SCEVAN (Expr)	VZA01101R-J19
-0.00714755924311863	0.457441296585881	0.615476708750544	0.39075788099498	0.615476708750544	SCEVAN (Expr)	VZA01101R-J20
0.199132228172182	0.701608522854456	0.248476273400087	0.581259675634385	0	SCEVAN (Expr)	VZA01101R-J22
0.0768790119313144	0.4969484086174	0.543643883326077	0.28630877189687	0.543643883326077	SCEVAN (Expr)	VZA01101R-J23
-0.120970684644263	0.377725026493042	0.20690030474532	0.374217926984082	0	SCEVAN (Expr)	VZA01101R-K05
-0.109247492896212	0.385003764594653	0.327057030909882	0.377469096669469	0	SCEVAN (Expr)	VZA01101R-K06
0.0667656312588095	0.591752798400869	0.699717022202873	0.386133142990419	0.699717022202873	SCEVAN (Expr)	VZA01101R-K07
0.175938085660869	0.625719460215044	0.575642141924249	0.526897676595492	0.575642141924249	SCEVAN (Expr)	VZA01101R-K10
-0.00816852193808472	0.475662404300247	0.641597736177623	0.362524203760838	0.641597736177623	SCEVAN (Expr)	VZA01101R-K15
-0.150249051886143	0.346194785292879	0.337940792337832	0.283355013015636	0	SCEVAN (Expr)	VZA01101R-K16
0.187367563619033	0.717801758480513	0.502503265128428	0.702564150727796	0.502503265128428	SCEVAN (Expr)	VZA01101R-L05
0.178329182099275	0.7361676582969	0.75	0.69430943559256	0.75	SCEVAN (Expr)	VZA01101R-L06
0.129794236369844	0.648544956773688	0.569982585981715	0.58858380801663	0.569982585981715	SCEVAN (Expr)	VZA01101R-L07
0.257639995087044	0.672600012209496	0.770243796255986	0.557898839628268	0.770243796255986	SCEVAN (Expr)	VZA01101R-L08
0.139075712374599	0.570862037389234	0.941989551589029	0.34228226789826	0.941989551589029	SCEVAN (Expr)	VZA01101R-L09
0.343260824332017	0.845456736902576	0.859490639965172	0.769198258738008	0.859490639965172	SCEVAN (Expr)	VZA01101R-L10
-0.108028817414569	0.397988876835925	0.381693513278189	0.324166819285369	0	SCEVAN (Expr)	VZA01101R-L16
0.187113834636412	0.667378104616598	0.830104484109708	0.475523873478313	0.830104484109708	SCEVAN (Expr)	VZA01101R-L17
0.0566769546404558	0.599098062603408	0.520570309098825	0.529548546052498	0.520570309098825	SCEVAN (Expr)	VZA01101R-L19
0.0654027292221527	0.554844117605624	0.6809969525468	0.332792515265784	0.6809969525468	SCEVAN (Expr)	VZA01101R-L21
0.0563333035442085	0.587308854858832	0.884523291249456	0.506665132653045	0.884523291249456	SCEVAN (Expr)	VZA01101R-L22
0.194932886841288	0.733703844582505	0.0429908576404005	0.690258387376007	0	SCEVAN (Expr)	VZA01101R-M05
0.214784113450009	0.670136198495101	0.721266869830213	0.587275200478362	0.721266869830213	SCEVAN (Expr)	VZA01101R-M06
-0.0441092058227514	0.424981255292738	0.595015237265999	0.369559534599051	0.595015237265999	SCEVAN (Expr)	VZA01101R-M08
0.149056417112907	0.636239193421899	0.632020026121027	0.599556701369812	0.632020026121027	SCEVAN (Expr)	VZA01101R-M15
-0.097901830581843	0.34441188578799	0.764584240313452	0.286830023464147	0.764584240313452	SCEVAN (Expr)	VZA01101R-M20
0.0658933766189167	0.583872194750856	0.940030474531998	0.427791004731962	0.940030474531998	SCEVAN (Expr)	VZA01101R-M21
0.249161246754867	0.772096448758466	0.762189812799303	0.677136309632823	0.762189812799303	SCEVAN (Expr)	VZA01101R-M24
0.182532568413846	0.715547697649046	0.721702220287331	0.613929469810455	0.721702220287331	SCEVAN (Expr)	VZA01101R-N05
-0.100176889936071	0.375980477328687	0.509686547670875	0.225190851643664	0.509686547670875	SCEVAN (Expr)	VZA01101R-N06
0.232071926281034	0.721481043191875	0.732368306486722	0.604417020037662	0.732368306486722	SCEVAN (Expr)	VZA01101R-N07
0.152386821329146	0.60133881821469	0.802459730082717	0.463110103045017	0.802459730082717	SCEVAN (Expr)	VZA01101R-N08
0.140302158364296	0.645061337065056	0.690792337831955	0.53762246672521	0.690792337831955	SCEVAN (Expr)	VZA01101R-N09
0.18109314104542	0.699737182768331	0.897583804962995	0.551275187955802	0.897583804962995	SCEVAN (Expr)	VZA01101R-N17
0.0808938994858441	0.556890773534195	0.268284719198955	0.368737741587579	0	SCEVAN (Expr)	VZA01101R-N19
0.0521142017160128	0.547044910596747	0.787004788855028	0.438697371984215	0.787004788855028	SCEVAN (Expr)	VZA01101R-N22
-0.0109279526320441	0.472271921132916	0.529494993469743	0.338916047191268	0.529494993469743	SCEVAN (Expr)	VZA01101R-N23
0.204249056675079	0.702358311144922	0.683826730518067	0.655055122744569	0.683826730518067	SCEVAN (Expr)	VZA01101R-N24
0.0354068343745859	0.550118416459653	0.636591205920766	0.364905838174086	0.636591205920766	SCEVAN (Expr)	VZA01101R-O05
0.0846744336449163	0.60363827332679	0.261319111885067	0.517548802764981	0	SCEVAN (Expr)	VZA01101R-O17
0.0691295466362369	0.565504729614446	0.750217675228559	0.533446192906909	0.750217675228559	SCEVAN (Expr)	VZA01101R-O20
0.182153548338899	0.694883908040579	0.978776665215499	0.603672710367271	0.978776665215499	SCEVAN (Expr)	VZA01101R-O22
0.0486453997905677	0.561551513899259	0.291358293426208	0.495943473163371	0	SCEVAN (Expr)	VZA01101R-P05
0.189994642201489	0.743121592493977	0.781127557683936	0.639351049625341	0.781127557683936	SCEVAN (Expr)	VZA01101R-P06
0.305644789072944	0.768415598727081	0.451784936874184	0.718871654715448	0.548215063125816	SCEVAN (Expr)	VZA01101R-P09
0.0421865860029152	0.572293522549217	0.247170222028733	0.469854284359166	0	SCEVAN (Expr)	VZA01101R-P10
0.334949949985055	0.827120578166603	0.886047017849369	0.796047410412822	0.886047017849369	SCEVAN (Expr)	VZA01101R-P15
-0.0150847566899083	0.462002639129557	0.645951240748803	0.369556403959007	0.645951240748803	SCEVAN (Expr)	VZA01101R-P16
0.194000989874862	0.719284116541206	0.526665215498476	0.69104730866702	0.526665215498476	SCEVAN (Expr)	VZA01101R-P19
0.258083699245874	0.746070655415146	0.250653025685677	0.668764978155959	0	SCEVAN (Expr)	VZA01101R-P20
-0.0209256095126846	0.479489611753675	0.514910753156291	0.355820720767257	0.514910753156291	SCEVAN (Expr)	VZA01101R-P21
0.082586894942157	0.58915906312466	0.787004788855028	0.467165064561624	0.787004788855028	SCEVAN (Expr)	VZA01101R-P22
0.0860091046949968	0.582376531469976	0.721049194601654	0.477280162542831	0.721049194601654	SCEVAN (Expr)	VZA01101R-P23
0.990718994037987	1	0.53232477144101	1	0	SCEVAN (CNV)	VZA01101R-A06
0.990718994037987	1	0.53232477144101	1	0	SCEVAN (CNV)	VZA01101R-A09
0.990718994037987	1	0.53232477144101	1	0	SCEVAN (CNV)	VZA01101R-A17
0.990718994037987	1	0.53232477144101	1	0	SCEVAN (CNV)	VZA01101R-A20
0.990718994037987	1	0.53232477144101	1	0	SCEVAN (CNV)	VZA01101R-A21
0.990718994037987	1	0.53232477144101	1	0	SCEVAN (CNV)	VZA01101R-A23
0.990718994037987	1	0.53232477144101	1	0	SCEVAN (CNV)	VZA01101R-A24
0.990718994037987	1	0.53232477144101	1	0	SCEVAN (CNV)	VZA01101R-B06
0.990718994037987	1	0.53232477144101	1	0	SCEVAN (CNV)	VZA01101R-B15
0.990718994037987	1	0.53232477144101	1	0	SCEVAN (CNV)	VZA01101R-B17
0.990718994037987	1	0.53232477144101	1	0	SCEVAN (CNV)	VZA01101R-B23
0.990718994037987	1	0.53232477144101	1	0	SCEVAN (CNV)	VZA01101R-C06
0.990718994037987	1	0.53232477144101	1	0	SCEVAN (CNV)	VZA01101R-C07
0.990718994037987	1	0.53232477144101	1	0	SCEVAN (CNV)	VZA01101R-C09
0.990718994037987	1	0.53232477144101	1	0	SCEVAN (CNV)	VZA01101R-C16
0.990718994037987	1	0.53232477144101	1	0	SCEVAN (CNV)	VZA01101R-C17
0.990718994037987	1	0.53232477144101	1	0	SCEVAN (CNV)	VZA01101R-E06
0.990718994037987	1	0.53232477144101	1	0	SCEVAN (CNV)	VZA01101R-E08
0.990718994037987	1	0.53232477144101	1	0	SCEVAN (CNV)	VZA01101R-E10
0.990718994037987	1	0.53232477144101	1	0	SCEVAN (CNV)	VZA01101R-E19
0.990718994037987	1	0.53232477144101	1	0	SCEVAN (CNV)	VZA01101R-E20
0.990718994037987	1	0.53232477144101	1	0	SCEVAN (CNV)	VZA01101R-E24
0.990718994037987	1	0.53232477144101	1	0	SCEVAN (CNV)	VZA01101R-F07
0.990718994037987	1	0.53232477144101	1	0	SCEVAN (CNV)	VZA01101R-F09
0.990718994037987	1	0.53232477144101	1	0	SCEVAN (CNV)	VZA01101R-F15
0.990718994037987	1	0.53232477144101	1	0	SCEVAN (CNV)	VZA01101R-F17
0.990718994037987	1	0.53232477144101	1	0	SCEVAN (CNV)	VZA01101R-F19
0.990718994037987	1	0.53232477144101	1	0	SCEVAN (CNV)	VZA01101R-F20
0.990718994037987	1	0.53232477144101	1	0	SCEVAN (CNV)	VZA01101R-G06
0.990718994037987	1	0.53232477144101	1	0	SCEVAN (CNV)	VZA01101R-G07
0.990718994037987	1	0.53232477144101	1	0	SCEVAN (CNV)	VZA01101R-G09
0.990718994037987	1	0.53232477144101	1	0	SCEVAN (CNV)	VZA01101R-G10
0.990718994037987	1	0.53232477144101	1	0	SCEVAN (CNV)	VZA01101R-G15
0.990718994037987	1	0.53232477144101	1	0	SCEVAN (CNV)	VZA01101R-G20
0.990718994037987	1	0.53232477144101	1	0	SCEVAN (CNV)	VZA01101R-H06
0.990718994037987	1	0.53232477144101	1	0	SCEVAN (CNV)	VZA01101R-H09
0.990718994037987	1	0.53232477144101	1	0	SCEVAN (CNV)	VZA01101R-H10
0.990718994037987	1	0.53232477144101	1	0	SCEVAN (CNV)	VZA01101R-H15
0.990718994037987	1	0.53232477144101	1	0	SCEVAN (CNV)	VZA01101R-H16
0.990718994037987	1	0.53232477144101	1	0	SCEVAN (CNV)	VZA01101R-H18
0.990718994037987	1	0.53232477144101	1	0	SCEVAN (CNV)	VZA01101R-H19
0.990718994037987	1	0.53232477144101	1	0	SCEVAN (CNV)	VZA01101R-H20
0.990718994037987	1	0.53232477144101	1	0	SCEVAN (CNV)	VZA01101R-H24
0.990718994037987	1	0.53232477144101	1	0	SCEVAN (CNV)	VZA01101R-I06
0.990718994037987	1	0.53232477144101	1	0	SCEVAN (CNV)	VZA01101R-I07
0.990718994037987	1	0.53232477144101	1	0	SCEVAN (CNV)	VZA01101R-I09
0.990718994037987	1	0.53232477144101	1	0	SCEVAN (CNV)	VZA01101R-I17
0.990718994037987	1	0.53232477144101	1	0	SCEVAN (CNV)	VZA01101R-I20
0.990718994037987	1	0.53232477144101	1	0	SCEVAN (CNV)	VZA01101R-I21
0.990718994037987	1	0.53232477144101	1	0	SCEVAN (CNV)	VZA01101R-I22
0.990718994037987	1	0.53232477144101	1	0	SCEVAN (CNV)	VZA01101R-I23
0.990718994037987	1	0.53232477144101	1	0	SCEVAN (CNV)	VZA01101R-I24
0.990718994037987	1	0.53232477144101	1	0	SCEVAN (CNV)	VZA01101R-J05
0.990718994037987	1	0.53232477144101	1	0	SCEVAN (CNV)	VZA01101R-J07
0.990718994037987	1	0.53232477144101	1	0	SCEVAN (CNV)	VZA01101R-J10
0.990718994037987	1	0.53232477144101	1	0	SCEVAN (CNV)	VZA01101R-J15
0.990718994037987	1	0.53232477144101	1	0	SCEVAN (CNV)	VZA01101R-J19
0.990718994037987	1	0.53232477144101	1	0	SCEVAN (CNV)	VZA01101R-J20
0.990718994037987	1	0.53232477144101	1	0	SCEVAN (CNV)	VZA01101R-J22
0.990718994037987	1	0.53232477144101	1	0	SCEVAN (CNV)	VZA01101R-J23
0.990718994037987	1	0.53232477144101	1	0	SCEVAN (CNV)	VZA01101R-K05
0.990718994037987	1	0.53232477144101	1	0	SCEVAN (CNV)	VZA01101R-K06
0.990718994037987	1	0.53232477144101	1	0	SCEVAN (CNV)	VZA01101R-K07
0.990718994037987	1	0.53232477144101	1	0	SCEVAN (CNV)	VZA01101R-K10
0.990718994037987	1	0.53232477144101	1	0	SCEVAN (CNV)	VZA01101R-K15
0.990718994037987	1	0.53232477144101	1	0	SCEVAN (CNV)	VZA01101R-K16
0.990718994037987	1	0.53232477144101	1	0	SCEVAN (CNV)	VZA01101R-L05
0.990718994037987	1	0.53232477144101	1	0	SCEVAN (CNV)	VZA01101R-L06
0.990718994037987	1	0.53232477144101	1	0	SCEVAN (CNV)	VZA01101R-L07
0.990718994037987	1	0.53232477144101	1	0	SCEVAN (CNV)	VZA01101R-L08
0.990718994037987	1	0.53232477144101	1	0	SCEVAN (CNV)	VZA01101R-L09
0.990718994037987	1	0.53232477144101	1	0	SCEVAN (CNV)	VZA01101R-L10
0.990718994037987	1	0.53232477144101	1	0	SCEVAN (CNV)	VZA01101R-L16
0.990718994037987	1	0.53232477144101	1	0	SCEVAN (CNV)	VZA01101R-L17
0.990718994037987	1	0.53232477144101	1	0	SCEVAN (CNV)	VZA01101R-L19
0.990718994037987	1	0.53232477144101	1	0	SCEVAN (CNV)	VZA01101R-L21
0.990718994037987	1	0.53232477144101	1	0	SCEVAN (CNV)	VZA01101R-L22
0.990718994037987	1	0.53232477144101	1	0	SCEVAN (CNV)	VZA01101R-M05
0.990718994037987	1	0.53232477144101	1	0	SCEVAN (CNV)	VZA01101R-M06
0.990718994037987	1	0.53232477144101	1	0	SCEVAN (CNV)	VZA01101R-M08
0.990718994037987	1	0.53232477144101	1	0	SCEVAN (CNV)	VZA01101R-M15
0.990718994037987	1	0.53232477144101	1	0	SCEVAN (CNV)	VZA01101R-M20
0.990718994037987	1	0.53232477144101	1	0	SCEVAN (CNV)	VZA01101R-M21
0.990718994037987	1	0.53232477144101	1	0	SCEVAN (CNV)	VZA01101R-M24
0.990718994037987	1	0.53232477144101	1	0	SCEVAN (CNV)	VZA01101R-N05
0.990718994037987	1	0.53232477144101	1	0	SCEVAN (CNV)	VZA01101R-N06
0.990718994037987	1	0.53232477144101	1	0	SCEVAN (CNV)	VZA01101R-N07
0.990718994037987	1	0.53232477144101	1	0	SCEVAN (CNV)	VZA01101R-N08
0.990718994037987	1	0.53232477144101	1	0	SCEVAN (CNV)	VZA01101R-N09
0.990718994037987	1	0.53232477144101	1	0	SCEVAN (CNV)	VZA01101R-N17
0.990718994037987	1	0.53232477144101	1	0	SCEVAN (CNV)	VZA01101R-N19
0.990718994037987	1	0.53232477144101	1	0	SCEVAN (CNV)	VZA01101R-N22
0.990718994037987	1	0.53232477144101	1	0	SCEVAN (CNV)	VZA01101R-N23
0.990718994037987	1	0.53232477144101	1	0	SCEVAN (CNV)	VZA01101R-N24
0.990718994037987	1	0.53232477144101	1	0	SCEVAN (CNV)	VZA01101R-O05
0.990718994037987	1	0.53232477144101	1	0	SCEVAN (CNV)	VZA01101R-O17
0.990718994037987	1	0.53232477144101	1	0	SCEVAN (CNV)	VZA01101R-O20
0.990718994037987	1	0.53232477144101	1	0	SCEVAN (CNV)	VZA01101R-O22
0.990718994037987	1	0.53232477144101	1	0	SCEVAN (CNV)	VZA01101R-P05
0.990718994037987	1	0.53232477144101	1	0	SCEVAN (CNV)	VZA01101R-P06
0.990718994037987	1	0.53232477144101	1	0	SCEVAN (CNV)	VZA01101R-P09
0.990718994037987	1	0.53232477144101	1	0	SCEVAN (CNV)	VZA01101R-P10
0.990718994037987	1	0.53232477144101	1	0	SCEVAN (CNV)	VZA01101R-P15
0.990718994037987	1	0.53232477144101	1	0	SCEVAN (CNV)	VZA01101R-P16
0.990718994037987	1	0.53232477144101	1	0	SCEVAN (CNV)	VZA01101R-P19
0.990718994037987	1	0.53232477144101	1	0	SCEVAN (CNV)	VZA01101R-P20
0.990718994037987	1	0.53232477144101	1	0	SCEVAN (CNV)	VZA01101R-P21
0.990718994037987	1	0.53232477144101	1	0	SCEVAN (CNV)	VZA01101R-P22
0.990718994037987	1	0.53232477144101	1	0	SCEVAN (CNV)	VZA01101R-P23
0.0133143221203707	0.611528342162557	0.47907995618839	0	0.52092004381161	CONICSmat	VZA01101R-A05
-0.114275224572349	0.380521810664568	0.712595837897043	0	0.712595837897043	CONICSmat	VZA01101R-A06
-0.0590971344323177	0.44878695686091	0.619277108433735	0	0.619277108433735	CONICSmat	VZA01101R-A09
-0.0428901648654309	0.492486295201016	0.611829134720701	0	0.611829134720701	CONICSmat	VZA01101R-A17
-0.0357468482477227	0.51075463268302	0.593428258488499	0	0.593428258488499	CONICSmat	VZA01101R-A18
-0.103798486390248	0.408137069265082	0.669222343921139	0	0.669222343921139	CONICSmat	VZA01101R-A20
-0.0706668930637492	0.414852952648413	0.676013143483023	0	0.676013143483023	CONICSmat	VZA01101R-A21
-0.0655712797502033	0.475047691991291	0.0179627601314348	0	0	CONICSmat	VZA01101R-A23
-0.0724639057666624	0.461310980150203	0.599561883899233	0	0.599561883899233	CONICSmat	VZA01101R-A24
-0.0581221913376766	0.492011148224581	0.602847754654984	0	0.602847754654984	CONICSmat	VZA01101R-B06
-0.00156784261891251	0.532164613606224	0.569112814895947	0	0.569112814895947	CONICSmat	VZA01101R-B15
-0.0431612278505524	0.477040472593948	0.589485213581599	0	0.589485213581599	CONICSmat	VZA01101R-B17
-0.000787249937290164	0.571417427256416	0.186418400876232	0	0	CONICSmat	VZA01101R-B23
-0.0715056983722663	0.409080271472034	0.682146768893757	0	0.682146768893757	CONICSmat	VZA01101R-C06
-0.0631927677566628	0.424164415037338	0.64381161007667	0	0.64381161007667	CONICSmat	VZA01101R-C07
-0.0513939662996164	0.488741853356878	0.00394304490690033	0	0	CONICSmat	VZA01101R-C09
-0.0440193975226498	0.481671382677701	0.00394304490690033	0	0	CONICSmat	VZA01101R-C16
0.00866084521154368	0.599500741087448	0.535596933187295	0.133856704182003	0.535596933187295	CONICSmat	VZA01101R-C17
-0.0650252549220565	0.482189080129637	0.621467688937568	0	0.621467688937568	CONICSmat	VZA01101R-E06
-0.129363396174184	0.342311483664163	0.721358159912377	0	0.721358159912377	CONICSmat	VZA01101R-E07
-0.0130266120740631	0.585976781623868	0.520043811610077	0	0.520043811610077	CONICSmat	VZA01101R-E08
-0.0548417080027674	0.437943677353928	0.633515881708653	0	0.633515881708653	CONICSmat	VZA01101R-E09
-0.0128958741801215	0.561602450907389	0.00394304490690033	0.111446787084512	0	CONICSmat	VZA01101R-E10
0.169582273116626	0.667794254267458	0.497918948521358	0.151515151515152	0.497918948521358	CONICSmat	VZA01101R-E19
-0.0660546393953556	0.457750923699906	0.622782037239869	0	0.622782037239869	CONICSmat	VZA01101R-E20
-0.052394124407547	0.485203072144331	0.63921139101862	0	0.63921139101862	CONICSmat	VZA01101R-E24
-0.0818303356261205	0.398960350048578	0.660898138006572	0	0.660898138006572	CONICSmat	VZA01101R-F07
-0.0574141123572396	0.479097078909857	0.582913472070099	0	0.582913472070099	CONICSmat	VZA01101R-F08
-0.0527462609987637	0.498946875731336	0.100985761226725	0	0	CONICSmat	VZA01101R-F09
-0.0738927112106108	0.450460608897304	0.672727272727273	0	0.672727272727273	CONICSmat	VZA01101R-F10
0.0182089541248339	0.614889829727181	0.543044906900329	0	0.543044906900329	CONICSmat	VZA01101R-F15
-0.00848785637604933	0.637711068087852	0.531215772179628	0	0.531215772179628	CONICSmat	VZA01101R-F17
-0.0574590695809098	0.463275393769192	0.623001095290252	0	0.623001095290252	CONICSmat	VZA01101R-F18
-0.0350769992662416	0.528668382869178	0.617962760131435	0	0.617962760131435	CONICSmat	VZA01101R-F19
0.580073215289724	0.895893169939507	0.693318729463308	0.848484848484849	0.693318729463308	CONICSmat	VZA01101R-F20
-0.0225541602406957	0.552971796126488	0.583789704271632	0	0.583789704271632	CONICSmat	VZA01101R-F21
0.00486377128735754	0.548319610804984	0.538006571741511	0	0.538006571741511	CONICSmat	VZA01101R-G06
-0.0441423052814783	0.530462594586161	0.55553121577218	0	0.55553121577218	CONICSmat	VZA01101R-G07
-0.0897207088121898	0.474480352317937	0.639649507119387	0	0.639649507119387	CONICSmat	VZA01101R-G08
0.0625596871027192	0.639952059797602	0.467031763417306	0	0.532968236582694	CONICSmat	VZA01101R-G09
-0.117117206171951	0.31637696884596	0.729463307776561	0	0.729463307776561	CONICSmat	VZA01101R-G10
-0.0489949871145027	0.47565049039423	0.595618838992333	0	0.595618838992333	CONICSmat	VZA01101R-G15
-0.0536554354024445	0.496656241800169	0.636363636363636	0	0.636363636363636	CONICSmat	VZA01101R-G18
-0.0678977391861689	0.53360423802736	0.00394304490690033	0	0	CONICSmat	VZA01101R-G20
-0.0609223514246508	0.404952875348382	0.741073384446878	0	0.741073384446878	CONICSmat	VZA01101R-H06
-0.00111988220440116	0.574679630378203	0.0153340635268346	0	0	CONICSmat	VZA01101R-H09
-0.00711694681413121	0.572729400251048	0.551588170865279	0	0.551588170865279	CONICSmat	VZA01101R-H10
-0.0579185618496812	0.456346758008354	0.611829134720701	0	0.611829134720701	CONICSmat	VZA01101R-H15
-0.114441136587954	0.394095412349566	0.68236582694414	0	0.68236582694414	CONICSmat	VZA01101R-H16
-0.0503032983555746	0.471721663156252	0.5973713033954	0	0.5973713033954	CONICSmat	VZA01101R-H18
-0.0836798926775532	0.444205688998575	0.731434830230011	0.0884340715840833	0.731434830230011	CONICSmat	VZA01101R-H19
0.0303845560250648	0.562949882631605	0.290470974808324	0	0	CONICSmat	VZA01101R-H20
0.715806888065119	0.912062350630102	0.593428258488499	0.848484848484849	0.593428258488499	CONICSmat	VZA01101R-H24
-0.0361050691751968	0.561758469317561	0.52157721796276	0	0.52157721796276	CONICSmat	VZA01101R-I06
0.0076655566682353	0.516718790999156	0.68433734939759	0.0845336113297733	0.68433734939759	CONICSmat	VZA01101R-I07
0.503999429540186	0.907034302775	0.553340635268346	0.836967853115759	0.553340635268346	CONICSmat	VZA01101R-I09
0.691329443503321	0.911069506201732	0.599561883899233	0.848484848484849	0.599561883899233	CONICSmat	VZA01101R-I17
-0.106560186620038	0.351041422887901	0.744140197152245	0	0.744140197152245	CONICSmat	VZA01101R-I20
0.077547496516758	0.592139508825678	0.591237677984666	0.151515151515152	0.591237677984666	CONICSmat	VZA01101R-I21
-0.0341979257748799	0.548879858732421	0.534063526834611	0	0.534063526834611	CONICSmat	VZA01101R-I22
-0.161897859220899	0.354594387592281	0.717415115005476	0	0.717415115005476	CONICSmat	VZA01101R-I23
-0.110867261203315	0.345282925203356	0.711938663745893	0	0.711938663745893	CONICSmat	VZA01101R-I24
0.0137824841447985	0.607677524129665	0.0352683461117196	0	0	CONICSmat	VZA01101R-J05
-0.0606245345233512	0.426157195639995	0.652354874041621	0	0.652354874041621	CONICSmat	VZA01101R-J07
0.155401912869979	0.606237899708529	0.571084337349398	0.151515151515152	0.571084337349398	CONICSmat	VZA01101R-J09
-0.107476279871903	0.334631122836131	0.705805038335159	0	0.705805038335159	CONICSmat	VZA01101R-J10
0.0128446956972611	0.54359650802431	0.672508214676889	0.0797466828358474	0.672508214676889	CONICSmat	VZA01101R-J15
0.118046999561267	0.529590309838379	0.632201533406353	0.0840017303860037	0.632201533406353	CONICSmat	VZA01101R-J19
0.07028981395845	0.67328326560716	0.455421686746988	0	0.544578313253012	CONICSmat	VZA01101R-J20
0.0377021568103369	0.537015367813402	0.00394304490690033	0.0820869589884334	0	CONICSmat	VZA01101R-J22
-0.0669519096900161	0.437603273549915	0.620591456736035	0	0.620591456736035	CONICSmat	VZA01101R-J23
-0.0234194188807953	0.549957804111794	0.52420591456736	0	0.52420591456736	CONICSmat	VZA01101R-K05
0.0425628397969241	0.569502655858846	0.543921139101862	0.0768745257394918	0.543921139101862	CONICSmat	VZA01101R-K06
-0.0619235219375253	0.466608514350148	0.632420591456736	0	0.632420591456736	CONICSmat	VZA01101R-K07
-0.0707856592596226	0.456814813238871	0.623658269441402	0	0.623658269441402	CONICSmat	VZA01101R-K10
-0.0138156837785242	0.469700515569928	0.687404162102957	0.089143246175776	0.687404162102957	CONICSmat	VZA01101R-K15
0.00618800460277766	0.633867341800878	0.501861993428258	0	0.501861993428258	CONICSmat	VZA01101R-K16
-0.0969276018343863	0.412817621570254	0.664841182913472	0	0.664841182913472	CONICSmat	VZA01101R-K24
0.0124294414359702	0.578977228403861	0.657174151150055	0.144707075434901	0.657174151150055	CONICSmat	VZA01101R-L05
0.148824278849736	0.619939152820033	0.555969331872946	0.151515151515152	0.555969331872946	CONICSmat	VZA01101R-L06
-0.0840717751072728	0.426547241665426	0.692880613362541	0	0.692880613362541	CONICSmat	VZA01101R-L07
-0.0269501843458122	0.451269067931834	0.665279299014239	0	0.665279299014239	CONICSmat	VZA01101R-L08
0.566803788332671	0.924366529795971	0.470755750273823	0.848484848484849	0.529244249726177	CONICSmat	VZA01101R-L09
0.742150761705499	1	0.568236582694414	1	0.568236582694414	CONICSmat	VZA01101R-L10
-0.050866030383544	0.515321717053521	0.568893756845564	0	0.568893756845564	CONICSmat	VZA01101R-L16
-0.0779087259742683	0.419838450028012	0.658269441401972	0	0.658269441401972	CONICSmat	VZA01101R-L17
-0.11671334791999	0.415810338347198	0.688061336254107	0	0.688061336254107	CONICSmat	VZA01101R-L19
-0.0283272249425556	0.511109219978867	0.578970427163198	0	0.578970427163198	CONICSmat	VZA01101R-L21
-0.12317083476586	0.385528583281918	0.702519167579409	0	0.702519167579409	CONICSmat	VZA01101R-L22
-0.0292046269633834	0.525860051486075	0.425410733844469	0	0.574589266155531	CONICSmat	VZA01101R-M05
0.5126512407995	0.905112439631513	0.534063526834611	0.836570715344411	0.534063526834611	CONICSmat	VZA01101R-M06
-0.0295763743457188	0.565531278145367	0.518729463307777	0	0.518729463307777	CONICSmat	VZA01101R-M08
-0.0743338545684909	0.481437355062443	0.580722891566265	0	0.580722891566265	CONICSmat	VZA01101R-M15
-0.0187393801715257	0.456112730393095	0.624315443592552	0	0.624315443592552	CONICSmat	VZA01101R-M20
-0.035884553764838	0.478678665900758	0.624753559693319	0	0.624753559693319	CONICSmat	VZA01101R-M21
-0.096599535323082	0.382975554751824	0.68236582694414	0	0.68236582694414	CONICSmat	VZA01101R-M24
0.102824235049031	0.567119829230758	0.0251916757940854	0.0773000304945074	0	CONICSmat	VZA01101R-N05
-0.103627532612011	0.42321412108447	0.664403066812705	0	0.664403066812705	CONICSmat	VZA01101R-N06
0.00833432997886944	0.600181548695473	0.0422782037239869	0.141090285017268	0	CONICSmat	VZA01101R-N07
-0.0395330999999938	0.536214000524789	0.579408543263965	0	0.579408543263965	CONICSmat	VZA01101R-N08
-0.114311195282516	0.355580140274734	0.716757940854326	0	0.716757940854326	CONICSmat	VZA01101R-N09
-0.0408749539789645	0.487472430837748	0.594961664841183	0	0.594961664841183	CONICSmat	VZA01101R-N17
-0.0478087225024393	0.475182435163713	0.638992332968237	0	0.638992332968237	CONICSmat	VZA01101R-N19
-0.0911029325478108	0.427603911807048	0.671631982475356	0	0.671631982475356	CONICSmat	VZA01101R-N22
0.0127424746806125	0.420973129374721	0.762979189485214	0.1033976554688	0.762979189485214	CONICSmat	VZA01101R-N23
-0.102011733557047	0.409172464168954	0.689813800657174	0	0.689813800657174	CONICSmat	VZA01101R-N24
-0.0821487046284666	0.480501244601408	0.00394304490690033	0	0	CONICSmat	VZA01101R-O05
0.000294611179608248	0.569850151408775	0.517853231106243	0	0.517853231106243	CONICSmat	VZA01101R-O16
0.130105720173319	0.558382798261104	0.611610076670318	0.0788602145962315	0.611610076670318	CONICSmat	VZA01101R-O17
-0.0796122959914055	0.408598032749683	0.690909090909091	0	0.690909090909091	CONICSmat	VZA01101R-O20
-0.0258367197966544	0.44717003879185	0.670974808324206	0.088753200150345	0.670974808324206	CONICSmat	VZA01101R-O22
-0.0835104794934075	0.472296094575524	0.682584884994524	0	0.682584884994524	CONICSmat	VZA01101R-P05
-0.127326606037061	0.396747725322497	0.674041621029573	0	0.674041621029573	CONICSmat	VZA01101R-P06
0.0328276648926198	0.496223645299236	0.685213581599124	0.0887886588799297	0.685213581599124	CONICSmat	VZA01101R-P08
0.712970655917505	0.883057109829869	0.772617743702081	0.848484848484849	0.772617743702081	CONICSmat	VZA01101R-P09
-0.0398339226560426	0.47209752568985	0.63921139101862	0	0.63921139101862	CONICSmat	VZA01101R-P10
0.587448681943585	0.911424093497578	0.5973713033954	0.848484848484849	0.5973713033954	CONICSmat	VZA01101R-P15
-0.115904069036202	0.448616754958903	0.625191675794085	0	0.625191675794085	CONICSmat	VZA01101R-P16
-0.0386212229312802	0.527710997170393	0.570208105147864	0	0.570208105147864	CONICSmat	VZA01101R-P19
0.0475241757622465	0.666248253657568	0.364512595837897	0	0.635487404162103	CONICSmat	VZA01101R-P20
-0.0923276199523025	0.412399208561156	0.645345016429354	0	0.645345016429354	CONICSmat	VZA01101R-P21
0.017669955313171	0.672829393868476	0.442935377875137	0	0.557064622124863	CONICSmat	VZA01101R-P22
-0.0284278202735452	0.528363437794751	0.538225629791895	0	0.538225629791895	CONICSmat	VZA01101R-P23
