# Supplementary material for: Benchmarking scRNA-seq copy number variation callers
Source: Nat Commun. 2025 Oct 2;16:8777. doi: 10.1038/s41467-025-62359-9 (PMC12491403; doi:10.1038/s41467-025-62359-9)
Supplement: Supplementary file 11 — Source Data [file 41467_2025_62359_MOESM11_ESM.zip › figure_source_data/suppfigure_18B_metrics_SNU601_diffrefs.tsv]

method	metric	dataset	value	norm_value	deviation
CaSpER	Correlation	SNU601	0.222	0.222	0
CaSpER	Correlation	SNU601_epiendo	0.531	0.531	0.309
CaSpER	Correlation	SNU601_fibsom	0.524	0.524	0.302
CaSpER	Correlation	SNU601_immune	0.336	0.336	0.114
CaSpER	Correlation	SNU601_MM	0.421	0.421	0.199
CaSpER	Partial AUC (gain)	SNU601	0.630957593288425	0.630957593288425	0
CaSpER	Partial AUC (gain)	SNU601_epiendo	0.640167864183626	0.640167864183626	0.00921027089520099
CaSpER	Partial AUC (gain)	SNU601_fibsom	0.600914900569768	0.600914900569768	-0.030042692718657
CaSpER	Partial AUC (gain)	SNU601_immune	0.590451583295285	0.590451583295285	-0.04050600999314
CaSpER	Partial AUC (gain)	SNU601_MM	0.555641089506928	0.555641089506928	-0.075316503781497
CaSpER	Partial AUC (loss)	SNU601	0.591034012931538	0.591034012931538	0
CaSpER	Partial AUC (loss)	SNU601_epiendo	0.951583516662763	0.951583516662763	0.360549503731225
CaSpER	Partial AUC (loss)	SNU601_fibsom	0.964735710414261	0.964735710414261	0.373701697482723
CaSpER	Partial AUC (loss)	SNU601_immune	0.914328199511534	0.914328199511534	0.323294186579996
CaSpER	Partial AUC (loss)	SNU601_MM	0.76819766614487	0.76819766614487	0.177163653213332
CaSpER	Maximal F1 Score	SNU601	0.568246963128548	0.568246963128548	0
CaSpER	Maximal F1 Score	SNU601_epiendo	0.658185319895435	0.658185319895435	0.089938356766887
CaSpER	Maximal F1 Score	SNU601_fibsom	0.676936847631532	0.676936847631532	0.108689884502984
CaSpER	Maximal F1 Score	SNU601_immune	0.571234416400599	0.571234416400599	0.00298745327205097
CaSpER	Maximal F1 Score	SNU601_MM	0.588619604433229	0.588619604433229	0.020372641304681
CONICSmat	Correlation	SNU601	0.531	0.531	0
CONICSmat	Correlation	SNU601_epiendo	0.209	0.209	-0.322
CONICSmat	Correlation	SNU601_fibsom	0.072	0.072	-0.459
CONICSmat	Correlation	SNU601_immune	0.542	0.542	0.011
CONICSmat	Correlation	SNU601_MM	0.559	0.559	0.028
CONICSmat	Partial AUC (gain)	SNU601	0.748265103854514	0.748265103854514	0
CONICSmat	Partial AUC (gain)	SNU601_epiendo	0.519235040039905	0.519235040039905	-0.229030063814609
CONICSmat	Partial AUC (gain)	SNU601_fibsom	0.490991228759583	0.490991228759583	-0.257273875094931
CONICSmat	Partial AUC (gain)	SNU601_immune	0.799344435063339	0.799344435063339	0.051079331208825
CONICSmat	Partial AUC (gain)	SNU601_MM	0.646753837563804	0.646753837563804	-0.10151126629071
CONICSmat	Partial AUC (loss)	SNU601	0.656965672133911	0.656965672133911	0
CONICSmat	Partial AUC (loss)	SNU601_epiendo	0.903810995374243	0.903810995374243	0.246845323240332
CONICSmat	Partial AUC (loss)	SNU601_fibsom	0.705359910529537	0.705359910529537	0.048394238395626
CONICSmat	Partial AUC (loss)	SNU601_immune	0.621914810269775	0.621914810269775	-0.035050861864136
CONICSmat	Partial AUC (loss)	SNU601_MM	0.770857997571677	0.770857997571677	0.113892325437766
CONICSmat	Maximal F1 Score	SNU601	0.641987300974085	0.641987300974085	0
CONICSmat	Maximal F1 Score	SNU601_epiendo	0.636326186279729	0.636326186279729	-0.00566111469435593
CONICSmat	Maximal F1 Score	SNU601_fibsom	0.49896226001635	0.49896226001635	-0.143025040957735
CONICSmat	Maximal F1 Score	SNU601_immune	0.668919072373563	0.668919072373563	0.026931771399478
CONICSmat	Maximal F1 Score	SNU601_MM	0.635709819009369	0.635709819009369	-0.006277481964716
Numbat (Expr)	Correlation	SNU601	0.685	0.685	0
Numbat (Expr)	Correlation	SNU601_epiendo	0.708	0.708	0.0229999999999999
Numbat (Expr)	Correlation	SNU601_fibsom	0.609	0.609	-0.0760000000000001
Numbat (Expr)	Correlation	SNU601_immune	0.644	0.644	-0.041
Numbat (Expr)	Correlation	SNU601_MM	0.599	0.599	-0.0860000000000001
Numbat (Expr)	Partial AUC (gain)	SNU601	0.898034601822244	0.898034601822244	0
Numbat (Expr)	Partial AUC (gain)	SNU601_epiendo	0.879160027768202	0.879160027768202	-0.018874574054042
Numbat (Expr)	Partial AUC (gain)	SNU601_fibsom	0.77622941871626	0.77622941871626	-0.121805183105984
Numbat (Expr)	Partial AUC (gain)	SNU601_immune	0.842746145598717	0.842746145598717	-0.0552884562235271
Numbat (Expr)	Partial AUC (gain)	SNU601_MM	0.775775431511293	0.775775431511293	-0.122259170310951
Numbat (Expr)	Partial AUC (loss)	SNU601	0.831740301716172	0.831740301716172	0
Numbat (Expr)	Partial AUC (loss)	SNU601_epiendo	0.907951460919463	0.907951460919463	0.076211159203291
Numbat (Expr)	Partial AUC (loss)	SNU601_fibsom	0.82834880467682	0.82834880467682	-0.00339149703935193
Numbat (Expr)	Partial AUC (loss)	SNU601_immune	0.870092456759576	0.870092456759576	0.0383521550434041
Numbat (Expr)	Partial AUC (loss)	SNU601_MM	0.827438769609016	0.827438769609016	-0.004301532107156
Numbat (Expr)	Maximal F1 Score	SNU601	0.661550634143356	0.661550634143356	0
Numbat (Expr)	Maximal F1 Score	SNU601_epiendo	0.666691079192165	0.666691079192165	0.00514044504880895
Numbat (Expr)	Maximal F1 Score	SNU601_fibsom	0.63077770301924	0.63077770301924	-0.0307729311241161
Numbat (Expr)	Maximal F1 Score	SNU601_immune	0.647950088720323	0.647950088720323	-0.013600545423033
Numbat (Expr)	Maximal F1 Score	SNU601_MM	0.585389622915669	0.585389622915669	-0.076161011227687
Numbat (CNV)	Correlation	SNU601	0.777	0.777	0
Numbat (CNV)	Correlation	SNU601_epiendo	0.758	0.758	-0.019
Numbat (CNV)	Correlation	SNU601_fibsom	0.695	0.695	-0.0820000000000001
Numbat (CNV)	Correlation	SNU601_immune	0.711	0.711	-0.0660000000000001
Numbat (CNV)	Correlation	SNU601_MM	0.527	0.527	-0.25
Numbat (CNV)	Partial AUC (gain)	SNU601	0.944095581084039	0.944095581084039	0
Numbat (CNV)	Partial AUC (gain)	SNU601_epiendo	0.911427616017233	0.911427616017233	-0.032667965066806
Numbat (CNV)	Partial AUC (gain)	SNU601_fibsom	0.913241945488497	0.913241945488497	-0.030853635595542
Numbat (CNV)	Partial AUC (gain)	SNU601_immune	0.944280487670082	0.944280487670082	0.000184906586042977
Numbat (CNV)	Partial AUC (gain)	SNU601_MM	0.718714269669004	0.718714269669004	-0.225381311415035
Numbat (CNV)	Partial AUC (loss)	SNU601	0.128272251308901	0.128272251308901	0
Numbat (CNV)	Partial AUC (loss)	SNU601_epiendo	0.138429752066116	0.138429752066116	0.010157500757215
Numbat (CNV)	Partial AUC (loss)	SNU601_fibsom	0.123255752571447	0.123255752571447	-0.00501649873745399
Numbat (CNV)	Partial AUC (loss)	SNU601_immune	0.115068493150685	0.115068493150685	-0.013203758158216
Numbat (CNV)	Partial AUC (loss)	SNU601_MM	0.0877659574468085	0.0877659574468085	-0.0405062938620925
Numbat (CNV)	Maximal F1 Score	SNU601	0.678834432316148	0.678834432316148	0
Numbat (CNV)	Maximal F1 Score	SNU601_epiendo	0.676673593152569	0.676673593152569	-0.00216083916357901
Numbat (CNV)	Maximal F1 Score	SNU601_fibsom	0.640859523993629	0.640859523993629	-0.037974908322519
Numbat (CNV)	Maximal F1 Score	SNU601_immune	0.64731019458652	0.64731019458652	-0.0315242377296281
Numbat (CNV)	Maximal F1 Score	SNU601_MM	0.55434770441918	0.55434770441918	-0.124486727896968
copyKat	Correlation	SNU601	0.664	0.664	0
copyKat	Correlation	SNU601_epiendo	0.678	0.678	0.014
copyKat	Correlation	SNU601_fibsom	0.667	0.667	0.003
copyKat	Correlation	SNU601_immune	0.66	0.66	-0.004
copyKat	Correlation	SNU601_MM	0.571	0.571	-0.0930000000000001
copyKat	Partial AUC (gain)	SNU601	0.860222778090803	0.860222778090803	0
copyKat	Partial AUC (gain)	SNU601_epiendo	0.847393156758491	0.847393156758491	-0.012829621332312
copyKat	Partial AUC (gain)	SNU601_fibsom	0.842022399385936	0.842022399385936	-0.018200378704867
copyKat	Partial AUC (gain)	SNU601_immune	0.867782376928263	0.867782376928263	0.00755959883745994
copyKat	Partial AUC (gain)	SNU601_MM	0.769507144652137	0.769507144652137	-0.0907156334386661
copyKat	Partial AUC (loss)	SNU601	0.831185469836515	0.831185469836515	0
copyKat	Partial AUC (loss)	SNU601_epiendo	0.898149174390203	0.898149174390203	0.0669637045536881
copyKat	Partial AUC (loss)	SNU601_fibsom	0.871271578089312	0.871271578089312	0.040086108252797
copyKat	Partial AUC (loss)	SNU601_immune	0.87943946340703	0.87943946340703	0.0482539935705151
copyKat	Partial AUC (loss)	SNU601_MM	0.77030939173825	0.77030939173825	-0.060876078098265
copyKat	Maximal F1 Score	SNU601	0.686640580470241	0.686640580470241	0
copyKat	Maximal F1 Score	SNU601_epiendo	0.674350393555451	0.674350393555451	-0.01229018691479
copyKat	Maximal F1 Score	SNU601_fibsom	0.713554219039677	0.713554219039677	0.026913638569436
copyKat	Maximal F1 Score	SNU601_immune	0.677711897483687	0.677711897483687	-0.00892868298655403
copyKat	Maximal F1 Score	SNU601_MM	0.629249196831553	0.629249196831553	-0.057391383638688
SCEVAN (CNV)	Correlation	SNU601	0.647	0.647	0
SCEVAN (CNV)	Correlation	SNU601_epiendo	0.656	0.656	0.00900000000000001
SCEVAN (CNV)	Correlation	SNU601_fibsom	-0.003	0	-0.65
SCEVAN (CNV)	Correlation	SNU601_immune	0.599	0.599	-0.048
SCEVAN (CNV)	Correlation	SNU601_MM	0.557	0.557	-0.09
SCEVAN (CNV)	Partial AUC (gain)	SNU601	0.619263966596844	0.619263966596844	0
SCEVAN (CNV)	Partial AUC (gain)	SNU601_epiendo	0.53094907521402	0.53094907521402	-0.088314891382824
SCEVAN (CNV)	Partial AUC (gain)	SNU601_fibsom	0.0166383979658765	0.0166383979658765	-0.602625568630968
SCEVAN (CNV)	Partial AUC (gain)	SNU601_immune	0.513516762277415	0.513516762277415	-0.105747204319429
SCEVAN (CNV)	Partial AUC (gain)	SNU601_MM	0.604127527434834	0.604127527434834	-0.01513643916201
SCEVAN (CNV)	Partial AUC (loss)	SNU601	0.71135952662232	0.71135952662232	0
SCEVAN (CNV)	Partial AUC (loss)	SNU601_epiendo	0.856441424155988	0.856441424155988	0.145081897533668
SCEVAN (CNV)	Partial AUC (loss)	SNU601_fibsom	0	0	-0.71135952662232
SCEVAN (CNV)	Partial AUC (loss)	SNU601_immune	0.895099152179909	0.895099152179909	0.183739625557589
SCEVAN (CNV)	Partial AUC (loss)	SNU601_MM	0.609826951666672	0.609826951666672	-0.101532574955648
SCEVAN (CNV)	Maximal F1 Score	SNU601	0.692577608189668	0.692577608189668	0
SCEVAN (CNV)	Maximal F1 Score	SNU601_epiendo	0.674516737899252	0.674516737899252	-0.0180608702904159
SCEVAN (CNV)	Maximal F1 Score	SNU601_fibsom	0.27776536867446	0.27776536867446	-0.414812239515208
SCEVAN (CNV)	Maximal F1 Score	SNU601_immune	0.648659156364903	0.648659156364903	-0.0439184518247649
SCEVAN (CNV)	Maximal F1 Score	SNU601_MM	0.578987148457212	0.578987148457212	-0.113590459732456
InferCNV (Expr)	Correlation	SNU601	0.711	0.711	0
InferCNV (Expr)	Correlation	SNU601_epiendo	0.749	0.749	0.038
InferCNV (Expr)	Correlation	SNU601_fibsom	0.694	0.694	-0.017
InferCNV (Expr)	Correlation	SNU601_immune	0.687	0.687	-0.0239999999999999
InferCNV (Expr)	Correlation	SNU601_MM	0.571	0.571	-0.14
InferCNV (Expr)	Partial AUC (gain)	SNU601	0.915480361769161	0.915480361769161	0
InferCNV (Expr)	Partial AUC (gain)	SNU601_epiendo	0.909373674536972	0.909373674536972	-0.00610668723218899
InferCNV (Expr)	Partial AUC (gain)	SNU601_fibsom	0.887371453246219	0.887371453246219	-0.028108908522942
InferCNV (Expr)	Partial AUC (gain)	SNU601_immune	0.886810201824129	0.886810201824129	-0.0286701599450321
InferCNV (Expr)	Partial AUC (gain)	SNU601_MM	0.746169910526201	0.746169910526201	-0.16931045124296
InferCNV (Expr)	Partial AUC (loss)	SNU601	0.86721960105333	0.86721960105333	0
InferCNV (Expr)	Partial AUC (loss)	SNU601_epiendo	0.961961408806504	0.961961408806504	0.0947418077531741
InferCNV (Expr)	Partial AUC (loss)	SNU601_fibsom	0.901779219846533	0.901779219846533	0.034559618793203
InferCNV (Expr)	Partial AUC (loss)	SNU601_immune	0.922854367612553	0.922854367612553	0.0556347665592231
InferCNV (Expr)	Partial AUC (loss)	SNU601_MM	0.755693465023965	0.755693465023965	-0.111526136029365
InferCNV (Expr)	Maximal F1 Score	SNU601	0.697938584076565	0.697938584076565	0
InferCNV (Expr)	Maximal F1 Score	SNU601_epiendo	0.773054849645578	0.773054849645578	0.0751162655690131
InferCNV (Expr)	Maximal F1 Score	SNU601_fibsom	0.715448645126518	0.715448645126518	0.017510061049953
InferCNV (Expr)	Maximal F1 Score	SNU601_immune	0.664183517146885	0.664183517146885	-0.03375506692968
InferCNV (Expr)	Maximal F1 Score	SNU601_MM	0.602988425204729	0.602988425204729	-0.094950158871836
SCEVAN (Expr)	Correlation	SNU601	0.632	0.632	0
SCEVAN (Expr)	Correlation	SNU601_epiendo	0.66	0.66	0.028
SCEVAN (Expr)	Correlation	SNU601_fibsom	0.015	0.015	-0.617
SCEVAN (Expr)	Correlation	SNU601_immune	0.592	0.592	-0.04
SCEVAN (Expr)	Correlation	SNU601_MM	0.55	0.55	-0.082
SCEVAN (Expr)	Partial AUC (gain)	SNU601	0.617073240271203	0.617073240271203	0
SCEVAN (Expr)	Partial AUC (gain)	SNU601_epiendo	0.531969890245704	0.531969890245704	-0.0851033500254991
SCEVAN (Expr)	Partial AUC (gain)	SNU601_fibsom	0.016660878641937	0.016660878641937	-0.600412361629266
SCEVAN (Expr)	Partial AUC (gain)	SNU601_immune	0.51339592032466	0.51339592032466	-0.103677319946543
SCEVAN (Expr)	Partial AUC (gain)	SNU601_MM	0.793320614850566	0.793320614850566	0.176247374579363
SCEVAN (Expr)	Partial AUC (loss)	SNU601	0.863730555009308	0.863730555009308	0
SCEVAN (Expr)	Partial AUC (loss)	SNU601_epiendo	0.889377200998762	0.889377200998762	0.0256466459894541
SCEVAN (Expr)	Partial AUC (loss)	SNU601_fibsom	0.444215694037533	0.444215694037533	-0.419514860971775
SCEVAN (Expr)	Partial AUC (loss)	SNU601_immune	0.93058947679787	0.93058947679787	0.066858921788562
SCEVAN (Expr)	Partial AUC (loss)	SNU601_MM	0.635477822623377	0.635477822623377	-0.228252732385931
SCEVAN (Expr)	Maximal F1 Score	SNU601	0.707582171313643	0.707582171313643	0
SCEVAN (Expr)	Maximal F1 Score	SNU601_epiendo	0.693929599493214	0.693929599493214	-0.013652571820429
SCEVAN (Expr)	Maximal F1 Score	SNU601_fibsom	0.276899477968282	0.276899477968282	-0.430682693345361
SCEVAN (Expr)	Maximal F1 Score	SNU601_immune	0.698512163809976	0.698512163809976	-0.00907000750366693
SCEVAN (Expr)	Maximal F1 Score	SNU601_MM	0.67574140439895	0.67574140439895	-0.031840766914693
InferCNV (CNV)	Correlation	SNU601	0.747	0.747	0
InferCNV (CNV)	Correlation	SNU601_epiendo	0.735	0.735	-0.012
InferCNV (CNV)	Correlation	SNU601_fibsom	0.673	0.673	-0.074
InferCNV (CNV)	Correlation	SNU601_immune	0.655	0.655	-0.092
InferCNV (CNV)	Correlation	SNU601_MM	0.515	0.515	-0.232
InferCNV (CNV)	Partial AUC (gain)	SNU601	0.924443194338275	0.924443194338275	0
InferCNV (CNV)	Partial AUC (gain)	SNU601_epiendo	0.854440847216111	0.854440847216111	-0.070002347122164
InferCNV (CNV)	Partial AUC (gain)	SNU601_fibsom	0.841507816710912	0.841507816710912	-0.082935377627363
InferCNV (CNV)	Partial AUC (gain)	SNU601_immune	0.791444485398211	0.791444485398211	-0.132998708940064
InferCNV (CNV)	Partial AUC (gain)	SNU601_MM	0.671998389584742	0.671998389584742	-0.252444804753533
InferCNV (CNV)	Partial AUC (loss)	SNU601	0.866173885272152	0.866173885272152	0
InferCNV (CNV)	Partial AUC (loss)	SNU601_epiendo	0.939923451249707	0.939923451249707	0.073749565977555
InferCNV (CNV)	Partial AUC (loss)	SNU601_fibsom	0.857271869040187	0.857271869040187	-0.00890201623196496
InferCNV (CNV)	Partial AUC (loss)	SNU601_immune	0.858464810069912	0.858464810069912	-0.00770907520223996
InferCNV (CNV)	Partial AUC (loss)	SNU601_MM	0.699662623497815	0.699662623497815	-0.166511261774337
InferCNV (CNV)	Maximal F1 Score	SNU601	0.746473179176465	0.746473179176465	0
InferCNV (CNV)	Maximal F1 Score	SNU601_epiendo	0.723897687322796	0.723897687322796	-0.022575491853669
InferCNV (CNV)	Maximal F1 Score	SNU601_fibsom	0.68104988561444	0.68104988561444	-0.065423293562025
InferCNV (CNV)	Maximal F1 Score	SNU601_immune	0.646253829806945	0.646253829806945	-0.10021934936952
InferCNV (CNV)	Maximal F1 Score	SNU601_MM	0.52533409283261	0.52533409283261	-0.221139086343855
