# Supplementary material for: Benchmarking scRNA-seq copy number variation callers
Source: Nat Commun. 2025 Oct 2;16:8777. doi: 10.1038/s41467-025-62359-9 (PMC12491403; doi:10.1038/s41467-025-62359-9)
Supplement: Supplementary file 11 — Source Data [file 41467_2025_62359_MOESM11_ESM.zip › figure_source_data/figure_2D_karyogram_SNU601.tsv]

chr	start_position	wgs_mean	infercnv_cnv	infercnv_expr	casper	copykat	scevan	scevan_cnv	numbat	numbat_cnv	CONICSmat	counted_pos
chr1	900001	-0.0658075488764462	1.81115182189196	2.09835903541992	1.33207333185469	1.41866795841186	0.687640105938902	0.854181491253949	0.783587310904361	0	0.300690953501536	1
chr1	1000001	0.00506211914433666	1.81115182189196	1.99709381124429	1.00418666825545	1.41866795841186	0.687640105938902	0.854181491253949	0.645128809701132	0	0.300690953501536	2
chr1	1100001	0.0489338183952931	1.81115182189196	1.93861689907991	0.919649167673442	1.41866795841186	0.687640105938902	0.854181491253949	0.652990083616307	0	0.300690953501536	3
chr1	1200001	0.0826812793575763	1.81115182189196	1.85659042784358	1.38825160700174	1.41866795841186	0.687640105938902	0.854181491253949	0.563796190566454	0	0.300690953501536	4
chr1	1300001	0.106304502031186	1.81115182189196	1.72443636223227	1.45667386519385	1.41866795841186	0.687640105938902	0.854181491253949	0.80873437091674	0	0.300690953501536	5
chr1	1400001	0.111366621175522	1.81115182189196	1.6181336403348	1.30506454572623	1.41866795841186	0.687640105938902	0.854181491253949	0.770614261381023	0	0.300690953501536	6
chr1	1500001	0.124865605560435	1.81115182189196	1.55035666952824	1.25770914071438	1.41866795841186	0.687640105938902	0.854181491253949	0.859252205499333	0	0.300690953501536	7
chr1	1600001	0.133302470801012	1.81115182189196	1.44412178324605	1.21089391142506	1.41866795841186	0.687640105938902	0.854181491253949	0.84018111740103	0	0.300690953501536	8
chr1	1700001	0.138364589945349	1.81115182189196	1.29725393617463	1.14247165323294	1.41866795841186	0.687640105938902	0.854181491253949	0.924146590305338	0	0.300690953501536	9
chr1	1800001	0.160300439570815	1.81115182189196	1.25227826940133	1.12626638155596	1.41866795841186	0.687640105938902	0.854181491253949	0.946461877241522	0	0.300690953501536	10
chr1	1900001	0.165362558715176	1.81115182189196	1.20202236673064	1.14652297115227	1.41866795841186	0.687640105938902	0.854181491253949	0.947483640961066	0	0.300690953501536	11
chr1	2000001	0.168737304811392	1.81115182189196	1.1550354168606	1.12356550294313	1.41866795841186	0.687640105938902	0.854181491253949	0.951648644535995	0	0.300690953501536	12
chr1	2100001	0.168737304811392	1.81115182189196	1.1550354168606	1.11546286710464	1.41866795841186	0.687640105938902	0.854181491253949	0.951648644535995	0	0.300690953501536	13
chr1	2200001	0.170424677859511	1.81115182189196	1.10489754647205	1.10465935265317	1.41866795841186	-0.111313014029701	0	0.985153507768713	0	0.300690953501536	14
chr1	2300001	0.175486797003848	1.81115182189196	1.07941487859773	1.09115495958902	0.82031463667412	-0.111313014029701	0	0.961196595018417	0	0.300690953501536	15
chr1	2400001	0.175486797003848	1.81115182189196	1.0307623263674	1.05334265900908	0.221961314936518	-0.111313014029701	0	0.942131816150027	0	0.300690953501536	16
chr1	2500001	0.175486797003848	1.81115182189196	0.958351370683684	0.977718057849526	0.221961314936518	-0.111313014029701	0	0.900078358736537	0	0.300690953501536	17
chr1	3000001	0.188985781388761	1.81115182189196	0.916670861780915	0.845375005820221	0.221961314936518	-0.111313014029701	0	0.766606111416064	0	0.300690953501536	18
chr1	3100001	0.188985781388761	1.81115182189196	0.916670861780915	0.845375005820221	0.221961314936518	-0.111313014029701	0	0.766606111416064	0	0.300690953501536	19
chr1	3200001	0.190673154436882	1.81115182189196	0.916670861780915	0.845375005820221	0.221961314936518	-0.111313014029701	0	0.766606111416064	0	0.300690953501536	20
chr1	3300001	0.200797392725554	1.81115182189196	0.916670861780915	0.845375005820221	0.221961314936518	-0.111313014029701	0	0.766606111416064	0	0.300690953501536	21
chr1	3400001	0.202484765773675	1.81115182189196	0.878996607127378	0.843574420078281	0.221961314936518	-0.111313014029701	0	0.759111624104232	0	0.300690953501536	22
chr1	3600001	0.204172138821794	1.81115182189196	0.808071615890662	0.836597150328405	0.221961314936518	-0.111313014029701	0	0.72595749931988	0	0.300690953501536	23
chr1	3700001	0.205859511869891	1.81115182189196	0.744855880191803	0.821967391175482	0.221961314936518	-0.111313014029701	0	0.760984156053337	0	0.300690953501536	24
chr1	3800001	0.212609004062348	1.81115182189196	0.706094402881731	0.676119946081875	0.221961314936518	-0.111313014029701	0	0.74038842326867	0	0.300690953501536	25
chr1	3900001	0.215983750158588	1.81115182189196	0.693545137295232	0.672518774598151	0.221961314936518	-0.111313014029701	0	0.725151589244452	0	0.300690953501536	26
chr1	5900001	0.258168076361424	1.81115182189196	0.668165692715123	0.65631350292117	0.221961314936518	-0.111313014029701	0	0.758929498069709	0	0.300690953501536	27
chr1	6000001	0.26491756855388	1.81115182189196	0.668165692715123	0.65631350292117	0.221961314936518	-0.111313014029701	0	0.740308231926677	0	0.300690953501536	28
chr1	6100001	0.269979687698241	1.81115182189196	0.656700731542379	0.638307645502094	0.221961314936518	-0.111313014029701	0	0.72589387052456	0	0.300690953501536	29
chr1	6200001	0.271667060746338	1.4135973499772	0.620520261965222	0.618501202341234	0.221961314936518	-0.111313014029701	0	0.677884950439361	0	0.300690953501536	30
chr1	6400001	0.271667060746338	0.220933934232894	0.581729893776746	0.595543734132102	0.221961314936518	-0.111313014029701	0	0.678035005987398	0	0.300690953501536	31
chr1	6500001	0.271667060746338	0.220933934232894	0.559691559386161	0.704389142229739	0.221961314936518	-0.111313014029701	0	0.656536135764748	0	0.300690953501536	32
chr1	6600001	0.271667060746338	0.21734665927399	0.544031061474541	0.826468855530249	0.221961314936518	-0.111313014029701	0	0.646635482717911	0	0.300690953501536	33
chr1	6700001	0.271667060746338	0.215553021794548	0.529978681200272	0.848075884433048	0.221961314936518	-0.111313014029701	0	0.55857652716131	0	0.300690953501536	34
chr1	6800001	0.271667060746338	0.215553021794548	0.529978681200272	0.848075884433048	0.221961314936518	-0.111313014029701	0	0.55857652716131	0	0.300690953501536	35
chr1	6900001	0.271667060746338	0.215553021794548	0.529978681200272	0.848075884433048	0.221961314936518	-0.111313014029701	0	0.55857652716131	0	0.300690953501536	36
chr1	7000001	0.26829231465012	0.215553021794548	0.529978681200272	0.848075884433048	0.221961314936518	-0.111313014029701	0	0.55857652716131	0	0.300690953501536	37
chr1	7100001	0.26829231465012	0.215553021794548	0.529978681200272	0.848075884433048	0.221961314936518	-0.111313014029701	0	0.55857652716131	0	0.300690953501536	38
chr1	7200001	0.269979687698241	0.215553021794548	0.529978681200272	0.848075884433048	0.221961314936518	-0.111313014029701	0	0.55857652716131	0	0.300690953501536	39
chr1	7300001	0.269979687698241	0.215553021794548	0.529978681200272	0.848075884433048	0.221961314936518	-0.111313014029701	0	0.55857652716131	0	0.300690953501536	40
chr1	7400001	0.269979687698241	0.215553021794548	0.529978681200272	0.848075884433048	0.221961314936518	-0.111313014029701	0	0.55857652716131	0	0.300690953501536	41
chr1	7500001	0.269979687698241	0.215553021794548	0.529978681200272	0.848075884433048	0.221961314936518	-0.111313014029701	0	0.55857652716131	0	0.300690953501536	42
chr1	7600001	0.271667060746338	0.215553021794548	0.529978681200272	0.848075884433048	0.221961314936518	-0.111313014029701	0	0.55857652716131	0	0.300690953501536	43
chr1	7700001	0.286853418179371	0.212387779183759	0.519836411487086	0.886788477883717	0.221961314936518	-0.111313014029701	0	0.652720099483291	0	0.300690953501536	44
chr1	7800001	0.290228164275587	0.210805157878374	0.509380304554046	0.945307514495409	0.221961314936518	-0.111313014029701	0	0.645349541430268	0	0.300690953501536	45
chr1	7900001	0.296977656468044	0.210805157878374	0.498897027275741	0.953410150333892	0.221961314936518	-0.111313014029701	0	0.705053487147083	0	0.300690953501536	46
chr1	8000001	0.296977656468044	0.210805157878374	0.48858086276176	0.980418936462354	0.221961314936518	-0.111313014029701	0	0.641830849643145	0	0.300690953501536	47
chr1	8300001	0.298665029516163	0.210805157878374	0.478740935164902	0.988521572300845	0.221961314936518	-0.111313014029701	0	0.578796286895119	0	0.300690953501536	48
chr1	8400001	0.295290283419947	0.210805157878374	0.478740935164902	0.988521572300845	0.221961314936518	-0.111313014029701	0	0.578796286895119	0	0.300690953501536	49
chr1	8500001	0.298665029516163	0.210805157878374	0.478740935164902	0.988521572300845	0.221961314936518	-0.111313014029701	0	0.578796286895119	0	0.300690953501536	50
chr1	8600001	0.298665029516163	0.210805157878374	0.478740935164902	0.988521572300845	0.221961314936518	-0.111313014029701	0	0.578796286895119	0	0.300690953501536	51
chr1	8700001	0.293602910371827	0.210805157878374	0.478740935164902	0.988521572300845	0.221961314936518	-0.111313014029701	0	0.578796286895119	0	0.300690953501536	52
chr1	8800001	0.291915537323707	0.210805157878374	0.470394406308388	0.999325086752319	0.221961314936518	-0.111313014029701	0	0.576780302009774	0	0.300690953501536	53
chr1	9200001	0.291915537323707	0.210805157878374	0.431444718172795	0.995273768832996	0.221961314936518	-0.111313014029701	0	0.626785682715574	0	0.300690953501536	54
chr1	9300001	0.290228164275587	0.210805157878374	0.431444718172795	0.988521572300845	0.221961314936518	-0.111313014029701	0	0.651295938546789	0	0.300690953501536	55
chr1	9500001	0.290228164275587	0.210805157878374	0.417229151510642	0.975017179236692	0.221961314936518	-0.111313014029701	0	0.593869189375026	0	0.300690953501536	56
chr1	9600001	0.290228164275587	0.210805157878374	0.417229151510642	0.973666739930196	0.221961314936518	-0.111313014029701	0	0.593869189375026	0	0.300690953501536	57
chr1	9700001	0.290228164275587	0.210805157878374	0.407943866395662	0.972316300623864	0.221961314936518	-0.111313014029701	0	0.671976179898815	0	0.300690953501536	58
chr1	9800001	0.290228164275587	0.210805157878374	0.397920315286963	0.964213664785373	0.221961314936518	-0.111313014029701	0	0.676871247062474	0	0.300690953501536	59
chr1	9900001	0.290228164275587	0.210805157878374	0.378708086928388	0.954085369987062	0.221961314936518	-0.111313014029701	0	0.6264811287471	0	0.300690953501536	60
chr1	10000001	0.291915537323707	0.210805157878374	0.351967930564407	0.950709271721064	0.221961314936518	-0.111313014029701	0	0.545154447143422	0	0.300690953501536	61
chr1	10100001	0.291915537323707	0.210805157878374	0.351967930564407	0.950709271721064	0.221961314936518	-0.111313014029701	0	0.545154447143422	0	0.300690953501536	62
chr1	10200001	0.290228164275587	0.210805157878374	0.337109901673935	0.939905757269746	0.221961314936518	-0.111313014029701	0	0.381495598291351	0	0.300690953501536	63
chr1	10300001	0.286853418179371	0.210805157878374	0.329765803562027	0.942606635882574	0.221961314936518	-0.111313014029701	0	0.389650979577748	0	0.300690953501536	64
chr1	10400001	0.28854079122749	0.210805157878374	0.311632781047808	0.938555317963251	0.221961314936518	-0.111313014029701	0	0.478548223589648	0	0.300690953501536	65
chr1	10500001	0.28854079122749	0.210805157878374	0.301197174558441	0.934504000044083	0.221961314936518	-0.111313014029701	0	0.567520419928221	0	0.300690953501536	66
chr1	10600001	0.28854079122749	0.210805157878374	0.296345578769131	0.927751803511932	0.221961314936518	-0.111313014029701	0	0.500758799286343	0	0.300690953501536	67
chr1	10700001	0.28854079122749	0.210805157878374	0.291493982979812	0.920999606979774	0.221961314936518	-0.111313014029701	0	0.433997178644464	0	0.300690953501536	68
chr1	11000001	0.291915537323707	0.210805157878374	0.277620996278956	0.902093456689965	0.221961314936518	-0.111313014029701	0	0.59761369544924	0	0.300690953501536	69
chr1	11200001	0.291915537323707	0.210805157878374	0.263454075518805	0.862930716803697	0.221961314936518	-0.111313014029701	0	0.616781119697092	0	0.300690953501536	70
chr1	11600001	0.296977656468044	0.210805157878374	0.255402278354598	0.799460069401794	0.221961314936518	-0.111313014029701	0	0.781178319390521	0	0.300690953501536	71
chr1	11700001	0.296977656468044	0.210805157878374	0.256096201698004	0.798109630095461	0.221961314936518	-0.111313014029701	0	0.864590133092135	0	0.300690953501536	72
chr1	11800001	0.296977656468044	0.210805157878374	0.256739813633782	0.793158019305243	0.221961314936518	-0.111313014029701	0	0.897442076492134	0	0.300690953501536	73
chr1	11900001	0.296977656468044	0.210805157878374	0.260533866599865	0.671168335291656	0.221961314936518	-0.111313014029701	0	0.987535865000146	0	0.300690953501536	74
chr1	12000001	0.296977656468044	0.210805157878374	0.263987205434776	0.666216724501445	0.221961314936518	-0.111313014029701	0	1.06140245859195	0	0.300690953501536	75
chr1	12100001	0.298665029516163	0.210805157878374	0.271847543998631	0.632005595405543	0.221961314936518	-0.111313014029701	0	1.18311613667448	0	0.300690953501536	76
chr1	12200001	0.298665029516163	0.210805157878374	0.275958338635709	0.604996809277088	0.221961314936518	-0.111313014029701	0	1.19952621339537	0	0.300690953501536	77
chr1	12300001	0.295290283419947	0.210805157878374	0.280069133273016	0.604996809277088	0.221961314936518	-0.111313014029701	0	1.21593629011626	0	0.300690953501536	78
chr1	12400001	0.28854079122749	0.210805157878374	0.280069133273016	0.604996809277088	0.221961314936518	-0.111313014029701	0	1.21593629011626	0	0.300690953501536	79
chr1	12500001	0.280103925986913	0.210805157878374	0.282414992670446	0.603646369970593	0.221961314936518	-0.111313014029701	0	1.20544095662421	0	0.300690953501536	80
chr1	12600001	0.259855449409544	0.210805157878374	0.284760852068095	0.602295930664253	0.221961314936518	-0.111313014029701	0	1.1949456231322	0	0.300690953501536	81
chr1	13700001	0.183923662244425	0.210805157878374	0.29132484682317	0.529372208117372	0.221961314936518	-0.111313014029701	0	1.17229302283406	0	0.300690953501536	82
chr1	13800001	0.187298408340642	0.210805157878374	0.294515610029449	0.523970450891709	0.221961314936518	-0.111313014029701	0	1.17229302283406	0	0.300690953501536	83
chr1	15100001	0.275041806842578	0.210805157878374	0.300190096186625	0.522620011585376	0.221961314936518	-0.111313014029701	0	1.17193138986877	0	0.300690953501536	84
chr1	15200001	0.291915537323707	0.210805157878374	0.302673819137292	0.525320890198204	0.221961314936518	-0.111313014029701	0	1.19365725078922	0	0.300690953501536	85
chr1	15400001	0.302039775612404	0.210805157878374	0.307604361567816	0.526671329504537	0.221961314936518	-0.111313014029701	0	1.1145325140568	0	0.300690953501536	86
chr1	15500001	0.3037271486605	0.210805157878374	0.311320741638202	0.557731433552322	0.221961314936518	-0.111313014029701	0	1.097133778429	0	0.300690953501536	87
chr1	15600001	0.30710189475674	0.210805157878374	0.317738376149011	0.587441098293611	0.221961314936518	-0.111313014029701	0	1.11183089659966	0	0.300690953501536	88
chr1	15700001	0.30710189475674	0.210805157878374	0.322876929414503	0.578888316019514	0.221961314936518	-0.111313014029701	0	1.19410930098236	0	0.300690953501536	89
chr1	15800001	0.30710189475674	0.210805157878374	0.329402266552187	0.569885387310135	0.221961314936518	-0.111313014029701	0	1.22977263948728	0	0.300690953501536	90
chr1	15900001	0.30878926780486	0.210805157878374	0.331118228525581	0.576637583842131	0.221961314936518	-0.111313014029701	0	1.26079216067361	0	0.300690953501536	91
chr1	16100001	0.310476640852956	0.210805157878374	0.337111311028269	0.480756393086273	0.221961314936518	-0.111313014029701	0	1.21521690234666	0	0.300690953501536	92
chr1	16900001	0.30878926780486	0.210805157878374	0.34129284088366	0.486158150311935	0.221961314936518	-0.111313014029701	0	0.945437191734258	0	0.300690953501536	93
chr1	17000001	0.30878926780486	0.210805157878374	0.34747214123314	0.474004196554115	0.221961314936518	-0.111313014029701	0	0.922337174463206	0	0.300690953501536	94
chr1	17500001	0.295290283419947	0.210805157878374	0.354092386060737	0.469952878634792	0.221961314936518	-0.111313014029701	0	0.899024108652771	0	0.300690953501536	95
chr1	17600001	0.295290283419947	0.210805157878374	0.354092386060737	0.469952878634792	0.221961314936518	-0.111313014029701	0	0.899024108652771	0	0.300690953501536	96
chr1	18800001	0.3037271486605	0.210805157878374	0.357482154945127	0.47535463586061	0.221961314936518	-0.111313014029701	0	0.924601499592289	0	0.300690953501536	97
chr1	18900001	0.302039775612404	0.210805157878374	0.360269847246002	0.491559907537591	0.221961314936518	-0.111313014029701	0	0.878243440891314	0	0.300690953501536	98
chr1	19000001	0.3037271486605	0.210805157878374	0.370062513787202	0.507765179214728	1.54107295008046	-0.111313014029701	0	0.801826762791425	0	0.300690953501536	99
chr1	19100001	0.30541452170862	0.210805157878374	0.370062513787202	0.507765179214728	1.54107295008046	-0.111313014029701	0	0.801826762791425	0	0.300690953501536	100
chr1	19200001	0.30710189475674	0.210805157878374	0.381769759364521	0.501012982682577	1.54107295008046	-0.111313014029701	0	0.876963208163575	0	0.300690953501536	101
chr1	19300001	0.30710189475674	0.210805157878374	0.412590619267475	0.507765179214728	1.54107295008046	-0.111313014029701	0	0.768711363545347	0	0.300690953501536	102
chr1	19400001	0.313851386949196	0.210805157878374	0.417796554741651	0.507765179214728	1.54107295008046	-0.111313014029701	0	0.797884423608366	0	0.300690953501536	103
chr1	19600001	0.315538759997317	0.210805157878374	0.438284263909311	0.481656685957161	1.54107295008046	-0.111313014029701	0	0.783541632933447	0	0.300690953501536	104
chr1	19700001	0.315538759997317	0.210805157878374	0.44334943909804	0.456448485570645	1.54107295008046	-0.111313014029701	0	0.778792090984933	0	0.300690953501536	105
chr1	19900001	0.320600879141654	0.210805157878374	0.45450078564501	0.419986624297198	1.54107295008046	-0.111313014029701	0	0.72106369189711	0	0.300690953501536	106
chr1	20400001	0.318913506093533	0.210805157878374	0.468933276102164	0.421337063603693	1.54107295008046	-0.111313014029701	0	0.695080054572489	0	0.300690953501536	107
chr1	20500001	0.318913506093533	0.210805157878374	0.471557620228026	0.41728574568437	1.54107295008046	-0.111313014029701	0	0.713510445988897	0	0.300690953501536	108
chr1	20600001	0.318913506093533	0.210805157878374	0.478938646923725	0.407292494816854	1.54107295008046	-0.111313014029701	0	0.676383223302684	0	0.300690953501536	109
chr1	20700001	0.318913506093533	0.210805157878374	0.494216252669368	0.397029156088066	1.54107295008046	-0.111313014029701	0	0.675955739343214	0	0.300690953501536	110
chr1	20800001	0.320600879141654	0.210805157878374	0.496387969310205	0.399730034700894	1.54107295008046	-0.111313014029701	0	0.617889576109187	0	0.300690953501536	111
chr1	20900001	0.32397562523787	0.210805157878374	0.496387969310205	0.399730034700894	1.54107295008046	-0.111313014029701	0	0.617889576109187	0	0.300690953501536	112
chr1	21000001	0.32397562523787	0.210805157878374	0.496387969310205	0.399730034700894	1.54107295008046	-0.111313014029701	0	0.617889576109187	0	0.300690953501536	113
chr1	21100001	0.32397562523787	0.210805157878374	0.496387969310205	0.399730034700894	1.54107295008046	-0.111313014029701	0	0.617889576109187	0	0.300690953501536	114
chr1	21200001	0.322288252189773	0.210805157878374	0.495394210266631	0.39162739886241	1.54107295008046	-0.111313014029701	0	0.687579310758203	0	0.300690953501536	115
chr1	21300001	0.322288252189773	0.210805157878374	0.495394210266631	0.39162739886241	1.54107295008046	-0.111313014029701	0	0.687579310758203	0	0.300690953501536	116
chr1	21500001	0.32397562523787	0.210805157878374	0.490769536327831	0.365969052040443	1.54107295008046	-0.111313014029701	0	0.741509537582304	0	0.300690953501536	117
chr1	21600001	0.32397562523787	0.210805157878374	0.489010103453312	0.326806312154167	1.54107295008046	-0.111313014029701	0	0.713540264313382	0	0.300690953501536	118
chr1	21700001	0.32397562523787	0.210805157878374	0.487250670579014	0.310601040477031	1.54107295008046	-0.111313014029701	0	0.685570991044459	0	0.300690953501536	119
chr1	21800001	0.32397562523787	0.210805157878374	0.483066470897241	0.245779953768796	1.54107295008046	-0.111313014029701	0	0.607503497730708	0	0.300690953501536	120
chr1	21900001	0.322288252189773	0.210805157878374	0.483066470897241	0.23632687862381	1.54107295008046	-0.111313014029701	0	0.607503497730708	0	0.300690953501536	121
chr1	22000001	0.322288252189773	0.210805157878374	0.47277974077961	0.225523364172491	1.54107295008046	-0.111313014029701	0	0.717396338922937	0	0.300690953501536	122
chr1	22400001	0.32397562523787	0.210805157878374	0.46243470429753	0.256583468220114	1.54107295008046	-0.111313014029701	0	0.705694637617378	0	0.300690953501536	123
chr1	22500001	0.32397562523787	0.210805157878374	0.46243470429753	0.256583468220114	1.54107295008046	-0.111313014029701	0	0.705694637617378	0	0.300690953501536	124
chr1	23000001	0.32566299828599	0.210805157878374	0.439106636278823	0.340310705218321	0.931496659275805	-0.111313014029701	0	0.664793476780595	0	0.300690953501536	125
chr1	23100001	0.32735037133411	0.210805157878374	0.433591432754198	0.340310705218321	0.321920368471286	-0.111313014029701	0	0.655076860762688	0	0.300690953501536	126
chr1	23500001	0.329037744382206	0.210805157878374	0.392944076279874	0.340310705218321	0.321920368471286	-0.111313014029701	0	0.573622122076155	0	0.300690953501536	127
chr1	23600001	0.329037744382206	0.210805157878374	0.373831219379827	0.328156751460507	0.321920368471286	-0.111313014029701	0	0.536397895222306	0	0.300690953501536	128
chr1	23700001	0.329037744382206	0.210805157878374	0.360496150102907	0.310601040477031	0.321920368471286	-0.111313014029701	0	0.573494428602279	0	0.300690953501536	129
chr1	23800001	0.329037744382206	0.210805157878374	0.350321447374412	0.288994011574232	0.321920368471286	-0.111313014029701	0	0.625633126687377	0	0.300690953501536	130
chr1	23900001	0.329037744382206	0.210805157878374	0.339681388615762	0.244879660897907	0.321920368471286	-0.111313014029701	0	0.664450384778323	0	0.300690953501536	131
chr1	24300001	0.330725117430327	0.210805157878374	0.31218776978242	0.264686104058767	0.321920368471286	-0.111313014029701	0	0.552661578798995	0	0.300690953501536	132
chr1	24400001	0.330725117430327	0.210805157878374	0.305579115192785	0.270087861284423	0.321920368471286	-0.111313014029701	0	0.520250914377458	0	0.300690953501536	133
chr1	24500001	0.330725117430327	0.210805157878374	0.296320596148279	0.275489618510085	0.321920368471286	-0.111313014029701	0	0.546876971630716	0	0.300690953501536	134
chr1	24600001	0.329037744382206	0.210805157878374	0.291607294255998	0.280891375735741	0.321920368471286	-0.111313014029701	0	0.477914045006156	0	0.300690953501536	135
chr1	24700001	0.329037744382206	0.210805157878374	0.287147107536593	0.329507190767002	0.321920368471286	-0.111313014029701	0	0.572429320876431	0	0.300690953501536	136
chr1	24800001	0.322288252189773	0.210805157878374	0.287147107536593	0.359216855508292	0.321920368471286	-0.111313014029701	0	0.572429320876431	0	0.300690953501536	137
chr1	25300001	0.312164013901077	0.210805157878374	0.280296688339449	0.440243213893502	0.321920368471286	-0.111313014029701	0	0.431916865083989	0	0.300690953501536	138
chr1	25500001	0.313851386949196	0.210805157878374	0.281881405001276	0.432140578055018	0.321920368471286	-0.111313014029701	0	0.42185682687991	0	0.300690953501536	139
chr1	25800001	0.313851386949196	0.210805157878374	0.289696319905316	0.424037942216528	0.321920368471286	-0.111313014029701	0	0.55911156769729	0	0.300690953501536	140
chr1	25900001	0.317226133045414	0.210805157878374	0.296555748842734	0.403781352620224	0.321920368471286	-0.111313014029701	0	0.604446021460494	0	0.300690953501536	141
chr1	26100001	0.317226133045414	0.210805157878374	0.301203517066977	0.362998085566188	-0.0467041895083944	-0.111313014029701	0	0.604328879192829	0	0.300690953501536	142
chr1	26200001	0.318913506093533	0.210805157878374	0.303653895387564	0.382174323717424	-0.0467041895083944	-0.111313014029701	0	0.589451548822196	0	0.300690953501536	143
chr1	26300001	0.318913506093533	0.210805157878374	0.299917115503533	0.405131791926556	-0.0467041895083944	-0.111313014029701	0	0.609147431850676	0	0.300690953501536	144
chr1	26400001	0.320600879141654	0.210805157878374	0.309678010173585	0.402430913313728	-0.0467041895083944	-0.111313014029701	0	0.656491073271705	0	0.300690953501536	145
chr1	26600001	0.320600879141654	0.210805157878374	0.312344980843933	0.388926520249575	-0.0467041895083944	-0.111313014029701	0	0.386544385964816	0	0.300690953501536	146
chr1	26700001	0.320600879141654	0.210805157878374	0.312344980843933	0.399730034700894	-0.0467041895083944	-0.111313014029701	0	0.429379298077929	0	0.300690953501536	147
chr1	26800001	0.320600879141654	0.210805157878374	0.310131363930458	0.440243213893502	-0.0467041895083944	-0.111313014029701	0	0.38854036235003	0	0.300690953501536	148
chr1	26900001	0.320600879141654	0.210805157878374	0.307634678690605	0.550304017367001	-0.0467041895083944	-0.111313014029701	0	0.30121123003517	0	0.300690953501536	149
chr1	27200001	0.318913506093533	0.210805157878374	0.312748801052728	0.580688901761454	-0.0467041895083944	-0.111313014029701	0	0.108152404952377	0	0.300690953501536	150
chr1	27300001	0.317226133045414	0.210805157878374	0.315473059706395	0.608469367493629	-0.0467041895083944	-0.111313014029701	0	0.0996775998704865	0	0.300690953501536	151
chr1	27400001	0.318913506093533	0.210805157878374	0.325162659184652	0.615800323728406	-0.0467041895083944	-0.111313014029701	0	0.0581708043795034	0	0.300690953501536	152
chr1	27500001	0.318913506093533	0.215553021794548	0.331175015950916	0.607697687889916	-0.0467041895083944	-0.111313014029701	0	-0.0297719090359205	0	0.300690953501536	153
chr1	27600001	0.317226133045414	0.215553021794548	0.332830694896335	0.602295930664253	-0.0467041895083944	-0.111313014029701	0	-0.0198362637957282	0	0.300690953501536	154
chr1	27700001	0.313851386949196	0.215553021794548	0.340002790798147	0.586090658987116	-0.0467041895083944	-0.111313014029701	0	-0.0215495447641627	0	0.300690953501536	155
chr1	27800001	0.313851386949196	0.215553021794548	0.349029958651529	0.590817196559609	-0.0467041895083944	-0.111313014029701	0	-0.114590047963296	0	0.300690953501536	156
chr1	27900001	0.313851386949196	0.215553021794548	0.365387038151621	0.585415439333946	-0.0467041895083944	-0.111313014029701	0	-0.105466330113561	0	0.300690953501536	157
chr1	28000001	0.313851386949196	0.215553021794548	0.374601327812403	0.591492416212779	-0.0467041895083944	-0.111313014029701	0	-0.0756136144211406	0	0.300690953501536	158
chr1	28300001	0.30710189475674	0.215553021794548	0.390417548786959	0.580688901761454	0.841521368754508	-0.111313014029701	0	-0.0644774115438228	0	0.300690953501536	159
chr1	28400001	0.30541452170862	0.215553021794548	0.390417548786959	0.580688901761454	0.841521368754508	-0.111313014029701	0	-0.0598162566143597	0	0.300690953501536	160
chr1	28500001	0.302039775612404	0.215553021794548	0.396352729454769	0.580238755326009	0.841521368754508	-0.111313014029701	0	0.0198772499220349	0	0.300690953501536	161
chr1	28600001	0.295290283419947	0.215553021794548	0.405270814118586	0.596894173438597	0.841521368754508	-0.111313014029701	0	0.0514453016108499	0	0.300690953501536	162
chr1	28700001	0.290228164275587	0.215553021794548	0.415005133547681	0.600945491357758	0.841521368754508	-0.111313014029701	0	0.0650527593533437	0	0.300690953501536	163
chr1	28800001	0.278416552938794	0.215553021794548	0.4352851133727	0.604996809277088	0.841521368754508	-0.111313014029701	0	0.0542370660084834	0	0.300690953501536	164
chr1	28900001	0.26829231465012	0.215553021794548	0.4352851133727	0.604996809277088	0.841521368754508	-0.111313014029701	0	0.0542370660084834	0	0.300690953501536	165
chr1	29000001	0.239606972832174	0.215553021794548	0.4352851133727	0.604996809277088	0.841521368754508	-0.111313014029701	0	0.0542370660084834	0	0.300690953501536	166
chr1	29100001	0.101242382886825	0.215553021794548	0.446075456800835	0.614449884422066	0.841521368754508	-0.111313014029701	0	0.0853321735207748	0	0.300690953501536	167
chr1	29200001	0.0658075488764457	0.215553021794548	0.456641857018636	0.633356034711876	0.841521368754508	-0.111313014029701	0	0.104830717024095	0	0.300690953501536	168
chr1	30800001	0.0084368652405768	0.215553021794548	0.465788592718832	0.637407352631206	0.841521368754508	-0.111313014029701	0	0.146343319213905	0	0.300690953501536	169
chr1	30900001	0.0236232226735868	0.215553021794548	0.470974328095496	0.630655156099048	0.841521368754508	-0.111313014029701	0	0.125785889277192	0	0.300690953501536	170
chr1	31000001	0.0320600879141625	0.215553021794548	0.476160063472171	0.623902959566897	0.841521368754508	-0.111313014029701	0	0.105228459340479	0	0.300690953501536	171
chr1	31200001	0.0404969531547393	0.215553021794548	0.483248050978594	0.618501202341234	0.841521368754508	-0.111313014029701	0	0.171865494121403	0	0.300690953501536	172
chr1	31300001	0.0438716992509565	0.215553021794548	0.485262126577781	0.614449884422066	0.841521368754508	-0.111313014029701	0	0.18046739020489	0	0.300690953501536	173
chr1	31400001	0.045559072299076	0.215553021794548	0.490125962503439	0.623902959566897	0.841521368754508	-0.111313014029701	0	0.130721428894824	0	0.300690953501536	174
chr1	31500001	0.0489338183953162	0.215553021794548	0.485169282945516	0.623902959566897	0.841521368754508	-0.111313014029701	0	0.156957906865632	0	0.300690953501536	175
chr1	31600001	0.0472464453471966	0.215553021794548	0.472219010684224	0.594193294825607	0.841521368754508	-0.111313014029701	0	0.190657917366912	0	0.300690953501536	176
chr1	31700001	0.0472464453471966	0.215553021794548	0.467197694478753	0.561782751471489	0.841521368754508	-0.111313014029701	0	0.158821746662764	0	0.300690953501536	177
chr1	31900001	0.045559072299076	0.215553021794548	0.459928149546502	0.540175722568845	0.841521368754508	-0.111313014029701	0	0.180563837413709	0	0.300690953501536	178
chr1	32000001	0.045559072299076	0.215553021794548	0.441279993845766	0.509115618521067	0.841521368754508	-0.111313014029701	0	0.203187674208669	0	0.300690953501536	179
chr1	32100001	0.045559072299076	0.215553021794548	0.424082426422027	0.478955807344333	0.841521368754508	-0.111313014029701	0	0.165897055828077	0	0.300690953501536	180
chr1	32200001	0.045559072299076	0.215553021794548	0.383818887262346	0.382367243618349	0.841521368754508	-0.111313014029701	0	0.158163903930134	0	0.300690953501536	181
chr1	32300001	0.0472464453471966	0.215553021794548	0.370259039331815	0.407292494816854	0.841521368754508	-0.111313014029701	0	0.213147364294011	0	0.300690953501536	182
chr1	32500001	0.0472464453471966	0.215553021794548	0.338506601002547	0.429439699442183	0.841521368754508	-0.111313014029701	0	0.280175003454083	0	0.300690953501536	183
chr1	32600001	0.0472464453471966	0.215553021794548	0.32984488710859	0.419986624297198	0.841521368754508	-0.111313014029701	0	0.246768303967214	0	0.300690953501536	184
chr1	32700001	0.045559072299076	0.215553021794548	0.319453869352823	0.410533549152219	0.841521368754508	-0.111313014029701	0	0.231731353777311	0	0.300690953501536	185
chr1	32800001	0.045559072299076	0.215553021794548	0.313365793896098	0.378123005798101	0.841521368754508	-0.111313014029701	0	0.25245285941789	0	0.300690953501536	186
chr1	32900001	0.045559072299076	0.215553021794548	0.30618254859587	0.376772566491761	0.841521368754508	-0.111313014029701	0	0.296409711535478	0	0.300690953501536	187
chr1	33000001	0.0438716992509565	0.215553021794548	0.295761222007509	0.318703676315522	0.841521368754508	-0.111313014029701	0	0.407641445066546	0	0.300690953501536	188
chr1	33300001	0.0185611035292501	0.215553021794548	0.286440903601345	0.32410543354134	0.841521368754508	-0.111313014029701	0	0.270364383506448	0	0.300690953501536	189
chr1	34800001	0.0185611035292501	0.00474786391617352	0.276805178371924	0.403781352620224	0.841521368754508	-0.111313014029701	0	0.329940190552365	0	0.300690953501536	190
chr1	34900001	0.0236232226735868	0.00474786391617352	0.255314998389861	0.38757608094308	0.841521368754508	-0.111313014029701	0	0.355740077337137	0	0.300690953501536	191
chr1	35000001	0.0269979687698269	0.00237393195808676	0.250420177339002	0.376772566491761	0.841521368754508	-0.111313014029701	0	0.383538423683112	0	0.300690953501536	192
chr1	35100001	0.0269979687698269	0	0.243901504419733	0.374071687878934	0.841521368754508	-0.111313014029701	0	0.423547871210053	0	0.300690953501536	193
chr1	35200001	0.0253105957217063	0	0.238917226857825	0.399730034700894	0.841521368754508	-0.111313014029701	0	0.453535734826971	0	0.300690953501536	194
chr1	35300001	0.0253105957217063	0	0.238917226857825	0.399730034700894	0.841521368754508	-0.111313014029701	0	0.453535734826971	0	0.300690953501536	195
chr1	35400001	0.0253105957217063	0	0.238917226857825	0.399730034700894	0.841521368754508	-0.111313014029701	0	0.453535734826971	0	0.300690953501536	196
chr1	35800001	0.0320600879141625	0	0.225094971140732	0.392977838168743	0.841521368754508	-0.111313014029701	0	0.51358822444386	0	0.300690953501536	197
chr1	35900001	0.0489338183953162	0	0.224457898008478	0.407832670539384	0.841521368754508	-0.111313014029701	0	0.437309156596471	0	0.300690953501536	198
chr1	36000001	0.0388095801066198	0	0.223422543831003	0.411433842023263	0.841521368754508	-0.111313014029701	0	0.396736520490969	0	0.300690953501536	199
chr1	36100001	0.0354348340104027	0	0.212959771611059	0.409633256281324	0.841521368754508	-0.111313014029701	0	0.437783057660699	0	0.300690953501536	200
chr1	36200001	0.0354348340104027	0	0.203794501531731	0.399730034700894	0.841521368754508	-0.111313014029701	0	0.489031209095998	0	0.300690953501536	201
chr1	36300001	0.0337474609622831	0	0.191029183718136	0.398109507533133	0.354996410152221	-0.111313014029701	0	0.403088614701181	0	0.300690953501536	202
chr1	36400001	0.0337474609622831	0	0.172701992213965	0.386225641636747	-0.131528548450064	-0.111313014029701	0	0.309040172242397	0	0.300690953501536	203
chr1	37400001	0.0371222070584992	0	0.154869427484759	0.371370809266106	-0.131528548450064	-0.111313014029701	0	0.308949563624255	0	0.300690953501536	204
chr1	37500001	0.0371222070584992	0	0.13988632170895	0.341210998089372	-0.131528548450064	-0.111313014029701	0	0.235244086562827	0	0.300690953501536	205
chr1	37600001	0.0371222070584992	0	0.121622306347044	0.32410543354134	-0.131528548450064	-0.111313014029701	0	0.0678195325977108	0	0.300690953501536	206
chr1	37800001	0.0371222070584992	0	0.10211329098253	0.316002797702694	-0.131528548450064	-0.111313014029701	0	0.0502578442435237	0	0.300690953501536	207
chr1	37900001	0.0371222070584992	0	0.0872243683486428	0.287193425832455	-0.131528548450064	-0.111313014029701	0	-0.0666017616261745	0	0.300690953501536	208
chr1	38800001	0.045559072299076	0	0.074078944318905	0.234976439317477	-0.131528548450064	-0.111313014029701	0	-0.122448381575737	0	0.300690953501536	209
chr1	38900001	0.045559072299076	0	0.0681944733633555	0.186360624286223	-0.131528548450064	-0.111313014029701	0	-0.160915183775605	0	0.300690953501536	210
chr1	39000001	0.045559072299076	0	0.0616630698730889	0.165653888254467	-0.131528548450064	-0.111313014029701	0	-0.231152103897512	0	0.300690953501536	211
chr1	39500001	0.0438716992509565	0	0.0449400998738576	0.133693491335794	-0.131528548450064	-0.111313014029701	0	-0.234589279128296	0	0.300690953501536	212
chr1	39700001	0.045559072299076	0	0.0349685578581329	0.124240416190815	-0.131528548450064	-0.111313014029701	0	-0.210164064309364	0	0.300690953501536	213
chr1	39800001	0.0438716992509565	0	0.0251244227334597	0.0945307514495253	-0.131528548450064	-0.111313014029701	0	-0.213534386807078	0	0.300690953501536	214
chr1	39900001	0.0438716992509565	0	0.0210092927677417	0.0810263583853719	-0.131528548450064	-0.111313014029701	0	-0.232909527927511	0	0.300690953501536	215
chr1	40000001	0.0438716992509565	0	0.0138327491795205	0.0823767976917118	-0.131528548450064	-0.111313014029701	0	-0.119400676325456	0	0.300690953501536	216
chr1	40100001	0.0438716992509565	0	0.00878042550571087	0.0891289942238626	-0.131528548450064	-0.111313014029701	0	-0.14698357946249	0	0.300690953501536	217
chr1	40200001	0.0438716992509565	0	0.00678842998582819	0.0891289942238626	-0.131528548450064	-0.111313014029701	0	-0.167858936522779	0	0.300690953501536	218
chr1	40300001	0.0438716992509565	0	0.000158616602482536	0.0783254797725441	-0.131528548450064	-0.111313014029701	0	-0.188137558340351	0	0.300690953501536	219
chr1	40400001	0.0438716992509565	0	0.000158616602482536	0.0702228439338983	-0.131528548450064	-0.111313014029701	0	-0.188137558340351	0	0.300690953501536	220
chr1	40600001	0.0438716992509565	0	-0.000782844466346725	0.0567184508697448	-0.131528548450064	-0.111313014029701	0	-0.0712964795436465	0	0.300690953501536	221
chr1	40700001	0.0438716992509565	0	-0.000782844466346725	0.0553680115632498	-0.131528548450064	-0.111313014029701	0	-0.0712964795436465	0	0.300690953501536	222
chr1	40900001	0.0438716992509565	0	-0.00233294161167244	0.0432140578054362	-0.131528548450064	-0.111313014029701	0	-0.105171245813079	0	0.300690953501536	223
chr1	41000001	0.0438716992509565	0	-0.00481089768804317	0.0450146435473756	-0.131528548450064	-0.111313014029701	0	-0.179134804478841	0	0.300690953501536	224
chr1	41100001	0.0438716992509565	0	-0.00725395246120115	0.0459149364184263	-0.131528548450064	-0.111313014029701	0	-0.253098363144563	0	0.300690953501536	225
chr1	41200001	0.0404969531547393	0	-0.00725395246120115	0.0459149364184263	-0.131528548450064	-0.111313014029701	0	-0.253098363144563	0	0.300690953501536	226
chr1	41500001	0.0404969531547393	0	-0.0115257959661128	0.0648210867082355	-0.131528548450064	-0.111313014029701	0	-0.279649100731853	0	0.300690953501536	227
chr1	41600001	0.0404969531547393	0	-0.0115257959661128	0.0648210867082355	-0.131528548450064	-0.111313014029701	0	-0.279649100731853	0	0.300690953501536	228
chr1	41700001	0.0404969531547393	0	-0.0115257959661128	0.0648210867082355	-0.131528548450064	-0.111313014029701	0	-0.279649100731853	0	0.300690953501536	229
chr1	41800001	0.0404969531547393	0	-0.0115257959661128	0.0648210867082355	-0.131528548450064	-0.111313014029701	0	-0.279649100731853	0	0.300690953501536	230
chr1	41900001	0.0421843262028599	0	-0.0115257959661128	0.0648210867082355	-0.131528548450064	-0.111313014029701	0	-0.279649100731853	0	0.300690953501536	231
chr1	42100001	0.045559072299076	0	-0.0155324781477814	0.0666216724501748	-0.131528548450064	-0.111313014029701	0	-0.30303980088337	0	0.300690953501536	232
chr1	42200001	0.045559072299076	0	-0.0155324781477814	0.075624601159554	-0.131528548450064	-0.111313014029701	0	-0.30303980088337	0	0.300690953501536	233
chr1	42300001	0.045559072299076	0	-0.0155324781477814	0.0810263583853719	-0.131528548450064	-0.111313014029701	0	-0.30303980088337	0	0.300690953501536	234
chr1	42400001	0.0472464453471966	0	-0.0175011368770368	0.0936304585786368	-0.131528548450064	-0.111313014029701	0	-0.323477108095522	0	0.300690953501536	235
chr1	42600001	0.0472464453471966	0	-0.0167338086879714	0.0904794335302024	-0.131528548450064	-0.111313014029701	0	-0.384971551716427	0	0.300690953501536	236
chr1	42700001	0.0489338183953162	0	-0.019228219268759	0.0891289942238626	-0.131528548450064	-0.111313014029701	0	-0.423237553838018	0	0.300690953501536	237
chr1	43100001	0.0590580566839895	0	-0.0291259091379664	0.0972316300623532	-0.131528548450064	-0.111313014029701	0	-0.376873506458859	0	0.300690953501536	238
chr1	43200001	0.0590580566839895	0	-0.0374046911771257	0.100832801546232	-0.131528548450064	-0.111313014029701	0	-0.371926955020431	0	0.300690953501536	239
chr1	43300001	0.0573706836358689	0	-0.0690465574440603	0.120639244707092	-0.131528548450064	-0.111313014029701	0	-0.512567390076428	0	0.300690953501536	240
chr1	43400001	0.0573706836358689	0	-0.0899917751563231	0.126941294803643	-0.131528548450064	-0.111313014029701	0	-0.532690799754255	0	0.300690953501536	241
chr1	43500001	0.0573706836358689	0	-0.102063295435188	0.124240416190815	-0.131528548450064	-0.111313014029701	0	-0.549292157205334	0	0.300690953501536	242
chr1	43600001	0.0573706836358689	0	-0.107107387116509	0.124240416190815	-0.131528548450064	-0.111313014029701	0	-0.57843549037003	0	0.300690953501536	243
chr1	43700001	0.0573706836358689	0	-0.117912159208955	0.125140709061704	-0.131528548450064	-0.111313014029701	0	-0.593023000670456	0	0.300690953501536	244
chr1	43900001	0.0556833105877493	0	-0.13727217088467	0.130092319851915	-0.282518696360223	-0.111313014029701	0	-0.589050297872796	0	0.300690953501536	245
chr1	44200001	0.0556833105877493	0	-0.163737557147589	0.128291734110138	-0.886479288000999	-0.111313014029701	0	-0.623041336832437	0	0.300690953501536	246
chr1	44300001	0.0556833105877493	0	-0.169013939140463	0.126941294803643	-0.886479288000999	-0.111313014029701	0	-0.646595620446598	0	0.300690953501536	247
chr1	44400001	0.0556833105877493	0	-0.178798505720535	0.124240416190815	-0.886479288000999	-0.111313014029701	0	-0.648561167736798	0	0.300690953501536	248
chr1	44500001	0.0556833105877493	0	-0.178798505720535	0.124240416190815	-0.886479288000999	-0.111313014029701	0	-0.648561167736798	0	0.300690953501536	249
chr1	44600001	0.0556833105877493	0	-0.186447190343581	0.124240416190815	-0.886479288000999	-0.111313014029701	0	-0.641120667783248	0	0.300690953501536	250
chr1	44700001	0.0556833105877493	0	-0.213830135513225	0.115237487481274	-0.886479288000999	-0.111313014029701	0	-0.631997909641678	0	0.300690953501536	251
chr1	44800001	0.0573706836358689	0	-0.240094618375625	0.110736023126662	-0.886479288000999	-0.111313014029701	0	-0.707109845437787	0	0.300690953501536	252
chr1	44900001	0.0590580566839895	0	-0.244536448102847	0.110736023126662	-0.886479288000999	-0.111313014029701	0	-0.692701593495955	0	0.300690953501536	253
chr1	45000001	0.0641201758283261	0	-0.260193040961482	0.108935437384722	-0.886479288000999	-0.111313014029701	0	-0.668334785027508	0	0.300690953501536	254
chr1	45300001	0.0573706836358689	-0.0736710217660466	-0.270375679539868	0.103173563010709	-0.886479288000999	-0.111313014029701	0	-0.657709460852651	0	0.300690953501536	255
chr1	45400001	0.0573706836358689	-0.294684087064205	-0.280306194183153	0.102633387288016	-0.886479288000999	-0.111313014029701	0	-0.696970866165968	0	0.300690953501536	256
chr1	45500001	0.0573706836358689	-0.294684087064205	-0.301725685209937	0.0952059711026953	-0.886479288000999	-0.111313014029701	0	-0.708980100825772	0	0.300690953501536	257
chr1	45600001	0.0573706836358689	-0.294684087064205	-0.316326042696274	0.0857528959578648	-0.886479288000999	-0.111313014029701	0	-0.823065793010845	0	0.300690953501536	258
chr1	45700001	0.0573706836358689	-0.294684087064205	-0.323813951966899	0.0742741618532212	-0.886479288000999	-0.111313014029701	0	-0.748096162045915	0	0.300690953501536	259
chr1	45800001	0.0590580566839895	-0.294684087064205	-0.323813951966899	0.0648210867082355	-0.886479288000999	-0.111313014029701	0	-0.747968996113322	0	0.300690953501536	260
chr1	45900001	0.060745429732109	-0.294684087064205	-0.323813951966899	0.0648210867082355	-0.886479288000999	-0.111313014029701	0	-0.747968996113322	0	0.300690953501536	261
chr1	46000001	0.060745429732109	-0.294684087064205	-0.323813951966899	0.0567184508697448	-0.886479288000999	-0.111313014029701	0	-0.746288088758903	0	0.300690953501536	262
chr1	46100001	0.0590580566839895	-0.294684087064205	-0.331469374734254	0.0387125934508242	-0.886479288000999	-0.111313014029701	0	-0.738789551552117	0	0.300690953501536	263
chr1	46200001	0.0590580566839895	-0.294684087064205	-0.337851062981412	0.0283592254347948	-0.886479288000999	-0.111313014029701	0	-0.8243317581843	0	0.300690953501536	264
chr1	46300001	0.0556833105877493	-0.294684087064205	-0.351880169979547	0.0330857630072877	-0.886479288000999	-0.111313014029701	0	-0.844918569222446	0	0.300690953501536	265
chr1	46400001	0.0539959375396528	-0.294684087064205	-0.362393431408543	0.0378123005797805	-0.886479288000999	-0.111313014029701	0	-0.877792102213433	0	0.300690953501536	266
chr1	46500001	0.0523085644915333	-0.294684087064205	-0.371368367909756	0.044114350676487	-0.886479288000999	-0.111313014029701	0	-0.902175684395622	0	0.300690953501536	267
chr1	46600001	0.0506211914434127	-0.294684087064205	-0.380770578499781	0.0464551121409637	-0.886479288000999	-0.111313014029701	0	-0.959404830502656	0	0.300690953501536	268
chr1	46700001	0.045559072299076	-0.294684087064205	-0.389534036462166	0.0405131791926084	-0.886479288000999	-0.111313014029701	0	-0.983782135147441	0	0.300690953501536	269
chr1	47300001	0.0472464453471966	-0.294684087064205	-0.399064786183789	0.0202565895963042	-0.886479288000999	-0.111313014029701	0	-1.1462026522517	0	0.300690953501536	270
chr1	50400001	0.030372714866043	-0.294684087064205	-0.403569583430955	-0.0216070289027992	-0.886479288000999	-0.111313014029701	0	-1.01722196043327	0	0.300690953501536	271
chr1	50500001	0.0388095801066198	-0.294684087064205	-0.403569583430955	-0.0216070289027992	-0.886479288000999	-0.111313014029701	0	-1.01722196043327	0	0.300690953501536	272
chr1	50600001	0.0388095801066198	-0.294684087064205	-0.403569583430955	-0.0216070289027992	-0.886479288000999	-0.111313014029701	0	-1.01722196043327	0	0.300690953501536	273
chr1	50700001	0.045559072299076	-0.294684087064205	-0.403569583430955	-0.0216070289027992	-0.886479288000999	-0.111313014029701	0	-1.01722196043327	0	0.300690953501536	274
chr1	50800001	0.0573706836358689	-0.294684087064205	-0.403569583430955	-0.0216070289027992	-0.886479288000999	-0.111313014029701	0	-1.01722196043327	0	0.300690953501536	275
chr1	50900001	0.0590580566839895	-0.294684087064205	-0.410031789276602	-0.0216070289027992	-0.886479288000999	-0.111313014029701	0	-1.01971714220069	0	0.300690953501536	276
chr1	51200001	0.0658075488764457	-0.294684087064205	-0.431438481209877	-0.0243079075156271	-0.886479288000999	-0.111313014029701	0	-0.98682652484431	0	0.300690953501536	277
chr1	51300001	0.0674949219245663	-0.294684087064205	-0.434327505174354	-0.0243079075156271	-0.886479288000999	-0.111313014029701	0	-0.956571120275968	0	0.300690953501536	278
chr1	51400001	0.0674949219245663	-0.294684087064205	-0.436449379534512	-0.0243079075156271	-0.886479288000999	-0.111313014029701	0	-0.954806745587612	0	0.300690953501536	279
chr1	51500001	0.0674949219245663	-0.294684087064205	-0.43825479324281	-0.0243079075156271	-0.886479288000999	-0.111313014029701	0	-0.954806745587612	0	0.300690953501536	280
chr1	51600001	0.0674949219245663	-0.294684087064205	-0.440060206950883	-0.0243079075156271	-0.886479288000999	-0.111313014029701	0	-1.01332448375791	0	0.300690953501536	281
chr1	51700001	0.0658075488764457	-0.294684087064205	-0.440060206950883	-0.0243079075156271	-0.886479288000999	-0.111313014029701	0	-1.01332448375791	0	0.300690953501536	282
chr1	51900001	0.0590580566839895	-0.294684087064205	-0.444087961295893	-0.0243079075156271	-0.886479288000999	-0.111313014029701	0	-0.997068901518195	0	0.300690953501536	283
chr1	52000001	0.060745429732109	-0.294684087064205	-0.452750573234294	-0.0225073217736878	-0.886479288000999	-0.111313014029701	0	-0.991559504652821	0	0.300690953501536	284
chr1	52100001	0.0590580566839895	-0.294684087064205	-0.456449296755064	-0.0189061502899678	-0.886479288000999	-0.111313014029701	0	-1.03332983449392	0	0.300690953501536	285
chr1	52200001	0.0590580566839895	-0.294684087064205	-0.456449296755064	-0.0189061502899678	-0.886479288000999	-0.111313014029701	0	-1.03332983449392	0	0.300690953501536	286
chr1	52300001	0.0573706836358689	-0.294684087064205	-0.456449296755064	-0.0198064431608599	-0.886479288000999	-0.111313014029701	0	-1.06534348873174	0	0.300690953501536	287
chr1	52400001	0.0556833105877493	-0.294684087064205	-0.462408300558395	-0.0216070289027992	-0.886479288000999	-0.111313014029701	0	-1.08129906114857	0	0.300690953501536	288
chr1	52600001	0.0539959375396528	-0.294684087064205	-0.463615964508436	-0.0216070289027992	-0.886479288000999	-0.111313014029701	0	-1.07087697016255	0	0.300690953501536	289
chr1	52700001	0.0539959375396528	-0.294684087064205	-0.469650519222906	-0.0216070289027992	-0.886479288000999	-0.111313014029701	0	-1.11645983329388	0	0.300690953501536	290
chr1	52800001	0.0523085644915333	-0.294684087064205	-0.469650519222906	-0.0216070289027992	-0.886479288000999	-0.111313014029701	0	-1.11645983329388	0	0.300690953501536	291
chr1	52900001	0.0523085644915333	-0.294684087064205	-0.4748695572417	-0.0216070289027992	-0.886479288000999	-0.111313014029701	0	-1.14066043358182	0	0.300690953501536	292
chr1	53000001	0.0489338183953162	-0.294684087064205	-0.4748695572417	-0.0216070289027992	-0.886479288000999	-0.111313014029701	0	-1.14066043358182	0	0.300690953501536	293
chr1	53200001	0.0489338183953162	-0.294684087064205	-0.47413153482593	-0.0180058574189206	-0.886479288000999	-0.111313014029701	0	-1.06436875396636	0	0.300690953501536	294
chr1	53800001	0.045559072299076	-0.294684087064205	-0.465772476582016	-0.01620527167714	-0.886479288000999	-0.111313014029701	0	-1.13912400093479	0	0.300690953501536	295
chr1	53900001	0.045559072299076	-0.294684087064205	-0.46406485702611	-0.01620527167714	-1.03886813876137	-0.111313014029701	0	-1.10913146801591	0	0.300690953501536	296
chr1	54000001	0.045559072299076	-0.294684087064205	-0.461900209109653	-0.0225073217736878	-1.1912569895216	-0.111313014029701	0	-1.10895590492686	0	0.300690953501536	297
chr1	54200001	0.0421843262028599	-0.294684087064205	-0.438991776080836	-0.0270087861284585	-1.1912569895216	-0.111313014029701	0	-1.07172206863557	0	0.300690953501536	298
chr1	54300001	0.0421843262028599	-0.294684087064205	-0.428082756769094	-0.0324105433541177	-1.1912569895216	-0.111313014029701	0	-1.08432756457284	0	0.300690953501536	299
chr1	54400001	0.0421843262028599	-0.294684087064205	-0.428082756769094	-0.0324105433541177	-1.1912569895216	-0.111313014029701	0	-1.08432756457284	0	0.300690953501536	300
chr1	54700001	0.0404969531547393	-0.294684087064205	-0.424305859836931	-0.0371370809266106	-1.1912569895216	-0.111313014029701	0	-1.03141423451565	0	0.300690953501536	301
chr1	54800001	0.0404969531547393	-0.294684087064205	-0.420488065121769	-0.037812300579777	-1.1912569895216	-0.111313014029701	0	-0.974582622727852	0	0.300690953501536	302
chr1	55000001	0.0371222070584992	-0.294684087064205	-0.419698884388472	-0.037812300579777	-1.1912569895216	-0.111313014029701	0	-0.912053325178314	0	0.300690953501536	303
chr1	55100001	0.0371222070584992	-0.294684087064205	-0.418155813228188	-0.037812300579777	-1.1912569895216	-0.111313014029701	0	-0.912053325178314	0	0.300690953501536	304
chr1	55200001	0.0320600879141625	-0.294684087064205	-0.418155813228188	-0.037812300579777	-1.1912569895216	-0.111313014029701	0	-0.912053325178314	0	0.300690953501536	305
chr1	58500001	0.0371222070584992	-0.294684087064205	-0.419880870954211	-0.0351114219669491	-1.1912569895216	-0.111313014029701	0	-0.855540658075118	0	0.300690953501536	306
chr1	58600001	0.0404969531547393	-0.294684087064205	-0.436168302850302	-0.0351114219669491	-1.1912569895216	-0.111313014029701	0	-0.800840471131754	0	0.300690953501536	307
chr1	58700001	0.0404969531547393	-0.294684087064205	-0.441314217328194	-0.0364618612734442	-1.1912569895216	-0.111313014029701	0	-0.806126020986715	0	0.300690953501536	308
chr1	59200001	0.0320600879141625	-0.294684087064205	-0.441324971401416	-0.037812300579777	-1.1912569895216	-0.111313014029701	0	-0.743865597463448	0	0.300690953501536	309
chr1	59300001	0.0320600879141625	-0.294684087064205	-0.441324971401416	-0.037812300579777	-1.1912569895216	-0.111313014029701	0	-0.743865597463448	0	0.300690953501536	310
chr1	59400001	0.030372714866043	-0.294684087064205	-0.441324971401416	-0.037812300579777	-1.1912569895216	-0.111313014029701	0	-0.743865597463448	0	0.300690953501536	311
chr1	59500001	0.030372714866043	-0.294684087064205	-0.441324971401416	-0.037812300579777	-1.1912569895216	-0.111313014029701	0	-0.743865597463448	0	0.300690953501536	312
chr1	59600001	0.030372714866043	-0.294684087064205	-0.441324971401416	-0.037812300579777	-1.1912569895216	-0.111313014029701	0	-0.743865597463448	0	0.300690953501536	313
chr1	59700001	0.0320600879141625	-0.294684087064205	-0.441324971401416	-0.037812300579777	-1.1912569895216	-0.111313014029701	0	-0.743865597463448	0	0.300690953501536	314
chr1	59800001	0.0320600879141625	-0.294684087064205	-0.439067690897833	-0.037812300579777	-1.1912569895216	-0.111313014029701	0	-0.795150345726789	0	0.300690953501536	315
chr1	61000001	0.045559072299076	-0.294684087064205	-0.424002892889776	-0.037812300579777	-1.1912569895216	-0.111313014029701	0	-0.772057817044993	0	0.300690953501536	316
chr1	61100001	0.0489338183953162	-0.294684087064205	-0.424002892889776	-0.037812300579777	-1.1912569895216	-0.111313014029701	0	-0.772057817044993	0	0.300690953501536	317
chr1	61200001	0.0506211914434127	-0.294684087064205	-0.424002892889776	-0.037812300579777	-1.1912569895216	-0.111313014029701	0	-0.772057817044993	0	0.300690953501536	318
chr1	61300001	0.0506211914434127	-0.294684087064205	-0.424002892889776	-0.037812300579777	-1.1912569895216	-0.111313014029701	0	-0.772057817044993	0	0.300690953501536	319
chr1	61400001	0.0523085644915333	-0.294684087064205	-0.424002892889776	-0.037812300579777	-1.1912569895216	-0.111313014029701	0	-0.772057817044993	0	0.300690953501536	320
chr1	61600001	0.0539959375396528	-0.294684087064205	-0.417716544818478	-0.0351114219669491	-1.1912569895216	-0.111313014029701	0	-0.807179155137034	0	0.300690953501536	321
chr1	61700001	0.0539959375396528	-0.294684087064205	-0.417716544818478	-0.0351114219669491	-1.1912569895216	-0.111313014029701	0	-0.807179155137034	0	0.300690953501536	322
chr1	62400001	0.0489338183952931	-0.294684087064205	-0.410201121279121	-0.0337609826606128	-1.1912569895216	-0.111313014029701	0	-0.926995070085786	0	0.300690953501536	323
chr1	62500001	0.0489338183952931	-0.294684087064205	-0.408222061606077	-0.0351114219669491	-1.1912569895216	-0.111313014029701	0	-0.897744915757044	0	0.300690953501536	324
chr1	62600001	0.0506211914434127	-0.294684087064205	-0.408222061606077	-0.0351114219669491	-1.1912569895216	-0.111313014029701	0	-0.897744915757044	0	0.300690953501536	325
chr1	63500001	0.0556833105877493	-0.294684087064205	-0.4025351629595	-0.0330857630072877	-1.1912569895216	-0.111313014029701	0	-0.89160057140457	0	0.300690953501536	326
chr1	63600001	0.0556833105877493	-0.294684087064205	-0.398223542346094	-0.0324105433541177	-1.1912569895216	-0.111313014029701	0	-0.895322045747864	0	0.300690953501536	327
chr1	63700001	0.0556833105877493	-0.294684087064205	-0.390209878466688	-0.0405131791926084	-1.1912569895216	-0.111313014029701	0	-0.84776116567561	0	0.300690953501536	328
chr1	63800001	0.0556833105877493	-0.294684087064205	-0.390209878466688	-0.0405131791926084	-1.1912569895216	-0.111313014029701	0	-0.84776116567561	0	0.300690953501536	329
chr1	63900001	0.0556833105877493	-0.294684087064205	-0.390209878466688	-0.0405131791926084	-1.1912569895216	-0.111313014029701	0	-0.84776116567561	0	0.300690953501536	330
chr1	64000001	0.0556833105877493	-0.294684087064205	-0.390209878466688	-0.0405131791926084	-1.1912569895216	-0.111313014029701	0	-0.84776116567561	0	0.300690953501536	331
chr1	64100001	0.0539959375396528	-0.294684087064205	-0.390209878466688	-0.0405131791926084	-1.1912569895216	-0.111313014029701	0	-0.84776116567561	0	0.300690953501536	332
chr1	64700001	0.0539959375396528	-0.294684087064205	-0.386621193256051	-0.0405131791926084	-1.1912569895216	-0.111313014029701	0	-0.666596956136204	0	0.300690953501536	333
chr1	64800001	0.0539959375396528	-0.294684087064205	-0.384501012350903	-0.0405131791926084	-1.1912569895216	-0.111313014029701	0	-0.654384759643033	0	0.300690953501536	334
chr1	64900001	0.0539959375396528	-0.294684087064205	-0.382380831445761	-0.0405131791926084	-1.1912569895216	-0.111313014029701	0	-0.642172563149902	0	0.300690953501536	335
chr1	65100001	0.0556833105877493	-0.294684087064205	-0.37710497873413	-0.0405131791926084	-0.688416092322139	-0.111313014029701	0	-0.65335439816063	0	0.300690953501536	336
chr1	65200001	0.0539959375396528	-0.294684087064205	-0.37710497873413	-0.0405131791926084	-0.688416092322139	-0.111313014029701	0	-0.65335439816063	0	0.300690953501536	337
chr1	65400001	0.0539959375396528	-0.294684087064205	-0.368232772499616	-0.037812300579777	-0.688416092322139	-0.111313014029701	0	-0.529753727768739	0	0.300690953501536	338
chr1	66900001	0.0489338183952931	-0.294684087064205	-0.350853494388111	-0.0432140578054362	-0.688416092322139	-0.111313014029701	0	-0.506240332324506	0	0.300690953501536	339
chr1	67400001	0.0489338183953162	-0.294684087064205	-0.327742433799373	-0.0432140578054362	-0.688416092322139	-0.111313014029701	0	-0.658948351424972	0	0.300690953501536	340
chr1	67700001	0.0489338183953162	0	-0.295025803396025	-0.0486158150312577	-0.688416092322139	-0.111313014029701	0	-0.554884758745394	0	0.300690953501536	341
chr1	67800001	0.0506211914434127	0	-0.295025803396025	-0.0499662543375905	-0.688416092322139	-0.111313014029701	0	-0.554884758745394	0	0.300690953501536	342
chr1	68000001	0.0506211914434127	0	-0.278934856319178	-0.0522169865149777	-0.688416092322139	-0.111313014029701	0	-0.50108326530657	0	0.300690953501536	343
chr1	68100001	0.045559072299076	0	-0.278934856319178	-0.0526671329504219	-0.688416092322139	-0.111313014029701	0	-0.50108326530657	0	0.300690953501536	344
chr1	68200001	0.0438716992509565	0	-0.278934856319178	-0.0526671329504219	-0.688416092322139	-0.111313014029701	0	-0.50108326530657	0	0.300690953501536	345
chr1	70100001	0.0337474609622831	0	-0.251398058642726	-0.0567184508697448	-0.688416092322139	-0.111313014029701	0	-0.477695254220097	0	0.300690953501536	346
chr1	70200001	0.0320600879141625	0	-0.235424375657706	-0.0585190366116877	-0.688416092322139	-0.111313014029701	0	-0.468586851347476	0	0.300690953501536	347
chr1	70300001	0.030372714866043	0	-0.219946840040428	-0.0594193294825762	-0.688416092322139	-0.111313014029701	0	-0.487636209831234	0	0.300690953501536	348
chr1	71000001	0.0253105957217063	0	-0.204279694255504	-0.0594193294825762	-0.688416092322139	-0.111313014029701	0	-0.467244558682233	0	0.300690953501536	349
chr1	74700001	0.00674949219245621	0	-0.187661742699287	-0.0594193294825762	-0.688416092322139	-0.111313014029701	0	-0.555138570904215	0	0.300690953501536	350
chr1	75700001	0.0118116113367929	0	-0.172746816509254	-0.0567184508697448	-0.688416092322139	-0.111313014029701	0	-0.620000620574729	0	0.300690953501536	351
chr1	77000001	0.0236232226735868	0	-0.164094402209353	-0.0553680115632533	-0.688416092322139	-0.111313014029701	0	-0.619025869932137	0	0.300690953501536	352
chr1	77100001	0.0337474609622831	0	-0.164094402209353	-0.054017572256917	-0.688416092322139	-0.111313014029701	0	-0.619025869932137	0	0.300690953501536	353
chr1	77200001	0.0421843262028599	0	-0.164094402209353	-0.054017572256917	-0.688416092322139	-0.111313014029701	0	-0.619025869932137	0	0.300690953501536	354
chr1	77900001	0.0556833105877493	0	-0.140936858380422	-0.0513166936440856	-0.688416092322139	-0.111313014029701	0	-0.599157193902052	0	0.300690953501536	355
chr1	84400001	0.0691822949726628	0	-0.128956740937437	-0.0459149364182676	-0.688416092322139	-0.111313014029701	0	-0.737398723645738	0	0.300690953501536	356
chr1	84500001	0.0691822949726628	0	-0.122669966924718	-0.0445644971119313	-0.688416092322139	-0.111313014029701	0	-0.777689796032401	0	0.300690953501536	357
chr1	84600001	0.0691822949726628	0	-0.115737222025722	-0.0432140578054362	-0.688416092322139	-0.111313014029701	0	-0.810846872086376	0	0.300690953501536	358
chr1	85200001	0.0776191602132396	0	-0.109935124099279	-0.037812300579777	-0.688416092322139	-0.111313014029701	0	-0.830232093902357	0	0.300690953501536	359
chr1	85300001	0.0809939063094797	0	-0.10458771587878	-0.037812300579777	-0.688416092322139	-0.111313014029701	0	-0.857180118867907	0	0.300690953501536	360
chr1	85400001	0.0826812793575763	0	-0.10458771587878	-0.037812300579777	-0.688416092322139	-0.111313014029701	0	-0.857180118867907	0	0.300690953501536	361
chr1	85500001	0.0826812793575763	0	-0.10458771587878	-0.037812300579777	-0.688416092322139	-0.111313014029701	0	-0.857180118867907	0	0.300690953501536	362
chr1	85600001	0.0843686524056958	0	-0.105628889933327	-0.037812300579777	-0.688416092322139	-0.111313014029701	0	-0.885706850091	0	0.300690953501536	363
chr1	85700001	0.0843686524056958	0	-0.105628889933327	-0.037812300579777	-0.688416092322139	-0.111313014029701	0	-0.885706850091	0	0.300690953501536	364
chr1	86300001	0.091118144598152	0	-0.10428866148068	-0.037812300579777	-0.688416092322139	-0.111313014029701	0	-0.947871590423725	0	0.300690953501536	365
chr1	86700001	0.0928055176462726	0	-0.105265260666175	-0.037812300579777	-0.688416092322139	-0.111313014029701	0	-0.794166551916944	0	0.300690953501536	366
chr1	86900001	0.0944928906943691	0	-0.104547411206816	-0.037812300579777	-0.688416092322139	-0.111313014029701	0	-0.893972168281814	0	0.300690953501536	367
chr1	87000001	0.0928055176462726	0	-0.104547411206816	-0.037812300579777	-0.688416092322139	-0.111313014029701	0	-0.893972168281814	0	0.300690953501536	368
chr1	87100001	0.0843686524056958	0	-0.104547411206816	-0.037812300579777	-0.688416092322139	-0.111313014029701	0	-0.893972168281814	0	0.300690953501536	369
chr1	87300001	0.0809939063094797	0	-0.105487664087805	-0.037812300579777	-0.688416092322139	-0.111313014029701	0	-0.871528812758069	0	0.300690953501536	370
chr1	88800001	0.0725570410689029	0	-0.107580274243859	-0.0364618612734442	-0.688416092322139	-0.111313014029701	0	-0.826356789278168	0	0.300690953501536	371
chr1	88900001	0.0725570410689029	0	-0.110793234017698	-0.0297096647412899	-0.688416092322139	-0.111313014029701	0	-0.76079368307851	0	0.300690953501536	372
chr1	89500001	0.0506211914434127	0	-0.114708995410813	-0.00540175722565925	-0.688416092322139	-0.111313014029701	0	-0.87261186567361	0	0.300690953501536	373
chr1	89800001	0.0506211914434127	0	-0.118489066499097	0	-0.688416092322139	-0.111313014029701	0	-0.968643533432665	0	0.300690953501536	374
chr1	89900001	0.0489338183953162	0	-0.120902418933224	0	-0.688416092322139	-0.111313014029701	0	-0.929800232099634	0	0.300690953501536	375
chr1	90000001	0.0489338183953162	0	-0.123315771367356	0	-0.688416092322139	-0.111313014029701	0	-0.890956930766643	0	0.300690953501536	376
chr1	90900001	0.045559072299076	0	-0.122481250187742	0	-0.688416092322139	-0.111313014029701	0	-0.863693650399888	0	0.300690953501536	377
chr1	91000001	0.0472464453471966	0	-0.122481250187742	0	-0.688416092322139	-0.111313014029701	0	-0.863693650399888	0	0.300690953501536	378
chr1	91600001	0.0691822949726628	0	-0.120459666241545	0	-0.688416092322139	-0.111313014029701	0	-0.829146185334587	0	0.300690953501536	379
chr1	91700001	0.0691822949726628	0	-0.120459666241545	0	-0.688416092322139	-0.111313014029701	0	-0.829146185334587	0	0.300690953501536	380
chr1	91800001	0.0708696680207823	0	-0.120459666241545	0	-0.688416092322139	-0.111313014029701	0	-0.829146185334587	0	0.300690953501536	381
chr1	91900001	0.0725570410689029	0	-0.120459666241545	0	-0.688416092322139	-0.111313014029701	0	-0.829146185334587	0	0.300690953501536	382
chr1	92200001	0.0843686524056958	0	-0.120701364674251	-0.00270087861283139	-0.688416092322139	-0.111313014029701	0	-0.873308284942878	0	0.300690953501536	383
chr1	92300001	0.0928055176462726	0	-0.123612224118168	-0.00270087861283139	-0.688416092322139	-0.111313014029701	0	-0.87074372083624	0	0.300690953501536	384
chr1	92400001	0.0995550098387288	0	-0.123612224118168	-0.00270087861283139	-0.688416092322139	-0.111313014029701	0	-0.87074372083624	0	0.300690953501536	385
chr1	92800001	0.124865605560435	0	-0.145900472926178	-0.00270087861283139	-0.688416092322139	-0.111313014029701	0	-0.986561221552836	0	0.300690953501536	386
chr1	93000001	0.131615097752892	0	-0.156591520061994	-0.00270087861283139	-0.688416092322139	-0.111313014029701	0	-0.990476063737523	0	0.300690953501536	387
chr1	93100001	0.131615097752892	0	-0.162314945534641	-0.0040513179193229	-0.688416092322139	-0.111313014029701	0	-1.01029687687618	0	0.300690953501536	388
chr1	93300001	0.133302470801012	0	-0.175598751385617	-0.00540175722565925	-0.688416092322139	-0.111313014029701	0	-1.06725445025147	0	0.300690953501536	389
chr1	93400001	0.133302470801012	0	-0.188540425640374	-0.00540175722565925	-0.688416092322139	-0.111313014029701	0	-0.95927113220074	0	0.300690953501536	390
chr1	93500001	0.133302470801012	0	-0.193080192314065	-0.00675219653215429	-0.688416092322139	-0.443719549675549	-0.427090745626975	-0.964336378561099	0	0.300690953501536	391
chr1	93600001	0.133302470801012	0	-0.197619958987756	-0.00810263583849065	-0.688416092322139	-0.776126085321401	-0.854181491253949	-0.969401624921499	0	0.300690953501536	392
chr1	93700001	0.136677216897229	0	-0.197619958987756	-0.00810263583849065	-0.688416092322139	-0.776126085321401	-0.854181491253949	-0.969401624921499	0	0.300690953501536	393
chr1	93800001	0.134989843849108	0	-0.206909907781811	-0.00990322158042996	-0.688416092322139	-0.776126085321401	-0.854181491253949	-0.989676866146196	0	0.300690953501536	394
chr1	93900001	0.136677216897229	0	-0.215010904133047	-0.0108035144513185	-0.688416092322139	-0.776126085321401	-0.854181491253949	-1.03487201075855	0	0.300690953501536	395
chr1	94100001	0.131615097752892	0	-0.222011022918168	-0.0135043930641499	-0.688416092322139	-0.776126085321401	-0.854181491253949	-0.933526387834425	0	0.300690953501536	396
chr1	94200001	0.134989843849108	0	-0.222011022918168	-0.0135043930641499	-0.688416092322139	-0.776126085321401	-0.854181491253949	-0.933526387834425	0	0.300690953501536	397
chr1	94400001	0.136677216897229	0	-0.234692400776887	-0.0135043930641499	-0.688416092322139	-0.776126085321401	-0.854181491253949	-0.992244625282439	0	0.300690953501536	398
chr1	94500001	0.134989843849108	0	-0.240610543330726	-0.0135043930641499	-0.688416092322139	-0.776126085321401	-0.854181491253949	-0.950983509074874	0	0.300690953501536	399
chr1	94800001	0.121490859464195	0	-0.256339098479039	-0.0135043930641499	-0.688416092322139	-0.776126085321401	-0.854181491253949	-0.846802395935788	0	0.300690953501536	400
chr1	94900001	0.113053994223642	-0.105402578939178	-0.265064722707552	-0.01620527167714	-1.29460649453951	-0.890122784755403	-1.00485631802254	-0.86932019638038	0	0.300690953501536	401
chr1	95000001	0.106304502031186	-0.210805157878374	-0.273790346935836	-0.0189061502899678	-1.90079689675674	-1.00411948418941	-1.15553114479113	-0.891837996825013	0	0.300690953501536	402
chr1	96700001	0.0219358496254903	-0.210805157878374	-0.306376307282674	-0.0189061502899678	-1.90079689675674	-1.00411948418941	-1.15553114479113	-0.941160977371474	0	0.300690953501536	403
chr1	96800001	0.0202484765773697	-0.210805157878374	-0.306376307282674	-0.0189061502899678	-1.90079689675674	-1.00411948418941	-1.15553114479113	-0.941160977371474	0	0.300690953501536	404
chr1	98600001	0.0371222070584992	-0.210805157878374	-0.323320871847454	-0.0297096647412899	-1.90079689675674	-1.00411948418941	-1.15553114479113	-0.883689399984597	0	0.300690953501536	405
chr1	98700001	0.0371222070584992	-0.210805157878374	-0.323320871847454	-0.0297096647412899	-1.90079689675674	-1.00411948418941	-1.15553114479113	-0.883689399984597	0	0.300690953501536	406
chr1	99800001	0.0472464453471966	-0.210805157878374	-0.337561260836406	-0.0297096647412899	-1.90079689675674	-1.00411948418941	-1.15553114479113	-0.862879460554323	0	0.300690953501536	407
chr1	99900001	0.0506211914434127	-0.210805157878374	-0.337561260836406	-0.0297096647412899	-1.90079689675674	-1.00411948418941	-1.15553114479113	-0.862879460554323	0	0.300690953501536	408
chr1	100100001	0.0506211914434127	-0.407261215921172	-0.365433741071218	-0.0303848843944563	-1.90079689675674	-1.00411948418941	-1.15553114479113	-0.780351203233497	0	0.300690953501536	409
chr1	100200001	0.0506211914434127	-0.50548924494258	-0.382328719853635	-0.0324105433541177	-1.90079689675674	-1.00411948418941	-1.15553114479113	-0.727462233878654	0	0.300690953501536	410
chr1	100800001	0.0236232226735868	-0.50548924494258	-0.396998970123845	-0.0351114219669491	-1.90079689675674	-1.00411948418941	-1.15553114479113	-0.689900675368416	0	0.300690953501536	411
chr1	100900001	0.0185611035292501	-0.50548924494258	-0.403794639786004	-0.0351114219669491	-1.90079689675674	-1.00411948418941	-1.15553114479113	-0.639862101619125	0	0.300690953501536	412
chr1	101000001	0.0202484765773697	-0.50548924494258	-0.403794639786004	-0.0351114219669491	-1.90079689675674	-1.00411948418941	-1.15553114479113	-0.639862101619125	0	0.300690953501536	413
chr1	108600001	0.00168737304811955	-0.707115199249684	-0.413190708763671	-0.0459149364184263	-1.90079689675674	-1.00411948418941	-1.15553114479113	-0.619407284509286	0	0.300690953501536	414
chr1	108700001	0.0134989843849135	-0.707115199249684	-0.416946511450458	-0.0459149364184263	-1.90079689675674	-1.00411948418941	-1.15553114479113	-0.608156210265132	0	0.300690953501536	415
chr1	108800001	0.015186357433033	-0.707115199249684	-0.426422100534652	-0.0479405953779291	-1.90079689675674	-1.00411948418941	-1.15553114479113	-0.618183094505277	0	0.300690953501536	416
chr1	108900001	0.0168737304811295	-0.707115199249684	-0.429990699856233	-0.0486158150312577	-1.90079689675674	-1.00411948418941	-1.15553114479113	-0.64982841236858	0	0.300690953501536	417
chr1	109000001	0.0168737304811295	-0.707115199249684	-0.419863436211987	-0.0495161079021463	-1.90079689675674	-1.00411948418941	-1.15553114479113	-0.654489401310747	0	0.300690953501536	418
chr1	109300001	0.0168737304811295	-0.707115199249684	-0.399234089803092	-0.0531172793858662	-1.90079689675674	-1.00411948418941	-1.15553114479113	-0.649681921186315	0	0.300690953501536	419
chr1	109400001	0.0168737304811295	-0.707115199249684	-0.398656923740468	-0.0567184508697448	-1.90079689675674	-1.00411948418941	-1.15553114479113	-0.644101430591923	0	0.300690953501536	420
chr1	109500001	0.0168737304811295	-0.707115199249684	-0.399087690262448	-0.0567184508697448	-1.90079689675674	-1.00411948418941	-1.15553114479113	-0.701441976558871	0	0.300690953501536	421
chr1	109600001	0.0168737304811295	-0.707115199249684	-0.400625796025847	-0.0567184508697448	-1.90079689675674	-1.00411948418941	-1.15553114479113	-0.769280094242956	0	0.300690953501536	422
chr1	109700001	0.0185611035292501	-0.707115199249684	-0.400334511586555	-0.0534773965343831	-1.63628035026316	-1.00411948418941	-1.15553114479113	-0.866010920862824	0	0.300690953501536	423
chr1	109900001	0.0202484765773697	-0.707115199249684	-0.402811098512202	-0.0472653757247627	-1.37176380376958	-1.00411948418941	-1.15553114479113	-0.868719477370301	0	0.300690953501536	424
chr1	110000001	0.0185611035292501	-0.707115199249684	-0.402591974589231	-0.0459149364184263	-1.37176380376958	-1.00411948418941	-1.15553114479113	-0.907062241893409	0	0.300690953501536	425
chr1	110200001	0.0202484765773697	-0.707115199249684	-0.403902589936863	-0.0459149364184263	-1.37176380376958	-1.00411948418941	-1.15553114479113	-1.02048007090584	0	0.300690953501536	426
chr1	110300001	0.0236232226735868	-0.707115199249684	-0.403727814349379	-0.0472653757247627	-1.37176380376958	-1.00411948418941	-1.15553114479113	-1.10013897068097	0	0.300690953501536	427
chr1	110400001	0.0236232226735868	-0.707115199249684	-0.402292992014685	-0.0486158150312577	-1.37176380376958	-1.00411948418941	-1.15553114479113	-1.20647222069733	0	0.300690953501536	428
chr1	111100001	0.0219358496254903	-0.707115199249684	-0.39972705781058	-0.0567184508697448	-1.37176380376958	-1.00411948418941	-1.15553114479113	-1.36242964072563	0	0.300690953501536	429
chr1	111200001	0.0236232226735868	-0.707115199249684	-0.396747746845605	-0.0576187437406369	-1.37176380376958	-1.00411948418941	-1.15553114479113	-1.48433291268718	0	0.300690953501536	430
chr1	111400001	0.0202484765773697	-0.707115199249684	-0.393474689866638	-0.0603196223534683	-1.37176380376958	-1.00411948418941	-1.15553114479113	-1.52607765808668	0	0.300690953501536	431
chr1	111500001	0.0219358496254903	-0.707115199249684	-0.391093306661738	-0.0621202080954076	-1.37176380376958	-1.00411948418941	-1.15553114479113	-1.5330437458365	0	0.300690953501536	432
chr1	111600001	0.0219358496254903	-0.707115199249684	-0.391093306661738	-0.0621202080954076	-1.37176380376958	-1.00411948418941	-1.15553114479113	-1.5330437458365	0	0.300690953501536	433
chr1	111700001	0.0219358496254903	-0.707115199249684	-0.391093306661738	-0.0621202080954076	-1.37176380376958	-1.00411948418941	-1.15553114479113	-1.53020121808709	0	0.300690953501536	434
chr1	112300001	0.0236232226735868	-0.707115199249684	-0.386387441906647	-0.0621202080954076	-1.37176380376958	-1.00411948418941	-1.15553114479113	-1.58335556431447	0	0.300690953501536	435
chr1	112400001	0.0286853418179465	-0.707115199249684	-0.386387441906647	-0.0621202080954076	-1.37176380376958	-1.00411948418941	-1.15553114479113	-1.58335556431447	0	0.300690953501536	436
chr1	112500001	0.030372714866043	-0.707115199249684	-0.378071211514056	-0.0621202080954076	-1.37176380376958	-1.00411948418941	-1.15553114479113	-1.62254258413177	0	0.300690953501536	437
chr1	112600001	0.030372714866043	-0.707115199249684	-0.375316143428877	-0.0621202080954076	-1.37176380376958	-1.00411948418941	-1.15553114479113	-1.54459916483307	0	0.300690953501536	438
chr1	112700001	0.0320600879141625	-0.707115199249684	-0.374596341523869	-0.0621202080954076	-1.37176380376958	-1.00411948418941	-1.15553114479113	-1.52722107188256	0	0.300690953501536	439
chr1	113000001	0.0371222070584992	-0.707115199249684	-0.377740624440167	-0.0621202080954076	-1.37176380376958	-1.00411948418941	-1.15553114479113	-1.61874464932108	0	0.300690953501536	440
chr1	113100001	0.0371222070584992	-0.707115199249684	-0.377740624440167	-0.0621202080954076	-1.37176380376958	-1.00411948418941	-1.15553114479113	-1.61874464932108	0	0.300690953501536	441
chr1	113300001	0.0388095801066198	-0.707115199249684	-0.37942506329953	-0.0621202080954076	-1.37176380376958	-1.00411948418941	-1.15553114479113	-1.61099500802748	0	0.300690953501536	442
chr1	113400001	0.0388095801066198	-0.707115199249684	-0.37942506329953	-0.0621202080954076	-1.37176380376958	-1.00411948418941	-1.15553114479113	-1.61099500802748	0	0.300690953501536	443
chr1	113500001	0.0388095801066198	-0.707115199249684	-0.37942506329953	-0.0621202080954076	-1.37176380376958	-1.00411948418941	-1.15553114479113	-1.61099500802748	0	0.300690953501536	444
chr1	113600001	0.0388095801066198	-0.707115199249684	-0.38331994576658	-0.0621202080954076	-1.37176380376958	-1.00411948418941	-1.15553114479113	-1.65710516156516	0	0.300690953501536	445
chr1	113700001	0.0388095801066198	-0.707115199249684	-0.392488398851533	-0.0621202080954076	-1.37176380376958	-1.00411948418941	-1.15553114479113	-1.72106475724484	0	0.300690953501536	446
chr1	113800001	0.0388095801066198	-0.707115199249684	-0.402522844489485	-0.0621202080954076	-1.37176380376958	-1.00411948418941	-1.15553114479113	-1.73467252562527	0	0.300690953501536	447
chr1	113900001	0.0388095801066198	-0.707115199249684	-0.417031522158619	-0.0621202080954076	-1.37176380376958	-1.00411948418941	-1.15553114479113	-1.7094666018249	0	0.300690953501536	448
chr1	114300001	0.0337474609622831	-0.707115199249684	-0.422132972476452	-0.0621202080954076	-1.37176380376958	-1.00411948418941	-1.15553114479113	-1.79968391390644	0	0.300690953501536	449
chr1	114400001	0.0337474609622831	-0.707115199249684	-0.422132972476452	-0.0621202080954076	-1.37176380376958	-1.00411948418941	-1.15553114479113	-1.79968391390644	0	0.300690953501536	450
chr1	114500001	0.0337474609622831	-0.707115199249684	-0.428756501256354	-0.0621202080954076	-1.37176380376958	-1.00411948418941	-1.15553114479113	-1.80299859539118	0	0.300690953501536	451
chr1	114600001	0.0337474609622831	-0.707115199249684	-0.435605877166963	-0.0621202080954076	-1.37176380376958	-1.00411948418941	-1.15553114479113	-1.80168821991213	0	0.300690953501536	452
chr1	114700001	0.0320600879141625	-0.707115199249684	-0.453798564208979	-0.0639207938373469	-1.66324031241842	-1.00411948418941	-1.15553114479113	-1.72936571142361	0	0.300690953501536	453
chr1	115600001	0.0286853418179465	-0.707115199249684	-0.470922888079647	-0.0702228439338947	-1.80897856674284	-1.00411948418941	-1.15553114479113	-1.77100817588594	0	0.300690953501536	454
chr1	116300001	0.0354348340104027	-0.707115199249684	-0.484293463490685	-0.0702228439338947	-1.80897856674284	-1.00411948418941	-1.15553114479113	-1.77775906653408	0	0.300690953501536	455
chr1	116400001	0.0354348340104027	-0.707115199249684	-0.484293463490685	-0.0702228439338947	-1.80897856674284	-1.00411948418941	-1.15553114479113	-1.77775906653408	0	0.300690953501536	456
chr1	116500001	0.0354348340104027	-0.707115199249684	-0.500889840426316	-0.0702228439338947	-1.80897856674284	-1.00411948418941	-1.15553114479113	-1.74223110914706	0	0.300690953501536	457
chr1	116900001	0.0337474609622831	-0.707115199249684	-0.516389137472316	-0.0702228439338947	-1.80897856674284	-1.00411948418941	-1.15553114479113	-1.60702042208746	0	0.300690953501536	458
chr1	117000001	0.0320600879141625	-0.707115199249684	-0.53413673444973	-0.0702228439338947	-1.80897856674284	-1.00411948418941	-1.15553114479113	-1.58182051013868	0	0.300690953501536	459
chr1	117100001	0.030372714866043	-0.707115199249684	-0.53413673444973	-0.0702228439338947	-1.80897856674284	-1.00411948418941	-1.15553114479113	-1.58182051013868	0	0.300690953501536	460
chr1	117300001	0.0337474609622831	-0.707115199249684	-0.552775899403254	-0.0702228439338947	-1.80897856674284	-1.00411948418941	-1.15553114479113	-1.61510088131479	0	0.300690953501536	461
chr1	117400001	0.0337474609622831	-0.707115199249684	-0.552775899403254	-0.0702228439338947	-1.80897856674284	-1.00411948418941	-1.15553114479113	-1.61510088131479	0	0.300690953501536	462
chr1	117500001	0.0320600879141625	-0.707115199249684	-0.552775899403254	-0.0702228439338947	-1.80897856674284	-1.00411948418941	-1.15553114479113	-1.61510088131479	0	0.300690953501536	463
chr1	117800001	0.0337474609622831	-0.707115199249684	-0.561550465799389	-0.0702228439338947	-1.80897856674284	-1.00411948418941	-1.15553114479113	-1.60221583339636	0	0.300690953501536	464
chr1	117900001	0.0337474609622831	-0.707115199249684	-0.560236400864303	-0.0702228439338947	-1.80897856674284	-1.00411948418941	-1.15553114479113	-1.64677979307761	0	0.300690953501536	465
chr1	119000001	0.0101242382886733	-0.707115199249684	-0.555021259813201	-0.0702228439338947	-1.80897856674284	-1.00411948418941	-1.15553114479113	-1.71053980707442	0	0.300690953501536	466
chr1	119100001	0.0084368652405768	-0.707115199249684	-0.555021259813201	-0.0702228439338947	-1.80897856674284	-1.00411948418941	-1.15553114479113	-1.71053980707442	0	0.300690953501536	467
chr1	119700001	-0.0472464453471961	-0.707115199249684	-0.535242865580008	-0.0702228439338947	-1.80897856674284	-1.00411948418941	-1.15553114479113	-1.70481136671869	0	0.300690953501536	468
chr1	119800001	-0.111366621175522	-0.707115199249684	-0.535242865580008	-0.0702228439338947	-1.80897856674284	-1.00411948418941	-1.15553114479113	-1.70481136671869	0	0.300690953501536	469
chr1	145600001	-1.96410222800461	-0.707115199249684	-0.513450659915622	-0.037812300579777	-1.80897856674284	-1.00411948418941	-1.15553114479113	-1.65475094168816	0	-0.000932987826046654	470
chr1	145700001	-1.95397798971594	-0.707115199249684	-0.495295441278476	-0.037812300579777	-1.80897856674284	-1.00411948418941	-1.15553114479113	-1.72017359151907	0	-0.000932987826046654	471
chr1	145800001	-1.95397798971594	-0.707115199249684	-0.479134237734089	-0.037812300579777	-1.80897856674284	-1.00411948418941	-1.15553114479113	-1.73473871337069	0	-0.000932987826046654	472
chr1	145900001	-1.9506032436197	-0.707115199249684	-0.381785384066338	-0.0370406209762257	-1.80897856674284	-1.00411948418941	-1.15553114479113	-1.54880660730902	0	-0.000932987826046654	473
chr1	146900001	-1.87467145645458	-0.41243111218546	-0.298890235151959	-0.0351114219669491	-1.80897856674284	-1.00411948418941	-1.15553114479113	-1.17908448431109	0	-0.000932987826046654	474
chr1	149900001	-0.826812793575828	0	-0.14109195155749	-0.0270087861284585	-1.51921565671954	-1.00411948418941	-1.15553114479113	-0.872858578764498	0	-0.000932987826046654	475
chr1	150000001	-0.474151826520012	0	-0.100937567512145	-0.0270087861284585	-1.22945274669624	-1.00411948418941	-1.15553114479113	-0.89140536788169	0	-0.000932987826046654	476
chr1	150100001	-0.339161982670903	0	-0.0877540851483641	-0.0270087861284585	-1.22945274669624	-1.00411948418941	-1.15553114479113	-0.910462462634023	0	-0.000932987826046654	477
chr1	150200001	-0.226107988447261	0	-0.0444050009759682	-0.0189061502899678	-1.22945274669624	-1.00411948418941	-1.15553114479113	-0.828526949626225	0	-0.000932987826046654	478
chr1	150300001	-0.161987812618935	0	-0.00678845264989726	-0.0135043930641499	-1.22945274669624	-1.00411948418941	-1.15553114479113	-0.773858987221661	0	-0.000932987826046654	479
chr1	150400001	-0.128240351656652	0	0.0174640193285733	-0.0135043930641499	-1.22945274669624	-1.00411948418941	-1.15553114479113	-0.802631933010833	0	-0.000932987826046654	480
chr1	150500001	-0.111366621175522	0	0.0377195072577356	-0.0126041001932578	-1.22945274669624	-1.00411948418941	-1.15553114479113	-0.886293579486216	0	-0.000932987826046654	481
chr1	150600001	-0.087743398501936	0	0.0712912303763427	-0.00810263583849065	-1.22945274669624	-1.00411948418941	-1.15553114479113	-0.87430237602414	0	-0.000932987826046654	482
chr1	150700001	-0.0708696680207823	0	0.0957020667417094	-0.00270087861283139	-1.22945274669624	-1.00411948418941	-1.15553114479113	-0.895068418037026	0	-0.000932987826046654	483
chr1	150800001	-0.0590580566839895	0	0.115926844291064	-0.00135043930649504	-1.22945274669624	-1.00411948418941	-1.15553114479113	-0.951587259340045	0	-0.000932987826046654	484
chr1	150900001	-0.0506211914434127	0	0.148903318982401	0	-1.22945274669624	-1.00411948418941	-1.15553114479113	-0.882054699048157	0	-0.000932987826046654	485
chr1	151000001	-0.0388095801066198	0.208378471876778	0.218653017128512	0.00162052716776019	-1.22945274669624	-1.00411948418941	-1.15553114479113	-0.987089578877387	0	-0.000932987826046654	486
chr1	151100001	-0.030372714866043	0.86070859693809	0.302200220721687	0.00463007762194932	-1.22945274669624	-0.885383634705633	-0.913164519526338	-1.10037549962506	0	-0.000932987826046654	487
chr1	151200001	-0.0269979687698264	1.20047101418424	0.41342987478407	0.00540175722566278	-1.22945274669624	-0.5291760862545	-0.670797894261578	-1.17414453107131	0	-0.000932987826046654	488
chr1	151300001	-0.0185611035292496	1.53313801257789	0.531663636893007	0.00135043930649504	-1.22945274669624	-0.5291760862545	-0.670797894261578	-1.1931019804941	0	-0.000932987826046654	489
chr1	151500001	-0.0084368652405768	1.60034666401359	0.798903563284205	-0.01620527167714	0.317833254307461	1.25242508787839	0.954184534643071	-1.17381531972347	0	-0.000932987826046654	490
chr1	151600001	0	1.60034666401359	0.943388472548018	-0.01620527167714	1.86511925531116	3.41962431838647	2.95987560057865	-1.19286958458608	0	-0.000932987826046654	491
chr1	151700001	0.00337474609621607	1.60034666401359	1.046696346897	-0.0145847445093763	1.86511925531116	3.41962431838647	2.95987560057865	-1.18753252029897	0	-0.000932987826046654	492
chr1	151800001	0.00674949219245621	1.60034666401359	1.14112353337173	-0.00360117148371994	1.86511925531116	3.41962431838647	2.95987560057865	-1.09852459826178	0	-0.000932987826046654	493
chr1	151900001	0.0118116113367929	1.60034666401359	1.19324667278082	0	1.86511925531116	3.41962431838647	2.95987560057865	-1.0664865063236	0	-0.000932987826046654	494
chr1	152000001	0.0168737304811295	1.60034666401359	1.33023155826193	0.00540175722566278	1.86511925531116	3.41962431838647	2.95987560057865	-1.07949543764855	0	-0.000932987826046654	495
chr1	153500001	0.045559072299076	1.60034666401359	1.49605905381204	0.0108035144513185	1.86511925531116	3.41962431838647	2.95987560057865	-1.04805097099177	0	-0.000932987826046654	496
chr1	153600001	0.045559072299076	1.60034666401359	1.47201117250535	0.0219446387293807	1.86511925531116	3.41962431838647	2.95987560057865	-0.749184514867667	0	-0.000932987826046654	497
chr1	153900001	0.0489338183952931	1.60034666401359	1.18954798969442	0.043599897607293	1.86511925531116	3.41962431838647	2.95987560057865	-0.474779117071682	0	-0.000932987826046654	498
chr1	154100001	0.0506211914434127	1.60034666401359	1.02590161606763	0.0594193294825797	1.86511925531116	2.55547068215203	2.17379269651192	-0.334165149610367	0	-0.000932987826046654	499
chr1	154200001	0.0506211914434127	1.60034666401359	0.912179924732663	0.0594193294825797	1.86511925531116	1.74374464368891	1.19789168327767	-0.340706926840829	0	-0.000932987826046654	500
chr1	154500001	0.0472464453471966	1.60034666401359	0.802847044858795	0.0594193294825797	-0.0160697266399137	-0.111313014029701	0	-0.321545226062912	0	-0.000932987826046654	501
chr1	154900001	0.045559072299076	1.60034666401359	0.643701307859407	0.0594193294825797	-0.0160697266399137	-0.111313014029701	0	-0.416275831603008	0	-0.000932987826046654	502
chr1	155000001	0.045559072299076	1.30207530199048	0.454992714833336	0.0594193294825797	-0.0160697266399137	-0.111313014029701	0	-0.46306190113985	0	-0.000932987826046654	503
chr1	155100001	0.0421843262028599	0.795108943829535	0.324551883923635	0.0594193294825797	-0.0160697266399137	-0.111313014029701	0	-0.376259223603542	0	-0.000932987826046654	504
chr1	155200001	0.0404969531547393	0.468851561722727	0.193876068584798	0.0594193294825797	-0.0160697266399137	-0.111313014029701	0	-0.360500500982092	0	-0.000932987826046654	505
chr1	155300001	0.0421843262028599	0	0.103612834590184	0.0594193294825797	-0.0160697266399137	-0.111313014029701	0	-0.377692947902569	0	-0.000932987826046654	506
chr1	155400001	0.0438716992509565	0	0.0801514166451049	0.0594193294825797	-0.0160697266399137	-0.111313014029701	0	-0.448888137011013	0	-0.000932987826046654	507
chr1	155500001	0.045559072299076	0	0.0801514166451049	0.0594193294825797	-0.0160697266399137	-0.111313014029701	0	-0.448888137011013	0	-0.000932987826046654	508
chr1	155600001	0.045559072299076	0	0.028322564887349	0.0594193294825797	-0.0160697266399137	-0.111313014029701	0	-0.566553324918558	0	-0.000932987826046654	509
chr1	155700001	0.0438716992509565	0	-0.0101823692294134	0.0594193294825797	-0.0160697266399137	-0.111313014029701	0	-0.589919971656207	0	-0.000932987826046654	510
chr1	155800001	0.0404969531547393	0	-0.0234894289624764	0.0594193294825797	-0.0160697266399137	-0.111313014029701	0	-0.659971686241284	0	-0.000932987826046654	511
chr1	155900001	0.0388095801066198	0	-0.0504255798041447	0.0580688901760847	-0.0160697266399137	-0.111313014029701	0	-0.797489290080214	0	-0.000932987826046654	512
chr1	156000001	0.0371222070584992	0	-0.11992916016016	0.0505450140403756	-0.551320185941616	-0.111313014029701	0	-1.16416095808309	0	-0.000932987826046654	513
chr1	156200001	0.0404969531547393	0	-0.222200682044471	0.0162052716771364	-0.818945415592535	-0.111313014029701	0	-1.37653297329446	0	-0.000932987826046654	514
chr1	156300001	0.0404969531547393	0	-0.252881294784762	-0.0171055645480285	-0.818945415592535	-0.111313014029701	0	-1.46329350555166	0	-0.000932987826046654	515
chr1	156600001	0.0421843262028599	-0.098228029021408	-0.302937937575676	-0.0351114219669491	-0.818945415592535	-0.111313014029701	0	-1.42110889760379	0	-0.000932987826046654	516
chr1	156700001	0.0388095801066198	-0.400086666003402	-0.336397427793397	-0.0351114219669491	-0.818945415592535	-0.111313014029701	0	-1.51890701993386	0	-0.000932987826046654	517
chr1	157100001	0.0219358496254903	-0.50548924494258	-0.404543068345641	-0.0351114219669491	-0.818945415592535	-0.111313014029701	0	-1.40443881194477	0	-0.000932987826046654	518
chr1	159900001	0.0253105957217063	-0.50548924494258	-0.429444480509889	-0.0351114219669491	-0.818945415592535	-0.111313014029701	0	-1.3770272197285	0	-0.000932987826046654	519
chr1	160000001	0.0269979687698269	-0.50548924494258	-0.444115684684632	-0.0351114219669491	-0.818945415592535	-0.111313014029701	0	-1.5574033671046	0	-0.000932987826046654	520
chr1	160200001	0.0320600879141625	-0.50548924494258	-0.450089504302438	-0.0351114219669491	-0.818945415592535	-0.111313014029701	0	-1.5632542933004	0	-0.000932987826046654	521
chr1	160300001	0.0320600879141625	-0.50548924494258	-0.451402570621518	-0.0351114219669491	-0.818945415592535	-0.111313014029701	0	-1.57892730353036	0	-0.000932987826046654	522
chr1	160900001	0.0320600879141625	-0.50548924494258	-0.455840338482	-0.0351114219669491	-0.818945415592535	-0.111313014029701	0	-1.53054280303759	0	-0.000932987826046654	523
chr1	161000001	0.030372714866043	-0.50548924494258	-0.460228659851636	-0.0351114219669491	-0.818945415592535	-0.111313014029701	0	-1.48056670918601	0	-0.000932987826046654	524
chr1	161100001	0.0286853418179465	-0.50548924494258	-0.484245914960414	-0.0351114219669491	-0.818945415592535	-0.111313014029701	0	-1.2749598021929	0	-0.000932987826046654	525
chr1	161200001	0.0286853418179465	-0.50548924494258	-0.492593171597382	-0.0351114219669491	-0.818945415592535	-0.111313014029701	0	-1.29082432962552	0	-0.000932987826046654	526
chr1	161300001	0.0286853418179465	-0.50548924494258	-0.493981765350757	-0.0351114219669491	-0.818945415592535	-0.111313014029701	0	-1.3169955278171	0	-0.000932987826046654	527
chr1	161700001	0.0269979687698269	-0.50548924494258	-0.4987538785087	-0.0351114219669491	-0.818945415592535	-0.111313014029701	0	-1.23880061089486	0	-0.000932987826046654	528
chr1	161800001	0.0269979687698269	-0.50548924494258	-0.497719223135188	-0.0351114219669491	-0.818945415592535	-0.111313014029701	0	-1.18928900121074	0	-0.000932987826046654	529
chr1	161900001	0.0269979687698269	-0.50548924494258	-0.497719223135188	-0.0351114219669491	-0.818945415592535	-0.111313014029701	0	-1.18928900121074	0	-0.000932987826046654	530
chr1	162500001	0.0202484765773697	-0.50548924494258	-0.486807694926446	-0.0351114219669491	-0.818945415592535	-0.111313014029701	0	-1.30161201130399	0	-0.000932987826046654	531
chr1	162700001	0.0202484765773697	-0.50548924494258	-0.47637406009754	-0.0351114219669491	-0.818945415592535	-0.111313014029701	0	-1.4760926393805	0	-0.000932987826046654	532
chr1	162800001	0.0219358496254903	-0.50548924494258	-0.47637406009754	-0.0351114219669491	-0.818945415592535	-0.111313014029701	0	-1.47401735342374	0	-0.000932987826046654	533
chr1	165600001	0.00337474609621607	-0.50548924494258	-0.414362996644014	-0.0351114219669491	-0.818945415592535	-0.111313014029701	0	-1.28562191969259	0	-0.000932987826046654	534
chr1	165700001	0.00337474609621607	-0.50548924494258	-0.403937981933816	-0.0351114219669491	-0.818945415592535	-0.111313014029701	0	-1.2207571819819	0	-0.000932987826046654	535
chr1	165800001	0.00337474609621607	-0.50548924494258	-0.401137383021678	-0.0351114219669491	-0.818945415592535	-0.111313014029701	0	-1.23286129769064	0	-0.000932987826046654	536
chr1	165900001	0.00337474609621607	-0.50548924494258	-0.398336784109316	-0.0351114219669491	-0.818945415592535	-0.111313014029701	0	-1.23286129769064	0	-0.000932987826046654	537
chr1	166800001	0.0219358496254903	-0.50548924494258	-0.401727303830452	-0.0351114219669491	-0.818945415592535	-0.111313014029701	0	-1.32041883646713	0	-0.000932987826046654	538
chr1	167200001	0.0523085644915333	-0.50548924494258	-0.401420188076726	-0.0351114219669491	-0.818945415592535	-0.111313014029701	0	-1.51383009255442	0	-0.000932987826046654	539
chr1	167300001	0.0573706836358689	-0.50548924494258	-0.401420188076726	-0.0351114219669491	-0.818945415592535	-0.111313014029701	0	-1.51383009255442	0	-0.000932987826046654	540
chr1	167400001	0.0573706836358689	-0.50548924494258	-0.401420188076726	-0.0351114219669491	-0.818945415592535	-0.111313014029701	0	-1.51383009255442	0	-0.000932987826046654	541
chr1	167500001	0.060745429732109	-0.50548924494258	-0.405549057892514	-0.0351114219669491	-0.818945415592535	-0.111313014029701	0	-1.59994381141167	0	-0.000932987826046654	542
chr1	167700001	0.0708696680207823	-0.50548924494258	-0.406850920083201	-0.0351114219669491	-0.818945415592535	-0.111313014029701	0	-1.6196351554648	0	-0.000932987826046654	543
chr1	167900001	0.0928055176462726	-0.50548924494258	-0.406062277422623	-0.0351114219669491	-0.818945415592535	-0.111313014029701	0	-1.6746318028927	0	-0.000932987826046654	544
chr1	168000001	0.0995550098387288	-0.50548924494258	-0.40578440481965	-0.0351114219669491	-0.818945415592535	-0.111313014029701	0	-1.71319857674772	0	-0.000932987826046654	545
chr1	168100001	0.102929755934946	-0.50548924494258	-0.401962260508789	-0.0351114219669491	-0.818945415592535	-0.111313014029701	0	-1.72603108384233	0	-0.000932987826046654	546
chr1	168200001	0.104617128983065	-0.50548924494258	-0.400201183936974	-0.0351114219669491	-0.818945415592535	-0.111313014029701	0	-1.73266395569024	0	-0.000932987826046654	547
chr1	169100001	0.121490859464195	-0.50548924494258	-0.400966990974828	-0.0351114219669491	-0.818945415592535	-0.111313014029701	0	-1.75172274338988	0	-0.000932987826046654	548
chr1	171400001	0.0573706836358689	-0.210805157878374	-0.387856357098009	-0.0351114219669491	-0.23091579056076	-0.111313014029701	0	-1.56300498042819	0	-0.000932987826046654	549
chr1	171500001	0.0624328027802055	-0.210805157878374	-0.387856357098009	-0.0351114219669491	-0.23091579056076	-0.111313014029701	0	-1.56300498042819	0	-0.000932987826046654	550
chr1	172300001	0.0809939063094797	-0.210805157878374	-0.384243259727658	-0.0351114219669491	-0.23091579056076	-0.111313014029701	0	-1.50085167382439	0	-0.000932987826046654	551
chr1	172400001	0.0843686524056958	-0.210805157878374	-0.384243259727658	-0.0351114219669491	-0.23091579056076	-0.111313014029701	0	-1.5039887538343	0	-0.000932987826046654	552
chr1	172500001	0.0860560254538154	-0.210805157878374	-0.379040121710213	-0.0351114219669491	-0.23091579056076	-0.111313014029701	0	-1.48627989519205	0	-0.000932987826046654	553
chr1	172600001	0.087743398501936	-0.210805157878374	-0.379040121710213	-0.0351114219669491	-0.23091579056076	-0.111313014029701	0	-1.48627989519205	0	-0.000932987826046654	554
chr1	173400001	0.0961802637424887	-0.210805157878374	-0.369407780934047	-0.0351114219669491	-0.23091579056076	-0.111313014029701	0	-1.48908912279172	0	-0.000932987826046654	555
chr1	173700001	0.0944928906943691	-0.210805157878374	-0.351181772776357	-0.0351114219669491	-0.23091579056076	-0.111313014029701	0	-1.34533825908802	0	-0.000932987826046654	556
chr1	173900001	0.0944928906943691	-0.210805157878374	-0.334214704149028	-0.0351114219669491	-0.23091579056076	-0.111313014029701	0	-1.33300853968973	0	-0.000932987826046654	557
chr1	174000001	0.0894307715500325	-0.210805157878374	-0.334214704149028	-0.0351114219669491	-0.23091579056076	-0.111313014029701	0	-1.33079062086216	0	-0.000932987826046654	558
chr1	174100001	0.0860560254538154	-0.210805157878374	-0.321321582838402	-0.0351114219669491	-0.23091579056076	-0.111313014029701	0	-1.25759429504486	0	-0.000932987826046654	559
chr1	174200001	0.0776191602132396	-0.210805157878374	-0.321321582838402	-0.0351114219669491	-0.23091579056076	-0.111313014029701	0	-1.25759429504486	0	-0.000932987826046654	560
chr1	174300001	0.0742444141170225	-0.210805157878374	-0.321321582838402	-0.0351114219669491	-0.23091579056076	-0.111313014029701	0	-1.25759429504486	0	-0.000932987826046654	561
chr1	174400001	0.0590580566839895	-0.210805157878374	-0.321321582838402	-0.0351114219669491	-0.23091579056076	-0.111313014029701	0	-1.25759429504486	0	-0.000932987826046654	562
chr1	174500001	0.015186357433033	-0.210805157878374	-0.321321582838402	-0.0351114219669491	-0.23091579056076	-0.111313014029701	0	-1.25759429504486	0	-0.000932987826046654	563
chr1	174600001	0.00337474609621607	-0.210805157878374	-0.321321582838402	-0.0351114219669491	-0.23091579056076	-0.111313014029701	0	-1.25759429504486	0	-0.000932987826046654	564
chr1	174700001	-0.00337474609621659	-0.210805157878374	-0.321321582838402	-0.0351114219669491	-0.23091579056076	-0.111313014029701	0	-1.25759429504486	0	-0.000932987826046654	565
chr1	174800001	-0.0101242382886733	-0.210805157878374	-0.321321582838402	-0.0351114219669491	-0.23091579056076	-0.111313014029701	0	-1.25759429504486	0	-0.000932987826046654	566
chr1	174900001	-0.0185611035292496	-0.210805157878374	-0.31673762398537	-0.0351114219669491	-0.23091579056076	-0.111313014029701	0	-1.25367531189148	0	-0.000932987826046654	567
chr1	175000001	-0.0202484765773697	-0.210805157878374	-0.311990657795881	-0.0351114219669491	-0.23091579056076	-0.111313014029701	0	-1.22131885722392	0	-0.000932987826046654	568
chr1	178700001	0.0691822949726628	-0.210805157878374	-0.309260451396176	-0.0351114219669491	-0.23091579056076	-0.111313014029701	0	-1.15166385954172	0	-0.000932987826046654	569
chr1	178800001	0.0674949219245663	-0.210805157878374	-0.313596725914096	-0.0351114219669491	-0.23091579056076	-0.111313014029701	0	-1.15166385954172	0	-0.000932987826046654	570
chr1	178900001	0.0674949219245663	-0.210805157878374	-0.309260451396176	-0.0351114219669491	-0.23091579056076	-0.111313014029701	0	-1.15166385954172	0	-0.000932987826046654	571
chr1	179000001	0.0708696680207823	-0.210805157878374	-0.323296231670252	-0.0351114219669491	-0.23091579056076	-0.111313014029701	0	-0.983616978237661	0	-0.000932987826046654	572
chr1	179100001	0.0691822949726628	-0.210805157878374	-0.326155449742674	-0.0351114219669491	-0.23091579056076	-0.111313014029701	0	-0.957128152411802	0	-0.000932987826046654	573
chr1	179200001	0.0691822949726628	-0.210805157878374	-0.326155449742674	-0.0351114219669491	-0.23091579056076	-0.111313014029701	0	-0.941518279764525	0	-0.000932987826046654	574
chr1	179800001	0.0742444141170225	-0.210805157878374	-0.328888965209012	-0.0351114219669491	-0.23091579056076	-0.111313014029701	0	-0.976882149850857	0	-0.000932987826046654	575
chr1	179900001	0.0742444141170225	-0.210805157878374	-0.329323923163997	-0.0351114219669491	-0.23091579056076	-0.111313014029701	0	-0.941963622952822	0	-0.000932987826046654	576
chr1	180000001	0.075931787165119	-0.210805157878374	-0.329005299669735	-0.0351114219669491	-0.23091579056076	-0.111313014029701	0	-0.872380455221505	0	-0.000932987826046654	577
chr1	180100001	0.0793065332613591	-0.210805157878374	-0.331124124334864	-0.0351114219669491	-0.23091579056076	-0.111313014029701	0	-0.897688502200295	0	-0.000932987826046654	578
chr1	180200001	0.0793065332613591	-0.210805157878374	-0.333242948999994	-0.0351114219669491	-0.23091579056076	-0.111313014029701	0	-0.922996549179084	0	-0.000932987826046654	579
chr1	180600001	0.0708696680207823	-0.210805157878374	-0.336219355660678	-0.0351114219669491	-0.23091579056076	-0.111313014029701	0	-0.853260982039833	0	-0.000932987826046654	580
chr1	180700001	0.0708696680207823	-0.210805157878374	-0.336219355660678	-0.0351114219669491	-0.23091579056076	-0.111313014029701	0	-0.853260982039833	0	-0.000932987826046654	581
chr1	180800001	0.0658075488764457	-0.210805157878374	-0.336219355660678	-0.0351114219669491	-0.23091579056076	-0.111313014029701	0	-0.853260982039833	0	-0.000932987826046654	582
chr1	180900001	0.0658075488764457	-0.210805157878374	-0.343029840683013	-0.0351114219669491	-0.469842819808278	-0.111313014029701	0	-0.910685664661574	0	-0.000932987826046654	583
chr1	181000001	0.0658075488764457	-0.210805157878374	-0.345965082561687	-0.0351114219669491	-0.469842819808278	-0.111313014029701	0	-0.909732071015068	0	-0.000932987826046654	584
chr1	182300001	0.0438716992509565	-0.210805157878374	-0.355033025346131	-0.0351114219669491	-0.469842819808278	-0.111313014029701	0	-0.912360781397321	0	-0.000932987826046654	585
chr1	182800001	0.0776191602132396	-0.210805157878374	-0.355201523734703	-0.0351114219669491	-0.469842819808278	-0.111313014029701	0	-0.720695309943731	0	-0.000932987826046654	586
chr1	183000001	0.0826812793575763	-0.210805157878374	-0.361352098040512	-0.0351114219669491	-0.469842819808278	-0.111313014029701	0	-0.729657337379347	0	-0.000932987826046654	587
chr1	183100001	0.0826812793575763	-0.210805157878374	-0.362904549914336	-0.0351114219669491	-0.469842819808278	-0.111313014029701	0	-0.711771347991795	0	-0.000932987826046654	588
chr1	183200001	0.0809939063094797	-0.210805157878374	-0.36445700178839	-0.0351114219669491	-0.469842819808278	-0.111313014029701	0	-0.693885358604243	0	-0.000932987826046654	589
chr1	183400001	0.075931787165119	-0.210805157878374	-0.37400310797318	-0.0351114219669491	-0.469842819808278	-0.111313014029701	0	-0.702830104511482	0	-0.000932987826046654	590
chr1	183500001	0.0776191602132396	-0.210805157878374	-0.37400310797318	-0.0351114219669491	-0.469842819808278	-0.111313014029701	0	-0.702830104511482	0	-0.000932987826046654	591
chr1	183600001	0.0742444141170225	-0.210805157878374	-0.382364058719628	-0.0351114219669491	-0.469842819808278	-0.111313014029701	0	-0.6911599454469	0	-0.000932987826046654	592
chr1	184000001	0.0691822949726628	-0.210805157878374	-0.394370593069057	-0.0351114219669491	-0.469842819808278	-0.111313014029701	0	-0.701012172330337	0	-0.000932987826046654	593
chr1	184300001	0.0556833105877493	-0.210805157878374	-0.405816427091003	-0.0351114219669491	-0.469842819808278	-0.111313014029701	0	-0.763526681904961	0	-0.000932987826046654	594
chr1	184400001	0.0539959375396528	-0.210805157878374	-0.405816427091003	-0.0351114219669491	-0.469842819808278	-0.111313014029701	0	-0.763526681904961	0	-0.000932987826046654	595
chr1	184500001	0.0506211914434127	-0.210805157878374	-0.405816427091003	-0.0351114219669491	-0.469842819808278	-0.111313014029701	0	-0.763526681904961	0	-0.000932987826046654	596
chr1	184600001	0.0506211914434127	-0.210805157878374	-0.416461634997859	-0.0351114219669491	-0.469842819808278	-0.111313014029701	0	-0.728827955822574	0	-0.000932987826046654	597
chr1	184700001	0.0489338183953162	-0.210805157878374	-0.427106842904945	-0.0351114219669491	-0.469842819808278	-0.111313014029701	0	-0.694129229740225	0	-0.000932987826046654	598
chr1	185200001	0.0472464453471966	-0.210805157878374	-0.455941385641002	-0.0351114219669491	-0.469842819808278	-0.111313014029701	0	-0.767373187189718	0	-0.000932987826046654	599
chr1	185300001	0.0472464453471966	-0.210805157878374	-0.455941385641002	-0.0351114219669491	-0.469842819808278	-0.111313014029701	0	-0.827385014487271	0	-0.000932987826046654	600
chr1	193000001	0.0725570410689029	-0.210805157878374	-0.466437177261271	-0.0351114219669491	-0.469842819808278	-0.111313014029701	0	-1.02758281134671	0	-0.000932987826046654	601
chr1	193100001	0.0691822949726628	-0.210805157878374	-0.453297464223707	-0.0351114219669491	-0.469842819808278	-0.111313014029701	0	-0.997641083785663	0	-0.000932987826046654	602
chr1	197500001	0.0573706836358689	-0.210805157878374	-0.423329577278624	-0.0351114219669491	-0.469842819808278	-0.111313014029701	0	-0.738527091743083	0	-0.000932987826046654	603
chr1	197600001	0.0590580566839895	-0.210805157878374	-0.423329577278624	-0.0351114219669491	-0.469842819808278	-0.111313014029701	0	-0.738527091743083	0	-0.000932987826046654	604
chr1	197700001	0.0624328027802055	-0.210805157878374	-0.423329577278624	-0.0351114219669491	-0.469842819808278	-0.111313014029701	0	-0.738527091743083	0	-0.000932987826046654	605
chr1	197900001	0.0658075488764457	-0.210805157878374	-0.411699081767475	-0.0351114219669491	-0.469842819808278	-0.111313014029701	0	-0.674367634291081	0	-0.000932987826046654	606
chr1	200400001	0.0658075488764457	-0.210805157878374	-0.383601787546954	-0.0351114219669491	-0.469842819808278	-0.111313014029701	0	-0.464746231395456	0	-0.000932987826046654	607
chr1	200700001	0.0641201758283261	-0.210805157878374	-0.356217139732748	-0.0351114219669491	-0.469842819808278	-0.111313014029701	0	-0.450201164035737	0	-0.000932987826046654	608
chr1	200800001	0.0624328027802055	-0.210805157878374	-0.356217139732748	-0.0351114219669491	-0.469842819808278	-0.111313014029701	0	-0.450201164035737	0	-0.000932987826046654	609
chr1	201100001	0.0590580566839895	-0.210805157878374	-0.342846558026826	-0.0324105433541177	-0.469842819808278	-0.111313014029701	0	-0.44930113833604	0	-0.000932987826046654	610
chr1	201300001	0.0573706836358689	-0.210805157878374	-0.33078851004488	-0.0324105433541177	-0.469842819808278	-0.111313014029701	0	-0.502078833863209	0	-0.000932987826046654	611
chr1	201400001	0.0590580566839895	-0.210805157878374	-0.322458785212393	-0.0324105433541177	-0.469842819808278	-0.111313014029701	0	-0.57248980533885	0	-0.000932987826046654	612
chr1	201500001	0.0590580566839895	-0.210805157878374	-0.322458785212393	-0.0324105433541177	-0.469842819808278	-0.111313014029701	0	-0.57248980533885	0	-0.000932987826046654	613
chr1	201800001	0.060745429732109	-0.210805157878374	-0.316879691056276	-0.0329507190766516	-0.469842819808278	-0.111313014029701	0	-0.544698483908881	0	-0.000932987826046654	614
chr1	201900001	0.060745429732109	-0.210805157878374	-0.311342716735491	-0.0351114219669491	-0.469842819808278	-0.111313014029701	0	-0.601105881924749	0	-0.000932987826046654	615
chr1	202000001	0.060745429732109	-0.210805157878374	-0.308773551599609	-0.0351114219669491	-0.469842819808278	-0.111313014029701	0	-0.624615603880481	0	-0.000932987826046654	616
chr1	202300001	0.0556833105877493	-0.210805157878374	-0.31229841187768	-0.0324105433541177	-0.469842819808278	-0.111313014029701	0	-0.825424746230942	0	-0.000932987826046654	617
chr1	202700001	0.0506211914434127	-0.210805157878374	-0.311341855115705	-0.0324105433541177	-0.469842819808278	-0.111313014029701	0	-0.889649303301693	0	-0.000932987826046654	618
chr1	202800001	0.0506211914434127	-0.210805157878374	-0.307000611004982	-0.0324105433541177	-0.469842819808278	-0.111313014029701	0	-0.890068478000427	0	-0.000932987826046654	619
chr1	202900001	0.0506211914434127	-0.210805157878374	-0.298810425356039	-0.0324105433541177	-0.469842819808278	-0.111313014029701	0	-0.825391457247317	0	-0.000932987826046654	620
chr1	203000001	0.0489338183953162	-0.210805157878374	-0.289034417941997	-0.0324105433541177	-0.469842819808278	-0.111313014029701	0	-0.7394647490535	0	-0.000932987826046654	621
chr1	203600001	0.0523085644915333	-0.210805157878374	-0.257349540742157	-0.0351114219669491	-0.469842819808278	-0.111313014029701	0	-0.804084323236127	0	-0.000932987826046654	622
chr1	203700001	0.0523085644915333	-0.210805157878374	-0.257349540742157	-0.0351114219669491	-0.469842819808278	-0.111313014029701	0	-0.804084323236127	0	-0.000932987826046654	623
chr1	203800001	0.0523085644915333	-0.210805157878374	-0.243017451990276	-0.0351114219669491	-0.469842819808278	-0.111313014029701	0	-0.794616669794838	0	-0.000932987826046654	624
chr1	204100001	0.0523085644915333	-0.210805157878374	-0.222854820107049	-0.0351114219669491	-0.469842819808278	-0.111313014029701	0	-0.757017889528936	0	-0.000932987826046654	625
chr1	204200001	0.0506211914434127	-0.210805157878374	-0.21131976583854	-0.0351114219669491	-0.469842819808278	-0.111313014029701	0	-0.633730755181589	0	-0.000932987826046654	626
chr1	204300001	0.0506211914434127	-0.210805157878374	-0.205568854404587	-0.0351114219669491	-0.469842819808278	-0.111313014029701	0	-0.578651988184807	0	-0.000932987826046654	627
chr1	204400001	0.0506211914434127	-0.210805157878374	-0.193083381854767	-0.0351114219669491	-0.469842819808278	-0.111313014029701	0	-0.580728462831853	0	-0.000932987826046654	628
chr1	205000001	0.0506211914434127	0	-0.169655498096149	-0.0351114219669491	-0.469842819808278	-0.111313014029701	0	-0.796579345486251	0	-0.000932987826046654	629
chr1	205100001	0.0506211914434127	0	-0.164892663843929	-0.0351114219669491	-0.469842819808278	-0.111313014029701	0	-0.804456093131912	0	-0.000932987826046654	630
chr1	205200001	0.0539959375396528	0	-0.160129829591488	-0.0351114219669491	-0.469842819808278	-0.111313014029701	0	-0.812332840777571	0	-0.000932987826046654	631
chr1	205500001	0.0539959375396528	0	-0.135620348426262	-0.0324105433541177	-0.469842819808278	-0.111313014029701	0	-0.873731045326408	0	-0.000932987826046654	632
chr1	205600001	0.0523085644915333	0	-0.135620348426262	-0.0324105433541177	-0.469842819808278	-0.111313014029701	0	-0.771527032940591	0	-0.000932987826046654	633
chr1	205700001	0.0523085644915333	0	-0.120173269476294	-0.0324105433541177	-0.469842819808278	-0.111313014029701	0	-0.711280438426427	0	-0.000932987826046654	634
chr1	206000001	0.0472464453471966	0	-0.110872039113687	-0.0324105433541177	-0.469842819808278	-0.111313014029701	0	-0.653102434793896	0	-0.000932987826046654	635
chr1	206200001	0.045559072299076	0	-0.107350694101742	-0.0324105433541177	-0.469842819808278	-0.111313014029701	0	-0.560198865984213	0	-0.000932987826046654	636
chr1	206300001	0.045559072299076	0	-0.107350694101742	-0.0324105433541177	-0.469842819808278	-0.111313014029701	0	-0.560198865984213	0	-0.000932987826046654	637
chr1	206400001	0.0472464453471966	0	-0.103255559770488	-0.0324105433541177	-0.469842819808278	-0.111313014029701	0	-0.542629442649155	0	-0.000932987826046654	638
chr1	206500001	0.0472464453471966	0	-0.0886649325616059	-0.0324105433541177	-0.469842819808278	-0.111313014029701	0	-0.403472767921945	0	-0.000932987826046654	639
chr1	206600001	0.0472464453471966	0	-0.082888814407929	-0.0342111290960571	-0.469842819808278	-0.111313014029701	0	-0.345917438893481	0	-0.000932987826046654	640
chr1	207000001	0.0523085644915333	0	-0.0225253016861534	-0.0303848843944563	-0.469842819808278	-0.111313014029701	0	-0.0111406559628045	0	-0.000932987826046654	641
chr1	207300001	0.0472464453471966	0	0.00863161829047634	-0.0297096647412899	-0.469842819808278	-0.111313014029701	0	0.0612716593710606	0	-0.000932987826046654	642
chr1	207700001	0.0371222070584992	0	0.0164021153845281	-0.0270087861284585	-0.469842819808278	-0.111313014029701	0	0.0436379536762152	0	-0.000932987826046654	643
chr1	208000001	0.0286853418179465	0	0.0222665570984836	-0.0270087861284585	-0.469842819808278	-0.111313014029701	0	0.0432513118265001	0	-0.000932987826046654	644
chr1	208100001	0.0101242382886733	0	0.0222665570984836	-0.0270087861284585	-0.469842819808278	-0.111313014029701	0	0.0432513118265001	0	-0.000932987826046654	645
chr1	208200001	-0.0134989843849135	0	0.0222665570984836	-0.0270087861284585	-0.469842819808278	-0.111313014029701	0	0.0432513118265001	0	-0.000932987826046654	646
chr1	209600001	-0.0421843262028594	0	0.0217385032852993	-0.0270087861284585	-0.469842819808278	-0.111313014029701	0	-0.0122100508748508	0	-0.000932987826046654	647
chr1	211200001	-0.0371222070584997	0	0.0138626266410034	-0.0270087861284585	-0.469842819808278	-0.111313014029701	0	0.0527381775332751	0	-0.000932987826046654	648
chr1	211300001	-0.0371222070584997	0	0.0138626266410034	-0.0270087861284585	-0.469842819808278	-0.111313014029701	0	0.00654331064359014	0	-0.000932987826046654	649
chr1	211700001	-0.0320600879141631	0	0.0155422615346028	-0.0243079075156271	-0.469842819808278	-0.111313014029701	0	-0.0684739267494865	0	-0.000932987826046654	650
chr1	211800001	-0.030372714866043	0	0.0155422615346028	-0.0243079075156271	-0.469842819808278	-0.111313014029701	0	-0.0684739267494865	0	-0.000932987826046654	651
chr1	212400001	-0.0320600879141631	0	0.0215770770170697	-0.0135043930641499	-0.469842819808278	-0.111313014029701	0	0.0286954589313234	0	-0.000932987826046654	652
chr1	212500001	-0.0337474609622831	0	0.0224301099618996	-0.0135043930641499	-0.469842819808278	-0.111313014029701	0	0.0141985409011856	0	-0.000932987826046654	653
chr1	212600001	-0.0354348340104032	0	0.0224301099618996	-0.0148548323706449	-0.469842819808278	-0.111313014029701	0	0.0141985409011856	0	-0.000932987826046654	654
chr1	212800001	-0.0371222070584997	0	0.030352393453361	-0.0135043930641499	-0.469842819808278	-0.111313014029701	0	0.00131867423266563	0	-0.000932987826046654	655
chr1	212900001	-0.0371222070584997	0	0.0362113406915945	-0.00540175722565925	-0.469842819808278	-0.111313014029701	0	-0.0810628696116189	0	-0.000932987826046654	656
chr1	213000001	-0.0388095801066198	0	0.0379943088390776	-0.00270087861283139	-0.469842819808278	-0.111313014029701	0	-0.0454964201283685	0	-0.000932987826046654	657
chr1	213100001	-0.0388095801066198	0	0.0397772769863509	0	-0.469842819808278	-0.111313014029701	0	-0.00992997064507867	0	-0.000932987826046654	658
chr1	213200001	-0.0404969531547399	0	0.0397772769863509	0	-0.469842819808278	-0.111313014029701	0	-0.00992997064507867	0	-0.000932987826046654	659
chr1	214200001	-0.0354348340104032	0	0.0473647721651499	0	-0.469842819808278	-0.111313014029701	0	-0.0184309128103478	0	-0.000932987826046654	660
chr1	214300001	-0.0354348340104032	0	0.0501732282813374	0	-0.469842819808278	-0.111313014029701	0	0.00441947740732834	0	-0.000932987826046654	661
chr1	214400001	-0.0337474609622831	0	0.0529816843975349	0	-0.469842819808278	-0.111313014029701	0	0.027269867625044	0	-0.000932987826046654	662
chr1	214500001	-0.0354348340104032	0	0.0529816843975349	0	-0.469842819808278	-0.111313014029701	0	0.027269867625044	0	-0.000932987826046654	663
chr1	215500001	-0.0607454297321095	0	0.0636214482192535	0.0729237225467261	-0.469842819808278	-0.111313014029701	0	0.052158805454979	0	-0.000932987826046654	664
chr1	215600001	-0.0607454297321095	0	0.0636214482192535	0.0810263583853719	-0.469842819808278	-0.111313014029701	0	0.052158805454979	0	-0.000932987826046654	665
chr1	217400001	-0.0624328027802061	0	0.0698786030511183	0.207967653189015	-0.469842819808278	-0.111313014029701	0	0.093718905177619	0	-0.000932987826046654	666
chr1	217500001	-0.0607454297321095	0	0.0698786030511183	0.207967653189015	-0.469842819808278	-0.111313014029701	0	0.093718905177619	0	-0.000932987826046654	667
chr1	217600001	-0.0523085644915327	0	0.0698786030511183	0.229574682091659	-0.469842819808278	-0.111313014029701	0	0.093718905177619	0	-0.000932987826046654	668
chr1	218200001	0.263230195505784	0	0.0769420018591925	0.30249840463854	-0.469842819808278	-0.111313014029701	0	0.052982141908608	0	-0.000932987826046654	669
chr1	218300001	0.543334121492698	0	0.0769420018591925	0.309250601170698	-0.469842819808278	-0.111313014029701	0	0.052982141908608	0	-0.000932987826046654	670
chr1	219100001	1.28071614351847	0	0.0816510209391598	0.337609826605493	-0.469842819808278	-0.111313014029701	0	-0.0173758845503428	0	-0.000932987826046654	671
chr1	219200001	1.28240351656659	0	0.0816510209391598	0.337609826605493	-0.469842819808278	-0.111313014029701	0	-0.0173758845503428	0	-0.000932987826046654	672
chr1	220000001	1.29927724704774	0	0.102370593282517	0.368669930653271	-0.185617976617483	-0.111313014029701	0	-0.0907375923579654	1.71046471513015	-0.000932987826046654	673
chr1	220100001	1.29927724704774	0	0.114913904682582	0.380823884410929	0.382831709764108	-0.111313014029701	0	-0.0819031701895234	1.7219135288233	-0.000932987826046654	674
chr1	220200001	1.30096462009584	0	0.117826631601964	0.386225641636747	0.382831709764108	-0.111313014029701	0	-0.0757737758061029	1.7023249292009	-0.000932987826046654	675
chr1	221700001	1.30602673924018	0.625135415630315	0.14208746717407	0.415935306378037	0.382831709764108	-0.111313014029701	0	-0.230845498921196	1.67942730181462	-0.000932987826046654	676
chr1	222600001	1.30602673924018	0.625135415630315	0.175540525852996	0.438892774587169	0.382831709764108	-0.111313014029701	0	-0.145961901357039	1.60785942853496	-0.000932987826046654	677
chr1	222700001	1.3077141122883	0.625135415630315	0.19141087610432	0.450146435473932	0.382831709764108	-0.111313014029701	0	-0.131602026735019	1.67364504870307	-0.000932987826046654	678
chr1	223500001	1.29084038180717	0.924567366610694	0.236352199044783	0.480756393086273	0.382831709764108	-0.111313014029701	0	0.0737691405999357	1.4439263234124	-0.000932987826046654	679
chr1	223600001	1.29084038180717	0.924567366610694	0.236352199044783	0.480756393086273	0.382831709764108	-0.111313014029701	0	0.0737691405999357	1.4439263234124	-0.000932987826046654	680
chr1	223700001	1.29084038180717	0.924567366610694	0.256788862501208	0.478055514473445	0.382831709764108	-0.111313014029701	0	0.0383688161969965	1.71266321276336	-0.000932987826046654	681
chr1	224100001	1.30096462009584	0.924567366610694	0.28115706907838	0.478055514473445	0.382831709764108	-0.111313014029701	0	0.0281632257215182	1.67860663340539	-0.000932987826046654	682
chr1	224200001	1.30096462009584	0.924567366610694	0.30365963096196	0.486158150311935	0.382831709764108	-0.111313014029701	0	0.11611287722366	1.71896419586153	-0.000932987826046654	683
chr1	224300001	1.30265199314396	1.06510413852962	0.321157621269726	0.490659614666702	0.382831709764108	-0.111313014029701	0	0.142249524519652	1.64489435097715	-0.000932987826046654	684
chr1	224400001	1.30433936619208	1.13537252448907	0.349833687371315	0.496961664763254	0.382831709764108	-0.111313014029701	0	0.193956763172292	1.65910072711931	-0.000932987826046654	685
chr1	225400001	1.2959025009515	1.13537252448907	0.388417819501272	0.498312104069749	0.382831709764108	-0.111313014029701	0	0.301163127639243	1.57153656472239	-0.000932987826046654	686
chr1	225500001	1.2959025009515	1.13537252448907	0.393814457862824	0.499662543376082	0.382831709764108	-0.111313014029701	0	0.312660178909229	1.47521033385327	-0.000932987826046654	687
chr1	225600001	1.29421512790338	1.13537252448907	0.393814457862824	0.499662543376082	0.382831709764108	-0.111313014029701	0	0.312660178909229	1.47521033385327	-0.000932987826046654	688
chr1	225700001	1.28915300875905	1.13537252448907	0.402927545379502	0.499662543376082	0.382831709764108	-0.111313014029701	0	0.253339068580665	1.53629155525529	-0.000932987826046654	689
chr1	225800001	1.28915300875905	1.13537252448907	0.41136747722216	0.499662543376082	0.382831709764108	-0.111313014029701	0	0.292503447458486	1.72194485225613	-0.000932987826046654	690
chr1	225900001	1.28746563571093	1.13537252448907	0.413709653329009	0.499662543376082	0.382831709764108	-0.111313014029701	0	0.151538373674658	1.68229321871193	-0.000932987826046654	691
chr1	226300001	1.28577826266283	1.13537252448907	0.424549405713908	0.499662543376082	0.382831709764108	-0.111313014029701	0	0.0417382832891768	1.65485752136117	-0.000932987826046654	692
chr1	226400001	1.28240351656659	1.13537252448907	0.426914419257734	0.499662543376082	0.382831709764108	-0.111313014029701	0	0.00339037858511549	1.70952365217053	-0.000932987826046654	693
chr1	226800001	1.27734139742225	1.13537252448907	0.433202575314323	0.499662543376082	0.382831709764108	-0.111313014029701	0	-0.0790856048835837	1.67942730181462	-0.000932987826046654	694
chr1	226900001	1.27565402437413	1.13537252448907	0.448517840009646	0.499662543376082	0.382831709764108	-0.111313014029701	0	-0.00938919323903754	1.64083478997217	-0.000932987826046654	695
chr1	227000001	1.28240351656659	1.13537252448907	0.448517840009646	0.499662543376082	0.382831709764108	-0.111313014029701	0	-0.00938919323903754	1.64083478997217	-0.000932987826046654	696
chr1	227100001	1.27902877047037	1.13537252448907	0.448517840009646	0.499662543376082	0.382831709764108	-0.111313014029701	0	-0.00938919323903754	1.64083478997217	-0.000932987826046654	697
chr1	227200001	1.27902877047037	1.13537252448907	0.448517840009646	0.499662543376082	0.382831709764108	-0.111313014029701	0	-0.00938919323903754	1.64083478997217	-0.000932987826046654	698
chr1	227300001	1.27902877047037	1.13537252448907	0.448517840009646	0.499662543376082	0.382831709764108	-0.111313014029701	0	-0.00938919323903754	1.64083478997217	-0.000932987826046654	699
chr1	227700001	1.26384241303734	1.13537252448907	0.458349751219852	0.50236342198891	0.382831709764108	-0.111313014029701	0	0.124973764639657	1.60785942853496	-0.000932987826046654	700
chr1	228000001	1.26721715913356	1.13537252448907	0.476096571046816	0.509115618521067	0.382831709764108	-0.111313014029701	0	0.221646538075267	1.53629155525529	-0.000932987826046654	701
chr1	228100001	1.26721715913356	1.13537252448907	0.495990720294702	0.507225003492035	0.382831709764108	-0.111313014029701	0	0.353067194599534	1.67351988282662	-0.000932987826046654	702
chr1	228300001	1.26215503998922	1.13537252448907	0.493328457489529	0.467252000021964	0.382831709764108	-0.111313014029701	0	0.29892780519202	1.67942730181462	-0.000932987826046654	703
chr1	228400001	1.26215503998922	1.13537252448907	0.488438301208266	0.467252000021964	0.382831709764108	-0.111313014029701	0	0.343667196031692	1.67942730181462	-0.000932987826046654	704
chr1	229200001	1.27902877047037	1.13537252448907	0.477652577871772	0.467252000021964	0.382831709764108	-0.111313014029701	0	0.449298943364585	1.67942730181462	-0.000932987826046654	705
chr1	229300001	1.28240351656659	1.13537252448907	0.473244754882032	0.463200682102796	0.382831709764108	-0.111313014029701	0	0.487015577182087	1.68085781910748	-0.000932987826046654	706
chr1	229500001	1.27902877047037	1.13537252448907	0.456188437404072	0.484357564569989	0.382831709764108	-0.111313014029701	0	0.5253265453727	1.67425096266406	-0.000932987826046654	707
chr1	229600001	1.27902877047037	1.13537252448907	0.447845003233383	0.499662543376082	0.382831709764108	-0.111313014029701	0	0.487392520770923	1.67942730181462	-0.000932987826046654	708
chr1	230000001	1.27734139742225	1.13537252448907	0.438909214317122	0.5050643006019	0.382831709764108	-0.111313014029701	0	0.339869972598161	1.58287206729858	-0.000932987826046654	709
chr1	230100001	1.27734139742225	1.13537252448907	0.438909214317122	0.5050643006019	0.382831709764108	-0.111313014029701	0	0.339869972598161	1.58287206729858	-0.000932987826046654	710
chr1	230200001	1.27734139742225	1.13537252448907	0.438909214317122	0.5050643006019	0.382831709764108	-0.111313014029701	0	0.339869972598161	1.58287206729858	-0.000932987826046654	711
chr1	230600001	1.27734139742225	1.13537252448907	0.430455688159961	0.50236342198891	0.382831709764108	-0.111313014029701	0	0.271167666758607	1.6678627955915	-0.000932987826046654	712
chr1	230700001	1.27734139742225	1.13537252448907	0.423248813568273	0.50236342198891	0.382831709764108	-0.111313014029701	0	0.291319575801576	1.67942730181462	-0.000932987826046654	713
chr1	230800001	1.27734139742225	1.13537252448907	0.421188263171775	0.501012982682577	0.382831709764108	-0.111313014029701	0	0.292481877438212	1.60785942853496	-0.000932987826046654	714
chr1	230900001	1.27734139742225	1.13537252448907	0.412833637694321	0.478055514473445	-0.16571904042386	-0.111313014029701	0	0.318391095118935	1.70329076155427	-0.000932987826046654	715
chr1	231000001	1.27902877047037	1.13537252448907	0.410105276428079	0.464551121409136	-0.16571904042386	-0.111313014029701	0	0.365438363801612	1.68515913560921	-0.000932987826046654	716
chr1	231200001	1.27734139742225	1.13537252448907	0.409284636050255	0.461850242796301	-0.16571904042386	-0.111313014029701	0	0.390631231072389	1.73881729028759	-0.000932987826046654	717
chr1	231300001	1.27565402437413	1.13537252448907	0.40702621145042	0.430339992313079	-0.16571904042386	-0.111313014029701	0	0.36041789239449	1.67080636192322	-0.000932987826046654	718
chr1	231400001	1.27565402437413	1.13537252448907	0.408955447956395	0.372721248572439	-0.16571904042386	-0.111313014029701	0	0.404858213717022	1.7230309211761	-0.000932987826046654	719
chr1	231500001	1.27227927827792	1.13537252448907	0.406839912050087	0.259284346832949	-0.16571904042386	-0.111313014029701	0	0.523876915345325	1.97081904625079	-0.000932987826046654	720
chr1	232900001	1.25034342865243	1.13537252448907	0.40764412287274	0.159351838157761	-0.16571904042386	-0.111313014029701	0	0.618909898714694	1.67942730181462	-0.000932987826046654	721
chr1	233600001	1.27565402437413	1.13537252448907	0.409233070197165	0.102633387288016	-0.16571904042386	-0.111313014029701	0	0.72792175769524	1.664356457135	-0.000932987826046654	722
chr1	234300001	1.27902877047037	1.13537252448907	0.404808000634183	0.0702228439338983	-0.16571904042386	-0.111313014029701	0	0.64595168874608	1.46783494659403	-0.000932987826046654	723
chr1	234400001	1.28577826266283	1.13537252448907	0.40351070617851	0.0621202080954076	-0.16571904042386	-0.111313014029701	0	0.594668689430302	1.50697979582814	-0.000932987826046654	724
chr1	234600001	1.28746563571093	1.13537252448907	0.402682337728397	0.0459149364184263	-0.16571904042386	-0.111313014029701	0	0.588202173224547	1.67942730181462	-0.000932987826046654	725
chr1	235100001	1.28746563571093	1.13299859253098	0.400857110555261	0.0351114219669456	-0.16571904042386	-0.111313014029701	0	0.585206964219156	1.69136754315096	-0.000932987826046654	726
chr1	235200001	1.28409088961471	1.13062466057289	0.399011536795015	0.0324105433541177	-0.16571904042386	-0.111313014029701	0	0.601483468109862	1.70951619202904	-0.000932987826046654	727
chr1	235300001	1.28409088961471	1.13062466057289	0.396256810389285	0.0333108362250063	-0.16571904042386	-0.111313014029701	0	0.646127095584616	1.64279128704787	-0.000932987826046654	728
chr1	235400001	1.28409088961471	1.13062466057289	0.385831332438156	0.0351114219669456	-0.16571904042386	-0.111313014029701	0	0.738509009443242	1.60942883455729	-0.000932987826046654	729
chr1	235500001	1.27902877047037	1.13062466057289	0.385831332438156	0.0351114219669456	-0.16571904042386	-0.111313014029701	0	0.763315343853438	1.67942730181462	-0.000932987826046654	730
chr1	235600001	1.27902877047037	1.13062466057289	0.378390959250834	0.0526671329504219	-0.16571904042386	-0.111313014029701	0	0.781001939497306	1.47502803874861	-0.000932987826046654	731
chr1	235700001	1.27902877047037	1.13062466057289	0.378390959250834	0.0702228439338983	-0.16571904042386	-0.111313014029701	0	0.781001939497306	1.47502803874861	-0.000932987826046654	732
chr1	235800001	1.27902877047037	1.13062466057289	0.378390959250834	0.0702228439338983	-0.16571904042386	-0.111313014029701	0	0.781001939497306	1.47502803874861	-0.000932987826046654	733
chr1	236500001	1.23178232512318	1.13062466057289	0.36353358293412	0.176907549141237	-0.16571904042386	-0.111313014029701	0	0.71350099170632	1.62790096777785	-0.000932987826046654	734
chr1	236600001	1.22840757902694	1.13062466057289	0.359272871394909	0.197164138737541	-0.16571904042386	-0.111313014029701	0	0.711752655446114	1.61966067868357	-0.000932987826046654	735
chr1	236700001	1.2233454598826	1.13062466057289	0.356023399342281	0.189061502899051	-0.16571904042386	-0.111313014029701	0	0.627832126407769	1.70508217364294	-0.000932987826046654	736
chr1	236800001	1.21490859464202	1.13062466057289	0.356023399342281	0.189061502899051	-0.16571904042386	-0.111313014029701	0	0.627832126407769	1.70508217364294	-0.000932987826046654	737
chr1	236900001	1.21153384854581	1.13062466057289	0.356023399342281	0.189061502899051	-0.16571904042386	-0.111313014029701	0	0.627832126407769	1.70508217364294	-0.000932987826046654	738
chr1	241400001	1.21153384854581	1.13062466057289	0.358047223993154	0.145847445093614	-0.16571904042386	-0.111313014029701	0	0.619304635487796	1.53629155525529	-0.000932987826046654	739
chr1	241500001	1.21153384854581	1.13062466057289	0.361523555939903	0.153950080932098	-0.16571904042386	-0.111313014029701	0	0.639089413380679	1.60785942853496	-0.000932987826046654	740
chr1	241600001	1.21153384854581	1.13062466057289	0.366728812385595	0.160252131028812	-0.16571904042386	-0.111313014029701	0	0.670973081247873	1.67942730181462	-0.000932987826046654	741
chr1	244600001	1.24021919036375	1.13062466057289	0.411498579880662	0.186360624286223	0.513729218144967	-0.111313014029701	0	0.603532495977559	1.6678627955915	-0.000932987826046654	742
chr1	244700001	1.24021919036375	1.13062466057289	0.411498579880662	0.186360624286223	0.513729218144967	-0.111313014029701	0	0.603532495977559	1.6678627955915	-0.000932987826046654	743
chr1	244800001	1.24021919036375	1.13062466057289	0.420217019659624	0.191762381511879	0.513729218144967	-0.111313014029701	0	0.458794040227578	1.67942730181462	-0.000932987826046654	744
chr1	244900001	1.23853181731563	1.13062466057289	0.420614180929718	0.207967653189015	0.513729218144967	-0.111313014029701	0	0.565670666711307	1.62836677425527	-0.000932987826046654	745
chr1	245000001	1.23853181731563	1.13062466057289	0.420614180929718	0.207967653189015	0.513729218144967	-0.111313014029701	0	0.565670666711307	1.62836677425527	-0.000932987826046654	746
chr1	245100001	1.23853181731563	1.13062466057289	0.421999468192432	0.207967653189015	0.513729218144967	-0.111313014029701	0	0.524066242112135	1.62836677425527	-0.000932987826046654	747
chr1	245700001	1.24528130950809	1.13062466057289	0.418361780740618	0.232275560704649	0.513729218144967	-0.111313014029701	0	0.455981003613486	1.70174678816931	-0.000932987826046654	748
chr1	245800001	1.24528130950809	1.13062466057289	0.41333880602586	0.232275560704649	0.513729218144967	-0.111313014029701	0	0.429500189713967	1.70174678816931	-0.000932987826046654	749
chr1	245900001	1.24696868255621	1.13062466057289	0.41333880602586	0.232275560704649	0.513729218144967	-0.111313014029701	0	0.429500189713967	1.70174678816931	-0.000932987826046654	750
chr1	246000001	1.24865605560431	1.13062466057289	0.41333880602586	0.232275560704649	0.513729218144967	-0.111313014029701	0	0.429500189713967	1.70174678816931	-0.000932987826046654	751
chr1	246100001	1.24696868255621	1.13062466057289	0.41333880602586	0.232275560704649	0.513729218144967	-0.111313014029701	0	0.429500189713967	1.70174678816931	-0.000932987826046654	752
chr1	246200001	1.24865605560431	1.13062466057289	0.41333880602586	0.232275560704649	0.513729218144967	-0.111313014029701	0	0.429500189713967	1.70174678816931	-0.000932987826046654	753
chr1	246300001	1.24865605560431	1.13062466057289	0.41333880602586	0.232275560704649	0.513729218144967	-0.111313014029701	0	0.429500189713967	1.70174678816931	-0.000932987826046654	754
chr1	246400001	1.24696868255621	1.13062466057289	0.41333880602586	0.232275560704649	0.513729218144967	-0.111313014029701	0	0.429500189713967	1.70174678816931	-0.000932987826046654	755
chr1	246500001	1.24696868255621	1.13062466057289	0.398252974200418	0.256583468220114	0.513729218144967	-0.111313014029701	0	0.432259349440266	1.69495202186554	-0.000932987826046654	756
chr1	246600001	1.24696868255621	1.13062466057289	0.384186377801427	0.286293132961404	0.513729218144967	-0.111313014029701	0	0.396748073628849	1.69562979885335	-0.000932987826046654	757
chr1	246700001	1.24696868255621	1.13062466057289	0.371529580538212	0.33220806937983	0.513729218144967	-0.111313014029701	0	0.327298331044507	1.53383903604728	-0.000932987826046654	758
chr1	246900001	1.24696868255621	1.13062466057289	0.358939122427662	0.410533549152219	0.513729218144967	-0.111313014029701	0	0.266000279584939	1.6648689402283	-0.000932987826046654	759
chr1	247000001	1.24528130950809	1.13062466057289	0.354560917657113	0.478055514473445	0.513729218144967	-0.111313014029701	0	0.272374018311399	1.68229321871193	-0.000932987826046654	760
chr1	247100001	1.23853181731563	1.13062466057289	0.346858674224735	0.491559907537591	0.513729218144967	-0.111313014029701	0	0.296103663890019	1.67942730181462	-0.000932987826046654	761
chr1	247300001	1.23515707121939	1.13062466057289	0.342143767480172	0.415935306378037	0.513729218144967	-0.111313014029701	0	0.351044017027118	1.6105741028519	-0.000932987826046654	762
chr1	248800001	1.17441164148731	1.13062466057289	0.337141480927839	0.842674127207393	0.513729218144967	-0.111313014029701	0	0.335647538550729	1.67942730181462	-0.000932987826046654	763
chr2	200001	-0.0556833105877493	1.81115182189196	1.28319165380758	2.09048004634118	0.513729218144967	-0.111313014029701	0	0.380247703776671	0	0.0658593836740928	764
chr2	600001	-0.0556833105877493	1.81115182189196	1.25433313400027	0.675219653210979	0.513729218144967	-0.111313014029701	0	0.406317357328335	0	0.0658593836740928	765
chr2	3300001	-0.0354348340104032	1.81115182189196	1.22422940822881	0.0486158150312542	0.513729218144967	-0.111313014029701	0	0.428709865126747	0	0.0658593836740928	766
chr2	3400001	-0.0337474609622831	1.81115182189196	1.22422940822881	0.0486158150312542	0.513729218144967	-0.111313014029701	0	0.428709865126747	0	0.0658593836740928	767
chr2	3500001	-0.0320600879141631	1.81115182189196	1.17757446718808	0.0648210867082355	0.513729218144967	-0.111313014029701	0	0.453243187582626	0	0.0658593836740928	768
chr2	8700001	0.0894307715500325	1.81115182189196	1.1100526655191	0.39162739886241	0.513729218144967	-0.111313014029701	0	0.505071887738969	0	0.0658593836740928	769
chr2	8800001	0.091118144598152	1.81115182189196	1.10015867692891	0.39162739886241	0.513729218144967	-0.111313014029701	0	0.486386300131248	0	0.0658593836740928	770
chr2	8900001	0.0928055176462726	1.81115182189196	1.09026468833872	0.39162739886241	0.513729218144967	-0.111313014029701	0	0.467700712523527	0	0.0658593836740928	771
chr2	9000001	0.0928055176462726	1.81115182189196	1.09026468833872	0.39162739886241	0.513729218144967	-0.111313014029701	0	0.467700712523527	0	0.0658593836740928	772
chr2	9200001	0.0928055176462726	1.81115182189196	1.0577243061092	0.39162739886241	0.513729218144967	-0.111313014029701	0	0.450445850274198	0	0.0658593836740928	773
chr2	9300001	0.0944928906943691	1.81115182189196	1.0577243061092	0.39162739886241	0.513729218144967	-0.111313014029701	0	0.450445850274198	0	0.0658593836740928	774
chr2	9400001	0.0961802637424887	1.81115182189196	0.985049075194053	0.386900861289917	0.442940426251561	-0.111313014029701	0	0.380023947499781	0	0.0658593836740928	775
chr2	9800001	0.102929755934946	1.81115182189196	0.816266376332346	0.359216855508292	0.372151634358154	-0.111313014029701	0	0.232271257343381	0	0.0658593836740928	776
chr2	9900001	0.102929755934946	1.81115182189196	0.798253772534396	0.357866416201797	0.372151634358154	-0.111313014029701	0	0.232271257343381	0	0.0658593836740928	777
chr2	10300001	0.0961802637424887	1.81115182189196	0.705299194907581	0.316002797702694	0.372151634358154	-0.111313014029701	0	0.28740112982672	0	0.0658593836740928	778
chr2	10400001	0.091118144598152	1.81115182189196	0.68322052062268	0.30249840463854	0.372151634358154	-0.111313014029701	0	0.279260187934895	0	0.0658593836740928	779
chr2	10500001	0.087743398501936	1.81115182189196	0.600163070113214	0.305199283251375	0.372151634358154	-0.111313014029701	0	0.265835568072554	0	0.0658593836740928	780
chr2	10600001	0.087743398501936	1.81115182189196	0.600163070113214	0.314652358396354	0.372151634358154	-0.111313014029701	0	0.265835568072554	0	0.0658593836740928	781
chr2	10700001	0.0793065332613591	1.81115182189196	0.542032638485617	0.326806312154167	0.372151634358154	-0.111313014029701	0	0.158746187282115	0	0.0658593836740928	782
chr2	10800001	0.0809939063094797	1.81115182189196	0.542032638485617	0.326806312154167	0.372151634358154	-0.111313014029701	0	0.158746187282115	0	0.0658593836740928	783
chr2	15100001	0.0388095801066198	1.39333979726816	0.354774466654411	0.32410543354134	0.372151634358154	-0.111313014029701	0	0.0512919688916919	0	0.0658593836740928	784
chr2	15200001	0.0388095801066198	1.39333979726816	0.354774466654411	0.32410543354134	0.372151634358154	-0.111313014029701	0	0.0512919688916919	0	0.0658593836740928	785
chr2	15300001	0.0388095801066198	1.39333979726816	0.354774466654411	0.32410543354134	0.372151634358154	-0.111313014029701	0	0.0512919688916919	0	0.0658593836740928	786
chr2	15400001	0.0388095801066198	1.39333979726816	0.354774466654411	0.32410543354134	0.372151634358154	-0.111313014029701	0	0.0512919688916919	0	0.0658593836740928	787
chr2	15500001	0.0404969531547393	1.39333979726816	0.335158023065217	0.321404554928512	0.372151634358154	-0.111313014029701	0	0.0797651421553071	0	0.0658593836740928	788
chr2	15600001	0.0404969531547393	1.39333979726816	0.315541579475814	0.318703676315522	0.372151634358154	-0.111313014029701	0	0.108238315418921	0	0.0658593836740928	789
chr2	17600001	0.0556833105877493	0.00474786391617352	0.279436982162528	0.317353237009189	0.372151634358154	-0.111313014029701	0	0.0974541817240932	0	0.0658593836740928	790
chr2	17700001	0.0556833105877493	0.00474786391617352	0.26442816497473	0.316002797702694	0.372151634358154	-0.111313014029701	0	0.0974541817240932	0	0.0658593836740928	791
chr2	17800001	0.0556833105877493	0.00474786391617352	0.248922997877213	0.310601040477031	0.372151634358154	-0.111313014029701	0	0.158995506170332	0	0.0658593836740928	792
chr2	17900001	0.0556833105877493	0.00474786391617352	0.218409013591888	0.305199283251375	0.372151634358154	-0.111313014029701	0	0.158995506170332	0	0.0658593836740928	793
chr2	18500001	0.0573706836358689	0.00474786391617352	0.18830023779723	0.29439576880005	0.372151634358154	-0.111313014029701	0	0.0690637873053639	0	0.0658593836740928	794
chr2	20000001	0.087743398501936	0.00474786391617352	0.171219860543015	0.284942693655071	0.372151634358154	-0.111313014029701	0	0.0719643972093326	0	0.0658593836740928	795
chr2	20200001	0.0894307715500325	0	0.150243369128277	0.256583468220114	0.372151634358154	-0.111313014029701	0	-0.0472876185249666	0	0.0658593836740928	796
chr2	20300001	0.0894307715500325	0	0.142752315490578	0.237677317930305	0.372151634358154	-0.111313014029701	0	-0.0648391180071844	0	0.0658593836740928	797
chr2	23700001	0.0961802637424887	0	0.0970508121329159	0.197164138737541	0.372151634358154	-0.111313014029701	0	-0.130746277824364	0	0.0658593836740928	798
chr2	23800001	0.101242382886825	0	0.0970508121329159	0.191762381511879	0.372151634358154	-0.111313014029701	0	-0.130746277824364	0	0.0658593836740928	799
chr2	23900001	0.104617128983065	0	0.089285776911846	0.193112820818374	0.372151634358154	-0.111313014029701	0	-0.14713806059691	0	0.0658593836740928	800
chr2	24000001	0.104617128983065	0	0.0736303265526869	0.20310607168589	0.372151634358154	-0.111313014029701	0	-0.208093433055383	0	0.0658593836740928	801
chr2	24200001	0.106304502031186	0	0.0541306600424813	0.186360624286223	0.372151634358154	-0.111313014029701	0	-0.213195156605951	0	0.0658593836740928	802
chr2	24300001	0.107991875079283	0	0.0541306600424813	0.186360624286223	0.372151634358154	-0.111313014029701	0	-0.213195156605951	0	0.0658593836740928	803
chr2	24400001	0.107991875079283	0	0.0414084524581844	0.186360624286223	-0.534643554224654	-0.111313014029701	0	-0.134995725891291	0	0.0658593836740928	804
chr2	24500001	0.107991875079283	0	0.0414084524581844	0.186360624286223	-0.534643554224654	-0.111313014029701	0	-0.134995725891291	0	0.0658593836740928	805
chr2	24600001	0.106304502031186	0	0.0414084524581844	0.186360624286223	-0.534643554224654	-0.111313014029701	0	-0.134995725891291	0	0.0658593836740928	806
chr2	24700001	0.102929755934946	0	0.0303961683790805	0.197164138737541	-0.534643554224654	-0.111313014029701	0	-0.179461303803071	0	0.0658593836740928	807
chr2	25300001	0.102929755934946	0	0.00566575812377869	0.214719849721173	-0.534643554224654	-0.111313014029701	0	-0.147781809162889	0	0.0658593836740928	808
chr2	25400001	0.104617128983065	0	0.0015052902162002	0.218771167640341	-0.534643554224654	-0.111313014029701	0	-0.116620505368324	0	0.0658593836740928	809
chr2	25500001	0.109679248127402	0	0.0015052902162002	0.218771167640341	-0.534643554224654	-0.111313014029701	0	-0.116620505368324	0	0.0658593836740928	810
chr2	25600001	0.111366621175522	0	0.0015052902162002	0.218771167640341	-0.534643554224654	-0.111313014029701	0	-0.116620505368324	0	0.0658593836740928	811
chr2	25700001	0.113053994223642	0	-0.00845191134324713	0.226873803478824	-0.534643554224654	-0.111313014029701	0	-0.147456096510356	0	0.0658593836740928	812
chr2	25800001	0.114741367271739	0	-0.00845191134324713	0.226873803478824	-0.534643554224654	-0.111313014029701	0	-0.147456096510356	0	0.0658593836740928	813
chr2	26000001	0.114741367271739	0	-0.0174764676792587	0.259284346832949	-0.534643554224654	-0.111313014029701	0	-0.097301460366616	0	0.0658593836740928	814
chr2	26100001	0.113053994223642	0	-0.0243147520342438	0.2660365433651	-0.534643554224654	-0.111313014029701	0	-0.102078477970122	0	0.0658593836740928	815
chr2	26200001	0.113053994223642	0	-0.0382986969011506	0.272788739897258	-0.534643554224654	-0.111313014029701	0	-0.130122519516422	0	0.0658593836740928	816
chr2	27000001	0.114741367271739	0	-0.119433162677516	0.277032977717505	-0.534643554224654	-0.111313014029701	0	-0.197522924785221	0	0.0658593836740928	817
chr2	27100001	0.113053994223642	0	-0.171310133684412	0.282241815042236	-0.534643554224654	-0.111313014029701	0	-0.258740171171848	0	0.0658593836740928	818
chr2	27200001	0.113053994223642	0	-0.216501350047432	0.252982296736398	-0.534643554224654	-0.111313014029701	0	-0.204193023646094	0	0.0658593836740928	819
chr2	27300001	0.114741367271739	0	-0.3020037671531	0.213031800588096	-0.534643554224654	-0.111313014029701	0	-0.413074428068162	0	0.0658593836740928	820
chr2	27400001	0.116428740319858	0	-0.371609838938488	0.166104034689919	-0.534643554224654	-0.111313014029701	0	-0.573059321635688	0	0.0658593836740928	821
chr2	27500001	0.119803486416098	0	-0.409208833619136	0.187711063592711	-0.534643554224654	-0.111313014029701	0	-0.727270192707303	0	0.0658593836740928	822
chr2	27600001	0.119803486416098	0	-0.422594166132624	0.21066853180185	-0.534643554224654	-0.111313014029701	0	-0.757160965669723	0	0.0658593836740928	823
chr2	27700001	0.123178232512316	0	-0.444368334508389	0.234976439317477	-0.929700999987136	-0.111313014029701	0	-0.754910601056357	0	0.0658593836740928	824
chr2	27800001	0.123178232512316	0	-0.444368334508389	0.234976439317477	-0.929700999987136	-0.111313014029701	0	-0.743859178285877	0	0.0658593836740928	825
chr2	28300001	0.119803486416098	0	-0.452533017034127	0.234976439317477	-0.929700999987136	-0.111313014029701	0	-0.644699721576355	0	0.0658593836740928	826
chr2	28400001	0.119803486416098	0	-0.452533017034127	0.243079075155968	-0.929700999987136	-0.111313014029701	0	-0.644699721576355	0	0.0658593836740928	827
chr2	28800001	0.118116113367979	0	-0.455063605101076	0.292370109840392	-0.929700999987136	-0.111313014029701	0	-0.795643953533399	0	0.0658593836740928	828
chr2	30100001	0.0354348340104027	0	-0.450087752247622	0.340310705218321	-0.929700999987136	-0.111313014029701	0	-0.840351012224567	0	0.0658593836740928	829
chr2	30400001	0.0371222070584992	0	-0.434200482134442	0.353815098282629	-0.929700999987136	-0.111313014029701	0	-0.853289597034828	0	0.0658593836740928	830
chr2	30500001	0.0371222070584992	0	-0.434200482134442	0.353815098282629	-0.929700999987136	-0.111313014029701	0	-0.853289597034828	0	0.0658593836740928	831
chr2	30600001	0.0371222070584992	0	-0.434200482134442	0.353815098282629	-0.929700999987136	-0.111313014029701	0	-0.853289597034828	0	0.0658593836740928	832
chr2	31800001	0.0708696680207823	0	-0.415307848371015	0.286293132961404	-0.929700999987136	-0.111313014029701	0	-0.758017526259188	0	0.0658593836740928	833
chr2	31900001	0.075931787165119	0	-0.415307848371015	0.286293132961404	-0.929700999987136	-0.111313014029701	0	-0.758017526259188	0	0.0658593836740928	834
chr2	32000001	0.075931787165119	0	-0.40872922566167	0.28449254721962	-0.929700999987136	-0.111313014029701	0	-0.690036575112934	0	0.0658593836740928	835
chr2	32200001	0.0776191602132396	0	-0.379984334794512	0.29439576880005	-0.929700999987136	-0.111313014029701	0	-0.573659805545044	0	0.0658593836740928	836
chr2	32300001	0.0776191602132396	0	-0.372215679874487	0.310601040477031	-0.929700999987136	-0.111313014029701	0	-0.60746932993543	0	0.0658593836740928	837
chr2	32600001	0.075931787165119	0	-0.360091333846213	0.322754994234845	-0.929700999987136	-0.111313014029701	0	-0.636548527738027	0	0.0658593836740928	838
chr2	32700001	0.0742444141170225	0	-0.355735642737974	0.326806312154167	-0.929700999987136	-0.111313014029701	0	-0.631818201150237	0	0.0658593836740928	839
chr2	32800001	0.075931787165119	0	-0.355735642737974	0.326806312154167	-0.929700999987136	-0.111313014029701	0	-0.631818201150237	0	0.0658593836740928	840
chr2	32900001	0.0793065332613591	0	-0.354995481463799	0.334908947992658	-0.929700999987136	-0.111313014029701	0	-0.519510451015733	0	0.0658593836740928	841
chr2	33000001	0.0691822949726628	0	-0.354995481463799	0.334908947992658	-0.929700999987136	-0.111313014029701	0	-0.519510451015733	0	0.0658593836740928	842
chr2	33100001	0.0590580566839895	0	-0.354995481463799	0.334908947992658	-0.929700999987136	-0.111313014029701	0	-0.519510451015733	0	0.0658593836740928	843
chr2	33200001	0.0590580566839895	0	-0.354995481463799	0.334908947992658	-0.929700999987136	-0.111313014029701	0	-0.519510451015733	0	0.0658593836740928	844
chr2	33300001	0.0556833105877493	0	-0.354995481463799	0.334908947992658	-0.929700999987136	-0.111313014029701	0	-0.519510451015733	0	0.0658593836740928	845
chr2	33400001	0.0489338183953162	0	-0.355317502986138	0.334908947992658	-0.929700999987136	-0.111313014029701	0	-0.537864707074835	0	0.0658593836740928	846
chr2	33500001	0.0438716992509565	0	-0.353597516131777	0.334908947992658	-0.929700999987136	-0.111313014029701	0	-0.551769113017176	0	0.0658593836740928	847
chr2	36300001	0.0388095801066198	0	-0.336929005256888	0.337609826605493	-0.929700999987136	-0.111313014029701	0	-0.55285574535844	0	0.0658593836740928	848
chr2	36400001	0.045559072299076	0	-0.336929005256888	0.337609826605493	-0.929700999987136	-0.111313014029701	0	-0.55285574535844	0	0.0658593836740928	849
chr2	36500001	0.0523085644915333	0	-0.327417516925252	0.337609826605493	-0.929700999987136	-0.111313014029701	0	-0.526301299032682	0	0.0658593836740928	850
chr2	36800001	0.0776191602132396	0	-0.305734483955003	0.32410543354134	-0.929700999987136	-0.111313014029701	0	-0.406537502500555	0	0.0658593836740928	851
chr2	36900001	0.0776191602132396	0	-0.299869420741629	0.325455872847679	-0.929700999987136	-0.111313014029701	0	-0.367685955876827	0	0.0658593836740928	852
chr2	37000001	0.0776191602132396	0	-0.285872697036625	0.347513048185923	-0.929700999987136	-0.111313014029701	0	-0.357578559777911	0	0.0658593836740928	853
chr2	37100001	0.0809939063094797	0	-0.276246029638483	0.356515976895457	-0.929700999987136	-0.111313014029701	0	-0.355688698312887	0	0.0658593836740928	854
chr2	37200001	0.0826812793575763	0	-0.261582553573587	0.397929448958954	-0.929700999987136	-0.111313014029701	0	-0.37581722148342	0	0.0658593836740928	855
chr2	37300001	0.0826812793575763	0	-0.254337950066324	0.430790138748678	-0.929700999987136	-0.111313014029701	0	-0.412809276469936	0	0.0658593836740928	856
chr2	37600001	0.0809939063094797	0	-0.246404123956063	0.486158150311935	-0.929700999987136	-0.111313014029701	0	-0.45690559577281	0	0.0658593836740928	857
chr2	38200001	0.091118144598152	0	-0.233544197499263	0.523970450891709	-0.929700999987136	-0.111313014029701	0	-0.499694677981063	0	0.0658593836740928	858
chr2	38300001	0.091118144598152	0	-0.233544197499263	0.53477396534319	-0.929700999987136	-0.111313014029701	0	-0.499694677981063	0	0.0658593836740928	859
chr2	38500001	0.091118144598152	0	-0.220287093948575	0.545577479794508	-0.929700999987136	-0.111313014029701	0	-0.593897918475662	0	0.0658593836740928	860
chr2	38600001	0.091118144598152	0	-0.211613743705201	0.549628797713831	-0.929700999987136	-0.111313014029701	0	-0.57771142058477	0	0.0658593836740928	861
chr2	38700001	0.0894307715500325	0	-0.182040633655916	0.555030554939494	-0.629768490369533	-0.111313014029701	0	-0.458331830904951	0	0.0658593836740928	862
chr2	38800001	0.087743398501936	0	-0.151875817642141	0.546477772665397	-0.529790987163621	-0.111313014029701	0	-0.437433259510694	0	0.0658593836740928	863
chr2	38900001	0.087743398501936	0	-0.136598784337182	0.549178651278232	-0.529790987163621	-0.111313014029701	0	-0.381050688779915	0	0.0658593836740928	864
chr2	39000001	0.0860560254538154	0	-0.127821858203405	0.548278358407336	-0.529790987163621	-0.111313014029701	0	-0.381050688779915	0	0.0658593836740928	865
chr2	39100001	0.087743398501936	0	-0.127821858203405	0.544227040488013	-0.529790987163621	-0.111313014029701	0	-0.381050688779915	0	0.0658593836740928	866
chr2	39200001	0.0894307715500325	0	-0.118755585121179	0.540175722568845	-0.529790987163621	-0.111313014029701	0	-0.398374144262573	0	0.0658593836740928	867
chr2	39300001	0.0894307715500325	0	-0.118755585121179	0.540175722568845	-0.529790987163621	-0.111313014029701	0	-0.398374144262573	0	0.0658593836740928	868
chr2	39400001	0.0894307715500325	0	-0.118755585121179	0.540175722568845	-0.529790987163621	-0.111313014029701	0	-0.398374144262573	0	0.0658593836740928	869
chr2	39700001	0.0809939063094797	0	-0.111233095418803	0.549628797713831	-0.529790987163621	-0.111313014029701	0	-0.286078789477343	0	0.0658593836740928	870
chr2	42000001	0.0725570410689029	0	-0.10497074111741	0.564483630084317	-0.529790987163621	-0.111313014029701	0	-0.247725594696691	0	0.0658593836740928	871
chr2	42300001	0.0708696680207823	0	-0.0988973918120419	0.573936705229303	-0.529790987163621	-0.111313014029701	0	-0.295463398640533	0	0.0658593836740928	872
chr2	42400001	0.0708696680207823	0	-0.0960428964446651	0.588791537599944	-0.529790987163621	-0.111313014029701	0	-0.284184065185248	0	0.0658593836740928	873
chr2	42500001	0.0708696680207823	0	-0.0945818874564988	0.591492416212779	-0.529790987163621	-0.111313014029701	0	-0.284184065185248	0	0.0658593836740928	874
chr2	42600001	0.0708696680207823	0	-0.0945818874564988	0.591492416212779	-0.529790987163621	-0.111313014029701	0	-0.284184065185248	0	0.0658593836740928	875
chr2	42700001	0.0708696680207823	0	-0.0945818874564988	0.602295930664253	-0.529790987163621	-0.111313014029701	0	-0.270809616866367	0	0.0658593836740928	876
chr2	43200001	0.0708696680207823	0	-0.0862612031147747	0.626603838179725	-0.529790987163621	-0.111313014029701	0	-0.348749527916699	0	0.0658593836740928	877
chr2	43300001	0.0708696680207823	0	-0.0835939753676815	0.640108231244033	-0.529790987163621	-0.111313014029701	0	-0.338980917657177	0	0.0658593836740928	878
chr2	43400001	0.0708696680207823	0	-0.0835939753676815	0.640108231244033	-0.529790987163621	-0.111313014029701	0	-0.338980917657177	0	0.0658593836740928	879
chr2	43500001	0.0708696680207823	0	-0.0835939753676815	0.640108231244033	-0.529790987163621	-0.111313014029701	0	-0.338980917657177	0	0.0658593836740928	880
chr2	43800001	0.0691822949726628	0	-0.0775613079136	0.746792936451372	-0.529790987163621	-0.111313014029701	0	-0.424214549830145	0	0.0658593836740928	881
chr2	43900001	0.0691822949726628	0	-0.0754813688748146	0.756246011596358	-0.529790987163621	-0.111313014029701	0	-0.434604837831441	0	0.0658593836740928	882
chr2	44100001	0.0691822949726628	0	-0.0692784426862761	0.761647768822014	-0.529790987163621	-0.111313014029701	0	-0.38635772529041	0	0.0658593836740928	883
chr2	44200001	0.0691822949726628	0	-0.0692784426862761	0.761647768822014	-0.529790987163621	-0.111313014029701	0	-0.38635772529041	0	0.0658593836740928	884
chr2	44300001	0.0691822949726628	0	-0.060917696691647	0.767049526047676	-0.529790987163621	-0.111313014029701	0	-0.27246780252823	0	0.0658593836740928	885
chr2	44400001	0.0691822949726628	0	-0.0575507064615876	0.769750404660504	-0.529790987163621	-0.111313014029701	0	-0.266196611294714	0	0.0658593836740928	886
chr2	44500001	0.0624328027802055	0	-0.0575507064615876	0.769750404660504	-0.529790987163621	-0.111313014029701	0	-0.266196611294714	0	0.0658593836740928	887
chr2	44600001	0.060745429732109	0	-0.0575507064615876	0.769750404660504	-0.529790987163621	-0.111313014029701	0	-0.266196611294714	0	0.0658593836740928	888
chr2	44700001	0.0590580566839895	0	-0.0575507064615876	0.769750404660504	-0.529790987163621	-0.111313014029701	0	-0.266196611294714	0	0.0658593836740928	889
chr2	45300001	0.0573706836358689	0	-0.0552303916800989	0.783254797724813	-0.529790987163621	-0.111313014029701	0	-0.251429428862727	0	0.0658593836740928	890
chr2	45400001	0.0573706836358689	0	-0.0552303916800989	0.783254797724813	-0.529790987163621	-0.111313014029701	0	-0.251429428862727	0	0.0658593836740928	891
chr2	45500001	0.0590580566839895	0	-0.0552303916800989	0.783254797724813	-0.529790987163621	-0.111313014029701	0	-0.251429428862727	0	0.0658593836740928	892
chr2	45600001	0.0590580566839895	0	-0.0536194895954398	0.784605237031153	-0.529790987163621	-0.111313014029701	0	-0.287959098766396	0	0.0658593836740928	893
chr2	46200001	0.0590580566839895	0	-0.0510881102877511	0.788656554950476	-0.529790987163621	-0.111313014029701	0	-0.264435148537419	0	0.0658593836740928	894
chr2	46300001	0.0590580566839895	0	-0.0510881102877511	0.788656554950476	-0.529790987163621	-0.111313014029701	0	-0.264435148537419	0	0.0658593836740928	895
chr2	46500001	0.0573706836358689	0	-0.0510082313776125	0.796759190788966	-0.529790987163621	-0.111313014029701	0	-0.276158174535682	0	0.0658593836740928	896
chr2	46600001	0.0573706836358689	0	-0.0512204876142933	0.796759190788966	-0.529790987163621	-0.111313014029701	0	-0.379517901769583	0	0.0658593836740928	897
chr2	46900001	0.0624328027802055	0	-0.0444021578072062	0.794058312176131	-0.529790987163621	-0.111313014029701	0	-0.461409365423794	0	0.0658593836740928	898
chr2	47000001	0.060745429732109	0	-0.0429098293519045	0.794058312176131	-0.529790987163621	-0.111313014029701	0	-0.454621821101306	0	0.0658593836740928	899
chr2	47300001	0.060745429732109	0	-0.0404487238201012	0.753545132983523	-0.529790987163621	-0.111313014029701	0	-0.399684885772413	0	0.0658593836740928	900
chr2	47700001	0.0590580566839895	0	-0.0510758431378186	0.794058312176131	-0.529790987163621	-0.111313014029701	0	-0.494497181272252	0	0.0658593836740928	901
chr2	47800001	0.0590580566839895	0	-0.0510758431378186	0.794058312176131	-0.529790987163621	-0.111313014029701	0	-0.459951912537753	0	0.0658593836740928	902
chr2	47900001	0.0556833105877493	0	-0.0534198572544858	0.794058312176131	-0.529790987163621	-0.111313014029701	0	-0.425406643803293	0	0.0658593836740928	903
chr2	48300001	0.0573706836358689	0	-0.0585290896641376	0.856178520271539	-0.529790987163621	-0.111313014029701	0	-0.50446616925591	0	0.0658593836740928	904
chr2	48400001	0.0523085644915333	0	-0.0636434989437867	0.880486427787166	-0.529790987163621	-0.111313014029701	0	-0.43899883819069	0	0.0658593836740928	905
chr2	48500001	0.045559072299076	0	-0.0636434989437867	0.906144774609133	-0.529790987163621	-0.111313014029701	0	-0.43899883819069	0	0.0658593836740928	906
chr2	53700001	0.060745429732109	0	-0.0719300855910747	0.956111028946727	-0.529790987163621	-0.111313014029701	0	-0.451960559606434	0	0.0658593836740928	907
chr2	53800001	0.0624328027802055	0	-0.0777863839004186	0.954310443204943	-0.529790987163621	-0.111313014029701	0	-0.467643256279989	0	0.0658593836740928	908
chr2	54900001	0.0725570410689029	0	-0.092232796741602	0.980418936462354	-0.529790987163621	-0.111313014029701	0	-0.377458696131821	0	0.0658593836740928	909
chr2	55000001	0.0742444141170225	0	-0.092232796741602	0.988521572300845	-0.529790987163621	-0.111313014029701	0	-0.312936881884023	0	0.0658593836740928	910
chr2	55100001	0.0742444141170225	0	-0.092232796741602	0.98987201160734	-0.529790987163621	-0.111313014029701	0	-0.312936881884023	0	0.0658593836740928	911
chr2	55200001	0.0725570410689029	0	-0.109917349739248	0.992122743784724	-0.529790987163621	-0.111313014029701	0	-0.40003516294641	0	0.0658593836740928	912
chr2	58100001	0.0388095801066198	0	-0.125393560903551	1.00202596536515	-0.529790987163621	-0.111313014029701	0	-0.435153060492334	0	0.0658593836740928	913
chr2	58200001	0.0388095801066198	0	-0.129690840589971	1.00202596536515	-0.529790987163621	-0.111313014029701	0	-0.405031598061921	0	0.0658593836740928	914
chr2	60800001	0.0489338183952931	0	-0.13483981115381	0.981769375768849	-0.529790987163621	-0.111313014029701	0	-0.305166071922592	0	0.0658593836740928	915
chr2	60900001	0.0573706836358689	0	-0.13483981115381	0.968264982704541	-0.529790987163621	-0.111313014029701	0	-0.330366537687979	0	0.0658593836740928	916
chr2	61000001	0.060745429732109	0	-0.137725963865868	0.958811907559555	-0.529790987163621	-0.111313014029701	0	-0.322730045293187	0	0.0658593836740928	917
chr2	61100001	0.0624328027802055	0	-0.14220263723837	0.956111028946727	-0.529790987163621	-0.111313014029701	0	-0.29813356256345	0	0.0658593836740928	918
chr2	61200001	0.0674949219245663	0	-0.144108710842608	0.956111028946727	-0.529790987163621	-0.111313014029701	0	-0.29813356256345	0	0.0658593836740928	919
chr2	61300001	0.0691822949726628	0	-0.144108710842608	0.956111028946727	-0.529790987163621	-0.111313014029701	0	-0.29813356256345	0	0.0658593836740928	920
chr2	61400001	0.0691822949726628	0	-0.149126244655877	0.948008393108236	-0.529790987163621	-0.111313014029701	0	-0.296125714296753	0	0.0658593836740928	921
chr2	61800001	0.0641201758283261	0	-0.16924061343325	0.886788477883717	-0.529790987163621	-0.111313014029701	0	-0.192946401952062	0	0.0658593836740928	922
chr2	61900001	0.0641201758283261	0	-0.174300443845817	0.87508467056151	-0.529790987163621	-0.111313014029701	0	-0.171177755577727	0	0.0658593836740928	923
chr2	62000001	0.0624328027802055	0	-0.174300443845817	0.87508467056151	-0.529790987163621	-0.111313014029701	0	-0.171177755577727	0	0.0658593836740928	924
chr2	62100001	0.060745429732109	0	-0.178190913953624	0.872383791948683	-0.529790987163621	-0.111313014029701	0	-0.202858836364032	0	0.0658593836740928	925
chr2	62200001	0.060745429732109	0	-0.1820813840612	0.869682913335692	-0.529790987163621	-0.111313014029701	0	-0.234539917150337	0	0.0658593836740928	926
chr2	62600001	0.0641201758283261	0	-0.18947061006928	0.726536346855068	-0.529790987163621	-0.111313014029701	0	-0.369021558326187	0	0.0658593836740928	927
chr2	62700001	0.0641201758283261	0	-0.18947061006928	0.726536346855068	-0.529790987163621	-0.111313014029701	0	-0.369021558326187	0	0.0658593836740928	928
chr2	62800001	0.0641201758283261	0	-0.18947061006928	0.726536346855068	-0.529790987163621	-0.111313014029701	0	-0.369021558326187	0	0.0658593836740928	929
chr2	62900001	0.0641201758283261	0	-0.18947061006928	0.726536346855068	-0.529790987163621	-0.111313014029701	0	-0.369021558326187	0	0.0658593836740928	930
chr2	63000001	0.0641201758283261	0	-0.18947061006928	0.680621410436642	-0.529790987163621	-0.111313014029701	0	-0.369021558326187	0	0.0658593836740928	931
chr2	63100001	0.0624328027802055	0	-0.204111757963678	0.632005595405543	-0.529790987163621	-0.111313014029701	0	-0.346770217781887	0	0.0658593836740928	932
chr2	63200001	0.0624328027802055	0	-0.204111757963678	0.632005595405543	-0.529790987163621	-0.111313014029701	0	-0.346770217781887	0	0.0658593836740928	933
chr2	63300001	0.0624328027802055	0	-0.204111757963678	0.632005595405543	-0.529790987163621	-0.111313014029701	0	-0.346770217781887	0	0.0658593836740928	934
chr2	63400001	0.0624328027802055	0	-0.204111757963678	0.632005595405543	-0.529790987163621	-0.111313014029701	0	-0.346770217781887	0	0.0658593836740928	935
chr2	63500001	0.0624328027802055	0	-0.211958387011895	0.632005595405543	-0.529790987163621	-0.111313014029701	0	-0.328746434788105	0	0.0658593836740928	936
chr2	63600001	0.0624328027802055	0	-0.211958387011895	0.632005595405543	-0.529790987163621	-0.111313014029701	0	-0.310722651794322	0	0.0658593836740928	937
chr2	63800001	0.0624328027802055	0	-0.227325508137141	0.637407352631206	-0.529790987163621	-0.111313014029701	0	-0.263534572601265	0	0.0658593836740928	938
chr2	63900001	0.0624328027802055	0	-0.243657500026704	0.640108231244033	-0.529790987163621	-0.111313014029701	0	-0.229995656869472	0	0.0658593836740928	939
chr2	64000001	0.0624328027802055	0	-0.247216479387881	0.68332228904947	-0.529790987163621	-0.111313014029701	0	-0.219438482129328	0	0.0658593836740928	940
chr2	64100001	0.0624328027802055	0	-0.250775458748838	0.726536346855068	-0.529790987163621	-0.111313014029701	0	-0.208881307389224	0	0.0658593836740928	941
chr2	64400001	0.0590580566839895	0	-0.257012847032	0.777853040498995	-0.529790987163621	-0.111313014029701	0	-0.11725181160567	0	0.0658593836740928	942
chr2	64500001	0.060745429732109	0	-0.263668948558637	0.788656554950476	-0.529790987163621	-0.111313014029701	0	-0.136753781601363	0	0.0658593836740928	943
chr2	64600001	0.060745429732109	0	-0.269241443309607	0.785955676337648	-0.529790987163621	-0.111313014029701	0	-0.202906633203302	0	0.0658593836740928	944
chr2	65300001	0.0539959375396528	-0.294684087064205	-0.299018078828766	0.818366219691766	-0.529790987163621	-0.111313014029701	0	-0.317287353549273	0	0.0658593836740928	945
chr2	65400001	0.0506211914434127	-0.294684087064205	-0.299018078828766	0.818366219691766	-0.529790987163621	-0.111313014029701	0	-0.317287353549273	0	0.0658593836740928	946
chr2	68000001	0.0354348340104027	-0.294684087064205	-0.311883726468974	0.915597849754119	-0.529790987163621	-0.111313014029701	0	-0.382206670609583	0	0.0658593836740928	947
chr2	68100001	0.0371222070584992	-0.294684087064205	-0.329825390349876	0.911996678270395	-0.529790987163621	-0.111313014029701	0	-0.497612417220891	0	0.0658593836740928	948
chr2	68200001	0.0371222070584992	-0.294684087064205	-0.348215672470856	0.908845653221961	-0.529790987163621	-0.111313014029701	0	-0.571979172243164	0	0.0658593836740928	949
chr2	69300001	0.0388095801066198	-0.294684087064205	-0.369814173895731	0.757596450902691	-0.529790987163621	-0.111313014029701	0	-0.488310740714914	0	0.0658593836740928	950
chr2	69400001	0.045559072299076	-0.294684087064205	-0.364528201947407	0.750844254370695	-0.529790987163621	-0.111313014029701	0	-0.531413331206877	0	0.0658593836740928	951
chr2	69500001	0.045559072299076	-0.294684087064205	-0.360951078428466	0.742741618532049	-0.529790987163621	-0.111313014029701	0	-0.565337701527738	0	0.0658593836740928	952
chr2	69600001	0.0472464453471966	-0.294684087064205	-0.359175369443112	0.742741618532049	-0.529790987163621	-0.111313014029701	0	-0.612810337879075	0	0.0658593836740928	953
chr2	69700001	0.0489338183952931	-0.294684087064205	-0.357399660457988	0.742741618532049	-0.529790987163621	-0.111313014029701	0	-0.660282974230411	0	0.0658593836740928	954
chr2	69800001	0.0489338183952931	-0.294684087064205	-0.352398661036853	0.696151462460615	-0.529790987163621	-0.111313014029701	0	-0.770171507330296	0	0.0658593836740928	955
chr2	69900001	0.0472464453471966	-0.294684087064205	-0.345899853343306	0.676570092517474	-0.529790987163621	-0.111313014029701	0	-0.754665352435848	0	0.0658593836740928	956
chr2	70000001	0.0472464453471966	-0.294684087064205	-0.338400370708795	0.645509988469696	-0.529790987163621	-0.111313014029701	0	-0.695633657115889	0	0.0658593836740928	957
chr2	70200001	0.0438716992509565	-0.294684087064205	-0.3149137882384	0.617961026618704	-0.529790987163621	-0.111313014029701	0	-0.668823410544876	0	0.0658593836740928	958
chr2	70300001	0.0404969531547393	-0.294684087064205	-0.301959771090862	0.702228439339441	-0.529790987163621	-0.111313014029701	0	-0.754017509904935	0	0.0658593836740928	959
chr2	70400001	0.0371222070584992	-0.294684087064205	-0.301062054041862	0.707630196565097	-0.529790987163621	-0.111313014029701	0	-0.729527865750353	0	0.0658593836740928	960
chr2	70500001	0.0337474609622831	-0.294684087064205	-0.301062054041862	0.707630196565097	-0.529790987163621	-0.111313014029701	0	-0.729527865750353	0	0.0658593836740928	961
chr2	70900001	0.0202484765773697	-0.294684087064205	-0.3001373643734	0.708530489436147	-0.529790987163621	-0.111313014029701	0	-0.814648834549899	0	0.0658593836740928	962
chr2	71000001	0.0185611035292501	-0.294684087064205	-0.299930636445602	0.688724046275288	-0.529790987163621	-0.111313014029701	0	-0.834672412414771	0	0.0658593836740928	963
chr2	71100001	0.0185611035292501	-0.294684087064205	-0.296791356568673	0.680621410436642	-0.529790987163621	-0.111313014029701	0	-0.84022202939067	0	0.0658593836740928	964
chr2	71300001	0.0185611035292501	-0.294684087064205	-0.292606172479267	0.66441613875966	-0.529790987163621	-0.111313014029701	0	-0.906938005872907	0	0.0658593836740928	965
chr2	71400001	0.0168737304811295	-0.294684087064205	-0.292606172479267	0.65631350292117	-0.529790987163621	-0.111313014029701	0	-0.906938005872907	0	0.0658593836740928	966
chr2	72100001	0.0134989843849135	-0.294684087064205	-0.284561564736866	0.634706474018371	-0.529790987163621	-0.111313014029701	0	-0.932542928236307	0	0.0658593836740928	967
chr2	72200001	0.0134989843849135	-0.294684087064205	-0.284561564736866	0.629304716792715	-0.529790987163621	-0.111313014029701	0	-0.932542928236307	0	0.0658593836740928	968
chr2	72300001	0.015186357433033	-0.294684087064205	-0.284561564736866	0.629304716792715	-0.529790987163621	-0.111313014029701	0	-0.932542928236307	0	0.0658593836740928	969
chr2	72400001	0.015186357433033	-0.294684087064205	-0.284561564736866	0.629304716792715	-0.529790987163621	-0.111313014029701	0	-0.932542928236307	0	0.0658593836740928	970
chr2	72500001	0.0168737304811295	-0.294684087064205	-0.284561564736866	0.629304716792715	-0.529790987163621	-0.111313014029701	0	-0.932542928236307	0	0.0658593836740928	971
chr2	72600001	0.0168737304811295	-0.294684087064205	-0.284561564736866	0.629304716792715	-0.529790987163621	-0.111313014029701	0	-0.932542928236307	0	0.0658593836740928	972
chr2	72700001	0.0168737304811295	-0.294684087064205	-0.284561564736866	0.629304716792715	-0.529790987163621	-0.111313014029701	0	-0.932542928236307	0	0.0658593836740928	973
chr2	72800001	0.0168737304811295	-0.294684087064205	-0.281382369229293	0.625253398873392	-0.529790987163621	-0.111313014029701	0	-0.879077347669216	0	0.0658593836740928	974
chr2	72900001	0.0168737304811295	-0.294684087064205	-0.269733119509377	0.599595052051425	-0.529790987163621	-0.111313014029701	0	-0.774588843955139	0	0.0658593836740928	975
chr2	73000001	0.0168737304811295	-0.294684087064205	-0.266979482744961	0.599595052051425	-0.529790987163621	-0.111313014029701	0	-0.772555186996534	0	0.0658593836740928	976
chr2	73100001	0.0168737304811295	-0.294684087064205	-0.264225845980545	0.599595052051425	-0.529790987163621	-0.111313014029701	0	-0.770521530037929	0	0.0658593836740928	977
chr2	73200001	0.0168737304811295	-0.294684087064205	-0.255661580494508	0.528832032394834	-0.529790987163621	-0.111313014029701	0	-0.940026937087898	0	0.0658593836740928	978
chr2	73900001	0.0236232226735868	-0.294684087064205	-0.237778439196066	0.333108362250719	-0.529790987163621	-0.111313014029701	0	-1.02934385048347	0	0.0658593836740928	979
chr2	74000001	0.0253105957217063	-0.294684087064205	-0.233485412522572	0.264686104058767	-0.529790987163621	-0.111313014029701	0	-0.996154430870146	0	0.0658593836740928	980
chr2	74100001	0.0253105957217063	-0.294684087064205	-0.233135149833548	0.205266774576187	-0.529790987163621	-0.111313014029701	0	-1.05887498405095	0	0.0658593836740928	981
chr2	74200001	0.0253105957217063	-0.294684087064205	-0.235020333841228	0.18095886706056	-0.529790987163621	-0.111313014029701	0	-1.11189964017907	0	0.0658593836740928	982
chr2	74400001	0.0253105957217063	-0.294684087064205	-0.241710767790966	0.104734070653637	-0.529790987163621	-0.111313014029701	0	-1.13944356461985	0	0.0658593836740928	983
chr2	74500001	0.0253105957217063	-0.294684087064205	-0.251779590247283	0.0896691699463999	-0.529790987163621	-0.111313014029701	0	-1.12874695335665	0	0.0658593836740928	984
chr2	74800001	0.0236232226735868	-0.294684087064205	-0.255151194665418	0.0783254797725441	-0.529790987163621	-0.111313014029701	0	-1.05727853605428	0	0.0658593836740928	985
chr2	75600001	0.015186357433033	-0.294684087064205	-0.256866921930617	0.0486158150312542	-0.529790987163621	-0.111313014029701	0	-1.11080028789593	0	0.0658593836740928	986
chr2	75700001	0.015186357433033	-0.294684087064205	-0.259012415936603	0.0486158150312542	-0.529790987163621	-0.111313014029701	0	-1.0858576582938	0	0.0658593836740928	987
chr2	84400001	0.0286853418179465	-0.294684087064205	-0.25810208981646	0.0243079075156271	-0.529790987163621	-0.111313014029701	0	-1.1770932483047	0	0.0658593836740928	988
chr2	84900001	0.0337474609622831	-0.294684087064205	-0.262132191862819	0.0216070289027992	-0.529790987163621	-0.111313014029701	0	-1.26284641531999	0	0.0658593836740928	989
chr2	85000001	0.0320600879141625	-0.294684087064205	-0.26795762695321	0.0216070289027992	-0.529790987163621	-0.111313014029701	0	-1.32257083744486	0	0.0658593836740928	990
chr2	85300001	0.030372714866043	-0.294684087064205	-0.330659611729377	0.0108035144513185	-0.529790987163621	-0.111313014029701	0	-1.37404155001748	0	0.0658593836740928	991
chr2	85400001	0.0286853418179465	-0.294684087064205	-0.371956919880419	0.00540175722566278	-0.529790987163621	-0.111313014029701	0	-1.39838945518693	0	0.0658593836740928	992
chr2	85500001	0.0269979687698269	-0.297849329674994	-0.470996243733658	0.000900292870888551	-0.529790987163621	-0.256099386041794	-0.5488102676073	-1.48190390155526	0	0.0658593836740928	993
chr2	85600001	0.0253105957217063	-0.299431950980397	-0.558259244397579	-0.0040513179193229	-0.529790987163621	-1.71924423915424	-1.76707790610634	-1.34863571900609	0	0.0658593836740928	994
chr2	86000001	0.0118116113367929	-0.299431950980397	-0.600453112489683	-0.0108035144513185	-0.529790987163621	-2.08885073568002	-2.43653527699807	-1.39324975794677	0	0.0658593836740928	995
chr2	86100001	0.00506211914433666	-0.299431950980397	-0.614259129583689	-0.0108035144513185	-0.820006046577959	-2.23326690258517	-2.58721010376666	-1.42089324697613	0	0.0658593836740928	996
chr2	86200001	-0.00337474609621659	-0.299431950980397	-0.628501483448384	-0.0108035144513185	-1.69065122482112	-2.37768306949051	-2.73788493053525	-1.47975922610807	0	0.0658593836740928	997
chr2	86400001	-0.0269979687698264	-0.299431950980397	-0.636011521463038	-0.0108035144513185	-1.69065122482112	-2.37768306949051	-2.73788493053525	-1.46562093780888	0	0.0658593836740928	998
chr2	86600001	-0.0995550098387288	-0.299431950980397	-0.629285223739206	-0.0108035144513185	-1.69065122482112	-2.37768306949051	-2.73788493053525	-1.40964264071518	0	0.0658593836740928	999
chr2	86700001	-0.217671123206708	-0.299431950980397	-0.626969354034636	-0.0108035144513185	-1.69065122482112	-2.37768306949051	-2.73788493053525	-1.44350775484894	0	0.0658593836740928	1000
chr2	88000001	-0.491025557001165	-0.299431950980397	-0.621348594433048	-0.0135043930641499	-1.69065122482112	-2.37768306949051	-2.73788493053525	-1.39095382213754	0	0.0658593836740928	1001
chr2	88500001	-0.426905381172816	-0.299431950980397	-0.609163823477588	-0.0135043930641499	-1.69065122482112	-2.37768306949051	-2.73788493053525	-1.41572713128816	0	0.0658593836740928	1002
chr2	88600001	-0.426905381172816	-0.299431950980397	-0.602974277697483	-0.0135043930641499	-1.69065122482112	-2.37768306949051	-2.73788493053525	-1.42372197731822	0	0.0658593836740928	1003
chr2	88700001	-0.426905381172816	-0.299431950980397	-0.596784731917379	-0.0135043930641499	-1.69065122482112	-2.37768306949051	-2.73788493053525	-1.43171682334829	0	0.0658593836740928	1004
chr2	95000001	-0.0337474609622831	-0.299431950980397	-0.586337364943388	-0.0351114219669491	-1.69065122482112	-2.37768306949051	-2.73788493053525	-1.37226426055321	0	-0.177036193678265	1005
chr2	95100001	-0.0253105957217063	-0.299431950980397	-0.586337364943388	-0.0333108362250098	-1.69065122482112	-2.37768306949051	-2.73788493053525	-1.40838639541527	0	-0.177036193678265	1006
chr2	95800001	-0.015186357433033	-0.299431950980397	-0.547466746838902	-0.0324105433541177	-1.69065122482112	-2.37768306949051	-2.73788493053525	-1.43766344226125	0	-0.177036193678265	1007
chr2	95900001	-0.0134989843849135	-0.299431950980397	-0.547466746838902	-0.0324105433541177	-1.69065122482112	-2.37768306949051	-2.73788493053525	-1.43766344226125	0	-0.177036193678265	1008
chr2	96100001	-0.0118116113367934	-0.299431950980397	-0.518466844392783	-0.0324105433541177	-1.69065122482112	-2.37768306949051	-2.73788493053525	-1.43083143046875	0	-0.177036193678265	1009
chr2	96200001	-0.0101242382886733	-0.299431950980397	-0.473674405959045	-0.0337609826606128	-1.69065122482112	-2.37768306949051	-2.73788493053525	-1.36624077361242	0	-0.177036193678265	1010
chr2	96300001	-0.0084368652405768	-0.299431950980397	-0.430957697134095	-0.0351114219669491	-1.69065122482112	-2.37768306949051	-2.73788493053525	-1.37069194750487	0	-0.177036193678265	1011
chr2	96500001	-0.00674949219245673	-0.299431950980397	-0.390455417285516	-0.0351114219669491	-1.69065122482112	-2.37768306949051	-2.73788493053525	-1.30209042133978	0	-0.177036193678265	1012
chr2	96600001	-0.00506211914433666	-0.299431950980397	-0.381575778256367	-0.0351114219669491	-1.69065122482112	-2.37768306949051	-2.73788493053525	-1.25640151491938	0	-0.177036193678265	1013
chr2	96700001	-0.00674949219245673	-0.299431950980397	-0.351238367333244	-0.0337609826606128	-1.69065122482112	-2.37768306949051	-2.73788493053525	-1.23980517897418	0	-0.177036193678265	1014
chr2	96800001	-0.00674949219245673	-0.299431950980397	-0.321095041537076	-0.0324105433541177	-1.69065122482112	-2.37768306949051	-2.73788493053525	-1.22503189294818	0	-0.177036193678265	1015
chr2	98400001	0.0202484765773697	-0.00474786391617352	-0.26776263101123	-0.0297096647412899	-1.69065122482112	-2.37768306949051	-2.73788493053525	-1.20374163326508	0	-0.177036193678265	1016
chr2	98500001	0.0219358496254903	-0.00474786391617352	-0.261654083653721	-0.0297096647412899	-1.0912840072791	-2.23326690258517	-2.58721010376666	-1.1199879216264	0	-0.177036193678265	1017
chr2	98600001	0.0219358496254903	-0.00474786391617352	-0.24421922472772	-0.0297096647412899	-0.491916789737219	-2.08885073568002	-2.43653527699807	-1.02572302581237	0	-0.177036193678265	1018
chr2	98700001	0.0219358496254903	-0.00474786391617352	-0.231596777127362	-0.0297096647412899	-0.491916789737219	-2.08885073568002	-2.43653527699807	-1.05752486799741	0	-0.177036193678265	1019
chr2	98900001	0.0253105957217063	-0.00474786391617352	-0.220008175249424	-0.0297096647412899	-0.491916789737219	-2.08885073568002	-2.43653527699807	-1.08557268542526	0	-0.177036193678265	1020
chr2	99000001	0.0253105957217063	-0.00474786391617352	-0.220008175249424	-0.0297096647412899	-0.491916789737219	-2.08885073568002	-2.43653527699807	-1.08557268542526	0	-0.177036193678265	1021
chr2	99100001	0.0253105957217063	-0.00316524261078855	-0.208459637693471	-0.0286293132962187	-0.491916789737219	-1.94504421021294	-2.19416865173331	-1.1541883166432	0	-0.177036193678265	1022
chr2	99300001	0.0253105957217063	0	-0.1877035289778	-0.0297096647412899	-0.491916789737219	-1.6574311592788	-1.95180202646852	-1.1914560964391	0	-0.177036193678265	1023
chr2	99400001	0.0253105957217063	0	-0.178806795035857	-0.0297096647412899	-0.491916789737219	-1.22307204324231	-1.40299175886125	-1.26194002103872	0	-0.177036193678265	1024
chr2	100500001	0.0269979687698269	0	-0.16309418192407	-0.0297096647412899	-0.491916789737219	-0.788712927205826	-0.854181491253949	-1.2659788601048	0	-0.177036193678265	1025
chr2	100800001	0.0404969531547393	0	-0.147513765211549	-0.0297096647412899	-0.491916789737219	-0.788712927205826	-0.854181491253949	-1.25615421424837	0	-0.177036193678265	1026
chr2	100900001	0.0489338183953162	0	-0.147513765211549	-0.0297096647412899	-0.491916789737219	-0.788712927205826	-0.854181491253949	-1.25615421424837	0	-0.177036193678265	1027
chr2	101000001	0.060745429732109	0	-0.129550321541051	-0.0297096647412899	-0.491916789737219	-0.788712927205826	-0.854181491253949	-1.27348628093166	0	-0.177036193678265	1028
chr2	101200001	0.0691822949726628	0	-0.111665013706494	-0.0297096647412899	-0.491916789737219	-0.562912956147116	-0.427090745626975	-1.21340058593532	0	-0.177036193678265	1029
chr2	101300001	0.0708696680207823	0	-0.0999271233477378	-0.0297096647412899	-0.491916789737219	-0.111313014029701	0	-1.19203319643877	0	-0.177036193678265	1030
chr2	101600001	0.0742444141170225	0	-0.0896912556245293	-0.0270087861284585	-0.491916789737219	-0.111313014029701	0	-1.24876434967403	0	-0.177036193678265	1031
chr2	101700001	0.0742444141170225	0	-0.0896912556245293	-0.0270087861284585	-0.491916789737219	-0.111313014029701	0	-1.24876434967403	0	-0.177036193678265	1032
chr2	101800001	0.0742444141170225	0	-0.0896912556245293	-0.0270087861284585	-0.491916789737219	-0.111313014029701	0	-1.24876434967403	0	-0.177036193678265	1033
chr2	101900001	0.0742444141170225	0	-0.0863227156364985	-0.0243079075156271	-0.491916789737219	-0.111313014029701	0	-1.18920172860847	0	-0.177036193678265	1034
chr2	102000001	0.0742444141170225	0	-0.0863227156364985	-0.0243079075156271	-0.491916789737219	-0.111313014029701	0	-1.16749193668197	0	-0.177036193678265	1035
chr2	102700001	0.0708696680207823	0	-0.0820050893631931	-0.0270087861284585	-0.491916789737219	-0.111313014029701	0	-1.16368210267829	0	-0.177036193678265	1036
chr2	105000001	0.0269979687698269	0	-0.0775819314766296	-0.0297096647412899	-0.491916789737219	-0.111313014029701	0	-1.11412579779101	0	-0.177036193678265	1037
chr2	105200001	0.0269979687698269	0	-0.0709420723931899	-0.0297096647412899	-0.491916789737219	-0.111313014029701	0	-1.04152299658743	0	-0.177036193678265	1038
chr2	105300001	0.0253105957217063	0	-0.0665337840739007	-0.0297096647412899	-0.491916789737219	-0.111313014029701	0	-0.98373721131944	0	-0.177036193678265	1039
chr2	105400001	0.0253105957217063	0	-0.0615138989993812	-0.0297096647412899	-0.491916789737219	-0.111313014029701	0	-0.969500429403983	0	-0.177036193678265	1040
chr2	105700001	0.0253105957217063	0	-0.0574615101596619	-0.0297096647412899	-0.491916789737219	-0.111313014029701	0	-0.960180623512689	0	-0.177036193678265	1041
chr2	105800001	0.0236232226735868	0	-0.0574615101596619	-0.0297096647412899	-0.491916789737219	-0.111313014029701	0	-0.960180623512689	0	-0.177036193678265	1042
chr2	106000001	0.0185611035292501	0	-0.0537391068354098	-0.0297096647412899	-0.491916789737219	-0.111313014029701	0	-0.988750812822067	0	-0.177036193678265	1043
chr2	106100001	0.0185611035292501	0	-0.0537391068354098	-0.0297096647412899	-0.491916789737219	-0.111313014029701	0	-0.988750812822067	0	-0.177036193678265	1044
chr2	108200001	0.0371222070584992	0	-0.0475517657136091	-0.0270087861284585	-0.491916789737219	-0.111313014029701	0	-0.909470116099945	0	-0.177036193678265	1045
chr2	108300001	0.0354348340104027	0	-0.0475517657136091	-0.0270087861284585	-0.491916789737219	-0.111313014029701	0	-0.909470116099945	0	-0.177036193678265	1046
chr2	108400001	0.0354348340104027	0	-0.042265236463591	-0.0243079075156271	-0.491916789737219	-0.111313014029701	0	-0.826420610414312	0	-0.177036193678265	1047
chr2	108500001	0.0337474609622831	0	-0.040192526457171	-0.0256583468219634	-0.491916789737219	-0.111313014029701	0	-0.796648312590433	0	-0.177036193678265	1048
chr2	108600001	0.0320600879141625	0	-0.038119816450756	-0.0270087861284585	-0.491916789737219	-0.111313014029701	0	-0.766876014766516	0	-0.177036193678265	1049
chr2	109600001	-0.177174170051968	0	-0.026608100393996	-0.0270087861284585	-0.491916789737219	-0.111313014029701	0	-0.638718383834054	0	-0.177036193678265	1050
chr2	110000001	-1.64518872191108	0	-0.0213049899067747	-0.0297096647412899	-0.491916789737219	-0.111313014029701	0	-0.602072783544366	0	-0.177036193678265	1051
chr2	110100001	-1.64518872191108	0	-0.0213049899067747	-0.0297096647412899	-0.491916789737219	-0.111313014029701	0	-0.570009924711416	0	-0.177036193678265	1052
chr2	112000001	-0.0624328027802061	0	-0.00971425820209598	-0.0270087861284585	-0.491916789737219	-0.111313014029701	0	-0.346593004300123	0	-0.177036193678265	1053
chr2	112100001	-0.0523085644915327	0	-0.00971425820209598	-0.0256583468219634	-0.491916789737219	-0.111313014029701	0	-0.346593004300123	0	-0.177036193678265	1054
chr2	112200001	-0.0472464453471961	0	-0.00729116204118482	-0.0229574682091356	-0.491916789737219	-0.111313014029701	0	-0.43320188000568	0	-0.177036193678265	1055
chr2	112400001	-0.0421843262028594	0	-0.00583110072091487	-0.0216070289027992	-0.491916789737219	-0.111313014029701	0	-0.56646953396972	0	-0.177036193678265	1056
chr2	112500001	-0.0269979687698264	0	-0.00452058425810642	-0.0216070289027992	-0.491916789737219	-0.111313014029701	0	-0.575620883079522	0	-0.177036193678265	1057
chr2	113100001	-0.0118116113367934	0	-0.00458140359943372	-0.0189061502899678	-0.491916789737219	-0.111313014029701	0	-0.51234567448138	0	-0.177036193678265	1058
chr2	113200001	-0.0118116113367934	0	-0.00371275112386215	-0.0202565895963042	-0.491916789737219	-0.111313014029701	0	-0.502645493158672	0	-0.177036193678265	1059
chr2	117800001	0.0236232226735868	0	-0.00356987129130311	-0.01620527167714	-0.491916789737219	-0.111313014029701	0	-0.454609107225999	0	-0.177036193678265	1060
chr2	118000001	0.0236232226735868	0	-0.00336396649092333	-0.0135043930641499	-0.491916789737219	-0.111313014029701	0	-0.466272412187109	0	-0.177036193678265	1061
chr2	118100001	0.0236232226735868	0	-0.00336396649092333	-0.0135043930641499	-0.491916789737219	-0.111313014029701	0	-0.466272412187109	0	-0.177036193678265	1062
chr2	119300001	0.0185611035292501	0	-0.00267814216608842	-0.01620527167714	-0.491916789737219	-0.111313014029701	0	-0.287392573606624	0	-0.177036193678265	1063
chr2	119700001	0.0269979687698269	0	-0.000285877346225191	0	-0.491916789737219	-0.111313014029701	0	-0.256521674681664	0	-0.177036193678265	1064
chr2	119800001	0.030372714866043	0	-0.000285877346225191	0	-0.491916789737219	-0.111313014029701	0	-0.277917715754921	0	-0.177036193678265	1065
chr2	119900001	0.030372714866043	0	-0.000285877346225191	0	-0.491916789737219	-0.111313014029701	0	-0.277917715754921	0	-0.177036193678265	1066
chr2	120000001	0.0286853418179465	0	0.00192590883625081	0.00540175722566278	-0.491916789737219	-0.111313014029701	0	-0.144022657210142	0	-0.177036193678265	1067
chr2	120100001	0.0286853418179465	0	0.00192590883625081	0.00540175722566278	-0.491916789737219	-0.111313014029701	0	-0.144022657210142	0	-0.177036193678265	1068
chr2	120200001	0.0253105957217063	0	0.00332034129490633	0.00810263583849065	-0.491916789737219	-0.111313014029701	0	-0.0598019668805798	0	-0.177036193678265	1069
chr2	121700001	0.0168737304811295	0	0.00170371026696819	0.0126041001932578	-0.491916789737219	-0.111313014029701	0	0.121538517769321	0	-0.177036193678265	1070
chr2	127000001	0.0118116113367929	0	0.00597143651935467	0.0162052716771364	-0.491916789737219	-0.111313014029701	0	0.242804240254052	0	-0.177036193678265	1071
chr2	127100001	0.0134989843849135	0	0.00597143651935467	0.0162052716771364	-0.491916789737219	-0.111313014029701	0	0.242804240254052	0	-0.177036193678265	1072
chr2	127200001	0.0134989843849135	0	0.00996447273449893	0.0216070289027992	0.341346278891998	-0.111313014029701	0	0.353585030806226	0	-0.177036193678265	1073
chr2	127300001	0.015186357433033	0	0.0115945456729743	0.0216070289027992	0.341346278891998	-0.111313014029701	0	0.359344408961379	0	-0.177036193678265	1074
chr2	127400001	0.015186357433033	0	0.0151395334540453	0.0229574682091321	0.341346278891998	-0.111313014029701	0	0.25516216984379	0	-0.177036193678265	1075
chr2	127500001	0.0134989843849135	0	0.0157335426207154	0.025658346821967	0.341346278891998	-0.111313014029701	0	0.217436654247558	0	-0.177036193678265	1076
chr2	127700001	0.0101242382886733	0	0.0185909006775286	0.027008786128455	0.341346278891998	-0.111313014029701	0	0.110612258509834	0	-0.177036193678265	1077
chr2	127800001	0.0101242382886733	0	0.0203730701388117	0.027008786128455	0.341346278891998	-0.111313014029701	0	0.0249254573760571	0	-0.177036193678265	1078
chr2	127900001	0.0118116113367929	0	0.0240075439028814	0.027008786128455	0.341346278891998	-0.111313014029701	0	0.0585619780045192	0	-0.177036193678265	1079
chr2	128000001	0.0101242382886733	0	0.0252819557618981	0.027008786128455	0.341346278891998	-0.111313014029701	0	0.0452000651654558	0	-0.177036193678265	1080
chr2	128100001	0.0084368652405768	0	0.0265563676211546	0.027008786128455	0.341346278891998	-0.111313014029701	0	0.0318381523263924	0	-0.177036193678265	1081
chr2	128200001	-0.00168737304812007	0	0.0312964892361911	0.027008786128455	0.341346278891998	-0.111313014029701	0	-0.00333660898239074	0	-0.177036193678265	1082
chr2	128300001	-0.0134989843849135	0	0.0312964892361911	0.027008786128455	0.341346278891998	-0.111313014029701	0	-0.00333660898239074	0	-0.177036193678265	1083
chr2	130300001	-0.0624328027802061	0	0.0440202274909465	0.025658346821967	0.341346278891998	-0.111313014029701	0	-0.040260752594979	0	-0.177036193678265	1084
chr2	131000001	-0.0556833105877493	0	0.0520847257650085	0.0189061502899714	0.341346278891998	-0.111313014029701	0	-0.0905762440616225	0	-0.177036193678265	1085
chr2	131100001	-0.0556833105877493	0	0.0557387121023685	0.0189061502899714	0.341346278891998	-0.111313014029701	0	0.0376803311660308	0	-0.177036193678265	1086
chr2	134100001	0.0118116113367929	0	0.0589374698838268	0.0216070289027992	0.341346278891998	-0.111313014029701	0	-0.032561585634293	0	-0.177036193678265	1087
chr2	134200001	0.0118116113367929	0	0.0589374698838268	0.0216070289027992	0.341346278891998	-0.111313014029701	0	-0.032561585634293	0	-0.177036193678265	1088
chr2	134300001	0.0134989843849135	0	0.0589374698838268	0.0216070289027992	0.341346278891998	-0.111313014029701	0	-0.032561585634293	0	-0.177036193678265	1089
chr2	134400001	0.0134989843849135	0	0.0589374698838268	0.0216070289027992	0.341346278891998	-0.111313014029701	0	-0.0373968086499559	0	-0.177036193678265	1090
chr2	135000001	0.0134989843849135	0	0.0558475557729564	0.0216070289027992	0.341346278891998	-0.111313014029701	0	-0.230632834931334	0	-0.177036193678265	1091
chr2	135100001	0.0118116113367929	0	0.0558588050246044	0.0216070289027992	0.341346278891998	-0.111313014029701	0	-0.229853806944192	0	-0.177036193678265	1092
chr2	135500001	0.0134989843849135	0	0.0565523249199624	0.0216070289027992	0.341346278891998	-0.111313014029701	0	-0.205648428757079	0	-0.177036193678265	1093
chr2	135600001	0.0134989843849135	0	0.0572345955636724	0.0216070289027992	0.341346278891998	-0.111313014029701	0	-0.18222207855707	0	-0.177036193678265	1094
chr2	135700001	0.0118116113367929	0	0.0576611724072897	0.0216070289027992	0.341346278891998	-0.111313014029701	0	-0.188796250917226	0	-0.177036193678265	1095
chr2	137900001	0	0	0.0594732098994122	0.0189061502899714	0.16414865621689	-0.111313014029701	0	-0.0495891123006861	0	-0.177036193678265	1096
chr2	138000001	0	0	0.0594732098994122	0.0189061502899714	0.16414865621689	-0.111313014029701	0	-0.0495891123006861	0	-0.177036193678265	1097
chr2	138500001	-0.00337474609621659	0	0.0623831417871403	0.0135043930641464	0.16414865621689	-0.111313014029701	0	-0.0523035019161468	0	-0.177036193678265	1098
chr2	143900001	-0.0388095801066198	0	0.0690564209513667	0.00810263583849065	0.16414865621689	-0.111313014029701	0	-0.00887109694127267	0	-0.177036193678265	1099
chr2	144000001	-0.0388095801066198	0	0.0690564209513667	0.00810263583849065	0.16414865621689	-0.111313014029701	0	-0.00887109694127267	0	-0.177036193678265	1100
chr2	144100001	-0.0388095801066198	0	0.0690564209513667	0.00810263583849065	0.16414865621689	-0.111313014029701	0	-0.00887109694127267	0	-0.177036193678265	1101
chr2	144200001	-0.0371222070584997	0	0.0690564209513667	0.00810263583849065	0.16414865621689	-0.111313014029701	0	-0.00887109694127267	0	-0.177036193678265	1102
chr2	144300001	-0.0371222070584997	0	0.0690564209513667	0.00810263583849065	0.16414865621689	-0.111313014029701	0	-0.00887109694127267	0	-0.177036193678265	1103
chr2	148000001	0	0	0.0796329015646701	0	0.16414865621689	-0.111313014029701	0	-0.0457684456807804	0	-0.177036193678265	1104
chr2	148600001	0.0084368652405768	0	0.0892804551825282	0	0.16414865621689	-0.111313014029701	0	-0.0690439795156348	0	-0.177036193678265	1105
chr2	148700001	0.0134989843849135	0	0.0892804551825282	0	0.16414865621689	-0.111313014029701	0	-0.0690439795156348	0	-0.177036193678265	1106
chr2	149000001	0.0134989843849135	0	0.0960026259126217	0	0.16414865621689	-0.111313014029701	0	-0.0239938612061186	0	-0.177036193678265	1107
chr2	149100001	0.015186357433033	0	0.0960026259126217	0	0.16414865621689	-0.111313014029701	0	-0.0239938612061186	0	-0.177036193678265	1108
chr2	149200001	0.015186357433033	0	0.0960026259126217	0	0.16414865621689	-0.111313014029701	0	-0.0239938612061186	0	-0.177036193678265	1109
chr2	149500001	0.015186357433033	0	0.103381056937905	0.00270087861282786	0.16414865621689	-0.111313014029701	0	-0.072752282967382	0	-0.177036193678265	1110
chr2	150400001	0.0118116113367929	0	0.110302950906092	0.00270087861282786	0.16414865621689	-0.111313014029701	0	0.0764356678919172	0	-0.177036193678265	1111
chr2	151200001	0.00506211914433666	0	0.112949808782413	0.00270087861282786	0.16414865621689	-0.111313014029701	0	0.0514695410201629	0	-0.177036193678265	1112
chr2	151700001	0.0084368652405768	0	0.120220046308302	-0.00675219653215429	0.16414865621689	-0.111313014029701	0	0.106095320107256	0	-0.177036193678265	1113
chr2	151800001	0.0084368652405768	0	0.120220046308302	-0.00810263583849065	0.16414865621689	-0.111313014029701	0	0.106095320107256	0	-0.177036193678265	1114
chr2	152100001	0.0084368652405768	0	0.123622850225945	-0.0108035144513185	0.16414865621689	-0.111313014029701	0	0.250099420700196	0	-0.177036193678265	1115
chr2	152300001	0.0101242382886733	0	0.125736788635459	-0.0135043930641499	0.16414865621689	-0.111313014029701	0	0.19626576689994	0	-0.177036193678265	1116
chr2	152400001	0.0101242382886733	0	0.125736788635459	-0.0135043930641499	0.16414865621689	-0.111313014029701	0	0.19626576689994	0	-0.177036193678265	1117
chr2	152500001	0.0101242382886733	0	0.125736788635459	-0.0135043930641499	0.16414865621689	-0.111313014029701	0	0.19626576689994	0	-0.177036193678265	1118
chr2	152600001	0.00506211914433666	0	0.12437177240142	-0.0135043930641499	0.16414865621689	-0.111313014029701	0	0.130206476032916	0	-0.177036193678265	1119
chr2	152700001	-0.0101242382886733	0	0.121794265591557	-0.0135043930641499	0.16414865621689	-0.111313014029701	0	0.0126441162909734	0	-0.177036193678265	1120
chr2	156300001	0.0219358496254903	0	0.119303965660751	-0.0189061502899678	0.16414865621689	-0.111313014029701	0	-0.0815273991823964	0	-0.177036193678265	1121
chr2	156400001	0.0253105957217063	0	0.120436352358332	-0.0189061502899678	0.16414865621689	-0.111313014029701	0	-0.149246311447241	0	-0.177036193678265	1122
chr2	156500001	0.0269979687698269	0	0.120436352358332	-0.0189061502899678	0.16414865621689	-0.111313014029701	0	-0.149246311447241	0	-0.177036193678265	1123
chr2	157200001	0.0388095801066198	0	0.123060835983747	-0.0216070289027992	0.16414865621689	-0.111313014029701	0	-0.0666497543401271	0	-0.177036193678265	1124
chr2	157300001	0.0404969531547393	0	0.123060835983747	-0.0229574682091356	0.16414865621689	-0.111313014029701	0	-0.0666497543401271	0	-0.177036193678265	1125
chr2	158400001	0.0337474609622831	0	0.125360320271117	-0.0243079075156271	0.16414865621689	-0.111313014029701	0	-0.0337173317257882	0	-0.177036193678265	1126
chr2	158500001	0.0337474609622831	0	0.125360320271117	-0.0243079075156271	0.16414865621689	-0.111313014029701	0	-0.0337173317257882	0	-0.177036193678265	1127
chr2	158600001	0.0354348340104027	0	0.125360320271117	-0.0243079075156271	0.16414865621689	-0.111313014029701	0	-0.0337173317257882	0	-0.177036193678265	1128
chr2	158700001	0.0354348340104027	0	0.123730714641078	-0.0297096647412899	0.16414865621689	-0.111313014029701	0	-0.0128524723347387	0	-0.177036193678265	1129
chr2	158800001	0.0354348340104027	0	0.123730714641078	-0.0297096647412899	0.16414865621689	-0.111313014029701	0	-0.0128524723347387	0	-0.177036193678265	1130
chr2	158900001	0.0354348340104027	0	0.120239899273053	-0.0324105433541177	0.16414865621689	-0.111313014029701	0	-0.0589162504453281	0	-0.177036193678265	1131
chr2	159000001	0.0354348340104027	0	0.120239899273053	-0.0324105433541177	0.16414865621689	-0.111313014029701	0	-0.0589162504453281	0	-0.177036193678265	1132
chr2	159100001	0.0354348340104027	0	0.120239899273053	-0.0324105433541177	0.16414865621689	-0.111313014029701	0	-0.0589162504453281	0	-0.177036193678265	1133
chr2	159200001	0.0371222070584992	0	0.117917914060896	-0.0324105433541177	0.16414865621689	-0.111313014029701	0	-0.0465969153690256	0	-0.177036193678265	1134
chr2	159300001	0.0438716992509565	0	0.111804534299986	-0.0351114219669491	0.16414865621689	-0.111313014029701	0	-0.0239955673007141	0	-0.177036193678265	1135
chr2	159400001	0.0472464453471966	0	0.111804534299986	-0.0351114219669491	0.16414865621689	-0.111313014029701	0	-0.0239955673007141	0	-0.177036193678265	1136
chr2	159500001	0.0472464453471966	0	0.111804534299986	-0.0351114219669491	0.16414865621689	-0.111313014029701	0	-0.0239955673007141	0	-0.177036193678265	1137
chr2	159600001	0.0472464453471966	0	0.111804534299986	-0.0351114219669491	0.16414865621689	-0.111313014029701	0	-0.0239955673007141	0	-0.177036193678265	1138
chr2	159700001	0.0489338183953162	0	0.109024388021204	-0.0351114219669491	0.16414865621689	-0.111313014029701	0	-0.0316699021768094	0	-0.177036193678265	1139
chr2	160000001	0.0472464453471966	0	0.104810156423157	-0.0351114219669491	0.16414865621689	-0.111313014029701	0	0.0936248673313325	0	-0.177036193678265	1140
chr2	160100001	0.045559072299076	0	0.104810156423157	-0.0351114219669491	0.16414865621689	-0.111313014029701	0	0.0936248673313325	0	-0.177036193678265	1141
chr2	160200001	0.045559072299076	0	0.102192959588569	-0.0351114219669491	0.16414865621689	-0.111313014029701	0	0.101794725471689	0	-0.177036193678265	1142
chr2	160300001	0.0438716992509565	0	0.0995757627539713	-0.0351114219669491	0.16414865621689	-0.111313014029701	0	0.109964583612005	0	-0.177036193678265	1143
chr2	160400001	0.0404969531547393	0	0.0995757627539713	-0.0351114219669491	0.16414865621689	-0.111313014029701	0	0.109964583612005	0	-0.177036193678265	1144
chr2	161100001	0.0320600879141625	0	0.0951573843199983	-0.0351114219669491	0.16414865621689	-0.111313014029701	0	0.117453012046274	0	-0.177036193678265	1145
chr2	161200001	0.030372714866043	0	0.0951573843199983	-0.0351114219669491	0.16414865621689	-0.111313014029701	0	0.117453012046274	0	-0.177036193678265	1146
chr2	162300001	0.00674949219245621	0	0.0876745249468457	-0.0324105433541177	0.16414865621689	-0.111313014029701	0	0.0943892794847238	0	-0.177036193678265	1147
chr2	164600001	0.00674949219245621	0	0.0842276801684708	-0.0324105433541177	0.16414865621689	-0.111313014029701	0	-0.0809313590367142	0	-0.177036193678265	1148
chr2	164700001	0.00674949219245621	0	0.0842276801684708	-0.0324105433541177	0.16414865621689	-0.111313014029701	0	-0.0809313590367142	0	-0.177036193678265	1149
chr2	164800001	0.0101242382886733	0	0.0842276801684708	-0.0324105433541177	0.16414865621689	-0.111313014029701	0	-0.0809313590367142	0	-0.177036193678265	1150
chr2	165700001	0.0118116113367929	0	0.0835872322000518	-0.0351114219669491	0.16414865621689	-0.111313014029701	0	-0.229553683530978	0	-0.177036193678265	1151
chr2	167900001	0.0253105957217063	0	0.0816417496342985	-0.0351114219669491	0.16414865621689	-0.111313014029701	0	-0.199308172419079	0	-0.177036193678265	1152
chr2	168000001	0.0489338183953162	0	0.0816417496342985	-0.0351114219669491	0.16414865621689	-0.111313014029701	0	-0.199308172419079	0	-0.177036193678265	1153
chr2	168100001	0.0573706836358689	0	0.0816417496342985	-0.0351114219669491	0.16414865621689	-0.111313014029701	0	-0.199308172419079	0	-0.177036193678265	1154
chr2	168200001	0.0641201758283261	0	0.0816417496342985	-0.0351114219669491	0.16414865621689	-0.111313014029701	0	-0.199308172419079	0	-0.177036193678265	1155
chr2	168400001	0.0708696680207823	0	0.0750399888993791	-0.0351114219669491	0.16414865621689	-0.111313014029701	0	-0.322368871030809	0	-0.177036193678265	1156
chr2	168500001	0.0708696680207823	0	0.0750399888993791	-0.0351114219669491	0.16414865621689	-0.111313014029701	0	-0.322368871030809	0	-0.177036193678265	1157
chr2	168600001	0.0708696680207823	0	0.0750399888993791	-0.0351114219669491	0.16414865621689	-0.111313014029701	0	-0.322368871030809	0	-0.177036193678265	1158
chr2	168700001	0.0725570410689029	0	0.0730918866167119	-0.0351114219669491	0.16414865621689	-0.111313014029701	0	-0.362169411363364	0	-0.177036193678265	1159
chr2	169500001	0.0793065332613591	0	0.0581589525128441	-0.0351114219669491	0.16414865621689	-0.111313014029701	0	-0.426225306541291	0	-0.177036193678265	1160
chr2	169600001	0.0793065332613591	0	0.0530461882825651	-0.0351114219669491	0.16414865621689	-0.111313014029701	0	-0.414472060070232	0	-0.177036193678265	1161
chr2	169700001	0.0809939063094797	0	0.0501903520885448	-0.0351114219669491	0.16414865621689	-0.111313014029701	0	-0.438749376184272	0	-0.177036193678265	1162
chr2	169800001	0.0809939063094797	0	0.0486007624942699	-0.0351114219669491	0.16414865621689	-0.111313014029701	0	-0.537567882286942	0	-0.177036193678265	1163
chr2	169900001	0.0793065332613591	0	0.0471844723999282	-0.0351114219669491	0.16414865621689	-0.111313014029701	0	-0.571751265807076	0	-0.177036193678265	1164
chr2	170000001	0.0793065332613591	0	0.0471844723999282	-0.0351114219669491	0.16414865621689	-0.111313014029701	0	-0.571751265807076	0	-0.177036193678265	1165
chr2	170900001	0.0809939063094797	0	0.0419135169414046	-0.0351114219669491	0.16414865621689	-0.111313014029701	0	-0.477721498448783	0	-0.177036193678265	1166
chr2	171300001	0.0826812793575763	0	0.0405236758088442	-0.0351114219669491	0.16414865621689	-0.111313014029701	0	-0.464405638298714	0	-0.177036193678265	1167
chr2	171400001	0.0826812793575763	0	0.0406589724410231	-0.0351114219669491	0.16414865621689	-0.111313014029701	0	-0.447793786197962	0	-0.177036193678265	1168
chr2	172000001	0.0843686524056958	0	0.0394577369659957	-0.0351114219669491	0.16414865621689	-0.111313014029701	0	-0.444182187971307	0	-0.177036193678265	1169
chr2	172400001	0.0860560254538154	0	0.0391427306644292	-0.0351114219669491	0.16414865621689	-0.111313014029701	0	-0.47895424997731	0	-0.177036193678265	1170
chr2	172500001	0.0860560254538154	0	0.0363204032589425	-0.0351114219669491	0.16414865621689	-0.111313014029701	0	-0.453225232170319	0	-0.177036193678265	1171
chr2	172600001	0.0860560254538154	0	0.0334980758534559	-0.0351114219669491	0.16414865621689	-0.111313014029701	0	-0.427496214363328	0	-0.177036193678265	1172
chr2	173300001	0.0826812793575763	0	0.0288966878550006	-0.0351114219669491	0.16414865621689	-0.111313014029701	0	-0.426844631506921	0	-0.177036193678265	1173
chr2	173900001	0.075931787165119	0	0.0249312855375313	-0.0351114219669491	0.16414865621689	-0.111313014029701	0	-0.439456470797241	0	-0.177036193678265	1174
chr2	174000001	0.0776191602132396	0	0.0186818860733474	-0.0351114219669491	0.16414865621689	-0.111313014029701	0	-0.528583060417307	0	-0.177036193678265	1175
chr2	174100001	0.0776191602132396	0	0.0186818860733474	-0.0351114219669491	0.16414865621689	-0.111313014029701	0	-0.528583060417307	0	-0.177036193678265	1176
chr2	174200001	0.0708696680207823	0	0.0186818860733474	-0.0351114219669491	0.16414865621689	-0.111313014029701	0	-0.528583060417307	0	-0.177036193678265	1177
chr2	174300001	0.0523085644915333	0	0.0101435761862671	-0.0324105433541177	0.16414865621689	-0.111313014029701	0	-0.624960411087442	0	-0.177036193678265	1178
chr2	176200001	-0.0168737304811295	0	-0.00529078571309855	-0.0351114219669491	0.16414865621689	-0.111313014029701	0	-0.640425426116043	0	-0.177036193678265	1179
chr2	176300001	-0.0168737304811295	0	-0.00529078571309855	-0.0351114219669491	0.16414865621689	-0.111313014029701	0	-0.640425426116043	0	-0.177036193678265	1180
chr2	177200001	0.0118116113367929	0	-0.0146914070160057	-0.037812300579777	0.16414865621689	-0.111313014029701	0	-0.793204046011229	0	-0.177036193678265	1181
chr2	177300001	0.0118116113367929	0	-0.0216233330615443	-0.037812300579777	0.16414865621689	-0.111313014029701	0	-0.806884717009068	0	-0.177036193678265	1182
chr2	177400001	0.0118116113367929	0	-0.0257846696729579	-0.037812300579777	0.16414865621689	-0.111313014029701	0	-0.806884717009068	0	-0.177036193678265	1183
chr2	177500001	0.0118116113367929	0	-0.0257846696729579	-0.037812300579777	0.16414865621689	-0.111313014029701	0	-0.806884717009068	0	-0.177036193678265	1184
chr2	178400001	0.0101242382886733	0	-0.0325855112872819	-0.037812300579777	0.16414865621689	-0.111313014029701	0	-1.01537026471234	0	-0.177036193678265	1185
chr2	178500001	0.0101242382886733	0	-0.0349311104177854	-0.037812300579777	0.16414865621689	-0.111313014029701	0	-1.07219478818346	0	-0.177036193678265	1186
chr2	179100001	0.0236232226735868	0	-0.0390183820698505	-0.037812300579777	0.16414865621689	-0.111313014029701	0	-1.05898197345845	0	-0.177036193678265	1187
chr2	179200001	0.0236232226735868	0	-0.0390183820698505	-0.037812300579777	0.16414865621689	-0.111313014029701	0	-1.05898197345845	0	-0.177036193678265	1188
chr2	179900001	0.0354348340104027	0	-0.0470157952900963	-0.037812300579777	0.16414865621689	-0.111313014029701	0	-1.06920563020651	0	-0.177036193678265	1189
chr2	180000001	0.0371222070584992	0	-0.0470157952900963	-0.037812300579777	0.16414865621689	-0.111313014029701	0	-1.06920563020651	0	-0.177036193678265	1190
chr2	180900001	0.0371222070584992	0	-0.0510990306132281	-0.0351114219669491	0.16414865621689	-0.111313014029701	0	-0.955484877983641	0	-0.177036193678265	1191
chr2	181000001	0.0371222070584992	0	-0.0510990306132281	-0.0351114219669491	0.16414865621689	-0.111313014029701	0	-0.955484877983641	0	-0.177036193678265	1192
chr2	182900001	0.0253105957217063	0	-0.0618205177503166	-0.0243079075156271	0.16414865621689	-0.111313014029701	0	-0.877777387611302	0	-0.177036193678265	1193
chr2	183000001	0.0253105957217063	0	-0.0618205177503166	-0.0243079075156271	0.16414865621689	-0.111313014029701	0	-0.877777387611302	0	-0.177036193678265	1194
chr2	186400001	0.0320600879141625	0	-0.0682744122636049	-0.0189061502899678	0.16414865621689	-0.111313014029701	0	-0.832853690042583	0	-0.177036193678265	1195
chr2	186500001	0.0320600879141625	0	-0.0694554908336298	-0.0189061502899678	0.16414865621689	-0.111313014029701	0	-0.839568026097739	0	-0.177036193678265	1196
chr2	186600001	0.0320600879141625	0	-0.0706365694036498	-0.0189061502899678	0.16414865621689	-0.111313014029701	0	-0.846282362152893	0	-0.177036193678265	1197
chr2	188200001	0.0421843262028599	0	-0.0846741359896304	-0.0108035144513185	0.16414865621689	-0.111313014029701	0	-0.901863857826563	0	-0.177036193678265	1198
chr2	188300001	0.0421843262028599	0	-0.0846741359896304	-0.0108035144513185	0.16414865621689	-0.111313014029701	0	-0.901863857826563	0	-0.177036193678265	1199
chr2	188400001	0.0438716992509565	0	-0.0846741359896304	-0.0108035144513185	0.16414865621689	-0.111313014029701	0	-0.901863857826563	0	-0.177036193678265	1200
chr2	188500001	0.0472464453471966	0	-0.0846741359896304	-0.0108035144513185	0.16414865621689	-0.111313014029701	0	-0.901863857826563	0	-0.177036193678265	1201
chr2	189400001	0.136677216897229	0	-0.091695564556695	-0.00540175722565925	0.16414865621689	-0.111313014029701	0	-0.822313696573925	0	-0.177036193678265	1202
chr2	189600001	0.133302470801012	0	-0.0958327120986011	-0.0040513179193229	0.16414865621689	-0.111313014029701	0	-0.73374412436521	0	-0.177036193678265	1203
chr2	189700001	0.131615097752892	0	-0.100531721325372	-0.00270087861283139	0.16414865621689	-0.111313014029701	0	-0.626323532953274	0	-0.177036193678265	1204
chr2	189800001	0.128240351656652	0	-0.101961811572288	-0.00270087861283139	0.16414865621689	-0.111313014029701	0	-0.573990969571795	0	-0.177036193678265	1205
chr2	190100001	0.129927724704772	0	-0.106706297427238	-0.00135043930649504	0.16414865621689	-0.111313014029701	0	-0.650636004694062	0	-0.177036193678265	1206
chr2	190200001	0.129927724704772	0	-0.106706297427238	-0.00135043930649504	0.16414865621689	-0.111313014029701	0	-0.669421308859018	0	-0.177036193678265	1207
chr2	190300001	0.129927724704772	0	-0.107987014019628	0	0.16414865621689	-0.111313014029701	0	-0.689683443273185	0	-0.177036193678265	1208
chr2	190400001	0.129927724704772	0	-0.114780857014008	0.00540175722566278	0.16414865621689	-0.111313014029701	0	-0.715665085693451	0	-0.177036193678265	1209
chr2	190500001	0.129927724704772	0	-0.114780857014008	0.00540175722566278	0.16414865621689	-0.111313014029701	0	-0.715665085693451	0	-0.177036193678265	1210
chr2	190600001	0.129927724704772	0	-0.123660080050095	0.00810263583849065	0.16414865621689	-0.111313014029701	0	-0.690344596157586	0	-0.177036193678265	1211
chr2	190800001	0.119803486416098	0	-0.132162244955478	0.0108035144513185	0.16414865621689	-0.111313014029701	0	-0.668500475154283	0	-0.177036193678265	1212
chr2	190900001	0.114741367271739	0	-0.135790918714439	0.0108035144513185	0.16414865621689	-0.111313014029701	0	-0.685780170848735	0	-0.177036193678265	1213
chr2	191000001	0.111366621175522	0	-0.139419592473181	0.0108035144513185	0.16414865621689	-0.111313014029701	0	-0.703059866543227	0	-0.177036193678265	1214
chr2	191200001	0.0978676367906093	0	-0.149244134118739	0.0216070289027992	0.16414865621689	-0.111313014029701	0	-0.624350241530004	0	-0.177036193678265	1215
chr2	191300001	0.091118144598152	0	-0.149244134118739	0.0216070289027992	0.16414865621689	-0.111313014029701	0	-0.624350241530004	0	-0.177036193678265	1216
chr2	191400001	0.0843686524056958	0	-0.149244134118739	0.0216070289027992	0.16414865621689	-0.111313014029701	0	-0.624350241530004	0	-0.177036193678265	1217
chr2	191600001	0.0742444141170225	0	-0.158328612964506	0.0216070289027992	0.16414865621689	-0.111313014029701	0	-0.641172543841581	0	-0.177036193678265	1218
chr2	196100001	0.015186357433033	0	-0.16628079019532	0.027008786128455	0.16414865621689	-0.111313014029701	0	-0.665435398104324	0	-0.177036193678265	1219
chr2	196800001	0.0101242382886733	0	-0.177182027726048	0.027008786128455	-0.426459171405439	-0.111313014029701	0	-0.824349128879445	0	-0.177036193678265	1220
chr2	196900001	0.0084368652405768	0	-0.177182027726048	0.0283592254347948	-0.426459171405439	-0.111313014029701	0	-0.824349128879445	0	-0.177036193678265	1221
chr2	197300001	0.0101242382886733	0	-0.183205407143104	0.0310601040477849	-0.426459171405439	-0.111313014029701	0	-0.828922159858667	0	-0.177036193678265	1222
chr2	197400001	0.00506211914433666	0	-0.190893737440149	0.0324105433541177	-0.426459171405439	-0.111313014029701	0	-0.860948439769604	0	-0.177036193678265	1223
chr2	197500001	0.00674949219245621	0	-0.199052710932575	0.0324105433541177	-0.426459171405439	-0.111313014029701	0	-0.902081067173248	0	-0.177036193678265	1224
chr2	199900001	0.0202484765773697	0	-0.212568579398769	0.0324105433541177	-0.426459171405439	-0.111313014029701	0	-0.897236847185521	0	-0.177036193678265	1225
chr2	200300001	0.0320600879141625	0	-0.214191477354766	0.0324105433541177	-0.426459171405439	-0.111313014029701	0	-0.947138547157088	0	-0.177036193678265	1226
chr2	200400001	0.0320600879141625	0	-0.214191477354766	0.0324105433541177	-0.426459171405439	-0.111313014029701	0	-0.91945893096617	0	-0.177036193678265	1227
chr2	200800001	0.0337474609622831	-0.00538091243834603	-0.244602664299221	0.0324105433541177	-0.426459171405439	-0.111313014029701	0	-0.887317377325203	0	-0.177036193678265	1228
chr2	200900001	0.0354348340104027	-0.00538091243834603	-0.2767630230275	0.0324105433541177	-0.426459171405439	-0.111313014029701	0	-0.810283766727611	0	-0.177036193678265	1229
chr2	201000001	0.0354348340104027	-0.00775484439643279	-0.295246391457963	0.0324105433541177	-0.426459171405439	-0.111313014029701	0	-0.756934735414751	0	-0.177036193678265	1230
chr2	201100001	0.0354348340104027	-0.0101287763545195	-0.310901032049077	0.0324105433541177	-0.426459171405439	-0.111313014029701	0	-0.846200266576929	0	-0.177036193678265	1231
chr2	201200001	0.0354348340104027	-0.0101287763545195	-0.318022013425893	0.0324105433541177	-0.426459171405439	-0.111313014029701	0	-0.887833047726008	0	-0.177036193678265	1232
chr2	201300001	0.0371222070584992	-0.0101287763545195	-0.325228130268376	0.0324105433541177	-0.426459171405439	-0.111313014029701	0	-0.965128944851516	0	-0.177036193678265	1233
chr2	201400001	0.0354348340104027	-0.0101287763545195	-0.325228130268376	0.0324105433541177	-0.426459171405439	-0.111313014029701	0	-0.962040866886421	0	-0.177036193678265	1234
chr2	201600001	0.0337474609622831	-0.0101287763545195	-0.327559059943562	0.0324105433541177	-0.426459171405439	-0.111313014029701	0	-0.984502504919202	0	-0.177036193678265	1235
chr2	201700001	0.0337474609622831	-0.0101287763545195	-0.330700198892434	0.0324105433541177	-0.426459171405439	-0.111313014029701	0	-0.981446492291391	0	-0.177036193678265	1236
chr2	202200001	0.0337474609622831	-0.0101287763545195	-0.33678635021993	0.0310601040477849	-0.426459171405439	-0.111313014029701	0	-1.06330527476236	0	-0.177036193678265	1237
chr2	202300001	0.0337474609622831	-0.0101287763545195	-0.345696986816755	0.0297096647412899	-0.426459171405439	-0.111313014029701	0	-1.15623782192979	0	-0.177036193678265	1238
chr2	202400001	0.0371222070584992	-0.0101287763545195	-0.351059369578454	0.0297096647412899	-0.426459171405439	-0.111313014029701	0	-1.20755556675311	0	-0.177036193678265	1239
chr2	202500001	0.0388095801066198	-0.0101287763545195	-0.351059369578454	0.0297096647412899	-0.426459171405439	-0.111313014029701	0	-1.20755556675311	0	-0.177036193678265	1240
chr2	202600001	0.0421843262028599	-0.0101287763545195	-0.359842766595084	0.0297096647412899	-0.426459171405439	-0.111313014029701	0	-1.13037363731346	0	-0.177036193678265	1241
chr2	202700001	0.045559072299076	-0.0101287763545195	-0.359842766595084	0.0297096647412899	-0.426459171405439	-0.111313014029701	0	-1.17044173001758	0	-0.177036193678265	1242
chr2	202800001	0.0438716992509565	-0.0101287763545195	-0.374171507465228	0.0297096647412899	-0.426459171405439	-0.111313014029701	0	-1.23087474831359	0	-0.177036193678265	1243
chr2	202900001	0.0438716992509565	-0.0101287763545195	-0.374171507465228	0.0297096647412899	-0.426459171405439	-0.111313014029701	0	-1.24071917339371	0	-0.177036193678265	1244
chr2	203000001	0.045559072299076	-0.0101287763545195	-0.380293902843665	0.0297096647412899	-0.426459171405439	-0.111313014029701	0	-1.21884787560296	0	-0.177036193678265	1245
chr2	203100001	0.045559072299076	-0.0101287763545195	-0.386416298221877	0.0297096647412899	-0.426459171405439	-0.111313014029701	0	-1.21884787560296	0	-0.177036193678265	1246
chr2	203200001	0.045559072299076	-0.0101287763545195	-0.389961177275248	0.0297096647412899	-0.426459171405439	-0.111313014029701	0	-1.18745943006499	0	-0.177036193678265	1247
chr2	203300001	0.045559072299076	-0.0101287763545195	-0.39964131472415	0.0261084932575664	-0.426459171405439	-0.111313014029701	0	-1.08381273950614	0	-0.177036193678265	1248
chr2	203400001	0.0438716992509565	-0.0101287763545195	-0.402708943922019	0.0243079075156271	-0.426459171405439	-0.111313014029701	0	-0.978739507547229	0	-0.177036193678265	1249
chr2	203500001	0.0438716992509565	-0.0101287763545195	-0.403818512550375	0.0243079075156271	-0.426459171405439	-0.111313014029701	0	-0.945924520609207	0	-0.177036193678265	1250
chr2	206700001	0.00168737304811955	-0.0101287763545195	-0.439998938740941	0.00675219653215077	-0.426459171405439	-0.111313014029701	0	-0.801896217905311	0	-0.177036193678265	1251
chr2	207500001	0.00674949219245621	-0.0101287763545195	-0.447694075956916	0.00270087861282786	-0.426459171405439	-0.111313014029701	0	-0.826069896757861	0	-0.177036193678265	1252
chr2	207600001	0.00674949219245621	-0.0101287763545195	-0.447694075956916	0.00270087861282786	-0.426459171405439	-0.111313014029701	0	-0.826069896757861	0	-0.177036193678265	1253
chr2	207700001	0.00674949219245621	-0.0101287763545195	-0.448270085911714	0.00270087861282786	-0.426459171405439	-0.111313014029701	0	-0.854111562481245	0	-0.177036193678265	1254
chr2	208200001	0.00337474609621607	-0.0101287763545195	-0.448153927634287	0	-0.426459171405439	-0.111313014029701	0	-0.914511524282172	0	-0.177036193678265	1255
chr2	208300001	0.00506211914433666	-0.0101287763545195	-0.444874066359817	0	-0.426459171405439	-0.111313014029701	0	-0.923904743344603	0	-0.177036193678265	1256
chr2	210000001	-0.00506211914433666	-0.0101287763545195	-0.440927912350935	-0.00270087861283139	-0.426459171405439	-0.111313014029701	0	-0.858233159061208	0	-0.177036193678265	1257
chr2	210400001	-0.0118116113367934	-0.0101287763545195	-0.434517441888523	-0.00540175722565925	-0.426459171405439	-0.111313014029701	0	-0.871359094634181	0	-0.177036193678265	1258
chr2	213200001	-0.0118116113367934	-0.0101287763545195	-0.429427815425873	-0.00540175722565925	-0.426459171405439	-0.111313014029701	0	-0.802992395871616	0	-0.177036193678265	1259
chr2	213300001	-0.0118116113367934	-0.0101287763545195	-0.429427815425873	-0.00540175722565925	-0.426459171405439	-0.111313014029701	0	-0.802992395871616	0	-0.177036193678265	1260
chr2	213400001	-0.0134989843849135	-0.0101287763545195	-0.429427815425873	-0.00540175722565925	-0.426459171405439	-0.111313014029701	0	-0.802992395871616	0	-0.177036193678265	1261
chr2	213500001	-0.0134989843849135	-0.0101287763545195	-0.429427815425873	-0.00540175722565925	-0.426459171405439	-0.111313014029701	0	-0.802992395871616	0	-0.177036193678265	1262
chr2	213600001	-0.0134989843849135	-0.0101287763545195	-0.429427815425873	-0.00540175722565925	-0.426459171405439	-0.111313014029701	0	-0.802992395871616	0	-0.177036193678265	1263
chr2	213700001	-0.0134989843849135	-0.0101287763545195	-0.429427815425873	-0.00540175722565925	-0.426459171405439	-0.111313014029701	0	-0.802992395871616	0	-0.177036193678265	1264
chr2	213800001	-0.0134989843849135	-0.0101287763545195	-0.429427815425873	-0.00540175722565925	-0.426459171405439	-0.111313014029701	0	-0.802992395871616	0	-0.177036193678265	1265
chr2	213900001	-0.0134989843849135	-0.0101287763545195	-0.429427815425873	-0.00540175722565925	-0.426459171405439	-0.111313014029701	0	-0.802992395871616	0	-0.177036193678265	1266
chr2	214000001	-0.0134989843849135	-0.0101287763545195	-0.429427815425873	-0.00540175722565925	-0.426459171405439	-0.111313014029701	0	-0.802992395871616	0	-0.177036193678265	1267
chr2	214100001	-0.0134989843849135	-0.0101287763545195	-0.429427815425873	-0.00540175722565925	-0.426459171405439	-0.111313014029701	0	-0.802992395871616	0	-0.177036193678265	1268
chr2	214200001	-0.0118116113367934	-0.0101287763545195	-0.429427815425873	-0.00540175722565925	-0.426459171405439	-0.111313014029701	0	-0.802992395871616	0	-0.177036193678265	1269
chr2	214300001	-0.0101242382886733	-0.0101287763545195	-0.429427815425873	-0.00540175722565925	-0.426459171405439	-0.111313014029701	0	-0.802992395871616	0	-0.177036193678265	1270
chr2	214400001	-0.0101242382886733	-0.0101287763545195	-0.429427815425873	-0.00540175722565925	-0.426459171405439	-0.111313014029701	0	-0.802992395871616	0	-0.177036193678265	1271
chr2	215300001	0	-0.0101287763545195	-0.417558672169301	-0.00540175722565925	-0.426459171405439	-0.111313014029701	0	-0.775945486986167	0	-0.177036193678265	1272
chr2	216100001	-0.00506211914433666	-0.0101287763545195	-0.405994799464635	-0.0108035144513185	-0.426459171405439	-0.111313014029701	0	-0.774438982177571	0	-0.177036193678265	1273
chr2	216200001	-0.00506211914433666	-0.0101287763545195	-0.405994799464635	-0.0108035144513185	-0.426459171405439	-0.111313014029701	0	-0.774438982177571	0	-0.177036193678265	1274
chr2	216400001	-0.00337474609621659	-0.0101287763545195	-0.398035769831803	-0.0135043930641499	-0.702201020514339	-0.111313014029701	0	-0.799676993601745	0	-0.177036193678265	1275
chr2	216500001	-0.00506211914433666	-0.0101287763545195	-0.395090734706343	-0.01620527167714	-0.977942869623098	-0.111313014029701	0	-0.806836487446361	0	-0.177036193678265	1276
chr2	216600001	-0.00506211914433666	-0.0101287763545195	-0.390449455169869	-0.01620527167714	-0.977942869623098	-0.111313014029701	0	-0.743366423132661	0	-0.177036193678265	1277
chr2	218200001	0.00674949219245621	-0.0101287763545195	-0.378268721104908	-0.0189061502899678	-0.977942869623098	-0.111313014029701	0	-0.732312851312047	0	-0.177036193678265	1278
chr2	218300001	0.00674949219245621	-0.0101287763545195	-0.378044433461925	-0.0189061502899678	-0.977942869623098	-0.111313014029701	0	-0.709254971091279	0	-0.177036193678265	1279
chr2	218400001	0.00674949219245621	-0.0101287763545195	-0.375415623378741	-0.0189061502899678	-0.977942869623098	-0.111313014029701	0	-0.629908300535472	0	-0.177036193678265	1280
chr2	218600001	0.0084368652405768	-0.0101287763545195	-0.355689798933247	-0.0216070289027992	-0.977942869623098	-0.111313014029701	0	-0.462572636540532	0	-0.177036193678265	1281
chr2	218700001	0.0084368652405768	-0.0101287763545195	-0.338802354320809	-0.0225073217736878	-0.977942869623098	-0.111313014029701	0	-0.368151969918857	0	-0.177036193678265	1282
chr2	218800001	0.0084368652405768	-0.0101287763545195	-0.329178211024104	-0.0243079075156271	-0.977942869623098	-0.111313014029701	0	-0.220716793122354	0	-0.177036193678265	1283
chr2	219000001	0.00506211914433666	-0.0101287763545195	-0.303986052771709	-0.0243079075156271	-0.977942869623098	-0.111313014029701	0	-0.130195187572229	0	-0.177036193678265	1284
chr2	219100001	0.00506211914433666	-0.0101287763545195	-0.277257021218753	-0.0225073217736878	-0.977942869623098	-0.111313014029701	0	-0.0469492883623163	0	-0.177036193678265	1285
chr2	219200001	0.00337474609621607	-0.0101287763545195	-0.233328808125333	-0.0222822485559656	-0.977942869623098	-0.111313014029701	0	0.00523419528371872	0	-0.177036193678265	1286
chr2	219300001	0.00337474609621607	-0.00474786391617352	-0.195371770894147	-0.0256583468219634	-0.977942869623098	-0.111313014029701	0	-0.064841501429739	0	-0.177036193678265	1287
chr2	219400001	0.00337474609621607	-0.00474786391617352	-0.191179816785448	-0.0310601040477814	-0.977942869623098	-0.111313014029701	0	-0.0548047145261942	0	-0.177036193678265	1288
chr2	219500001	0.00337474609621607	-0.00474786391617352	-0.180274256775163	-0.0301598111767341	-0.977942869623098	-0.111313014029701	0	0.0237244244482584	0	-0.177036193678265	1289
chr2	222400001	0.0269979687698269	0	-0.142324606131813	-0.0297096647412899	-0.977942869623098	-0.111313014029701	0	0.0528476219258438	0	-0.177036193678265	1290
chr2	222500001	0.0337474609622831	0	-0.136583547096793	-0.0297096647412899	-0.618310447606137	-0.111313014029701	0	0.0591336752924068	0	-0.177036193678265	1291
chr2	222600001	0.0337474609622831	0	-0.130842488061773	-0.0297096647412899	-0.258678025589173	-0.111313014029701	0	0.0654197286589312	0	-0.177036193678265	1292
chr2	223700001	0.030372714866043	0	-0.118719215399425	-0.0297096647412899	-0.258678025589173	-0.111313014029701	0	0.0262781507093642	0	-0.177036193678265	1293
chr2	223800001	0.030372714866043	0	-0.111954632042381	-0.0297096647412899	-0.258678025589173	-0.111313014029701	0	0.0152734133305256	0	-0.177036193678265	1294
chr2	223900001	0.030372714866043	0	-0.100442904258105	-0.0306099576121784	-0.258678025589173	-0.111313014029701	0	-0.0496582734233483	0	-0.177036193678265	1295
chr2	226700001	0.0253105957217063	0	-0.0722928551077939	-0.0324105433541177	-0.258678025589173	-0.111313014029701	0	-0.285564411884977	0	-0.177036193678265	1296
chr2	226800001	0.0253105957217063	0	-0.0622872176059014	-0.0324105433541177	-0.258678025589173	-0.111313014029701	0	-0.271041556026955	0	-0.177036193678265	1297
chr2	226900001	0.0269979687698269	0	-0.0622872176059014	-0.0324105433541177	-0.258678025589173	-0.111313014029701	0	-0.271041556026955	0	-0.177036193678265	1298
chr2	227300001	0.0320600879141625	0	-0.0495467169352224	-0.0324105433541177	-0.258678025589173	-0.111313014029701	0	-0.211482262418914	0	-0.177036193678265	1299
chr2	227400001	0.0320600879141625	0	-0.0386520100435614	-0.0324105433541177	-0.258678025589173	-0.111313014029701	0	-0.145782439085189	0	-0.177036193678265	1300
chr2	227500001	0.0354348340104027	0	-0.0386520100435614	-0.0324105433541177	-0.258678025589173	-0.111313014029701	0	-0.145782439085189	0	-0.177036193678265	1301
chr2	229700001	0.00506211914433666	0	-0.0202594918696816	-0.0324105433541177	-0.258678025589173	-0.111313014029701	0	-0.102670566923405	0	-0.177036193678265	1302
chr2	229800001	0.0084368652405768	0	-0.0202594918696816	-0.0324105433541177	-0.258678025589173	-0.111313014029701	0	-0.102670566923405	0	-0.177036193678265	1303
chr2	229900001	0.0118116113367929	0	-0.0202594918696816	-0.0324105433541177	-0.258678025589173	-0.111313014029701	0	-0.102670566923405	0	-0.177036193678265	1304
chr2	230100001	0.0168737304811295	0	-0.0097031212823539	-0.0324105433541177	-0.258678025589173	-0.111313014029701	0	-0.0781220412251623	0	-0.177036193678265	1305
chr2	230200001	0.0168737304811295	0	-0.0097031212823539	-0.0324105433541177	-0.258678025589173	-0.111313014029701	0	-0.0781220412251623	0	-0.177036193678265	1306
chr2	230300001	0.0168737304811295	0	-0.00104088707809946	-0.0324105433541177	-0.258678025589173	-0.111313014029701	0	0.018955769293866	0	-0.177036193678265	1307
chr2	230400001	0.0185611035292501	0	0.00366760269475708	-0.0324105433541177	-0.258678025589173	-0.111313014029701	0	0.00256209580474034	0	-0.177036193678265	1308
chr2	230500001	0.0185611035292501	0	0.00837609246783335	-0.0324105433541177	-0.258678025589173	-0.111313014029701	0	-0.0138315776843862	0	-0.177036193678265	1309
chr2	231100001	0.0219358496254903	0	0.0353662658801921	-0.0324105433541177	-0.258678025589173	-0.111313014029701	0	-0.00191924710086592	0	-0.177036193678265	1310
chr2	231300001	0.0219358496254903	0	0.0436338964266799	-0.0324105433541177	-0.258678025589173	-0.111313014029701	0	0.042157170947413	0	-0.177036193678265	1311
chr2	231400001	0.0236232226735868	0	0.0530865849999918	-0.0324105433541177	-0.258678025589173	-0.111313014029701	0	0.0503952630312894	0	-0.177036193678265	1312
chr2	231700001	0.0202484765773697	0	0.0781878453008505	-0.0324105433541177	-0.258678025589173	-0.111313014029701	0	0.0666748131226973	0	-0.177036193678265	1313
chr2	231800001	0.0219358496254903	0	0.0897326363771673	-0.0324105433541177	-0.258678025589173	-0.111313014029701	0	0.0445507660157689	0	-0.177036193678265	1314
chr2	232500001	0.165362558715176	0	0.115272815538669	-0.00675219653215429	-0.258678025589173	-0.111313014029701	0	0.0806393485952503	0	-0.177036193678265	1315
chr2	232800001	0.202484765773675	0	0.128244827843389	0.0405131791926084	-0.258678025589173	-0.111313014029701	0	0.0926776868159128	0	-0.177036193678265	1316
chr2	233300001	0.209234257966131	0	0.149750472695391	0.075624601159554	-0.258678025589173	-0.111313014029701	0	0.0712181846788288	0	-0.177036193678265	1317
chr2	233400001	0.209234257966131	0	0.156753525602183	0.076975040466049	-0.258678025589173	-0.111313014029701	0	0.0188454299448883	0	-0.177036193678265	1318
chr2	233500001	0.212609004062348	0	0.163756578508755	0.0783254797725441	-0.258678025589173	-0.111313014029701	0	-0.0335273247890523	0	-0.177036193678265	1319
chr2	234900001	0.190673154436882	0	0.198940502385192	0.54287660118168	0.213757483546157	-0.111313014029701	0	-0.0465102274700054	0	-0.177036193678265	1320
chr2	235000001	0.188985781388761	0	0.198940502385192	0.54287660118168	0.213757483546157	-0.111313014029701	0	-0.0465102274700054	0	-0.177036193678265	1321
chr2	237000001	0.183923662244425	0	0.233805618205057	0.583389780374289	0.213757483546157	-0.111313014029701	0	-0.0170687540449566	0	-0.177036193678265	1322
chr2	237100001	0.185611035292521	0	0.233805618205057	0.583389780374289	0.213757483546157	-0.111313014029701	0	-0.0170687540449566	0	-0.177036193678265	1323
chr2	237400001	0.185611035292521	0	0.246391384842328	0.599595052051425	0.213757483546157	-0.111313014029701	0	-0.0215706069440219	0	-0.177036193678265	1324
chr2	237500001	0.185611035292521	0	0.255560591946093	0.617150763034901	0.213757483546157	-0.111313014029701	0	0.00611257944486467	0	-0.177036193678265	1325
chr2	237600001	0.185611035292521	0	0.274028345604657	0.735989422000054	0.213757483546157	-0.111313014029701	0	0.0350636739735655	0	-0.177036193678265	1326
chr2	237700001	0.182236289196305	0	0.283326892159665	0.839973248594403	0.213757483546157	-0.111313014029701	0	0.0350636739735655	0	-0.177036193678265	1327
chr2	237800001	0.182236289196305	0	0.287157350238752	0.856178520271539	0.213757483546157	-0.111313014029701	0	-0.00215990635545647	0	-0.177036193678265	1328
chr2	237900001	0.180548916148184	0	0.29301942218507	0.949358832414732	0.213757483546157	-0.111313014029701	0	-0.0036767206511602	0	-0.177036193678265	1329
chr2	238000001	0.180548916148184	0	0.296390601152063	1.02228255496146	0.213757483546157	-0.111313014029701	0	0.0186353012409133	0	-0.177036193678265	1330
chr2	238100001	0.180548916148184	0	0.299546920707136	1.14787341045876	0.213757483546157	-0.111313014029701	0	0.0785282615998336	0	-0.177036193678265	1331
chr2	238200001	0.180548916148184	0	0.300308880403002	1.22799947597309	0.213757483546157	-0.111313014029701	0	0.102900985393176	0	-0.177036193678265	1332
chr2	238300001	0.180548916148184	0	0.303368005737411	1.2532076763596	0.213757483546157	-0.111313014029701	0	0.195400703692903	0	-0.177036193678265	1333
chr2	238400001	0.178861543100088	0	0.303348363281648	1.26401119081093	0.213757483546157	-0.111313014029701	0	0.199427729096869	0	-0.177036193678265	1334
chr2	239000001	0.167049931763271	0	0.303565188722814	1.27751558387524	0.213757483546157	-0.111313014029701	0	0.148206596221643	0	-0.177036193678265	1335
chr2	239100001	0.167049931763271	0	0.303565188722814	1.27751558387524	0.213757483546157	-0.111313014029701	0	0.148206596221643	0	-0.177036193678265	1336
chr2	239200001	0.167049931763271	0	0.303565188722814	1.27751558387524	0.213757483546157	-0.111313014029701	0	0.148206596221643	0	-0.177036193678265	1337
chr2	239300001	0.167049931763271	0	0.303565188722814	1.27751558387524	0.213757483546157	-0.111313014029701	0	0.148206596221643	0	-0.177036193678265	1338
chr2	239400001	0.167049931763271	0	0.303565188722814	1.27751558387524	0.213757483546157	-0.111313014029701	0	0.148206596221643	0	-0.177036193678265	1339
chr2	239800001	0.167049931763271	0	0.302584040170161	1.28021646248807	0.213757483546157	-0.111313014029701	0	0.0955250680599103	0	-0.177036193678265	1340
chr2	239900001	0.165362558715176	0	0.302584040170161	1.28021646248807	0.213757483546157	-0.111313014029701	0	0.0955250680599103	0	-0.177036193678265	1341
chr2	240000001	0.168737304811392	0	0.302584040170161	1.28021646248807	0.213757483546157	-0.111313014029701	0	0.0955250680599103	0	-0.177036193678265	1342
chr2	240400001	0.168737304811392	0	0.304897790200318	1.54355212724034	0.213757483546157	-0.111313014029701	0	0.282310146666313	0	-0.177036193678265	1343
chr2	240500001	0.168737304811392	0	0.306527210852675	1.81026389025876	0.213757483546157	-0.111313014029701	0	0.375711217193093	0	-0.177036193678265	1344
chr2	240600001	0.168737304811392	0	0.310590259939638	2.18230991917788	0.213757483546157	-0.111313014029701	0	0.309885597576618	0	-0.177036193678265	1345
chr2	241100001	0.170424677859511	0	0.319007883599816	3.82174323717423	0.213757483546157	-0.111313014029701	0	0.320833042326705	0	-0.177036193678265	1346
chr2	241200001	0.170424677859511	0	0.32919344745397	4.18366097129535	0.213757483546157	-0.111313014029701	0	0.235499251733477	0	-0.177036193678265	1347
chr2	241300001	0.170424677859511	0	0.334334958693785	4.8845389713283	-0.154699224705017	-0.111313014029701	0	0.24555152137267	0	-0.177036193678265	1348
chr2	241400001	0.170424677859511	0	0.343411562793469	5.39635546846235	-0.523155932956188	-0.111313014029701	0	0.24435992846313	0	-0.177036193678265	1349
chr2	241500001	0.170424677859511	0	0.353952071333415	6.49831394250269	-0.523155932956188	-0.111313014029701	0	0.193933387333762	0	-0.177036193678265	1350
chr2	241600001	0.170424677859511	0	0.372200608755687	7.63200774024397	-0.523155932956188	-0.111313014029701	0	0.192964209897619	0	-0.177036193678265	1351
chr2	241700001	0.170424677859511	0	0.383998195644503	8.26738943391551	-0.523155932956188	-0.111313014029701	0	0.144443087243218	0	-0.177036193678265	1352
chr3	3100001	0.00674949219245621	0	-0.361077131880599	-0.0243079075156271	-0.523155932956188	-0.111313014029701	0	0.0842975151268897	0	-0.110632750190143	1353
chr3	4300001	0.00506211914433666	0	-0.358913256981878	-0.0216070289027992	-0.523155932956188	-0.111313014029701	0	0.0992253093596109	0	-0.110632750190143	1354
chr3	4400001	0.00506211914433666	0	-0.358913256981878	-0.0216070289027992	-0.523155932956188	-0.111313014029701	0	0.0461948972336807	0	-0.110632750190143	1355
chr3	4900001	0.00506211914433666	0	-0.356661068706922	-0.01620527167714	-0.523155932956188	-0.111313014029701	0	0.133938890360337	0	-0.110632750190143	1356
chr3	5100001	0.00506211914433666	0	-0.358655903261271	-0.0040513179193229	-0.523155932956188	-0.111313014029701	0	0.049990201282473	0	-0.110632750190143	1357
chr3	5200001	0.00506211914433666	0	-0.358620165759815	0.00540175722566278	-0.523155932956188	-0.111313014029701	0	0.0470651482757592	0	-0.110632750190143	1358
chr3	8500001	0.015186357433033	0	-0.358657370120374	0.0405131791926084	-0.523155932956188	-0.111313014029701	0	0.038807727620705	0	-0.110632750190143	1359
chr3	8800001	0.0168737304811295	0	-0.357212167020615	0.054017572256917	-0.523155932956188	-0.111313014029701	0	0.000174274369634328	0	-0.110632750190143	1360
chr3	8900001	0.0168737304811295	0	-0.357212167020615	0.0513166936440891	-0.523155932956188	-0.111313014029701	0	-0.0112051546523055	0	-0.110632750190143	1361
chr3	9300001	0.0118116113367929	0	-0.355184788238362	0.0477155221602105	-0.523155932956188	-0.111313014029701	0	-0.0445346679229547	0	-0.110632750190143	1362
chr3	9400001	0.0118116113367929	0	-0.354351083646814	0.0459149364184263	-0.523155932956188	-0.111313014029701	0	-0.0548319438198975	0	-0.110632750190143	1363
chr3	9600001	0.0118116113367929	0	-0.365735162008997	0.0459149364184263	-0.523155932956188	-0.111313014029701	0	-0.114286112308888	0	-0.110632750190143	1364
chr3	9700001	0.0118116113367929	0	-0.372892955266583	0.0466866160219776	-0.523155932956188	-0.111313014029701	0	-0.0675377300849579	0	-0.110632750190143	1365
chr3	9800001	0.0118116113367929	0	-0.383657787389509	0.0453747606957338	-0.523155932956188	-0.111313014029701	0	-0.185567785799253	0	-0.110632750190143	1366
chr3	9900001	0.0134989843849135	0	-0.365973376141067	0.044114350676487	-0.523155932956188	-0.111313014029701	0	-0.112130491716789	0	-0.110632750190143	1367
chr3	10000001	0.015186357433033	0	-0.341039000799118	0.0432140578054362	-0.523155932956188	-0.111313014029701	0	-0.183771416171742	0	-0.110632750190143	1368
chr3	10100001	0.015186357433033	0	-0.310123797571989	0.0459149364184263	-0.523155932956188	-0.111313014029701	0	-0.219675270321533	0	-0.110632750190143	1369
chr3	10200001	0.015186357433033	0	-0.275338667561981	0.0502363421988592	-0.523155932956188	-0.111313014029701	0	-0.215628533966518	0	-0.110632750190143	1370
chr3	11200001	0.0118116113367929	0	-0.237446044818319	0.0486158150312542	-0.523155932956188	-0.111313014029701	0	-0.0890138039585562	0	-0.110632750190143	1371
chr3	11300001	0.0118116113367929	0	-0.231094762094483	0.0486158150312542	-0.523155932956188	-0.111313014029701	0	-0.0890138039585562	0	-0.110632750190143	1372
chr3	11400001	0.015186357433033	0	-0.231094762094483	0.0486158150312542	-0.523155932956188	-0.111313014029701	0	-0.0890138039585562	0	-0.110632750190143	1373
chr3	11500001	0.015186357433033	0	-0.224676195482294	0.0486158150312542	-0.523155932956188	-0.111313014029701	0	-0.144556703443309	0	-0.110632750190143	1374
chr3	11600001	0.0134989843849135	0	-0.218257628869881	0.0486158150312542	-0.523155932956188	-0.111313014029701	0	-0.200099602928021	0	-0.110632750190143	1375
chr3	11700001	0.0168737304811295	0	-0.215504942315611	0.0486158150312542	-0.523155932956188	-0.111313014029701	0	-0.217013438920964	0	-0.110632750190143	1376
chr3	12200001	0.0185611035292501	0	-0.207076917885496	0.0459149364184263	-0.523155932956188	-0.111313014029701	0	-0.22496647761618	0	-0.110632750190143	1377
chr3	12300001	0.0185611035292501	0	-0.207076917885496	0.0459149364184263	-0.523155932956188	-0.111313014029701	0	-0.22496647761618	0	-0.110632750190143	1378
chr3	12400001	0.0202484765773697	0	-0.20685461667088	0.0459149364184263	-0.523155932956188	-0.111313014029701	0	-0.180565913891992	0	-0.110632750190143	1379
chr3	12500001	0.0168737304811295	0	-0.207147215474004	0.044114350676487	-0.523155932956188	-0.111313014029701	0	-0.054482657457793	0	-0.110632750190143	1380
chr3	12600001	0.015186357433033	0	-0.207617454549799	0.0432140578054362	-0.523155932956188	-0.111313014029701	0	0.0283813876912175	0	-0.110632750190143	1381
chr3	12800001	0.0101242382886733	0	-0.197749951548914	0.0369120077088849	-0.523155932956188	-0.111313014029701	0	0.0387007737542074	0	-0.110632750190143	1382
chr3	12900001	0.0101242382886733	0	-0.192798210462226	0.0351114219669456	-0.523155932956188	-0.111313014029701	0	0.0119679162747577	0	-0.110632750190143	1383
chr3	13000001	0.0084368652405768	0	-0.192798210462226	0.0351114219669456	-0.523155932956188	-0.111313014029701	0	0.0119679162747577	0	-0.110632750190143	1384
chr3	14100001	0.00674949219245621	0	-0.175582348949064	0.0369120077088849	-0.523155932956188	-0.111313014029701	0	0.116476533552868	0	-0.110632750190143	1385
chr3	14200001	0.00674949219245621	0	-0.167522650499499	0.0351114219669456	-0.523155932956188	-0.111313014029701	0	0.045364147558196	0	-0.110632750190143	1386
chr3	15000001	0.0101242382886733	0	-0.15225628372678	0.0243079075156271	-0.523155932956188	-0.111313014029701	0	-0.0689843823462531	0	-0.110632750190143	1387
chr3	15200001	0.0101242382886733	0	-0.141440830107487	0.0198064431608599	-0.523155932956188	-0.111313014029701	0	-0.116310768093998	0	-0.110632750190143	1388
chr3	15300001	0.0101242382886733	0	-0.134673113298329	0.0162052716771364	-0.523155932956188	-0.111313014029701	0	-0.106308349690557	0	-0.110632750190143	1389
chr3	15400001	0.0084368652405768	0	-0.128446740978622	0.0128291734109835	-0.523155932956188	-0.111313014029701	0	-0.135748852696355	0	-0.110632750190143	1390
chr3	15600001	0.0084368652405768	0	-0.112267519710368	0.0108035144513185	0.264789705013959	-0.111313014029701	0	-0.0569213686132159	0	-0.110632750190143	1391
chr3	16200001	0.00506211914433666	0	-0.0875384873954578	0.0117038073223693	0.65876252399896	-0.111313014029701	0	0.0630704139915566	0	-0.110632750190143	1392
chr3	16300001	0.00506211914433666	0	-0.0817876003437916	0.0135043930641464	0.65876252399896	-0.111313014029701	0	0.0929970101814652	0	-0.110632750190143	1393
chr3	17100001	0.0084368652405768	0	-0.0691670015103364	0.0432140578054362	0.65876252399896	-0.111313014029701	0	0.217977594077067	0	-0.110632750190143	1394
chr3	17200001	0.0084368652405768	0	-0.0691670015103364	0.0432140578054362	0.65876252399896	-0.111313014029701	0	0.217977594077067	0	-0.110632750190143	1395
chr3	17300001	0.0084368652405768	0	-0.0691670015103364	0.0432140578054362	0.65876252399896	-0.111313014029701	0	0.217977594077067	0	-0.110632750190143	1396
chr3	17400001	0.0084368652405768	0	-0.0691670015103364	0.0432140578054362	0.65876252399896	-0.111313014029701	0	0.217977594077067	0	-0.110632750190143	1397
chr3	17500001	0.0084368652405768	0	-0.0691670015103364	0.0432140578054362	0.65876252399896	-0.111313014029701	0	0.217977594077067	0	-0.110632750190143	1398
chr3	17600001	0.0084368652405768	0	-0.0691670015103364	0.0432140578054362	0.65876252399896	-0.111313014029701	0	0.217977594077067	0	-0.110632750190143	1399
chr3	17700001	0.0101242382886733	0	-0.0691670015103364	0.0432140578054362	0.65876252399896	-0.111313014029701	0	0.217977594077067	0	-0.110632750190143	1400
chr3	19900001	0.00506211914433666	0	-0.046663801893323	0.054017572256917	0.65876252399896	-0.111313014029701	0	0.241586291109418	0	-0.110632750190143	1401
chr3	23800001	0.0269979687698269	0	-0.0176183890728952	0.0675219653210633	0.65876252399896	-0.111313014029701	0	0.247379998073563	0	-0.110632750190143	1402
chr3	23900001	0.0269979687698269	0	0.00119958958699989	0.065721379579124	0.65876252399896	-0.111313014029701	0	0.267971949487775	0	-0.110632750190143	1403
chr3	24100001	0.0286853418179465	0	0.0300437576506499	0.0621202080954076	0.65876252399896	-0.111313014029701	0	0.20507079349641	0	-0.110632750190143	1404
chr3	24200001	0.0286853418179465	0	0.0300437576506499	0.0621202080954076	0.65876252399896	-0.111313014029701	0	0.20507079349641	0	-0.110632750190143	1405
chr3	24300001	0.0320600879141625	0	0.0300437576506499	0.0621202080954076	0.65876252399896	-0.111313014029701	0	0.20507079349641	0	-0.110632750190143	1406
chr3	24400001	0.0354348340104027	0	0.0300437576506499	0.0621202080954076	0.65876252399896	-0.111313014029701	0	0.20507079349641	0	-0.110632750190143	1407
chr3	25700001	0.0236232226735868	0	0.0603080130659014	0.0675219653210633	0.65876252399896	-0.111313014029701	0	0.27602192972586	0	-0.110632750190143	1408
chr3	28200001	0.0185611035292501	0	0.0781012369449997	0.0810263583853719	0.65876252399896	-0.111313014029701	0	0.199564235806837	0	-0.110632750190143	1409
chr3	28300001	0.0168737304811295	0	0.086139550944109	0.0810263583853719	0.65876252399896	-0.111313014029701	0	0.158727725576699	0	-0.110632750190143	1410
chr3	30600001	0.0725570410689029	0	0.113694379424706	0.0864281156110347	0.65876252399896	-0.111313014029701	0	0.097058761846779	0	-0.110632750190143	1411
chr3	31500001	0.060745429732109	0	0.129448966259373	0.0918298728366975	0.65876252399896	-0.111313014029701	0	0.237119254106148	0	-0.110632750190143	1412
chr3	31600001	0.060745429732109	0	0.138379334197384	0.0945307514495253	0.65876252399896	-0.111313014029701	0	0.231782612702535	0	-0.110632750190143	1413
chr3	32100001	0.0573706836358689	0	0.168281164053352	0.0999325086751811	0.65876252399896	-0.111313014029701	0	0.381404604341657	0	-0.110632750190143	1414
chr3	32200001	0.0573706836358689	0	0.183718880719462	0.0999325086751811	0.65876252399896	-0.111313014029701	0	0.442638953656017	0	-0.110632750190143	1415
chr3	32300001	0.0556833105877493	0	0.188902937848474	0.0999325086751811	0.65876252399896	-0.111313014029701	0	0.453382612722874	0	-0.110632750190143	1416
chr3	32400001	0.0556833105877493	0	0.199073148274008	0.0999325086751811	0.65876252399896	-0.111313014029701	0	0.434845193302512	0	-0.110632750190143	1417
chr3	32500001	0.0556833105877493	0	0.207840095983153	0.0999325086751811	0.65876252399896	-0.111313014029701	0	0.380757635118473	0	-0.110632750190143	1418
chr3	32900001	0.0539959375396528	0	0.227027213485785	0.0999325086751811	0.65876252399896	-0.111313014029701	0	0.161317871420079	0	-0.110632750190143	1419
chr3	33000001	0.0539959375396528	0	0.227027213485785	0.0999325086751811	0.65876252399896	-0.111313014029701	0	0.161317871420079	0	-0.110632750190143	1420
chr3	33100001	0.0556833105877493	0	0.237027787802792	0.0985820693688483	0.65876252399896	-0.111313014029701	0	0.173111551385509	0	-0.110632750190143	1421
chr3	33300001	0.0539959375396528	0	0.24130656208748	0.0972316300623532	0.65876252399896	-0.111313014029701	0	0.165246171664398	0	-0.110632750190143	1422
chr3	33400001	0.0523085644915333	0	0.243684940281593	0.0972316300623532	0.65876252399896	-0.111313014029701	0	0.244885547236069	0	-0.110632750190143	1423
chr3	36900001	0.0084368652405768	0	0.258735276564478	0.0999325086751811	0.65876252399896	-0.111313014029701	0	0.285087889370343	0	-0.110632750190143	1424
chr3	37000001	0.0101242382886733	0	0.265315011240292	0.101282947981676	0.65876252399896	-0.111313014029701	0	0.193208041139077	0	-0.110632750190143	1425
chr3	37100001	0.0118116113367929	0	0.26817710884114	0.102633387288016	0.65876252399896	-0.111313014029701	0	0.121782831215131	0	-0.110632750190143	1426
chr3	37200001	0.0101242382886733	0	0.280670694168107	0.105334265900844	0.65876252399896	-0.111313014029701	0	0.192081272275524	0	-0.110632750190143	1427
chr3	37300001	0.0101242382886733	0	0.285145543226386	0.105334265900844	0.65876252399896	-0.111313014029701	0	0.192081272275524	0	-0.110632750190143	1428
chr3	37800001	0.0101242382886733	0	0.299817093835361	0.105334265900844	0.65876252399896	-0.111313014029701	0	0.222040539427839	0	-0.110632750190143	1429
chr3	37900001	0.0101242382886733	0	0.303081500339371	0.105334265900844	0.65876252399896	-0.111313014029701	0	0.247441198740519	0	-0.110632750190143	1430
chr3	38000001	0.0101242382886733	0	0.306345906843381	0.103533680159067	0.65876252399896	-0.111313014029701	0	0.253211757527264	0	-0.110632750190143	1431
chr3	38100001	0.0101242382886733	0	0.312700343310724	0.102633387288016	0.65876252399896	-0.111313014029701	0	0.275923523668886	0	-0.110632750190143	1432
chr3	38200001	0.0101242382886733	0	0.31412415941936	0.102633387288016	0.65876252399896	-0.111313014029701	0	0.298637176309324	0	-0.110632750190143	1433
chr3	38300001	0.0101242382886733	0	0.311941177202893	0.102633387288016	0.65876252399896	-0.111313014029701	0	0.297163818105168	0	-0.110632750190143	1434
chr3	38400001	0.0101242382886733	0	0.313146965381671	0.101282947981676	0.65876252399896	-0.111313014029701	0	0.305866976239058	0	-0.110632750190143	1435
chr3	38500001	0.0101242382886733	0	0.314352753560439	0.0999325086751811	0.65876252399896	-0.111313014029701	0	0.314570134372909	0	-0.110632750190143	1436
chr3	39000001	0.0118116113367929	0	0.317482378143061	0.0954310443204139	0.65876252399896	-0.111313014029701	0	0.346996651419259	0	-0.110632750190143	1437
chr3	39100001	0.0118116113367929	0	0.322359556700411	0.0909295799658019	0.65876252399896	-0.111313014029701	0	0.32801390872236	0	-0.110632750190143	1438
chr3	39400001	0.0084368652405768	0	0.337084622050924	0.0945307514495253	0.65876252399896	-0.111313014029701	0	0.335630643577838	0	-0.110632750190143	1439
chr3	40300001	0.00674949219245621	0	0.34206140324253	0.0936304585786368	0.65876252399896	-0.111313014029701	0	0.536278132399737	0	-0.110632750190143	1440
chr3	40400001	0.00674949219245621	0	0.344731901466516	0.0912896971141601	0.65876252399896	-0.111313014029701	0	0.591636826855379	0	-0.110632750190143	1441
chr3	41200001	0.0101242382886733	0	0.35299378537793	0.0837272369982068	0.65876252399896	-0.111313014029701	0	0.619294101075371	0	-0.110632750190143	1442
chr3	41300001	0.0101242382886733	0	0.353430979843711	0.0837272369982068	0.65876252399896	-0.111313014029701	0	0.639400003742828	0	-0.110632750190143	1443
chr3	41400001	0.0101242382886733	0	0.353430979843711	0.0837272369982068	0.65876252399896	-0.111313014029701	0	0.639400003742828	0	-0.110632750190143	1444
chr3	41500001	0.0118116113367929	0	0.353430979843711	0.0837272369982068	0.65876252399896	-0.111313014029701	0	0.639400003742828	0	-0.110632750190143	1445
chr3	41600001	0.0118116113367929	0	0.353430979843711	0.0837272369982068	0.65876252399896	-0.111313014029701	0	0.639400003742828	0	-0.110632750190143	1446
chr3	41700001	0.0118116113367929	0	0.353430979843711	0.0837272369982068	0.65876252399896	-0.111313014029701	0	0.639400003742828	0	-0.110632750190143	1447
chr3	41800001	0.0118116113367929	0	0.353430979843711	0.0837272369982068	0.65876252399896	-0.111313014029701	0	0.639400003742828	0	-0.110632750190143	1448
chr3	41900001	0.0118116113367929	0	0.353430979843711	0.0837272369982068	0.65876252399896	-0.111313014029701	0	0.639400003742828	0	-0.110632750190143	1449
chr3	42000001	0.0118116113367929	0	0.350738311788689	0.0783254797725441	0.65876252399896	-0.111313014029701	0	0.585685028570341	0	-0.110632750190143	1450
chr3	42100001	0.0118116113367929	0	0.350738311788689	0.0783254797725441	0.65876252399896	-0.111313014029701	0	0.585685028570341	0	-0.110632750190143	1451
chr3	42200001	0.0101242382886733	0	0.345484695529322	0.0783254797725441	0.65876252399896	-0.111313014029701	0	0.610625759430484	0	-0.110632750190143	1452
chr3	42400001	0.0101242382886733	0	0.317915299663453	0.075624601159554	0.65876252399896	-0.111313014029701	0	0.572964465903866	0	-0.110632750190143	1453
chr3	42500001	0.0101242382886733	0	0.296984160988852	0.0688724046275584	0.65876252399896	-0.111313014029701	0	0.564979368758597	0	-0.110632750190143	1454
chr3	42600001	0.0101242382886733	0	0.276708265767731	0.0369120077088849	0.65876252399896	-0.111313014029701	0	0.569435018190771	0	-0.110632750190143	1455
chr3	42700001	0.0101242382886733	0	0.24500097103316	0.0135043930641464	0.65876252399896	-0.111313014029701	0	0.673674820102099	0	-0.110632750190143	1456
chr3	42800001	0.0101242382886733	0	0.24500097103316	0.0135043930641464	0.65876252399896	-0.111313014029701	0	0.673674820102099	0	-0.110632750190143	1457
chr3	43000001	0.0101242382886733	0	0.23163011912659	-0.00270087861283139	0.65876252399896	-0.111313014029701	0	0.642972824148219	0	-0.110632750190143	1458
chr3	43100001	0.0118116113367929	0	0.23163011912659	-0.00270087861283139	0.65876252399896	-0.111313014029701	0	0.642972824148219	0	-0.110632750190143	1459
chr3	43200001	0.0118116113367929	0	0.218068289962159	-0.00270087861283139	0.65876252399896	-0.111313014029701	0	0.613187492602085	0	-0.110632750190143	1460
chr3	43300001	0.0101242382886733	0	0.213249813780168	-0.00270087861283139	0.198642343261669	-0.111313014029701	0	0.620117528186494	0	-0.110632750190143	1461
chr3	43400001	0.0101242382886733	0	0.213249813780168	-0.00270087861283139	0.198642343261669	-0.111313014029701	0	0.627047563770944	0	-0.110632750190143	1462
chr3	43500001	0.0118116113367929	0	0.208431337597958	-0.00270087861283139	-0.261477837475618	-0.111313014029701	0	0.627047563770944	0	-0.110632750190143	1463
chr3	43600001	0.0118116113367929	0	0.201946755100838	-0.00540175722565925	-0.261477837475618	-0.111313014029701	0	0.61733284492997	0	-0.110632750190143	1464
chr3	43700001	0.0118116113367929	0	0.195462172603717	-0.00810263583849065	-0.261477837475618	-0.111313014029701	0	0.607618126088995	0	-0.110632750190143	1465
chr3	44300001	0.0118116113367929	0	0.181442731967789	-0.00810263583849065	-0.261477837475618	-0.111313014029701	0	0.585887010800509	0	-0.110632750190143	1466
chr3	44400001	0.0118116113367929	0	0.177381110031752	-0.00810263583849065	-0.261477837475618	-0.111313014029701	0	0.621371949460341	0	-0.110632750190143	1467
chr3	44900001	0.0134989843849135	0	0.146539529882472	-0.00675219653215429	-0.261477837475618	-0.111313014029701	0	0.496556832721515	0	-0.110632750190143	1468
chr3	45000001	0.0134989843849135	0	0.139437194842469	-0.00540175722565925	-0.261477837475618	-0.111313014029701	0	0.433134619336938	0	-0.110632750190143	1469
chr3	45100001	0.015186357433033	0	0.135788418487023	-0.00540175722565925	-0.261477837475618	-0.111313014029701	0	0.393350782063285	0	-0.110632750190143	1470
chr3	45500001	0.015186357433033	0	0.128786601387295	0.00990322158042996	-0.261477837475618	-0.111313014029701	0	0.405841473311141	0	-0.110632750190143	1471
chr3	45600001	0.0168737304811295	0	0.124886289619876	0.00810263583849065	-0.261477837475618	-0.111313014029701	0	0.355289455515672	0	-0.110632750190143	1472
chr3	45700001	0.0168737304811295	0	0.123050743168033	0.00810263583849065	-0.261477837475618	-0.111313014029701	0	0.304737437720164	0	-0.110632750190143	1473
chr3	46600001	0.0118116113367929	0	0.121669667873511	-0.0216070289027992	-0.261477837475618	-0.111313014029701	0	0.315104453488451	0	-0.110632750190143	1474
chr3	46900001	0.0134989843849135	0	0.118426146012231	-0.0216070289027992	-0.261477837475618	-0.111313014029701	0	0.345595606793413	0	-0.110632750190143	1475
chr3	47000001	0.0185611035292501	0	0.116843282465479	-0.0216070289027992	-0.261477837475618	-0.111313014029701	0	0.319427694196537	0	-0.110632750190143	1476
chr3	47100001	0.0219358496254903	0	0.113307305411303	-0.0216070289027992	-0.261477837475618	-0.111313014029701	0	0.2932597815997	0	-0.110632750190143	1477
chr3	47200001	0.0236232226735868	0	0.108130621584297	-0.0198064431608599	-0.261477837475618	-0.111313014029701	0	0.144455567963118	0	-0.110632750190143	1478
chr3	47300001	0.0236232226735868	0	0.101295174743022	-0.0189061502899678	-0.261477837475618	-0.111313014029701	0	0.125281905902657	0	-0.110632750190143	1479
chr3	47400001	0.0236232226735868	0	0.0960048597815378	-0.0180058574189206	-0.261477837475618	-0.111313014029701	0	0.151195546818723	0	-0.110632750190143	1480
chr3	47500001	0.0253105957217063	0	0.0914887681403574	-0.0144046859352007	-0.261477837475618	-0.111313014029701	0	0.124321927175346	0	-0.110632750190143	1481
chr3	47600001	0.0253105957217063	0	0.0901875475171614	-0.0135043930641499	-0.261477837475618	-0.111313014029701	0	0.0508679390322643	0	-0.110632750190143	1482
chr3	47700001	0.0286853418179465	0	0.0901875475171614	-0.0135043930641499	-0.261477837475618	-0.111313014029701	0	0.0508679390322643	0	-0.110632750190143	1483
chr3	47800001	0.0286853418179465	0	0.082122543897724	0.00540175722566278	-0.261477837475618	-0.111313014029701	0	-0.0229162606650704	0	-0.110632750190143	1484
chr3	48200001	0.0269979687698269	0	0.0702371237033751	0.0594193294825797	-0.261477837475618	-0.111313014029701	0	-0.0214433655390205	0	-0.110632750190143	1485
chr3	48300001	0.0253105957217063	0	0.0702371237033751	0.0702228439338983	-0.261477837475618	-0.111313014029701	0	-0.00275082241773349	0	-0.110632750190143	1486
chr3	48400001	0.0236232226735868	0	0.06098272885825	0.1048841194654	-0.261477837475618	-0.111313014029701	0	-0.130092277839851	0	-0.110632750190143	1487
chr3	48500001	0.0219358496254903	0	0.052984057324977	0.141796127174284	-0.261477837475618	-0.111313014029701	0	-0.0866618171339093	0	-0.110632750190143	1488
chr3	48600001	0.0202484765773697	0	0.0446837287171729	0.158271486712693	-0.261477837475618	-0.111313014029701	0	-0.015652009675301	0	-0.110632750190143	1489
chr3	48700001	0.0202484765773697	0	0.0351264207494468	0.162052716770589	-0.261477837475618	-0.111313014029701	0	-0.0253819576844633	0	-0.110632750190143	1490
chr3	48800001	0.0202484765773697	0	0.031862168422038	0.162052716770589	-0.261477837475618	-0.111313014029701	0	-0.0762479656501612	0	-0.110632750190143	1491
chr3	48900001	0.0185611035292501	0	0.0193757312542259	0.164753595383424	-0.261477837475618	-0.111313014029701	0	-0.047316529807389	0	-0.110632750190143	1492
chr3	49000001	0.0185611035292501	0	-0.0148982371616093	0.1611524238997	-0.261477837475618	-0.111313014029701	0	-0.18175423152698	0	-0.110632750190143	1493
chr3	49100001	0.0185611035292501	0	-0.0489003312568248	0.173531450875239	-0.261477837475618	-0.111313014029701	0	-0.453933149600376	0	-0.110632750190143	1494
chr3	49200001	0.0202484765773697	0	-0.0630986663245951	0.175557109834897	-0.261477837475618	-0.111313014029701	0	-0.459141856348983	0	-0.110632750190143	1495
chr3	49300001	0.0185611035292501	0	-0.0713475207091544	0.174206670528402	-0.261477837475618	-0.111313014029701	0	-0.502144239952777	0	-0.110632750190143	1496
chr3	49400001	0.0185611035292501	0	-0.0839517870436223	0.177177637002502	-0.261477837475618	-0.111313014029701	0	-0.484742062799538	0	-0.110632750190143	1497
chr3	49500001	0.0202484765773697	0	-0.0916704601258529	0.189061502899051	-0.261477837475618	-0.111313014029701	0	-0.450626767767203	0	-0.110632750190143	1498
chr3	49600001	0.0185611035292501	0	-0.108704744928212	0.189061502899051	-0.261477837475618	-0.111313014029701	0	-0.511611169658763	0	-0.110632750190143	1499
chr3	49700001	0.0185611035292501	0	-0.12544756289564	0.187981151453983	-0.261477837475618	-0.111313014029701	0	-0.46159400581592	0	-0.110632750190143	1500
chr3	49800001	0.0185611035292501	0	-0.151737860851257	0.1505739826661	-0.261477837475618	-0.111313014029701	0	-0.258748554472545	0	-0.110632750190143	1501
chr3	49900001	0.0185611035292501	0	-0.16649379972058	0.129642173416471	-0.82681612902812	-0.111313014029701	0	-0.301601147973178	0	-0.110632750190143	1502
chr3	50000001	0.0219358496254903	0	-0.188090006837752	0.132343052029306	-1.10948527480444	-0.111313014029701	0	-0.399820922582558	0	-0.110632750190143	1503
chr3	50100001	0.0219358496254903	0	-0.193013218417514	0.136394369948629	-1.10948527480444	-0.111313014029701	0	-0.405525020816508	0	-0.110632750190143	1504
chr3	50200001	0.0185611035292501	0	-0.222969722368781	0.163853302512528	-1.10948527480444	-0.111313014029701	0	-0.131573877939384	0	-0.110632750190143	1505
chr3	50300001	0.0185611035292501	0	-0.280637448257997	0.159351838157761	-1.10948527480444	-0.111313014029701	0	-0.212201718132452	0	-0.110632750190143	1506
chr3	50600001	0.0168737304811295	0	-0.330795138482739	0.139545394996901	-1.10948527480444	-0.111313014029701	0	-0.293329380799641	0	-0.110632750190143	1507
chr3	51300001	0.0084368652405768	0	-0.33200131448097	0.135944223513184	-1.10948527480444	-0.111313014029701	0	-0.362717207432823	0	-0.110632750190143	1508
chr3	51500001	0.0101242382886733	0	-0.329684711830494	0.132343052029306	-1.10948527480444	-0.111313014029701	0	-0.437213638425369	0	-0.110632750190143	1509
chr3	51600001	0.0101242382886733	0	-0.32893670120344	0.132343052029306	-1.10948527480444	-0.111313014029701	0	-0.494832307643086	0	-0.110632750190143	1510
chr3	51700001	0.0101242382886733	0	-0.328188690576161	0.132343052029306	-1.10948527480444	-0.111313014029701	0	-0.552450976860803	0	-0.110632750190143	1511
chr3	51900001	0.0101242382886733	0	-0.314874840795547	0.117488219658657	-1.10948527480444	-0.111313014029701	0	-0.533381163805186	0	-0.110632750190143	1512
chr3	52000001	0.0118116113367929	0	-0.298160199401715	0.109385583820167	-1.10948527480444	-0.111313014029701	0	-0.561434268365184	0	-0.110632750190143	1513
chr3	52100001	0.0118116113367929	0	-0.292802136450483	0.105334265900844	-1.10948527480444	-0.111313014029701	0	-0.549884913184531	0	-0.110632750190143	1514
chr3	52200001	0.0118116113367929	0	-0.277674965009796	0.0904794335302024	-1.01904888979611	-0.111313014029701	0	-0.710591104095122	0	-0.110632750190143	1515
chr3	52400001	0.015186357433033	0	-0.251899404371027	0.0585190366116841	-0.747739734771126	-0.111313014029701	0	-0.745937967997078	0	-0.110632750190143	1516
chr3	52500001	0.015186357433033	0	-0.215299028852394	0.0558181579986941	-0.747739734771126	-0.111313014029701	0	-0.823674540677557	0	-0.110632750190143	1517
chr3	52600001	0.0168737304811295	0	-0.19306796834967	0.0531172793858662	-0.747739734771126	-0.111313014029701	0	-0.811989086565884	0	-0.110632750190143	1518
chr3	52700001	0.0168737304811295	0	-0.174429323260468	0.0499662543375941	-0.747739734771126	-0.111313014029701	0	-0.765142822463599	0	-0.110632750190143	1519
chr3	52900001	0.0185611035292501	0	-0.155905529951338	0.0432140578054362	-0.747739734771126	-0.111313014029701	0	-0.786408685006593	0	-0.110632750190143	1520
chr3	53000001	0.0236232226735868	0	-0.151031290289787	0.0391627398862756	-0.747739734771126	-0.111313014029701	0	-0.75116916438804	0	-0.110632750190143	1521
chr3	53100001	0.0236232226735868	0	-0.140563622345816	0.0283592254347948	-0.747739734771126	-0.111313014029701	0	-0.793655246671916	0	-0.110632750190143	1522
chr3	53200001	0.0236232226735868	0	-0.115677600066112	0.00270087861282786	-0.747739734771126	-0.111313014029701	0	-0.822205111684263	0	-0.110632750190143	1523
chr3	53300001	0.0202484765773697	0	-0.109330289299637	-0.00675219653215429	-0.747739734771126	-0.111313014029701	0	-0.794857836289083	0	-0.110632750190143	1524
chr3	53800001	0.0084368652405768	0	-0.0909938377384231	-0.0153049788060892	-0.747739734771126	-0.111313014029701	0	-0.817299078716136	0	-0.110632750190143	1525
chr3	56700001	0.0286853418179465	0	-0.0735823657152022	-0.0351114219669491	-0.747739734771126	-0.111313014029701	0	-0.875962874826863	0	-0.110632750190143	1526
chr3	56800001	0.0286853418179465	0	-0.0735823657152022	-0.0351114219669491	-0.747739734771126	-0.111313014029701	0	-0.875962874826863	0	-0.110632750190143	1527
chr3	56900001	0.030372714866043	0	-0.0735823657152022	-0.0351114219669491	-0.747739734771126	-0.111313014029701	0	-0.875962874826863	0	-0.110632750190143	1528
chr3	57000001	0.0337474609622831	0	-0.0735823657152022	-0.0369120077088884	-0.747739734771126	-0.111313014029701	0	-0.875962874826863	0	-0.110632750190143	1529
chr3	57500001	0.0590580566839895	0	-0.0568165557568244	-0.0405131791926084	-0.747739734771126	-0.111313014029701	0	-0.827292155516638	0	-0.110632750190143	1530
chr3	57600001	0.0624328027802055	0	-0.0467502153559714	-0.0459149364184263	-0.747739734771126	-0.111313014029701	0	-0.832422058097675	0	-0.110632750190143	1531
chr3	57700001	0.0641201758283261	0	-0.0419675164843524	-0.0459149364184263	-0.747739734771126	-0.111313014029701	0	-0.863167797333918	0	-0.110632750190143	1532
chr3	57800001	0.0658075488764457	0	-0.0419675164843524	-0.0459149364184263	-0.747739734771126	-0.111313014029701	0	-0.863167797333918	0	-0.110632750190143	1533
chr3	57900001	0.0624328027802055	0	-0.0419675164843524	-0.0459149364184263	-0.747739734771126	-0.111313014029701	0	-0.863167797333918	0	-0.110632750190143	1534
chr3	58000001	0.0624328027802055	0	-0.0400079022119327	-0.0459149364184263	-0.747739734771126	-0.111313014029701	0	-0.818629346434772	0	-0.110632750190143	1535
chr3	58100001	0.060745429732109	0	-0.0400079022119327	-0.0459149364184263	-0.747739734771126	-0.111313014029701	0	-0.818629346434772	0	-0.110632750190143	1536
chr3	58200001	0.0556833105877493	0	-0.0421217943017428	-0.0432140578054362	-0.747739734771126	-0.111313014029701	0	-0.867807854530664	0	-0.110632750190143	1537
chr3	58300001	0.0472464453471966	0	-0.0410999328531423	-0.0472653757247627	-0.747739734771126	-0.111313014029701	0	-0.885736709087537	0	-0.110632750190143	1538
chr3	58400001	0.0404969531547393	0	-0.0413346689531494	-0.0504164007730383	-0.747739734771126	-0.111313014029701	0	-0.939049904305736	0	-0.110632750190143	1539
chr3	63800001	0.0253105957217063	0	-0.0328240999945784	-0.0513166936440856	-1.04918623455585	-0.111313014029701	0	-0.973543172845403	0	-0.110632750190143	1540
chr3	63900001	0.0253105957217063	0	-0.0303747877896682	-0.0513166936440856	-1.04918623455585	-0.111313014029701	0	-0.944661017884894	0	-0.110632750190143	1541
chr3	64000001	0.030372714866043	0	-0.0295369824800725	-0.0513166936440856	-1.04918623455585	-0.111313014029701	0	-0.956959131481097	0	-0.110632750190143	1542
chr3	65300001	0.030372714866043	0	-0.0235854939595856	-0.0513166936440856	-1.04918623455585	-0.111313014029701	0	-0.808268401545174	0	-0.110632750190143	1543
chr3	65400001	0.030372714866043	0	-0.0235854939595856	-0.0513166936440856	-1.04918623455585	-0.111313014029701	0	-0.808268401545174	0	-0.110632750190143	1544
chr3	65500001	0.030372714866043	0	-0.0235854939595856	-0.0513166936440856	-1.04918623455585	-0.111313014029701	0	-0.808268401545174	0	-0.110632750190143	1545
chr3	65600001	0.0320600879141625	0	-0.0235854939595856	-0.0513166936440856	-1.04918623455585	-0.111313014029701	0	-0.808268401545174	0	-0.110632750190143	1546
chr3	65700001	0.0320600879141625	0	-0.0235854939595856	-0.0513166936440856	-1.04918623455585	-0.111313014029701	0	-0.808268401545174	0	-0.110632750190143	1547
chr3	65800001	0.0320600879141625	0	-0.0235854939595856	-0.0513166936440856	-1.04918623455585	-0.111313014029701	0	-0.808268401545174	0	-0.110632750190143	1548
chr3	65900001	0.0202484765773697	0	-0.0235854939595856	-0.0513166936440856	-1.04918623455585	-0.111313014029701	0	-0.808268401545174	0	-0.110632750190143	1549
chr3	66000001	0.0134989843849135	0	-0.0235854939595856	-0.0513166936440856	-1.04918623455585	-0.111313014029701	0	-0.808268401545174	0	-0.110632750190143	1550
chr3	66300001	0.0134989843849135	0	-0.0234113600680167	-0.0513166936440856	-1.04918623455585	-0.111313014029701	0	-0.805680154261754	0	-0.110632750190143	1551
chr3	66400001	0.0118116113367929	0	-0.0234113600680167	-0.0513166936440856	-1.04918623455585	-0.111313014029701	0	-0.805680154261754	0	-0.110632750190143	1552
chr3	66500001	0.0118116113367929	0	-0.0234113600680167	-0.0513166936440856	-1.04918623455585	-0.111313014029701	0	-0.805680154261754	0	-0.110632750190143	1553
chr3	67300001	-0.00337474609621659	0	-0.0237698200050828	-0.0513166936440856	-1.04918623455585	-0.111313014029701	0	-0.793048286767747	0	-0.110632750190143	1554
chr3	67400001	-0.00674949219245673	0	-0.0237698200050828	-0.0513166936440856	-1.04918623455585	-0.111313014029701	0	-0.793048286767747	0	-0.110632750190143	1555
chr3	67500001	-0.00674949219245673	0	-0.0237698200050828	-0.0513166936440856	-1.04918623455585	-0.111313014029701	0	-0.793048286767747	0	-0.110632750190143	1556
chr3	67600001	-0.00506211914433666	0	-0.0237698200050828	-0.0513166936440856	-1.04918623455585	-0.111313014029701	0	-0.793048286767747	0	-0.110632750190143	1557
chr3	68900001	0.0219358496254903	0	-0.0228059009880912	-0.0513166936440856	-1.04918623455585	-0.111313014029701	0	-0.839463562332137	0	-0.110632750190143	1558
chr3	69000001	0.0219358496254903	0	-0.0218517468884124	-0.0513166936440856	-1.04918623455585	-0.111313014029701	0	-0.795471934391035	0	-0.110632750190143	1559
chr3	69100001	0.0219358496254903	0	-0.0201194857793814	-0.0513166936440856	-1.04918623455585	-0.111313014029701	0	-0.736297111071525	0	-0.110632750190143	1560
chr3	69200001	0.0236232226735868	0	-0.0211083168157629	-0.0513166936440856	-1.04918623455585	-0.111313014029701	0	-0.727580072449138	0	-0.110632750190143	1561
chr3	69300001	0.0219358496254903	0	-0.0211083168157629	-0.0513166936440856	-1.04918623455585	-0.111313014029701	0	-0.727580072449138	0	-0.110632750190143	1562
chr3	70900001	0.015186357433033	0	-0.0220064599923997	-0.0513166936440856	-1.04918623455585	-0.111313014029701	0	-0.80952843411163	0	-0.110632750190143	1563
chr3	71000001	0.0134989843849135	0	-0.0220064599923997	-0.0513166936440856	-1.04918623455585	-0.111313014029701	0	-0.80952843411163	0	-0.110632750190143	1564
chr3	71100001	0.015186357433033	0	-0.0220064599923997	-0.0513166936440856	-1.04918623455585	-0.111313014029701	0	-0.80952843411163	0	-0.110632750190143	1565
chr3	71200001	0.015186357433033	0	-0.0220064599923997	-0.0513166936440856	-1.04918623455585	-0.111313014029701	0	-0.80952843411163	0	-0.110632750190143	1566
chr3	71300001	0.015186357433033	0	-0.0220064599923997	-0.0513166936440856	-1.04918623455585	-0.111313014029701	0	-0.80952843411163	0	-0.110632750190143	1567
chr3	71400001	0.015186357433033	0	-0.0220064599923997	-0.0513166936440856	-1.04918623455585	-0.111313014029701	0	-0.80952843411163	0	-0.110632750190143	1568
chr3	71500001	0.015186357433033	0	-0.0220064599923997	-0.0513166936440856	-1.04918623455585	-0.111313014029701	0	-0.80952843411163	0	-0.110632750190143	1569
chr3	72900001	0.0118116113367929	0	-0.0278339629866467	-0.0513166936440856	-1.04918623455585	-0.111313014029701	0	-0.658736958650341	0	-0.110632750190143	1570
chr3	73000001	0.0101242382886733	0	-0.0278339629866467	-0.0513166936440856	-1.04918623455585	-0.111313014029701	0	-0.654570032285112	0	-0.110632750190143	1571
chr3	88000001	0.0253105957217063	0	-0.0358812243020689	-0.0513166936440856	-1.04918623455585	-0.111313014029701	0	-0.66596178520261	0	-0.110632750190143	1572
chr3	88100001	0.0236232226735868	0	-0.0368526118013745	-0.0513166936440856	-1.04918623455585	-0.111313014029701	0	-0.672546537495254	0	-0.110632750190143	1573
chr3	98500001	1.29927724704772	0	-0.0396248676659091	-0.0675219653210669	-1.04918623455585	-0.111313014029701	0	-0.696399565978087	0	0.473507374186475	1574
chr3	99800001	1.3431489462987	0	-0.0390025927896932	-0.0675219653210669	-1.04918623455585	-0.111313014029701	0	-0.679889384721908	0	0.473507374186475	1575
chr3	99900001	1.3448363193468	0	-0.0390025927896932	-0.0675219653210669	-1.04918623455585	-0.111313014029701	0	-0.679889384721908	0	0.473507374186475	1576
chr3	100000001	1.35327318458737	0	-0.0390025927896932	-0.0675219653210669	-1.04918623455585	-0.111313014029701	0	-0.679889384721908	0	0.473507374186475	1577
chr3	100100001	1.35664793068361	0	-0.0390025927896932	-0.0675219653210669	-1.04918623455585	-0.111313014029701	0	-0.679889384721908	0	0.473507374186475	1578
chr3	100200001	1.36002267677983	0	-0.0419563077691666	-0.0675219653210669	-1.04918623455585	-0.111313014029701	0	-0.626943912603773	0	0.473507374186475	1579
chr3	100300001	1.36508479592417	0	-0.0424751133958485	-0.0675219653210669	-0.841015929988898	-0.111313014029701	0	-0.62471720747277	0	0.473507374186475	1580
chr3	100700001	1.37689640726098	0	-0.0431874489186414	-0.0675219653210669	-0.632845625421948	-0.111313014029701	0	-0.631324637134361	0	0.473507374186475	1581
chr3	101500001	1.43426709089685	0	-0.0498299157330787	-0.0675219653210669	-0.632845625421948	-0.111313014029701	0	-0.502009396691568	0	0.473507374186475	1582
chr3	101600001	1.43595446394495	0	-0.0548332494329892	-0.0675219653210669	-0.632845625421948	-0.111313014029701	0	-0.435499007495786	2.42185121526933	0.473507374186475	1583
chr3	101800001	1.43932921004119	0	-0.0593458699305009	-0.0675219653210669	-0.632845625421948	-0.111313014029701	0	-0.406929965709133	2.41979338773978	0.473507374186475	1584
chr3	105300001	1.44439132918553	0	-0.0604603970354165	-0.0675219653210669	-0.632845625421948	-0.111313014029701	0	-0.361859832476616	2.42298618871282	0.473507374186475	1585
chr3	105400001	1.44439132918553	0	-0.0604603970354165	-0.0675219653210669	-0.632845625421948	-0.111313014029701	0	-0.361859832476616	2.42298618871282	0.473507374186475	1586
chr3	105500001	1.44776607528177	0	-0.0604603970354165	-0.0675219653210669	-0.632845625421948	-0.111313014029701	0	-0.361859832476616	2.42298618871282	0.473507374186475	1587
chr3	105600001	1.44776607528177	0	-0.0629839269877591	-0.0675219653210669	-0.632845625421948	-0.111313014029701	0	-0.337439104592161	2.42319582173019	0.473507374186475	1588
chr3	105700001	1.45114082137798	0	-0.0629839269877591	-0.0675219653210669	-0.632845625421948	-0.111313014029701	0	-0.337439104592161	2.42319582173019	0.473507374186475	1589
chr3	105800001	1.45114082137798	0	-0.0629839269877591	-0.0675219653210669	-0.632845625421948	-0.111313014029701	0	-0.337439104592161	2.42319582173019	0.473507374186475	1590
chr3	107500001	1.47138929795535	0	-0.0641423991874682	-0.0675219653210669	-0.632845625421948	-0.111313014029701	0	-0.473369128207915	2.41567108213886	0.473507374186475	1591
chr3	107600001	1.48488828234026	0	-0.0641423991874682	-0.0675219653210669	-0.632845625421948	-0.111313014029701	0	-0.473369128207915	2.41567108213886	0.473507374186475	1592
chr3	107700001	1.50344938586951	0	-0.0641423991874682	-0.0675219653210669	-0.632845625421948	-0.111313014029701	0	-0.473369128207915	2.41567108213886	0.473507374186475	1593
chr3	107800001	1.53888421987992	0	-0.0641423991874682	-0.0675219653210669	-0.632845625421948	-0.111313014029701	0	-0.473369128207915	2.41567108213886	0.473507374186475	1594
chr3	108000001	1.599629649612	0	-0.0649099591941217	-0.0675219653210669	-0.632845625421948	-0.111313014029701	0	-0.549688065305848	2.42275952081825	0.473507374186475	1595
chr3	108100001	1.60469176875636	0	-0.0654906250402332	-0.0675219653210669	-0.632845625421948	-0.111313014029701	0	-0.537805656283616	2.42107622084807	0.473507374186475	1596
chr3	108200001	1.6097538879007	0	-0.0654906250402332	-0.0675219653210669	-0.632845625421948	-0.111313014029701	0	-0.537805656283616	2.42107622084807	0.473507374186475	1597
chr3	111900001	1.66374982544033	0	-0.0662161621852019	-0.0675219653210669	-0.632845625421948	-0.111313014029701	0	-0.265069015773966	2.42353440665892	0.473507374186475	1598
chr3	112000001	1.66543719848845	0	-0.0588273424878921	-0.0675219653210669	-0.632845625421948	-0.111313014029701	0	-0.13275437702432	2.42211626815727	0.473507374186475	1599
chr3	112100001	1.66543719848845	0	-0.0588273424878921	-0.0675219653210669	-0.632845625421948	-0.111313014029701	0	-0.13275437702432	2.42211626815727	0.473507374186475	1600
chr3	112500001	1.67893618287336	0	-0.0551050796145134	-0.0675219653210669	-0.632845625421948	-0.111313014029701	0	-0.147359324620454	2.41567108213886	0.473507374186475	1601
chr3	113700001	1.6839983020177	0	-0.0387067041606014	-0.0675219653210669	-0.632845625421948	-0.111313014029701	0	-0.185546299138737	2.41931969152968	0.473507374186475	1602
chr3	113800001	1.68062355592148	0	-0.035771894935194	-0.0675219653210669	-0.632845625421948	-0.111313014029701	0	-0.204328612971078	2.42181086901511	0.473507374186475	1603
chr3	114300001	1.66712457153657	0	-0.0259428869245752	-0.0648210867082355	-0.632845625421948	-0.111313014029701	0	-0.0418643947226418	2.42353139926096	0.473507374186475	1604
chr3	114400001	1.66543719848845	0	-0.0259428869245752	-0.0648210867082355	-0.632845625421948	-0.111313014029701	0	-0.0418643947226418	2.42353139926096	0.473507374186475	1605
chr3	114500001	1.66374982544033	0	-0.0259428869245752	-0.0648210867082355	-0.632845625421948	-0.111313014029701	0	-0.0418643947226418	2.42353139926096	0.473507374186475	1606
chr3	114600001	1.66206245239223	0	-0.0259428869245752	-0.0648210867082355	-0.632845625421948	-0.111313014029701	0	-0.0418643947226418	2.42353139926096	0.473507374186475	1607
chr3	114700001	1.66206245239223	0	-0.0259428869245752	-0.0648210867082355	-0.632845625421948	-0.111313014029701	0	-0.0418643947226418	2.42353139926096	0.473507374186475	1608
chr3	114800001	1.66374982544033	0	-0.0259428869245752	-0.0648210867082355	-0.632845625421948	-0.111313014029701	0	-0.0418643947226418	2.42353139926096	0.473507374186475	1609
chr3	114900001	1.66374982544033	0	-0.0259428869245752	-0.0648210867082355	-0.632845625421948	-0.111313014029701	0	-0.0418643947226418	2.42353139926096	0.473507374186475	1610
chr3	115000001	1.66374982544033	0	-0.0259428869245752	-0.0648210867082355	-0.632845625421948	-0.111313014029701	0	-0.0418643947226418	2.42353139926096	0.473507374186475	1611
chr3	115100001	1.65868770629599	0	-0.0259428869245752	-0.0648210867082355	-0.632845625421948	-0.111313014029701	0	-0.0418643947226418	2.42353139926096	0.473507374186475	1612
chr3	119200001	1.63843922971862	0	-0.0191081715050791	-0.0648210867082355	-0.632845625421948	-0.111313014029701	0	-0.133202188996822	1.21054464955436	0.473507374186475	1613
chr3	119400001	1.64181397581486	0	-0.0184846973065012	-0.0648210867082355	-0.632845625421948	-0.111313014029701	0	-0.144147722677935	2.42048662623692	0.473507374186475	1614
chr3	119500001	1.64856346800732	0	-0.0177008084896305	-0.0648210867082355	-0.632845625421948	-0.111313014029701	0	-0.208610277039359	2.41567108213886	0.473507374186475	1615
chr3	119600001	1.65531296019978	0	-0.0144563562874774	-0.0648210867082355	-0.632845625421948	-0.111313014029701	0	-0.104466083593721	2.41567108213886	0.473507374186475	1616
chr3	120300001	1.67387406372903	0	-0.0133570421843825	-0.0648210867082355	0.0853294167958313	-0.111313014029701	0	-0.113303587541976	2.41567108213886	0.473507374186475	1617
chr3	120500001	1.66881194458469	0	-0.00697658586120788	-0.0648210867082355	0.0853294167958313	-0.111313014029701	0	-0.0832139088696908	2.41874356980854	0.473507374186475	1618
chr3	120600001	1.66881194458469	0	-0.00616285968819268	-0.0612199152245155	0.0853294167958313	-0.111313014029701	0	-0.0461331009236741	2.42171721182404	0.473507374186475	1619
chr3	120700001	1.66712457153657	0	-0.00534913351495777	-0.054017572256917	0.0853294167958313	-0.111313014029701	0	-0.00608776053172043	2.42320403283179	0.473507374186475	1620
chr3	121600001	1.67893618287336	0	-0.000580153803956293	-0.0121539537578135	0.0853294167958313	-0.111313014029701	0	0.0181740006314815	1.21151277300417	0.473507374186475	1621
chr3	121700001	1.6823109289696	0	-0.000403848792174733	-0.00135043930649504	0.0853294167958313	-0.111313014029701	0	-0.0148745770256227	2.4193483140736	0.473507374186475	1622
chr3	121800001	1.6823109289696	0	4.44832799562218e-05	0.00135043930649504	0.0853294167958313	-0.111313014029701	0	-0.0605871075048109	1.20783554106943	0.473507374186475	1623
chr3	122300001	1.6839983020177	0	0.00703307600528422	0.027008786128455	0.0853294167958313	-0.111313014029701	0	-0.105293709496147	2.42256030111137	0.473507374186475	1624
chr3	122400001	1.6839983020177	0	0.0150808565874789	0.0459149364182712	0.0853294167958313	-0.111313014029701	0	0.0255261199336203	2.42329461093396	0.473507374186475	1625
chr3	122500001	1.68568567506582	0	0.0345686260254833	0.0857528959578648	0.0853294167958313	-0.111313014029701	0	0.185504771848429	2.42374640834373	0.473507374186475	1626
chr3	122600001	1.68568567506582	0	0.0656430394512258	0.117488219658657	0.0853294167958313	-0.111313014029701	0	0.267941356385534	2.42294328763871	0.473507374186475	1627
chr3	122700001	1.6839983020177	0.234386215328731	0.0705279238908869	0.130992612722966	0.0853294167958313	-0.111313014029701	0	0.238428103553505	2.42264459453304	0.473507374186475	1628
chr3	123000001	1.67893618287336	0.468772430657463	0.0949549073614807	0.156650959544933	0.0853294167958313	-0.111313014029701	0	0.149760843258687	2.42135584996406	0.473507374186475	1629
chr3	123100001	1.68062355592148	0.468772430657463	0.0949549073614807	0.156650959544933	0.0853294167958313	-0.111313014029701	0	0.149760843258687	2.42135584996406	0.473507374186475	1630
chr3	123200001	1.68062355592148	0.78134013847262	0.102174673347845	0.156650959544933	0.0853294167958313	-0.111313014029701	0	0.266511353564763	2.42297183769126	0.473507374186475	1631
chr3	124000001	1.68062355592148	1.09390784628778	0.124369890409479	0.178257988447732	0.0853294167958313	-0.111313014029701	0	0.255090186043103	2.42077692261446	0.473507374186475	1632
chr3	124100001	1.68062355592148	1.09390784628778	0.124369890409479	0.178257988447732	0.0853294167958313	-0.111313014029701	0	0.255090186043103	2.42077692261446	0.473507374186475	1633
chr3	124200001	1.68062355592148	1.09390784628778	0.124369890409479	0.178257988447732	0.0853294167958313	-0.111313014029701	0	0.255090186043103	2.42077692261446	0.473507374186475	1634
chr3	124300001	1.68062355592148	1.09390784628778	0.124369890409479	0.178257988447732	0.0853294167958313	-0.111313014029701	0	0.255090186043103	2.42077692261446	0.473507374186475	1635
chr3	124400001	1.6823109289696	1.09390784628778	0.124369890409479	0.178257988447732	0.0853294167958313	-0.111313014029701	0	0.255090186043103	2.42077692261446	0.473507374186475	1636
chr3	124500001	1.6839983020177	1.09390784628778	0.124369890409479	0.178257988447732	0.0853294167958313	-0.111313014029701	0	0.255090186043103	2.42077692261446	0.473507374186475	1637
chr3	124600001	1.6823109289696	1.09390784628778	0.124369890409479	0.178257988447732	0.0853294167958313	-0.111313014029701	0	0.255090186043103	2.42077692261446	0.473507374186475	1638
chr3	124700001	1.6823109289696	1.09390784628778	0.139389833720135	0.185685404633053	0.0853294167958313	-0.111313014029701	0	0.226176587147104	2.42005103348362	0.473507374186475	1639
chr3	124800001	1.6823109289696	1.09390784628778	0.154758894915807	0.189061502899051	0.0853294167958313	-0.111313014029701	0	0.201353970984745	2.42370509569754	0.473507374186475	1640
chr3	124900001	1.6823109289696	1.09390784628778	0.159113296151349	0.207967653189015	0.0853294167958313	-0.111313014029701	0	0.195477149972528	2.42227646483089	0.473507374186475	1641
chr3	125200001	1.68062355592148	1.09390784628778	0.174526491186983	0.226873803478824	0.0853294167958313	-0.111313014029701	0	0.255223597297089	2.42372733221768	0.473507374186475	1642
chr3	125300001	1.68062355592148	1.09390784628778	0.174526491186983	0.226873803478824	0.0853294167958313	-0.111313014029701	0	0.255223597297089	2.42372733221768	0.473507374186475	1643
chr3	125400001	1.6823109289696	1.09390784628778	0.178871007005234	0.229574682091814	0.0853294167958313	-0.111313014029701	0	0.35880439664952	2.42353281363554	0.473507374186475	1644
chr3	125500001	1.6823109289696	1.09390784628778	0.184757873280851	0.229574682091814	0.0853294167958313	-0.111313014029701	0	0.425694677077667	2.42291979439505	0.473507374186475	1645
chr3	126400001	1.69243516725828	1.09390784628778	0.205214890544714	0.232275560704649	0.0853294167958313	-0.111313014029701	0	0.5344973613825	2.41567108213886	0.473507374186475	1646
chr3	126900001	1.69243516725828	1.09390784628778	0.219018419252167	0.234976439317477	0.0853294167958313	-0.111313014029701	0	0.565133508834267	2.41787327605705	0.473507374186475	1647
chr3	127000001	1.69580991335452	1.09390784628778	0.219018419252167	0.234976439317477	0.0853294167958313	-0.111313014029701	0	0.565133508834267	2.41787327605705	0.473507374186475	1648
chr3	127500001	1.69749728640261	1.09390784628778	0.235224212360466	0.237677317930305	0.0853294167958313	-0.111313014029701	0	0.654092052133401	2.41730221025433	0.473507374186475	1649
chr3	127600001	1.70087203249885	1.09390784628778	0.257533336495495	0.238352537583475	0.85141237654237	-0.111313014029701	0	0.738935547994606	2.41895756287222	0.473507374186475	1650
chr3	127700001	1.70255940554697	1.09390784628778	0.274542336543802	0.240378196543133	0.85141237654237	-0.111313014029701	0	0.790951968653456	2.42222814107743	0.473507374186475	1651
chr3	127800001	1.70593415164319	1.09390784628778	0.274542336543802	0.240378196543133	0.85141237654237	-0.111313014029701	0	0.790951968653456	2.42222814107743	0.473507374186475	1652
chr3	128000001	1.70593415164319	1.09390784628778	0.302043014368625	0.240378196543133	0.85141237654237	-0.111313014029701	0	0.766025841721221	2.41896031250837	0.473507374186475	1653
chr3	128100001	1.70593415164319	1.09390784628778	0.31501532516816	0.239027757236645	0.85141237654237	-0.111313014029701	0	0.770472779427502	2.42190852477273	0.473507374186475	1654
chr3	128200001	1.70593415164319	1.09390784628778	0.319387757488516	0.237677317930305	0.85141237654237	-0.111313014029701	0	0.801443768042364	2.42156750666756	0.473507374186475	1655
chr3	128300001	1.70593415164319	1.09390784628778	0.319387757488516	0.237677317930305	0.85141237654237	-0.111313014029701	0	0.801443768042364	2.42156750666756	0.473507374186475	1656
chr3	128400001	1.70593415164319	1.09390784628778	0.319387757488516	0.237677317930305	0.85141237654237	-0.111313014029701	0	0.801443768042364	2.42156750666756	0.473507374186475	1657
chr3	128600001	1.71268364383565	1.09390784628778	0.32705048944561	0.237677317930305	0.85141237654237	-0.111313014029701	0	0.973507208671576	2.41567108213886	0.473507374186475	1658
chr3	128700001	1.71099627078753	1.09390784628778	0.343658888705732	0.237677317930305	0.85141237654237	-0.111313014029701	0	0.918544730083711	2.42221487890478	0.473507374186475	1659
chr3	128800001	1.71099627078753	1.09390784628778	0.343658888705732	0.237677317930305	0.85141237654237	-0.111313014029701	0	0.918544730083711	2.42221487890478	0.473507374186475	1660
chr3	129100001	1.71437101688377	1.09707308889857	0.363997263948167	0.235876732188366	0.85141237654237	-0.111313014029701	0	0.92947543910026	2.41910885916217	0.473507374186475	1661
chr3	129200001	1.71268364383565	1.39333979726816	0.391837907611012	0.237677317930305	0.85141237654237	-0.111313014029701	0	0.98649850815338	2.4229718770342	0.473507374186475	1662
chr3	129300001	1.71437101688377	1.39333979726816	0.407429249707421	0.237677317930305	0.85141237654237	-0.111313014029701	0	1.05067690940295	2.42341225269158	0.473507374186475	1663
chr3	129400001	1.71774576297998	1.39333979726816	0.45686945101307	0.239477903672244	0.85141237654237	-0.111313014029701	0	1.0458344177283	2.41979338773978	0.473507374186475	1664
chr3	129600001	1.7194331360281	1.39333979726816	0.500816204779603	0.243079075155968	0.85141237654237	-0.111313014029701	0	0.99013346099257	2.42027125537147	0.473507374186475	1665
chr3	129700001	1.7194331360281	1.39333979726816	0.500816204779603	0.243079075155968	0.85141237654237	-0.111313014029701	0	0.99013346099257	2.42027125537147	0.473507374186475	1666
chr3	129800001	1.71774576297998	1.39333979726816	0.500816204779603	0.243079075155968	0.85141237654237	-0.111313014029701	0	0.99013346099257	2.42027125537147	0.473507374186475	1667
chr3	130600001	1.71437101688377	1.39333979726816	0.527242256079105	0.243079075155968	0.85141237654237	-0.111313014029701	0	1.02989823130069	2.4239156933407	0.473507374186475	1668
chr3	130700001	1.71605838993186	1.39333979726816	0.527242256079105	0.243079075155968	0.85141237654237	-0.111313014029701	0	1.02989823130069	2.4239156933407	0.473507374186475	1669
chr3	130800001	1.71605838993186	1.39333979726816	0.561074346442821	0.243079075155968	0.85141237654237	-0.111313014029701	0	1.17925973978572	2.42314881342506	0.473507374186475	1670
chr3	130900001	1.71774576297998	1.39333979726816	0.561074346442821	0.243079075155968	0.85141237654237	-0.111313014029701	0	1.17925973978572	2.42314881342506	0.473507374186475	1671
chr3	131000001	1.71268364383565	1.39333979726816	0.561074346442821	0.243079075155968	0.85141237654237	-0.111313014029701	0	1.2020375338744	2.42353225338289	0.473507374186475	1672
chr3	131300001	1.70930889773943	1.3987207097065	0.596089019158479	0.243079075155968	0.85141237654237	-0.111313014029701	0	1.17629607689767	2.41567108213886	0.473507374186475	1673
chr3	131400001	1.70930889773943	1.3987207097065	0.631043410854481	0.243079075155968	0.85141237654237	-0.111313014029701	0	1.23696711182362	2.42225712432133	0.473507374186475	1674
chr3	131500001	1.70930889773943	1.3987207097065	0.631043410854481	0.243079075155968	0.85141237654237	-0.111313014029701	0	1.23696711182362	2.42225712432133	0.473507374186475	1675
chr3	132600001	1.7194331360281	1.3987207097065	0.692002380274998	0.241728635849473	0.85141237654237	-0.111313014029701	0	1.26609800832294	2.42233823942078	0.473507374186475	1676
chr3	132700001	1.7194331360281	1.3987207097065	0.712519704685774	0.240378196543133	0.85141237654237	-0.111313014029701	0	1.27099403249948	2.42076078550086	0.473507374186475	1677
chr3	133500001	1.73461949346114	1.3987207097065	0.779036656537081	0.232275560704649	0.85141237654237	-0.111313014029701	0	1.29328036431518	2.42221487890478	0.473507374186475	1678
chr3	133700001	1.73630686650923	1.3987207097065	0.839378534920732	0.229574682091659	0.85141237654237	-0.111313014029701	0	1.23827842521611	2.42108929910872	0.473507374186475	1679
chr3	133800001	1.73799423955735	1.3987207097065	0.839378534920732	0.229574682091659	0.85141237654237	-0.111313014029701	0	1.23827842521611	2.42108929910872	0.473507374186475	1680
chr3	134100001	1.73968161260547	1.3987207097065	0.894651080003048	0.216070289027506	0.85141237654237	-0.111313014029701	0	1.2108061157048	2.42323463640323	0.473507374186475	1681
chr3	134200001	1.73799423955735	1.3987207097065	0.894651080003048	0.216070289027506	0.85141237654237	-0.111313014029701	0	1.2108061157048	2.42323463640323	0.473507374186475	1682
chr3	134300001	1.73630686650923	1.3987207097065	0.945862937189313	0.186360624286223	1.95073921419418	-0.111313014029701	0	1.14068407589954	2.41567108213886	0.473507374186475	1683
chr3	136100001	1.7312447473649	1.3987207097065	1.10471552642781	0.201215456656864	1.95073921419418	-0.111313014029701	0	1.21705084453015	2.41979338773978	0.473507374186475	1684
chr3	136200001	1.7312447473649	1.3987207097065	1.16885341955352	0.218771167640341	1.95073921419418	-0.111313014029701	0	1.40405929073073	2.41897346540035	0.473507374186475	1685
chr3	136300001	1.73293212041302	1.3987207097065	1.19936948534969	0.218771167640341	1.95073921419418	-0.111313014029701	0	1.40310186021409	2.42081246241092	0.473507374186475	1686
chr3	136800001	1.73461949346114	1.3987207097065	1.2732252443822	0.234976439317477	1.95073921419418	-0.111313014029701	0	1.48108969926457	2.42356780946486	0.473507374186475	1687
chr3	136900001	1.73461949346114	1.3987207097065	1.29302877279886	0.234076146446426	1.95073921419418	-0.111313014029701	0	1.48108969926457	2.42356780946486	0.473507374186475	1688
chr3	137900001	1.73293212041302	1.3987207097065	1.35702263266317	0.229574682091814	1.95073921419418	-0.111313014029701	0	1.39728135218334	2.41567108213886	0.473507374186475	1689
chr3	138000001	1.73461949346114	1.3987207097065	1.37228374155571	0.226873803478824	1.95073921419418	-0.111313014029701	0	1.39728135218334	2.41567108213886	0.473507374186475	1690
chr3	138100001	1.73461949346114	1.3987207097065	1.41962336100649	0.221472046253168	1.95073921419418	0.132381699866381	0.427090745626974	1.48152691782444	2.42128639357516	0.473507374186475	1691
chr3	138200001	1.73630686650923	1.3987207097065	1.4544906217334	0.218771167640341	1.95073921419418	0.619771127658144	0.854181491253949	1.4838881864051	2.42286674246076	0.473507374186475	1692
chr3	138600001	1.73630686650923	1.3987207097065	1.51563559407271	0.187711063592711	1.95073921419418	1.29788833701513	1.64535838412601	1.56384381284893	2.42235718223015	0.473507374186475	1693
chr3	138700001	1.73630686650923	1.3987207097065	1.5273376395481	0.186360624286223	1.95073921419418	1.97600554637212	2.43653527699807	1.55508634709594	2.42277141930334	0.473507374186475	1694
chr3	138800001	1.73630686650923	1.3987207097065	1.5273376395481	0.186360624286223	1.95073921419418	1.97600554637212	2.43653527699807	1.55508634709594	2.42277141930334	0.473507374186475	1695
chr3	139300001	1.73461949346114	1.3987207097065	1.5553840231838	0.167454473996251	1.95073921419418	1.97600554637212	2.43653527699807	1.44834947709514	2.42048974394699	0.473507374186475	1696
chr3	141300001	1.74980585089414	1.3987207097065	1.59867288844879	0.0729237225467261	1.95073921419418	1.97600554637212	2.43653527699807	1.40868569314819	2.42342582537253	0.473507374186475	1697
chr3	141400001	1.74980585089414	1.3987207097065	1.61236570272893	0.0675219653210633	1.95073921419418	1.97600554637212	2.43653527699807	1.43100842395711	2.42324060572868	0.473507374186475	1698
chr3	141500001	1.75149322394227	1.3987207097065	1.62605851700931	0.0621202080954076	1.95073921419418	1.97600554637212	2.43653527699807	1.45333115476603	2.42305538608485	0.473507374186475	1699
chr3	141600001	1.75149322394227	1.3987207097065	1.62605851700931	0.0621202080954076	1.95073921419418	1.97600554637212	2.43653527699807	1.45333115476603	2.42305538608485	0.473507374186475	1700
chr3	141700001	1.74811847784605	1.3987207097065	1.6507668069927	0.0594193294825797	1.95073921419418	1.97600554637212	2.43653527699807	1.37391372594042	2.41567108213886	0.473507374186475	1701
chr3	141800001	1.75149322394227	1.3987207097065	1.67309897579107	0.0526671329504219	1.95073921419418	1.97600554637212	2.43653527699807	1.3834697996679	2.42352006503966	0.473507374186475	1702
chr3	141900001	1.7565553430866	1.3987207097065	1.68247843771283	0.0418636184991034	1.95073921419418	1.97600554637212	2.43653527699807	1.4464902208035	2.42354766517279	0.473507374186475	1703
chr3	142100001	1.7565553430866	1.3987207097065	1.70551330115045	0.0351114219669456	1.95073921419418	1.97600554637212	2.43653527699807	1.50418370202643	2.41962317372239	0.473507374186475	1704
chr3	142200001	1.75824271613472	1.3987207097065	1.71916870266633	0.0351114219669456	1.95073921419418	1.97600554637212	2.43653527699807	1.49885676211371	2.41567108213886	0.473507374186475	1705
chr3	142300001	1.75824271613472	1.3987207097065	1.74622206090108	0.0216070289027992	1.95073921419418	1.97600554637212	2.43653527699807	1.57599070523002	2.41567108213886	0.473507374186475	1706
chr3	142400001	1.7565553430866	1.3987207097065	1.76380719101553	0.0189061502899714	1.95073921419418	1.97600554637212	2.43653527699807	1.60787383503861	2.41567108213886	0.473507374186475	1707
chr3	142500001	1.7565553430866	1.3987207097065	1.79499442746882	0.0148548323706414	1.95073921419418	1.97600554637212	2.43653527699807	1.67126126563408	2.41912407510874	0.473507374186475	1708
chr3	142600001	1.75149322394227	1.3987207097065	1.80859653380786	0.0135043930641464	1.95073921419418	1.97600554637212	2.43653527699807	1.70276556642092	2.42257706807859	0.473507374186475	1709
chr3	142700001	1.74980585089414	1.3987207097065	1.80859653380786	0.0135043930641464	1.95073921419418	1.97600554637212	2.43653527699807	1.70276556642092	2.42257706807859	0.473507374186475	1710
chr3	143000001	1.73968161260547	1.3987207097065	1.83747726452311	0.0135043930641464	1.95073921419418	1.97600554637212	2.43653527699807	1.73349459807062	2.41567108213886	0.473507374186475	1711
chr3	146500001	1.6941225403064	1.3987207097065	1.86157009968932	-0.0108035144513185	1.95073921419418	1.97600554637212	2.43653527699807	1.76776627978321	2.41567108213886	0.473507374186475	1712
chr3	148900001	2.32182531420477	1.3987207097065	1.8871399460543	-0.0216070289027992	1.95073921419418	1.97600554637212	2.43653527699807	1.72534280619328	2.41567108213886	0.473507374186475	1713
chr3	149000001	2.32351268725289	1.3987207097065	1.8871399460543	-0.0216070289027992	1.95073921419418	1.97600554637212	2.43653527699807	1.72534280619328	2.41567108213886	0.473507374186475	1714
chr3	149100001	2.32351268725289	1.3987207097065	1.91215886832419	-0.0216070289027992	1.95073921419418	1.97600554637212	2.43653527699807	1.69088294961338	2.42031055361684	0.473507374186475	1715
chr3	149300001	2.32688743334913	1.3987207097065	1.93627580393468	-0.0216070289027992	1.95073921419418	1.97600554637212	2.43653527699807	1.68494085357656	2.41567108213886	0.473507374186475	1716
chr3	149500001	2.32688743334913	1.3987207097065	1.93758856940608	-0.0216070289027992	1.95073921419418	1.97600554637212	2.43653527699807	1.63901004221965	2.42258104824347	0.473507374186475	1717
chr3	149600001	2.32688743334913	1.3987207097065	1.93758856940608	-0.0216070289027992	1.95073921419418	1.97600554637212	2.43653527699807	1.6029520749006	2.42258104824347	0.473507374186475	1718
chr3	149700001	2.32688743334913	1.3987207097065	1.94559670887767	-0.0216070289027992	1.95073921419418	1.97600554637212	2.43653527699807	1.59035946006026	2.42187636892796	0.473507374186475	1719
chr3	149800001	2.32688743334913	1.3987207097065	1.95575364869456	-0.0216070289027992	1.95073921419418	1.97600554637212	2.43653527699807	1.54571570522045	2.41567108213886	0.473507374186475	1720
chr3	149900001	2.32688743334913	1.3987207097065	1.95575364869456	-0.0225073217736878	1.95073921419418	1.97600554637212	2.43653527699807	1.54571570522045	2.41567108213886	0.473507374186475	1721
chr3	150400001	2.32688743334913	1.3987207097065	1.962950833776	-0.0243079075156271	1.95073921419418	1.97600554637212	2.43653527699807	1.48170146738353	2.42356483850856	0.473507374186475	1722
chr3	150500001	2.32688743334913	1.49953368686004	1.95929878898686	-0.0243079075156271	1.95073921419418	1.97600554637212	2.43653527699807	1.50626613566492	2.41677217909795	0.473507374186475	1723
chr3	151800001	2.32351268725289	1.60034666401359	1.9584555293008	-0.0243079075156271	1.95073921419418	1.97600554637212	2.43653527699807	1.51608428058118	2.41567108213886	0.473507374186475	1724
chr3	152200001	2.32351268725289	1.60034666401359	1.95344634394173	-0.0243079075156271	1.95073921419418	1.97600554637212	2.43653527699807	1.55234349338227	2.42351399373208	0.473507374186475	1725
chr3	152300001	2.32351268725289	1.60034666401359	1.95344634394173	-0.0243079075156271	1.95073921419418	1.97600554637212	2.43653527699807	1.55234349338227	2.42351399373208	0.473507374186475	1726
chr3	152400001	2.32351268725289	1.60034666401359	1.95344634394173	-0.0243079075156271	1.95073921419418	1.97600554637212	2.43653527699807	1.55234349338227	2.42351399373208	0.473507374186475	1727
chr3	153100001	2.32182531420477	1.60034666401359	1.94126053535884	-0.0243079075156271	1.95073921419418	1.97600554637212	2.43653527699807	1.58934003893956	2.41567108213886	0.473507374186475	1728
chr3	154200001	2.31170107591609	1.60034666401359	1.92701471654574	-0.0243079075156271	1.95073921419418	1.97600554637212	2.43653527699807	1.71439991730449	2.42288708494122	0.473507374186475	1729
chr3	154300001	2.31170107591609	1.60034666401359	1.92701471654574	-0.0243079075156271	1.95073921419418	1.97600554637212	2.43653527699807	1.71439991730449	2.42288708494122	0.473507374186475	1730
chr3	155800001	2.32351268725289	1.60034666401359	1.89844679504201	-0.0243079075156271	1.95073921419418	1.97600554637212	2.43653527699807	1.73948053236219	2.42376498605543	0.473507374186475	1731
chr3	155900001	2.32351268725289	1.60034666401359	1.89844679504201	-0.0243079075156271	1.95073921419418	1.97600554637212	2.43653527699807	1.73948053236219	2.42376498605543	0.473507374186475	1732
chr3	156500001	2.32520006030101	1.60034666401359	1.88336893165909	-0.0243079075156271	1.95073921419418	1.97600554637212	2.43653527699807	1.77515661469445	2.42138577402815	0.473507374186475	1733
chr3	156600001	2.32520006030101	1.60034666401359	1.87851350940504	-0.0243079075156271	1.95073921419418	1.97600554637212	2.43653527699807	1.92207639042218	2.41567108213886	0.473507374186475	1734
chr3	156700001	2.32520006030101	1.60034666401359	1.87851350940504	-0.0243079075156271	1.95073921419418	1.97600554637212	2.43653527699807	1.9522552929084	2.41567108213886	0.473507374186475	1735
chr3	157100001	2.32520006030101	1.60034666401359	1.86821387446049	-0.0243079075156271	1.95073921419418	1.97600554637212	2.43653527699807	1.92844546349815	2.41787327605705	0.473507374186475	1736
chr3	158100001	2.31845056810855	1.60034666401359	1.86923933428301	-0.0243079075156271	1.95073921419418	1.97600554637212	2.43653527699807	1.87844409252662	2.422680891663	0.473507374186475	1737
chr3	158200001	2.31845056810855	1.60034666401359	1.86923933428301	-0.0243079075156271	1.95073921419418	1.97600554637212	2.43653527699807	1.87844409252662	2.422680891663	0.473507374186475	1738
chr3	158300001	2.31676319506043	1.60034666401359	1.86923933428301	-0.0243079075156271	1.95073921419418	1.97600554637212	2.43653527699807	1.87844409252662	2.422680891663	0.473507374186475	1739
chr3	158400001	2.31676319506043	1.60034666401359	1.86923933428301	-0.0243079075156271	1.95073921419418	1.97600554637212	2.43653527699807	1.87844409252662	2.422680891663	0.473507374186475	1740
chr3	158500001	2.31676319506043	1.60034666401359	1.86923933428301	-0.0243079075156271	1.95073921419418	1.97600554637212	2.43653527699807	1.87844409252662	2.422680891663	0.473507374186475	1741
chr3	158600001	2.31676319506043	1.60034666401359	1.86224498684721	-0.0216070289027992	1.95073921419418	1.97600554637212	2.43653527699807	1.94057854484802	2.4184192858728	0.473507374186475	1742
chr3	158800001	2.31338844896421	1.60034666401359	1.850828583724	-0.0189061502899678	1.95073921419418	1.97600554637212	2.43653527699807	1.90442570612612	2.42134512682781	0.473507374186475	1743
chr3	160200001	2.22395767741416	1.60034666401359	1.84282949048998	0.00180058574193931	1.95073921419418	1.97600554637212	2.43653527699807	1.95845593618805	2.41567108213886	0.473507374186475	1744
chr3	160300001	2.2273324235104	1.60034666401359	1.8413006878756	0.0202565895963042	1.95073921419418	1.97600554637212	2.43653527699807	2.00012035174898	2.41567108213886	0.473507374186475	1745
chr3	160400001	2.2273324235104	1.60034666401359	1.83391784530227	0.0351114219669456	1.95073921419418	1.97600554637212	2.43653527699807	2.10618040770285	2.42087313038939	0.473507374186475	1746
chr3	160500001	2.2273324235104	1.60034666401359	1.82712083887579	0.0459149364184263	1.95073921419418	1.97600554637212	2.43653527699807	2.17164506192445	2.4230326156886	0.473507374186475	1747
chr3	160600001	2.22564505046228	1.60034666401359	1.80885074056923	0.0729237225467261	1.95073921419418	1.97600554637212	2.43653527699807	2.15093907786992	2.41567108213886	0.473507374186475	1748
chr3	160700001	2.22227030436606	1.60034666401359	1.79381724411565	0.0810263583853719	1.95073921419418	1.97600554637212	2.43653527699807	2.03680063199088	2.42372916152235	0.473507374186475	1749
chr3	160800001	2.22227030436606	1.60034666401359	1.79381724411565	0.0810263583853719	1.95073921419418	1.97600554637212	2.43653527699807	2.03680063199088	2.42372916152235	0.473507374186475	1750
chr3	160900001	2.22227030436606	1.60034666401359	1.79381724411565	0.0810263583853719	1.95073921419418	1.97600554637212	2.43653527699807	2.03680063199088	2.42372916152235	0.473507374186475	1751
chr3	161000001	2.22227030436606	1.60034666401359	1.79381724411565	0.0904794335302024	1.95073921419418	1.97600554637212	2.43653527699807	2.03680063199088	2.42372916152235	0.473507374186475	1752
chr3	161200001	2.22058293131794	1.60034666401359	1.78691656559292	0.0999325086751811	1.83372132252442	1.97600554637212	2.43653527699807	2.06473085345661	2.42338680631277	0.473507374186475	1753
chr3	161300001	2.22058293131794	1.60034666401359	1.7818593373575	0.118838658965152	1.83372132252442	1.97600554637212	2.43653527699807	1.98014693356098	2.41567108213886	0.473507374186475	1754
chr3	167600001	2.18683547035566	1.60034666401359	1.77774394242	0.179608427754065	1.83372132252442	1.97600554637212	2.43653527699807	2.071794006261	2.41970604468954	0.473507374186475	1755
chr3	167700001	2.19358496254811	1.60034666401359	1.77774394242	0.209318092495355	1.83372132252442	1.97600554637212	2.43653527699807	2.071794006261	2.41970604468954	0.473507374186475	1756
chr3	168000001	2.20033445474057	1.60034666401359	1.7852317508474	0.221472046253168	1.83372132252442	1.97600554637212	2.43653527699807	2.06885040458085	2.42251085058346	0.473507374186475	1757
chr3	169000001	2.21214606607736	1.60034666401359	1.80403300725721	0.229574682091814	1.83372132252442	1.97600554637212	2.43653527699807	2.16593783931494	2.42382784882463	0.473507374186475	1758
chr3	169100001	2.21214606607736	1.60034666401359	1.80403300725721	0.229574682091814	1.83372132252442	1.97600554637212	2.43653527699807	2.16593783931494	2.42382784882463	0.473507374186475	1759
chr3	169200001	2.21214606607736	1.60034666401359	1.80403300725721	0.229574682091814	1.83372132252442	1.97600554637212	2.43653527699807	2.16593783931494	2.42382784882463	0.473507374186475	1760
chr3	169300001	2.21214606607736	1.60034666401359	1.80403300725721	0.229574682091814	1.83372132252442	1.97600554637212	2.43653527699807	2.16593783931494	2.42382784882463	0.473507374186475	1761
chr3	169400001	2.21214606607736	1.60034666401359	1.80403300725721	0.229574682091814	1.83372132252442	1.97600554637212	2.43653527699807	2.16593783931494	2.42382784882463	0.473507374186475	1762
chr3	169500001	2.21214606607736	1.60034666401359	1.80403300725721	0.229574682091814	1.83372132252442	1.97600554637212	2.43653527699807	2.16593783931494	2.42382784882463	0.473507374186475	1763
chr3	169600001	2.21214606607736	1.60034666401359	1.80403300725721	0.229574682091814	1.83372132252442	1.97600554637212	2.43653527699807	2.16593783931494	2.42382784882463	0.473507374186475	1764
chr3	169700001	2.21214606607736	1.60034666401359	1.80594920751661	0.279090789993802	1.83372132252442	1.97600554637212	2.43653527699807	2.23357350026267	2.4239156933407	0.473507374186475	1765
chr3	169900001	2.21214606607736	1.60034666401359	1.81129425064397	0.367319491346776	1.83372132252442	1.97600554637212	2.43653527699807	2.25869393065187	2.4214134576709	0.473507374186475	1766
chr3	170000001	2.21214606607736	1.60034666401359	1.84093109561457	0.463200682102796	1.83372132252442	1.97600554637212	2.43653527699807	2.30497810815536	2.42293021259674	0.473507374186475	1767
chr3	170100001	2.21214606607736	1.60034666401359	1.85146894711244	0.480756393086273	1.83372132252442	1.97600554637212	2.43653527699807	2.32328526932506	2.42275952081825	0.473507374186475	1768
chr3	170200001	2.21214606607736	1.60034666401359	1.87138527433358	0.507765179214728	1.83372132252442	1.97600554637212	2.43653527699807	2.37289612494031	2.42358576974117	0.473507374186475	1769
chr3	170300001	2.21214606607736	1.60034666401359	1.87463857734147	0.521269572278881	1.83372132252442	1.97600554637212	2.43653527699807	2.35451725565753	2.42325502298572	0.473507374186475	1770
chr3	170800001	2.21045869302927	1.60034666401359	1.88570217483498	0.579338462454966	1.83372132252442	1.97600554637212	2.43653527699807	2.17071496904141	2.41776534582767	0.473507374186475	1771
chr3	170900001	2.21045869302927	1.60034666401359	1.89326281477585	0.588791537599944	1.83372132252442	1.97600554637212	2.43653527699807	2.10694833714227	2.41985960951649	0.473507374186475	1772
chr3	171000001	2.21045869302927	1.60034666401359	1.91276863577313	0.596894173438597	1.83372132252442	1.97600554637212	2.43653527699807	1.92974533811815	0	0.473507374186475	1773
chr3	171100001	2.21045869302927	1.60034666401359	1.91276863577313	0.596894173438597	1.83372132252442	1.97600554637212	2.43653527699807	1.92974533811815	0	0.473507374186475	1774
chr3	171200001	2.21045869302927	1.60034666401359	1.91276863577313	0.596894173438597	1.83372132252442	1.97600554637212	2.43653527699807	1.92974533811815	0	0.473507374186475	1775
chr3	171300001	2.21045869302927	1.60034666401359	1.91276863577313	0.596894173438597	1.83372132252442	1.97600554637212	2.43653527699807	1.92974533811815	0	0.473507374186475	1776
chr3	171400001	2.21045869302927	1.60034666401359	1.91276863577313	0.596894173438597	1.83372132252442	1.97600554637212	2.43653527699807	1.92974533811815	0	0.473507374186475	1777
chr3	171600001	2.21045869302927	1.60034666401359	1.92387277548029	0.613099445115571	1.83372132252442	1.97600554637212	2.43653527699807	1.78023014164383	2.42355573882763	0.473507374186475	1778
chr3	171700001	2.20877131998115	1.60034666401359	1.92387277548029	0.613099445115571	1.83372132252442	1.97600554637212	2.43653527699807	1.78023014164383	2.42355573882763	0.473507374186475	1779
chr3	171800001	2.20877131998115	1.60034666401359	1.92387277548029	0.613099445115571	1.83372132252442	1.97600554637212	2.43653527699807	1.78023014164383	2.42355573882763	0.473507374186475	1780
chr3	172000001	2.21045869302927	1.60034666401359	1.93662887575196	0.632005595405543	1.83372132252442	1.97600554637212	2.43653527699807	1.74137275177997	2.42379633096216	0.473507374186475	1781
chr3	172100001	2.20877131998115	1.60034666401359	1.93662887575196	0.632005595405543	1.83372132252442	1.97600554637212	2.43653527699807	1.74137275177997	2.42379633096216	0.473507374186475	1782
chr3	172200001	2.20877131998115	1.60034666401359	1.93662887575196	0.632005595405543	1.83372132252442	1.97600554637212	2.43653527699807	1.74137275177997	2.42379633096216	0.473507374186475	1783
chr3	172300001	2.20708394693303	1.60034666401359	1.93662887575196	0.632005595405543	1.83372132252442	1.97600554637212	2.43653527699807	1.74137275177997	2.42379633096216	0.473507374186475	1784
chr3	172400001	2.20708394693303	1.60034666401359	1.93662887575196	0.632005595405543	1.83372132252442	1.97600554637212	2.43653527699807	1.74137275177997	2.42379633096216	0.473507374186475	1785
chr3	172600001	2.20708394693303	1.60034666401359	1.93445832270533	0.680621410436642	1.83372132252442	1.97600554637212	2.43653527699807	1.84964281035514	2.42356186027961	0.473507374186475	1786
chr3	172700001	2.20539657388491	1.60034666401359	1.92876860064163	0.686023167662305	1.83372132252442	1.97600554637212	2.43653527699807	1.87210334189323	2.42163395248457	0.473507374186475	1787
chr3	177000001	2.20708394693303	1.60034666401359	1.90010362033986	0.775152161886167	1.83372132252442	1.97600554637212	2.43653527699807	1.83306028139277	2.4228567524524	0.473507374186475	1788
chr3	177100001	2.20708394693303	1.60034666401359	1.90010362033986	0.775152161886167	1.83372132252442	1.97600554637212	2.43653527699807	1.83306028139277	2.4228567524524	0.473507374186475	1789
chr3	179000001	2.17333648597074	1.60034666401359	1.88973479335762	0.794058312176131	1.83372132252442	1.97600554637212	2.43653527699807	1.89267572205678	2.41567108213886	0.473507374186475	1790
chr3	179100001	2.17333648597074	1.60034666401359	1.88258948138451	0.796759190788966	1.83372132252442	1.97600554637212	2.43653527699807	2.00200190450314	2.41567108213886	0.473507374186475	1791
chr3	179200001	2.16996173987453	1.60034666401359	1.88258948138451	0.796759190788966	1.83372132252442	1.97600554637212	2.43653527699807	2.00200190450314	2.41567108213886	0.473507374186475	1792
chr3	179300001	2.16996173987453	1.60034666401359	1.86918481051474	0.822867684046533	1.83372132252442	1.97600554637212	2.43653527699807	2.03271081252872	2.42245015665205	0.473507374186475	1793
chr3	179500001	2.16321224768207	1.60034666401359	1.85075263640007	0.831870612755912	1.83372132252442	1.97600554637212	2.43653527699807	2.09988805850611	2.42198850932692	0.473507374186475	1794
chr3	179600001	2.15815012853773	1.60034666401359	1.85080223933358	0.83457149136874	1.83372132252442	1.97600554637212	2.43653527699807	2.13816139676911	2.42194944894623	0.473507374186475	1795
chr3	180900001	2.14127639805658	1.60034666401359	1.85468744750876	0.837272369981575	1.83372132252442	1.97600554637212	2.43653527699807	2.16672685910834	2.41567108213886	0.473507374186475	1796
chr3	182700001	2.20370920083681	1.60034666401359	1.87301505803785	0.83457149136874	1.83372132252442	1.97600554637212	2.43653527699807	2.31458287358363	2.42033160980775	0.473507374186475	1797
chr3	182800001	2.20539657388491	1.60034666401359	1.87301505803785	0.83457149136874	1.83372132252442	1.97600554637212	2.43653527699807	2.31458287358363	2.42033160980775	0.473507374186475	1798
chr3	182900001	2.20539657388491	1.70574924295279	1.87897086114533	0.83457149136874	1.83372132252442	1.97600554637212	2.43653527699807	2.31888798459904	2.4180013459733	0.473507374186475	1799
chr3	183000001	2.20539657388491	1.81115182189196	1.90342010489925	0.818366219691766	1.83372132252442	1.97600554637212	2.43653527699807	2.3518817531379	2.4226057518722	0.473507374186475	1800
chr3	183100001	2.20539657388491	1.81115182189196	1.91574748721901	0.820166805433705	1.83372132252442	1.97600554637212	2.43653527699807	2.26176496834824	2.35386032648113	0.473507374186475	1801
chr3	183200001	2.20539657388491	1.81115182189196	1.93725894476619	0.821067098304593	1.83372132252442	1.97600554637212	2.43653527699807	2.26341724209302	2.41567108213886	0.473507374186475	1802
chr3	183600001	2.20539657388491	1.81115182189196	1.97187127591252	0.841323687900898	1.83372132252442	1.97600554637212	2.43653527699807	2.20807780011163	2.42358608511321	0.473507374186475	1803
chr3	183700001	2.20539657388491	1.81115182189196	1.98049069433953	0.858879398884374	1.83372132252442	1.97600554637212	2.43653527699807	2.18939681274218	2.42345565563046	0.473507374186475	1804
chr3	183800001	2.20539657388491	1.81115182189196	1.99495022439743	0.86428115611003	1.83372132252442	1.97600554637212	2.43653527699807	2.222772314478	2.423232436697	0.473507374186475	1805
chr3	183900001	2.20370920083681	1.81115182189196	2.03077414337229	0.883187306400001	1.83372132252442	1.97600554637212	2.43653527699807	2.4003656955847	2.42361670103246	0.473507374186475	1806
chr3	184000001	2.20370920083681	1.81115182189196	2.03077414337229	0.883187306400001	1.83372132252442	1.97600554637212	2.43653527699807	2.4003656955847	2.42361670103246	0.473507374186475	1807
chr3	184100001	2.20202182778869	1.81115182189196	2.11706696766191	0.891965161891655	1.83372132252442	1.97600554637212	2.43653527699807	2.53813305881825	2.42043606310587	0.473507374186475	1808
chr3	184200001	2.20202182778869	1.81115182189196	2.22890621080372	0.900472929522205	1.83372132252442	1.97600554637212	2.43653527699807	2.67178823614974	2.41567108213886	0.473507374186475	1809
chr3	184300001	2.20202182778869	1.81115182189196	2.3125322089906	0.869232766900248	1.83372132252442	2.23318890427837	2.73788493053525	2.76993231541413	2.41890456171792	0.473507374186475	1810
chr3	184500001	2.20202182778869	1.81115182189196	2.41577323213688	0.737339861306387	1.83372132252442	2.23318890427837	2.73788493053525	2.62138990835834	2.4189333383698	0.473507374186475	1811
chr3	184700001	2.20202182778869	1.81115182189196	2.45358840504357	0.715732832403587	1.83372132252442	2.23318890427837	2.73788493053525	2.59267083472704	2.41567108213886	0.473507374186475	1812
chr3	184800001	2.20202182778869	1.81115182189196	2.4928926364772	0.696826682113778	1.83372132252442	2.23318890427837	2.73788493053525	2.49309206358001	2.42299090530027	0.473507374186475	1813
chr3	184900001	2.20202182778869	1.81115182189196	2.4928926364772	0.696826682113778	1.83372132252442	2.23318890427837	2.73788493053525	2.49309206358001	2.42299090530027	0.473507374186475	1814
chr3	185000001	2.20202182778869	1.81115182189196	2.4928926364772	0.681971849743137	1.83372132252442	2.23318890427837	2.73788493053525	2.49309206358001	2.42299090530027	0.473507374186475	1815
chr3	185200001	2.20370920083681	1.81115182189196	2.53285027311611	0.667117017372488	1.83372132252442	2.23318890427837	2.73788493053525	2.44010263993218	2.42381667535657	0.473507374186475	1816
chr3	185300001	2.20202182778869	1.81115182189196	2.53285027311611	0.667117017372488	1.83372132252442	2.23318890427837	2.73788493053525	2.40030197353097	2.42371765737244	0.473507374186475	1817
chr3	185400001	2.20202182778869	1.81115182189196	2.551015637473	0.667117017372488	1.83372132252442	2.23318890427837	2.73788493053525	2.38204659436505	2.41969436975565	0.473507374186475	1818
chr3	185500001	2.20202182778869	1.81115182189196	2.61432467809158	0.614449884422066	1.83372132252442	2.23318890427837	2.73788493053525	2.26201684301778	2.42319687116929	0.473507374186475	1819
chr3	185600001	2.20202182778869	1.81115182189196	2.63537240467134	0.622552520260557	1.83372132252442	2.23318890427837	2.73788493053525	2.17861475880381	1.21170247722585	0.473507374186475	1820
chr3	185700001	2.20033445474057	1.81115182189196	2.6462941431358	0.621202080954062	1.83372132252442	2.23318890427837	2.73788493053525	2.15158719714234	0	0.473507374186475	1821
chr3	185800001	2.19864708169245	1.81115182189196	2.6462941431358	0.621202080954062	1.83372132252442	2.23318890427837	2.73788493053525	2.15158719714234	0	0.473507374186475	1822
chr3	185900001	2.19864708169245	1.81115182189196	2.64479668461216	0.621202080954062	1.83372132252442	2.23318890427837	2.73788493053525	2.18652554382814	2.41567108213886	0.473507374186475	1823
chr3	186000001	2.19864708169245	1.81115182189196	2.64962023778146	0.604996809277088	1.83372132252442	2.23318890427837	2.73788493053525	2.22461886340854	2.41567108213886	0.473507374186475	1824
chr3	186100001	2.19695970864435	1.81115182189196	2.65233933711096	0.604996809277088	1.83372132252442	2.23318890427837	2.73788493053525	2.22461886340854	2.41567108213886	0.473507374186475	1825
chr3	186700001	2.19864708169245	1.81115182189196	2.66658895201839	0.613099445115571	1.83372132252442	2.23318890427837	2.73788493053525	1.99387329779266	2.42250249622471	0.473507374186475	1826
chr3	186900001	2.19695970864435	1.81115182189196	2.69892277050848	0.607697687889916	1.83372132252442	2.23318890427837	2.73788493053525	1.93440978684508	2.42360439013786	0.473507374186475	1827
chr3	187000001	2.19527233559623	1.81115182189196	2.69892277050848	0.607697687889916	1.83372132252442	2.23318890427837	2.73788493053525	1.93440978684508	2.42360439013786	0.473507374186475	1828
chr3	188100001	2.19695970864435	1.81115182189196	2.72634358164613	0.556380994245827	1.83372132252442	2.23318890427837	2.73788493053525	1.51183204293386	2.42374560443786	0.473507374186475	1829
chr3	188200001	2.19864708169245	1.81115182189196	2.72634358164613	0.556380994245827	1.83372132252442	2.23318890427837	2.73788493053525	1.51183204293386	2.42374560443786	0.473507374186475	1830
chr3	188300001	2.19864708169245	1.81115182189196	2.72634358164613	0.556380994245827	1.83372132252442	2.23318890427837	2.73788493053525	1.51183204293386	2.42374560443786	0.473507374186475	1831
chr3	188400001	2.19864708169245	1.81115182189196	2.72634358164613	0.556380994245827	1.83372132252442	2.23318890427837	2.73788493053525	1.51183204293386	2.42374560443786	0.473507374186475	1832
chr3	188500001	2.19864708169245	1.81115182189196	2.72634358164613	0.540175722568845	1.83372132252442	2.23318890427837	2.73788493053525	1.51183204293386	2.42374560443786	0.473507374186475	1833
chr3	188600001	2.19864708169245	1.81115182189196	2.72634358164613	0.556380994245827	1.83372132252442	2.23318890427837	2.73788493053525	1.51183204293386	2.42374560443786	0.473507374186475	1834
chr3	188700001	2.20033445474057	1.81115182189196	2.72634358164613	0.556380994245827	1.83372132252442	2.23318890427837	2.73788493053525	1.51183204293386	2.42374560443786	0.473507374186475	1835
chr3	188800001	2.20370920083681	1.81115182189196	2.72634358164613	0.556380994245827	1.83372132252442	2.23318890427837	2.73788493053525	1.51183204293386	2.42374560443786	0.473507374186475	1836
chr3	190500001	2.18346072425944	1.81115182189196	2.7641081257646	0.432140578055018	1.83372132252442	2.23318890427837	2.73788493053525	1.17943386660016	2.42335507541526	0.473507374186475	1837
chr3	190600001	2.18346072425944	1.81115182189196	2.7641081257646	0.432140578055018	1.83372132252442	2.23318890427837	2.73788493053525	1.17943386660016	2.42335507541526	0.473507374186475	1838
chr3	192700001	2.15646275548961	1.81115182189196	2.79759879687693	0.337609826605493	1.83372132252442	2.23318890427837	2.73788493053525	1.1226558998565	2.42373007428703	0.473507374186475	1839
chr3	192800001	2.15815012853773	1.81115182189196	2.81333670291039	0.286293132961404	1.83372132252442	2.23318890427837	2.73788493053525	1.1226558998565	2.42373007428703	0.473507374186475	1840
chr3	192900001	2.15983750158583	1.81115182189196	2.81333670291039	0.286293132961404	1.83372132252442	2.23318890427837	2.73788493053525	1.1226558998565	2.42373007428703	0.473507374186475	1841
chr3	193500001	2.17333648597074	1.81115182189196	2.85345647021177	0.253882589607286	1.83372132252442	2.23318890427837	2.73788493053525	1.05522036129923	2.42369801481446	0.473507374186475	1842
chr3	193600001	2.17502385901886	1.81115182189196	2.85345647021177	0.224172924865996	1.83372132252442	2.23318890427837	2.73788493053525	1.05522036129923	2.42369801481446	0.473507374186475	1843
chr3	194100001	2.17502385901886	1.81115182189196	2.88916314978453	0.226873803478824	1.83372132252442	2.23318890427837	2.73788493053525	1.07652948322653	2.41567108213886	0.473507374186475	1844
chr3	194400001	2.17333648597074	1.81115182189196	2.9116894317384	0.237677317930305	1.83372132252442	2.23318890427837	2.73788493053525	1.09273805700068	2.41567108213886	0.473507374186475	1845
chr3	194500001	2.17333648597074	1.81115182189196	2.94243156119295	0.245779953768796	1.83372132252442	2.23318890427837	2.73788493053525	1.0434391671806	2.41954314092286	0.473507374186475	1846
chr3	194600001	2.17333648597074	1.81115182189196	2.96489532622991	0.256583468220114	1.83372132252442	2.23318890427837	2.73788493053525	1.03186628549759	2.42336396822211	0.473507374186475	1847
chr3	195000001	2.17333648597074	1.81115182189196	3.00250399412516	0.372721248572439	1.83372132252442	2.23318890427837	2.73788493053525	1.04343664874745	2.42341243038635	0.473507374186475	1848
chr3	195100001	2.17333648597074	1.81115182189196	3.00250399412516	0.372721248572439	1.83372132252442	2.23318890427837	2.73788493053525	1.04343664874745	2.42341243038635	0.473507374186475	1849
chr3	195200001	2.17333648597074	1.81115182189196	3.00250399412516	0.372721248572439	1.83372132252442	2.23318890427837	2.73788493053525	1.04343664874745	2.42341243038635	0.473507374186475	1850
chr3	195500001	2.17333648597074	1.81115182189196	3.02868864219584	0.494260786150419	1.83372132252442	2.23318890427837	2.73788493053525	1.02024072123829	2.42267574362929	0.473507374186475	1851
chr3	195800001	2.17164911292265	1.81115182189196	3.08721493727541	0.521269572278881	1.83372132252442	2.23318890427837	2.73788493053525	1.04248918897865	2.42289341148376	0.473507374186475	1852
chr3	195900001	2.17164911292265	1.81115182189196	3.09436073054828	0.521269572278881	1.83372132252442	2.23318890427837	2.73788493053525	1.02489207394529	2.4223338127081	0.473507374186475	1853
chr3	196000001	2.17164911292265	1.81115182189196	3.10581051167954	0.456448485570645	-0.281365533208914	2.23318890427837	2.73788493053525	1.04929888328438	2.42302484263198	0.473507374186475	1854
chr3	196200001	2.16996173987453	1.81115182189196	3.10983239063058	0.456448485570645	-0.281365533208914	2.23318890427837	2.73788493053525	0.939044399564159	2.41768856341419	0.473507374186475	1855
chr3	196300001	2.16827436682641	1.81115182189196	3.11486372066813	0.497861957634298	-0.281365533208914	2.23318890427837	2.73788493053525	0.886281735521065	2.41567108213886	0.473507374186475	1856
chr3	196400001	2.16658699377829	1.81115182189196	3.123411946089	0.599595052051425	-0.281365533208914	2.23318890427837	2.73788493053525	0.812343109711947	2.41567108213886	0.473507374186475	1857
chr3	196500001	2.16489962073019	1.81115182189196	3.13820403586922	0.897591992335198	-0.281365533208914	2.23318890427837	2.73788493053525	0.641482134561266	2.42055781452827	0.473507374186475	1858
chr3	196700001	2.16152487463395	1.81115182189196	3.17248968541992	1.78618105596085	-0.281365533208914	2.23318890427837	2.73788493053525	0.460523783240274	2.423011563221	0.473507374186475	1859
chr3	196900001	2.15983750158583	1.81115182189196	3.19013091105314	2.94598334695956	-0.281365533208914	2.23318890427837	2.73788493053525	0.311327290565631	2.42286012337758	0.473507374186475	1860
chr3	197500001	2.15983750158583	1.81115182189196	3.17542153050544	3.86765817359265	-0.281365533208914	2.23318890427837	2.73788493053525	0.137167394232758	2.4229645413656	0.473507374186475	1861
chr3	197700001	2.15815012853773	1.81115182189196	3.15519663898827	3.97164200018717	-0.281365533208914	2.23318890427837	2.73788493053525	0.0781507462262862	2.42110787522438	0.473507374186475	1862
chr3	197800001	2.15815012853773	1.81115182189196	3.14484017777607	4.03781352620173	-0.281365533208914	2.23318890427837	2.73788493053525	-0.0165264420924329	2.42322046968211	0.473507374186475	1863
chr3	197900001	2.15815012853773	1.81115182189196	3.13407277586036	4.0720246552978	-0.281365533208914	2.23318890427837	2.73788493053525	-0.0903972801071727	2.41941480471206	0.473507374186475	1864
chr4	400001	-2.29820209153118	-1.81115182189196	-1.95765560973178	-0.0243079075156271	-0.281365533208914	-2.50087440756342	-2.1056941093247	-0.229753607430105	0	-2.33733606368043	1865
chr4	500001	-2.29820209153118	-1.81115182189196	-1.96493358872442	-0.0297096647412899	-0.281365533208914	-2.50087440756342	-2.1056941093247	-0.224046634977953	0	-2.33733606368043	1866
chr4	700001	-2.29820209153118	-1.81115182189196	-1.97444829543606	-0.0648210867082355	-0.281365533208914	-2.50087440756342	-2.1056941093247	-0.387760178448567	0	-2.33733606368043	1867
chr4	1000001	-2.29820209153118	-1.81115182189196	-2.00215789258679	-0.0702228439338947	-0.281365533208914	-2.50087440756342	-2.1056941093247	-0.843010095585538	0	-2.33733606368043	1868
chr4	1200001	-2.29820209153118	-1.81115182189196	-2.02403080022126	-0.0747243082886654	-0.281365533208914	-2.50087440756342	-2.1056941093247	-1.03006069601887	0	-2.33733606368043	1869
chr4	1700001	-2.29820209153118	-1.81115182189196	-2.03833280431475	-0.0783254797725441	-0.281365533208914	-2.90975163649385	-2.53278485495167	-1.11458463073259	0	-2.33733606368043	1870
chr4	1800001	-2.29820209153118	-1.81115182189196	-2.03465597056733	-0.0796759190788804	-0.281365533208914	-3.7275060943547	-2.95987560057865	-1.05164097609457	0	-2.33733606368043	1871
chr4	1900001	-2.29820209153118	-1.81115182189196	-2.03546006088462	-0.0810263583853754	-0.281365533208914	-3.7275060943547	-2.95987560057865	-1.01943069040535	0	-2.33733606368043	1872
chr4	2000001	-2.29820209153118	-1.81115182189196	-2.03546006088462	-0.0810263583853754	-0.281365533208914	-3.7275060943547	-2.95987560057865	-1.07717323491471	0	-2.33733606368043	1873
chr4	2200001	-2.2998894645793	-1.81115182189196	-2.02911160104198	-0.0810263583853754	-1.4251601064034	-3.7275060943547	-2.95987560057865	-1.37440457835075	0	-2.33733606368043	1874
chr4	2300001	-2.2998894645793	-1.81115182189196	-2.02575860319851	-0.0810263583853754	-2.56895467959789	-3.7275060943547	-2.95987560057865	-1.45198232833111	0	-2.33733606368043	1875
chr4	2400001	-2.2998894645793	-1.81115182189196	-2.02365000927436	-0.0810263583853754	-2.56895467959789	-3.7275060943547	-2.95987560057865	-1.49114975587751	0	-2.33733606368043	1876
chr4	2500001	-2.2998894645793	-1.81115182189196	-2.0198419991229	-0.0810263583853754	-2.56895467959789	-3.7275060943547	-2.95987560057865	-1.57818250625694	0	-2.33733606368043	1877
chr4	2600001	-2.2998894645793	-1.81115182189196	-2.0198419991229	-0.0810263583853754	-2.56895467959789	-3.7275060943547	-2.95987560057865	-1.62604782908994	0	-2.33733606368043	1878
chr4	2700001	-2.2998894645793	-1.81115182189196	-2.02236088756299	-0.081926651256264	-2.56895467959789	-3.7275060943547	-2.95987560057865	-1.72211148354434	0	-2.33733606368043	1879
chr4	2800001	-2.2998894645793	-1.81115182189196	-2.02694005601317	-0.0837272369982033	-2.56895467959789	-3.7275060943547	-2.95987560057865	-1.78027588826563	0	-2.33733606368043	1880
chr4	2900001	-2.2998894645793	-1.81115182189196	-2.02825774604924	-0.0837272369982033	-2.56895467959789	-3.7275060943547	-2.95987560057865	-1.72967375758837	0	-2.33733606368043	1881
chr4	3000001	-2.2998894645793	-1.81115182189196	-2.02904297397702	-0.0837272369982033	-2.56895467959789	-3.7275060943547	-2.95987560057865	-1.70677325725012	0	-2.33733606368043	1882
chr4	3200001	-2.2998894645793	-1.81115182189196	-2.02576799622903	-0.0837272369982033	-2.56895467959789	-3.7275060943547	-2.95987560057865	-1.76940664825997	0	-2.33733606368043	1883
chr4	3300001	-2.2998894645793	-1.81115182189196	-2.02249301848126	-0.0837272369982033	-2.56895467959789	-3.7275060943547	-2.95987560057865	-1.85038582619606	0	-2.33733606368043	1884
chr4	3400001	-2.2998894645793	-1.81115182189196	-2.02249301848126	-0.0837272369982033	-2.56895467959789	-3.7275060943547	-2.95987560057865	-1.85038582619606	0	-2.33733606368043	1885
chr4	3500001	-2.2998894645793	-1.81115182189196	-2.01584398541812	-0.0837272369982033	-2.56895467959789	-3.7275060943547	-2.95987560057865	-1.90422385528061	0	-2.33733606368043	1886
chr4	4200001	-2.2998894645793	-1.81115182189196	-1.97907693671305	-0.0837272369982033	-2.56895467959789	-3.7275060943547	-2.95987560057865	-1.9518997492647	0	-2.33733606368043	1887
chr4	4400001	-2.2998894645793	-1.81115182189196	-1.93093135163857	-0.0837272369982033	-2.56895467959789	-3.7275060943547	-2.95987560057865	-2.01240566088228	0	-2.33733606368043	1888
chr4	4500001	-2.2998894645793	-1.81115182189196	-1.93093135163857	-0.0837272369982033	-2.56895467959789	-3.7275060943547	-2.95987560057865	-2.01240566088228	0	-2.33733606368043	1889
chr4	6600001	-2.2998894645793	-1.81115182189196	-1.86577164954593	-0.0891289942238661	-2.56895467959789	-3.7275060943547	-2.95987560057865	-2.12867135281478	0	-2.33733606368043	1890
chr4	6700001	-2.2998894645793	-1.81115182189196	-1.78782582106952	-0.0891289942238661	-2.56895467959789	-3.7275060943547	-2.95987560057865	-2.28903490115773	0	-2.33733606368043	1891
chr4	6900001	-2.2998894645793	-1.81115182189196	-1.73720968181507	-0.0891289942238661	-2.56895467959789	-3.7275060943547	-2.95987560057865	-2.25143229284387	0	-2.33733606368043	1892
chr4	7000001	-2.2998894645793	-1.81115182189196	-1.72115946369524	-0.0891289942238661	-2.56895467959789	-3.7275060943547	-2.95987560057865	-2.39931225383515	0	-2.33733606368043	1893
chr4	7700001	-2.2998894645793	-1.81115182189196	-1.66136312036841	-0.0891289942238661	-2.56895467959789	-3.7275060943547	-2.95987560057865	-2.41390411565938	0	-2.33733606368043	1894
chr4	7800001	-2.2998894645793	-1.81115182189196	-1.66136312036841	-0.0891289942238661	-2.56895467959789	-3.7275060943547	-2.95987560057865	-2.41390411565938	0	-2.33733606368043	1895
chr4	7900001	-2.2998894645793	-1.81115182189196	-1.64120746509529	-0.0891289942238661	-2.56895467959789	-3.7275060943547	-2.95987560057865	-2.41390411565938	0	-2.33733606368043	1896
chr4	8100001	-2.2998894645793	-1.81115182189196	-1.59481787094878	-0.0891289942238661	-2.56895467959789	-3.7275060943547	-2.95987560057865	-2.45252754944937	0	-2.33733606368043	1897
chr4	10000001	-2.30663895677176	-1.81115182189196	-1.51796514841924	-0.0891289942238661	-2.56895467959789	-3.7275060943547	-2.95987560057865	-2.47086576932845	0	-2.33733606368043	1898
chr4	10100001	-2.30663895677176	-1.81115182189196	-1.51796514841924	-0.0891289942238661	-2.56895467959789	-3.7275060943547	-2.95987560057865	-2.47086576932845	0	-2.33733606368043	1899
chr4	11300001	-2.30326421067552	-1.81115182189196	-1.45905612771292	-0.0891289942238661	-2.56895467959789	-3.7275060943547	-2.95987560057865	-2.48853960105499	0	-2.33733606368043	1900
chr4	11400001	-2.30326421067552	-1.81115182189196	-1.45905612771292	-0.0891289942238661	-2.56895467959789	-3.7275060943547	-2.95987560057865	-2.48853960105499	0	-2.33733606368043	1901
chr4	13300001	-2.30663895677176	-1.81115182189196	-1.39960167965777	-0.0891289942238661	-1.96820394056771	-3.7275060943547	-2.95987560057865	-2.44621934500906	0	-2.33733606368043	1902
chr4	13400001	-2.30663895677176	-1.81115182189196	-1.39960167965777	-0.0891289942238661	-1.96820394056771	-3.7275060943547	-2.95987560057865	-2.44621934500906	0	-2.33733606368043	1903
chr4	13500001	-2.30663895677176	-1.81115182189196	-1.33947689950249	-0.0891289942238661	-1.96820394056771	-3.7275060943547	-2.95987560057865	-2.4027736093516	0	-2.33733606368043	1904
chr4	13600001	-2.30663895677176	-1.81115182189196	-1.33947689950249	-0.0891289942238661	-1.96820394056771	-3.7275060943547	-2.95987560057865	-2.4027736093516	0	-2.33733606368043	1905
chr4	15600001	-2.30326421067552	-1.81115182189196	-1.24265168430405	-0.0891289942238661	-1.96820394056771	-3.7275060943547	-2.95987560057865	-2.2768184921173	0	-2.33733606368043	1906
chr4	15900001	-2.30663895677176	-1.81115182189196	-1.11885573636427	-0.0891289942238661	-1.96820394056771	-3.7275060943547	-2.95987560057865	-1.98466289594506	0	-2.33733606368043	1907
chr4	16000001	-2.30663895677176	-1.81115182189196	-1.08715171266951	-0.0891289942238661	-1.96820394056771	-3.7275060943547	-2.95987560057865	-1.98466289594506	0	-2.33733606368043	1908
chr4	16100001	-2.30663895677176	-1.81115182189196	-1.01602946168801	-0.0864281156110347	-1.96820394056771	-3.7275060943547	-2.95987560057865	-1.99446776333718	0	-2.33733606368043	1909
chr4	16200001	-2.30663895677176	-1.81115182189196	-1.01602946168801	-0.0864281156110347	-1.96820394056771	-3.7275060943547	-2.95987560057865	-2.02442500534358	0	-2.33733606368043	1910
chr4	17400001	-2.30663895677176	-1.81115182189196	-0.949826883138487	-0.0810263583853754	-1.96820394056771	-3.7275060943547	-2.95987560057865	-2.03668246679506	0	-2.33733606368043	1911
chr4	17500001	-2.30663895677176	-1.81115182189196	-0.915134615848038	-0.0810263583853754	-1.96820394056771	-3.7275060943547	-2.95987560057865	-1.99178576592412	0	-2.33733606368043	1912
chr4	17600001	-2.30663895677176	-1.81115182189196	-0.846100882777562	-0.0810263583853754	-1.96820394056771	-3.7275060943547	-2.95987560057865	-1.95523049132479	0	-2.33733606368043	1913
chr4	17800001	-2.30663895677176	-1.81115182189196	-0.704376468111022	-0.0810263583853754	-1.96820394056771	-3.7275060943547	-2.95987560057865	-1.87668806693446	0	-2.33733606368043	1914
chr4	17900001	-2.30663895677176	-1.81115182189196	-0.669417622820097	-0.0810263583853754	-1.96820394056771	-3.7275060943547	-2.95987560057865	-1.7980796803311	0	-2.33733606368043	1915
chr4	18000001	-2.30663895677176	-1.81115182189196	-0.669417622820097	-0.0810263583853754	-1.96820394056771	-3.7275060943547	-2.95987560057865	-1.7980796803311	0	-2.33733606368043	1916
chr4	24500001	-2.30663895677176	-1.81115182189196	-0.598110228680345	-0.0810263583853754	-1.96820394056771	-2.50087440756342	-2.1056941093247	-1.62491053910679	0	-2.33733606368043	1917
chr4	25200001	-2.30663895677176	-1.81115182189196	-0.533623592026473	-0.0810263583853754	-1.96820394056771	-1.94903135245562	-1.62096085879515	-1.55896905899217	0	-2.33733606368043	1918
chr4	25700001	-2.30832632981988	-1.80577090945364	-0.475366639166704	-0.0810263583853754	-1.96820394056771	-1.77576756834505	-1.39897018875175	-1.5326455754977	0	-2.33733606368043	1919
chr4	25800001	-2.30832632981988	-1.47057171697135	-0.450796337971509	-0.0810263583853754	-1.96820394056771	-0.943540291187372	-0.69948509437589	-1.5326455754977	0	-2.33733606368043	1920
chr4	25900001	-2.30832632981988	-1.13537252448907	-0.426226036776095	-0.0810263583853754	-1.96820394056771	-0.111313014029701	0	-1.48554120484328	0	-2.33733606368043	1921
chr4	26100001	-2.30832632981988	-1.13537252448907	-0.369358685862966	-0.0756246011595575	-1.96820394056771	-0.111313014029701	0	-1.48410062205028	0	-2.33733606368043	1922
chr4	26200001	-2.30832632981988	-1.13537252448907	-0.369358685862966	-0.0756246011595575	-1.96820394056771	-0.111313014029701	0	-1.48410062205028	0	-2.33733606368043	1923
chr4	26300001	-2.30832632981988	-1.13537252448907	-0.369358685862966	-0.0756246011595575	-1.96820394056771	-0.111313014029701	0	-1.48410062205028	0	-2.33733606368043	1924
chr4	26400001	-2.30832632981988	-1.13537252448907	-0.369358685862966	-0.0756246011595575	-1.96820394056771	-0.111313014029701	0	-1.48410062205028	0	-2.33733606368043	1925
chr4	26800001	-2.30832632981988	-0.510237108858771	-0.328547048660209	-0.0729237225467261	-1.96820394056771	-0.111313014029701	0	-1.56811301412616	0	-2.33733606368043	1926
chr4	26900001	-2.30832632981988	-0.510237108858771	-0.328547048660209	-0.0729237225467261	-1.96820394056771	-0.111313014029701	0	-1.56811301412616	0	-2.33733606368043	1927
chr4	27000001	-2.30832632981988	-0.510237108858771	-0.328547048660209	-0.0729237225467261	-1.96820394056771	-0.111313014029701	0	-1.56811301412616	0	-2.33733606368043	1928
chr4	30700001	-2.30326421067552	-0.215553021794548	-0.2841216344939	-0.0729237225467261	-1.96820394056771	-0.111313014029701	0	-1.4930770163969	0	-2.33733606368043	1929
chr4	30800001	-2.30326421067552	-0.215553021794548	-0.2841216344939	-0.0729237225467261	-1.96820394056771	-0.111313014029701	0	-1.4930770163969	0	-2.33733606368043	1930
chr4	30900001	-2.30326421067552	-0.215553021794548	-0.2841216344939	-0.0729237225467261	-1.96820394056771	-0.111313014029701	0	-1.4930770163969	0	-2.33733606368043	1931
chr4	31000001	-2.30326421067552	-0.215553021794548	-0.2841216344939	-0.0729237225467261	-1.96820394056771	-0.111313014029701	0	-1.4930770163969	0	-2.33733606368043	1932
chr4	31100001	-2.30157683762742	-0.215553021794548	-0.2841216344939	-0.0729237225467261	-1.96820394056771	-0.111313014029701	0	-1.4930770163969	0	-2.33733606368043	1933
chr4	36000001	0.0168737304811295	0	-0.250208233941333	-0.0729237225467261	-1.96820394056771	-0.111313014029701	0	-1.5472129510714	0	-2.33733606368043	1934
chr4	36100001	0.0185611035292501	0	-0.250208233941333	-0.0729237225467261	-1.96820394056771	-0.111313014029701	0	-1.5472129510714	0	-2.33733606368043	1935
chr4	36200001	0.0185611035292501	0	-0.250208233941333	-0.0729237225467261	-1.96820394056771	-0.111313014029701	0	-1.5472129510714	0	-2.33733606368043	1936
chr4	37400001	0.0539959375396528	0	-0.219248705399474	-0.0756246011595575	-1.96820394056771	-0.111313014029701	0	-1.51687395394714	0	-2.33733606368043	1937
chr4	37500001	0.0539959375396528	0	-0.205174906780415	-0.0756246011595575	-1.96820394056771	-0.111313014029701	0	-1.53895839907424	0	-2.33733606368043	1938
chr4	37800001	0.0725570410689029	0	-0.165510024976869	-0.0729237225467261	-1.25784041094826	-0.111313014029701	0	-1.56258103262243	0	-2.33733606368043	1939
chr4	37900001	0.0742444141170225	0	-0.15688503710088	-0.0702228439338947	-0.54747688132881	-0.111313014029701	0	-1.54935461900041	0	-2.33733606368043	1940
chr4	38000001	0.0742444141170225	0	-0.15688503710088	-0.0702228439338947	-0.54747688132881	-0.111313014029701	0	-1.54935461900041	0	-2.33733606368043	1941
chr4	38100001	0.0742444141170225	0	-0.15688503710088	-0.0702228439338947	-0.54747688132881	-0.111313014029701	0	-1.54935461900041	0	-2.33733606368043	1942
chr4	38600001	0.0776191602132396	0	-0.136584708404243	-0.0702228439338947	-0.54747688132881	-0.111313014029701	0	-1.54330801797464	0	-2.33733606368043	1943
chr4	38700001	0.0776191602132396	0	-0.136584708404243	-0.0702228439338947	-0.54747688132881	-0.111313014029701	0	-1.54330801797464	0	-2.33733606368043	1944
chr4	38800001	0.0776191602132396	0	-0.12140389762667	-0.0702228439338947	-0.54747688132881	-0.111313014029701	0	-1.5038818248193	0	-2.33733606368043	1945
chr4	38900001	0.075931787165119	0	-0.12140389762667	-0.0702228439338947	-0.54747688132881	-0.111313014029701	0	-1.5038818248193	0	-2.33733606368043	1946
chr4	39000001	0.0793065332613591	0	-0.107874128414987	-0.0702228439338947	-0.54747688132881	-0.111313014029701	0	-1.51644317657821	0	-2.33733606368043	1947
chr4	39100001	0.0793065332613591	0	-0.107874128414987	-0.0702228439338947	-0.54747688132881	-0.111313014029701	0	-1.54030849812248	0	-2.33733606368043	1948
chr4	39400001	0.0843686524056958	0	-0.0567513084577915	-0.0702228439338947	-0.54747688132881	-0.111313014029701	0	-1.51059476675773	0	-2.33733606368043	1949
chr4	39500001	0.0843686524056958	0	-0.0340652564145848	-0.0702228439338947	-0.54747688132881	-0.111313014029701	0	-1.53094775176613	0	-2.33733606368043	1950
chr4	39600001	0.0826812793575763	0	-0.0195745419979708	-0.0702228439338947	-0.54747688132881	-0.111313014029701	0	-1.53929652306495	0	-2.33733606368043	1951
chr4	39700001	0.0826812793575763	0	-0.0118056060725287	-0.0702228439338947	-0.54747688132881	-0.111313014029701	0	-1.55343054809037	0	-2.33733606368043	1952
chr4	40000001	0.0742444141170225	0	0.010691469871765	-0.0702228439338947	-0.54747688132881	-0.111313014029701	0	-1.48824399155425	0	-2.33733606368043	1953
chr4	40100001	0.0725570410689029	0	0.010691469871765	-0.0702228439338947	-0.54747688132881	-0.111313014029701	0	-1.48790128376622	0	-2.33733606368043	1954
chr4	40400001	0.0691822949726628	0	0.0219358589687466	-0.0702228439338947	-0.54747688132881	-0.111313014029701	0	-1.48704146906352	0	-2.33733606368043	1955
chr4	40500001	0.0691822949726628	0	0.0219358589687466	-0.0702228439338947	-0.54747688132881	-0.111313014029701	0	-1.48704146906352	0	-2.33733606368043	1956
chr4	40600001	0.0708696680207823	0	0.0219358589687466	-0.0702228439338947	-0.54747688132881	-0.111313014029701	0	-1.48704146906352	0	-2.33733606368043	1957
chr4	41900001	0.0236232226735868	0	0.0317332652239982	-0.0729237225467261	-0.54747688132881	-0.111313014029701	0	-1.50877638093787	0	-2.33733606368043	1958
chr4	42400001	0.0185611035292501	0	0.034781952694068	-0.0729237225467261	-0.54747688132881	-0.111313014029701	0	-1.53844387531347	0	-2.33733606368043	1959
chr4	42500001	0.0168737304811295	0	0.034781952694068	-0.0729237225467261	-0.54747688132881	-0.111313014029701	0	-1.53844387531347	0	-2.33733606368043	1960
chr4	42600001	0.0168737304811295	0	0.034781952694068	-0.0729237225467261	-0.54747688132881	-0.111313014029701	0	-1.53844387531347	0	-2.33733606368043	1961
chr4	44600001	-0.0404969531547399	0	0.0371398581037825	-0.0729237225467261	-0.54747688132881	-0.111313014029701	0	-1.50121076401438	0	-2.33733606368043	1962
chr4	44700001	-0.0421843262028594	0	0.0371398581037825	-0.0729237225467261	-0.54747688132881	-0.111313014029701	0	-1.50121076401438	0	-2.33733606368043	1963
chr4	47400001	0.0236232226735868	0	0.0393268915295312	-0.0729237225467261	-0.54747688132881	-0.111313014029701	0	-1.38339789474557	0	-2.33733606368043	1964
chr4	47800001	0.0809939063094797	0	0.0402677909581513	-0.0729237225467261	-0.54747688132881	-0.111313014029701	0	-1.39758207622536	0	-2.33733606368043	1965
chr4	47900001	0.0944928906943691	0	0.0420758478809111	-0.0729237225467261	-0.54747688132881	-0.111313014029701	0	-1.40658856419837	0	-2.33733606368043	1966
chr4	48000001	0.0961802637424887	0	0.0438839048039005	-0.0729237225467261	-0.54747688132881	-0.111313014029701	0	-1.36531005158428	0	-2.33733606368043	1967
chr4	48300001	0.109679248127402	0	0.0537135568738782	-0.0729237225467261	-0.54747688132881	-0.111313014029701	0	-1.30269830667257	0	-2.33733606368043	1968
chr4	48400001	0.114741367271739	0	0.0535993618760912	-0.0729237225467261	-0.54747688132881	-0.111313014029701	0	-1.30995132265398	0	-2.33733606368043	1969
chr4	48500001	0.123178232512316	0	0.0534851668782942	-0.0729237225467261	-0.54747688132881	-0.111313014029701	0	-1.31720433863539	0	-2.33733606368043	1970
chr4	48600001	0.128240351656652	0	0.0534851668782942	-0.0729237225467261	-0.54747688132881	-0.111313014029701	0	-1.31720433863539	0	-2.33733606368043	1971
chr4	48700001	0.134989843849108	0	0.0534851668782942	-0.0729237225467261	-0.54747688132881	-0.111313014029701	0	-1.31720433863539	0	-2.33733606368043	1972
chr4	48800001	0.141739336041565	0	0.0545824820664796	-0.0702228439338947	-0.54747688132881	-0.111313014029701	0	-1.29300119561754	0	-2.33733606368043	1973
chr4	48900001	0.160300439570815	0	0.0551288283927754	-0.0702228439338947	-0.54747688132881	-0.111313014029701	0	-1.25920674115362	0	-2.33733606368043	1974
chr4	51800001	-0.215983750158588	0	0.048867964371336	-0.0810263583853754	-0.54747688132881	-0.111313014029701	0	-1.25940177041384	0	-2.44187761090534	1975
chr4	51900001	-0.0219358496254897	0	0.048867964371336	-0.0810263583853754	-0.54747688132881	-0.111313014029701	0	-1.25940177041384	0	-2.44187761090534	1976
chr4	52500001	0.0320600879141625	0	0.0444893769517243	-0.0810263583853754	-0.54747688132881	-0.111313014029701	0	-1.06594253761577	0	-2.44187761090534	1977
chr4	52600001	0.0337474609622831	0	0.0444893769517243	-0.0810263583853754	-0.54747688132881	-0.111313014029701	0	-1.06594253761577	0	-2.44187761090534	1978
chr4	52800001	0.0337474609622831	0	0.0404976370427117	-0.0810263583853754	-0.666660535455972	-0.111313014029701	0	-1.08294269474698	0	-2.44187761090534	1979
chr4	52900001	0.0337474609622831	0	0.0404976370427117	-0.0810263583853754	-0.666660535455972	-0.111313014029701	0	-1.08294269474698	0	-2.44187761090534	1980
chr4	53000001	0.0337474609622831	0	0.0404976370427117	-0.0810263583853754	-0.666660535455972	-0.111313014029701	0	-1.08294269474698	0	-2.44187761090534	1981
chr4	53100001	0.0320600879141625	0	0.0404976370427117	-0.0810263583853754	-0.666660535455972	-0.111313014029701	0	-1.08294269474698	0	-2.44187761090534	1982
chr4	53200001	0.0354348340104027	0	0.0404976370427117	-0.0810263583853754	-0.666660535455972	-0.111313014029701	0	-1.08294269474698	0	-2.44187761090534	1983
chr4	53300001	0.0354348340104027	0	0.0385540001418537	-0.0810263583853754	-0.666660535455972	-0.111313014029701	0	-1.07273178452687	0	-2.44187761090534	1984
chr4	53400001	0.0354348340104027	0	0.033555971841212	-0.0810263583853754	-0.666660535455972	-0.111313014029701	0	-1.0588473752845	0	-2.44187761090534	1985
chr4	53500001	0.0354348340104027	0	0.0305015804412186	-0.0810263583853754	-0.666660535455972	-0.111313014029701	0	-1.05517387626228	0	-2.44187761090534	1986
chr4	54000001	0.0388095801066198	0	0.0257552451136324	-0.0810263583853754	-0.666660535455972	-0.111313014029701	0	-0.987902329177411	0	-2.44187761090534	1987
chr4	55300001	0.0539959375396528	0	0.0174943068363725	-0.0810263583853754	-0.666660535455972	-0.111313014029701	0	-0.961583443337466	0	-2.44187761090534	1988
chr4	55400001	0.0590580566839895	0	0.00949462501062888	-0.0810263583853754	-0.666660535455972	-0.111313014029701	0	-0.97608971830476	0	-2.44187761090534	1989
chr4	55800001	0.060745429732109	0	-0.00701058059927071	-0.0810263583853754	-0.666660535455972	-0.111313014029701	0	-0.994942246655898	0	-2.44187761090534	1990
chr4	55900001	0.060745429732109	0	-0.0127152973363417	-0.0810263583853754	-0.666660535455972	-0.111313014029701	0	-0.975249501971005	0	-2.44187761090534	1991
chr4	56300001	0.0438716992509565	0	-0.0411140273156292	-0.0810263583853754	-0.666660535455972	-0.965978844838955	-1.09762053521457	-0.882095119926489	0	-2.44187761090534	1992
chr4	56400001	0.0286853418179465	0	-0.0664661335332333	-0.0810263583853754	-0.666660535455972	-0.965978844838955	-1.09762053521457	-0.87777893206869	0	-2.44187761090534	1993
chr4	56500001	0.0134989843849135	0	-0.085687385445979	-0.0810263583853754	-0.666660535455972	-0.965978844838955	-1.09762053521457	-0.89318642489388	0	-2.44187761090534	1994
chr4	56900001	-0.123178232512316	-0.211543714487548	-0.160532666705377	-0.0810263583853754	-0.666660535455972	-1.35594810116479	-1.58235378574412	-0.997797996546128	0	-2.44187761090534	1995
chr4	67600001	-1.38702064554966	-1.09865571020395	-0.294768168616478	-0.0810263583853754	-0.666660535455972	-1.35594810116479	-1.58235378574412	-1.21396705992398	-1.36816763004534	-2.44187761090534	1996
chr4	67700001	-1.38364589945344	-1.09865571020395	-0.315024308028661	-0.0810263583853754	-0.666660535455972	-1.35594810116479	-1.58235378574412	-1.24749908845427	-1.21305654505133	-2.44187761090534	1997
chr4	70700001	-1.35158581153925	-1.09865571020395	-0.470999535059238	-0.0810263583853754	-0.666660535455972	-1.35594810116479	-1.58235378574412	-1.33349828783693	-1.49424730279475	-2.44187761090534	1998
chr4	70800001	-1.35496055763549	-1.09865571020395	-0.484902466503321	-0.0810263583853754	-0.666660535455972	-1.35594810116479	-1.58235378574412	-1.35847085152802	-1.47120663019889	-2.44187761090534	1999
[truncated: 5,465 more rows]
