# Supplementary material for: Benchmarking scRNA-seq copy number variation callers
Source: Nat Commun. 2025 Oct 2;16:8777. doi: 10.1038/s41467-025-62359-9 (PMC12491403; doi:10.1038/s41467-025-62359-9)
Supplement: Supplementary file 11 — Source Data [file 41467_2025_62359_MOESM11_ESM.zip › figure_source_data/suppfigure_10_performance_depending_on_region.tsv]

method	variable	value_filtered_regions	value_all_regions	dataset
CaSpER	Maximal F1 Score	0.213	0.222	SNU601
CaSpER	Correlation	0.60648164101515	0.630957593288425	SNU601
CaSpER	Partial AUC (gain)	0.617859644302644	0.591034012931538	SNU601
CaSpER	Partial AUC (loss)	0.566197529920934	0.568246963128548	SNU601
InferCNV (CNV)	Maximal F1 Score	0.728	0.747	SNU601
InferCNV (CNV)	Correlation	0.904259599197987	0.924443194338275	SNU601
InferCNV (CNV)	Partial AUC (gain)	0.863857594126108	0.866173885272152	SNU601
InferCNV (CNV)	Partial AUC (loss)	0.739192967754684	0.746473179176465	SNU601
InferCNV (Expr)	Maximal F1 Score	0.695	0.711	SNU601
InferCNV (Expr)	Correlation	0.897599092997022	0.915480361769161	SNU601
InferCNV (Expr)	Partial AUC (gain)	0.866718456401686	0.86721960105333	SNU601
InferCNV (Expr)	Partial AUC (loss)	0.6915985700991	0.697938584076565	SNU601
Numbat (CNV)	Maximal F1 Score	0.761	0.777	SNU601
Numbat (CNV)	Correlation	0.938916239797062	0.944095581084039	SNU601
Numbat (CNV)	Partial AUC (gain)	0.111486486486486	0.128272251308901	SNU601
Numbat (CNV)	Partial AUC (loss)	0.666697226574323	0.678834432316148	SNU601
Numbat (Expr)	Maximal F1 Score	0.679	0.685	SNU601
Numbat (Expr)	Correlation	0.889564793796954	0.898034601822244	SNU601
Numbat (Expr)	Partial AUC (gain)	0.82276121145515	0.831740301716172	SNU601
Numbat (Expr)	Partial AUC (loss)	0.659588193140466	0.661550634143356	SNU601
SCEVAN (CNV)	Maximal F1 Score	0.647	0.647	SNU601
SCEVAN (CNV)	Correlation	0.624223444170818	0.619263966596844	SNU601
SCEVAN (CNV)	Partial AUC (gain)	0.720723017572982	0.71135952662232	SNU601
SCEVAN (CNV)	Partial AUC (loss)	0.696412238076127	0.692577608189668	SNU601
SCEVAN (Expr)	Maximal F1 Score	0.633	0.632	SNU601
SCEVAN (Expr)	Correlation	0.622384523983552	0.617073240271203	SNU601
SCEVAN (Expr)	Partial AUC (gain)	0.868165283490978	0.863730555009308	SNU601
SCEVAN (Expr)	Partial AUC (loss)	0.709716205845126	0.707582171313643	SNU601
copyKat	Maximal F1 Score	0.667	0.664	SNU601
copyKat	Correlation	0.849520851637686	0.860222778090803	SNU601
copyKat	Partial AUC (gain)	0.840340009284059	0.831185469836515	SNU601
copyKat	Partial AUC (loss)	0.695178199217812	0.686640580470241	SNU601
