# Supplementary material for: Benchmarking scRNA-seq copy number variation callers
Source: Nat Commun. 2025 Oct 2;16:8777. doi: 10.1038/s41467-025-62359-9 (PMC12491403; doi:10.1038/s41467-025-62359-9)
Supplement: Supplementary file 11 — Source Data [file 41467_2025_62359_MOESM11_ESM.zip › figure_source_data/suppfigure_13_percell_performance_SNU601.tsv]

method	cor_cell	cor_pseudobulk	abs_dev	method_type
CONICSmat	0.36716457867525	0.531	0.16383542132475	cell
CONICSmat	0.14422387989309	0.531	0.38677612010691	cell
CONICSmat	0.174285164523277	0.531	0.356714835476723	cell
CONICSmat	0.0763812681067533	0.531	0.454618731893247	cell
CONICSmat	0.20590339662413	0.531	0.32509660337587	cell
CONICSmat	0.33968357795192	0.531	0.19131642204808	cell
CONICSmat	0.304724389877786	0.531	0.226275610122214	cell
CONICSmat	-0.0177372098005445	0.531	0.548737209800545	cell
CONICSmat	0.312044410927611	0.531	0.218955589072389	cell
CONICSmat	0.291874751117198	0.531	0.239125248882802	cell
CONICSmat	0.149828483196319	0.531	0.381171516803681	cell
CONICSmat	-0.220448283888252	0.531	0.751448283888252	cell
CONICSmat	0.338404550348174	0.531	0.192595449651826	cell
CONICSmat	-0.0943998424810712	0.531	0.625399842481071	cell
CONICSmat	0.183124511735715	0.531	0.347875488264285	cell
CONICSmat	0.28953119796415	0.531	0.24146880203585	cell
CONICSmat	0.116908668708562	0.531	0.414091331291438	cell
CONICSmat	0.314321384329187	0.531	0.216678615670813	cell
CONICSmat	0.100916555361722	0.531	0.430083444638278	cell
CONICSmat	0.338273675044848	0.531	0.192726324955152	cell
CONICSmat	0.055841604406061	0.531	0.475158395593939	cell
CONICSmat	-0.0361691043812028	0.531	0.567169104381203	cell
CONICSmat	0.224554905891964	0.531	0.306445094108036	cell
CONICSmat	0.265885773825364	0.531	0.265114226174636	cell
CONICSmat	0.321602704531007	0.531	0.209397295468993	cell
CONICSmat	-0.335885541138842	0.531	0.866885541138842	cell
CONICSmat	0.211612221919159	0.531	0.319387778080841	cell
CONICSmat	0.16860011075893	0.531	0.36239988924107	cell
CONICSmat	0.374525952092373	0.531	0.156474047907627	cell
CONICSmat	0.10903547846111	0.531	0.42196452153889	cell
CONICSmat	0.0884995720087915	0.531	0.442500427991209	cell
CONICSmat	0.326859439942458	0.531	0.204140560057542	cell
CONICSmat	0.317666784448608	0.531	0.213333215551392	cell
CONICSmat	0.392517526236749	0.531	0.138482473763251	cell
CONICSmat	0.160284043558855	0.531	0.370715956441145	cell
CONICSmat	0.113841819659927	0.531	0.417158180340073	cell
CONICSmat	0.237711177806774	0.531	0.293288822193226	cell
CONICSmat	0.381243204556581	0.531	0.149756795443419	cell
CONICSmat	0.372312915498392	0.531	0.158687084501608	cell
CONICSmat	0.128264580386451	0.531	0.402735419613549	cell
CONICSmat	0.122595731483925	0.531	0.408404268516075	cell
CONICSmat	0.190904789181658	0.531	0.340095210818342	cell
CONICSmat	0.351676334406152	0.531	0.179323665593848	cell
CONICSmat	-0.0630218554543548	0.531	0.594021855454355	cell
CONICSmat	0.239319492711318	0.531	0.291680507288682	cell
CONICSmat	0.137574934141438	0.531	0.393425065858562	cell
CONICSmat	0.164616368111725	0.531	0.366383631888275	cell
CONICSmat	0.381695308846103	0.531	0.149304691153897	cell
CONICSmat	0.174417957362824	0.531	0.356582042637176	cell
CONICSmat	0.152596242709141	0.531	0.378403757290859	cell
CONICSmat	0.117013197730651	0.531	0.413986802269349	cell
CONICSmat	0.0718037977403777	0.531	0.459196202259622	cell
CONICSmat	0.330647838045533	0.531	0.200352161954467	cell
CONICSmat	0.124886251567666	0.531	0.406113748432334	cell
CONICSmat	0.4736358991233	0.531	0.0573641008767	cell
CONICSmat	0.273386833944492	0.531	0.257613166055508	cell
CONICSmat	0.121053644890888	0.531	0.409946355109112	cell
CONICSmat	0.347182529970979	0.531	0.183817470029021	cell
CONICSmat	0.240727615492966	0.531	0.290272384507034	cell
CONICSmat	0.2196912382516	0.531	0.3113087617484	cell
CONICSmat	0.0999350072521906	0.531	0.431064992747809	cell
CONICSmat	0.277151640420052	0.531	0.253848359579948	cell
CONICSmat	0.0266794771064757	0.531	0.504320522893524	cell
CONICSmat	0.351873527768302	0.531	0.179126472231698	cell
CONICSmat	0.279898706003507	0.531	0.251101293996493	cell
CONICSmat	0.210489886981652	0.531	0.320510113018348	cell
CONICSmat	0.274078762050952	0.531	0.256921237949048	cell
CONICSmat	0.111399776865054	0.531	0.419600223134946	cell
CONICSmat	0.204114345419902	0.531	0.326885654580098	cell
CONICSmat	0.156504369018624	0.531	0.374495630981376	cell
CONICSmat	0.185075032082558	0.531	0.345924967917442	cell
CONICSmat	0.223888130412473	0.531	0.307111869587527	cell
CONICSmat	0.00188570649950034	0.531	0.5291142935005	cell
CONICSmat	0.239908695165128	0.531	0.291091304834872	cell
CONICSmat	0.179257266713376	0.531	0.351742733286624	cell
CONICSmat	0.174710204058337	0.531	0.356289795941663	cell
CONICSmat	0.229574416893454	0.531	0.301425583106546	cell
CONICSmat	0.036997617976	0.531	0.494002382024	cell
CONICSmat	0.0705831354127707	0.531	0.460416864587229	cell
CONICSmat	0.331868720828144	0.531	0.199131279171856	cell
CONICSmat	0.478158841440104	0.531	0.052841158559896	cell
CONICSmat	0.124974592640989	0.531	0.406025407359011	cell
CONICSmat	0.248412245450579	0.531	0.282587754549421	cell
CONICSmat	-0.00691786128796833	0.531	0.537917861287968	cell
CONICSmat	0.225131913438718	0.531	0.305868086561282	cell
CONICSmat	0.2889610431706	0.531	0.2420389568294	cell
CONICSmat	0.375115775942035	0.531	0.155884224057965	cell
CONICSmat	0.273751242699064	0.531	0.257248757300936	cell
CONICSmat	0.282265658520274	0.531	0.248734341479726	cell
CONICSmat	0.0784172399782664	0.531	0.452582760021734	cell
CONICSmat	0.126700424946716	0.531	0.404299575053284	cell
CONICSmat	0.220995540126785	0.531	0.310004459873215	cell
CONICSmat	0.107445588082214	0.531	0.423554411917786	cell
CONICSmat	0.303961494657959	0.531	0.227038505342041	cell
CONICSmat	0.117116636586206	0.531	0.413883363413794	cell
CONICSmat	0.266193151006656	0.531	0.264806848993344	cell
CONICSmat	0.17431509486551	0.531	0.35668490513449	cell
CONICSmat	0.271298825871104	0.531	0.259701174128896	cell
CONICSmat	0.245417434703966	0.531	0.285582565296034	cell
CONICSmat	-0.312595223582957	0.531	0.843595223582957	cell
CONICSmat	0.270177555099851	0.531	0.260822444900149	cell
CONICSmat	0.0527424835022918	0.531	0.478257516497708	cell
CONICSmat	0.37963071088851	0.531	0.15136928911149	cell
CONICSmat	0.33905031440638	0.531	0.19194968559362	cell
CONICSmat	0.0420272933914304	0.531	0.48897270660857	cell
CONICSmat	0.342032243268008	0.531	0.188967756731992	cell
CONICSmat	0.288652731715797	0.531	0.242347268284203	cell
CONICSmat	0.218810156802722	0.531	0.312189843197278	cell
CONICSmat	0.0627961258401528	0.531	0.468203874159847	cell
CONICSmat	0.380208333773274	0.531	0.150791666226726	cell
CONICSmat	0.332599240020647	0.531	0.198400759979353	cell
CONICSmat	0.195900103596816	0.531	0.335099896403184	cell
CONICSmat	0.209200996293421	0.531	0.321799003706579	cell
CONICSmat	0.271547844039207	0.531	0.259452155960793	cell
CONICSmat	0.111286128359258	0.531	0.419713871640742	cell
CONICSmat	0.14038113313353	0.531	0.39061886686647	cell
CONICSmat	0.119319398828992	0.531	0.411680601171008	cell
CONICSmat	0.306452105369337	0.531	0.224547894630663	cell
CONICSmat	-0.00133439003881649	0.531	0.532334390038817	cell
CONICSmat	0.145541343559197	0.531	0.385458656440803	cell
CONICSmat	0.298597006816582	0.531	0.232402993183418	cell
CONICSmat	0.202219956031459	0.531	0.328780043968541	cell
CONICSmat	0.040011316901315	0.531	0.490988683098685	cell
CONICSmat	0.027895240958668	0.531	0.503104759041332	cell
CONICSmat	0.220298593628624	0.531	0.310701406371376	cell
CONICSmat	0.255716919085609	0.531	0.275283080914391	cell
CONICSmat	-0.0329905215644062	0.531	0.563990521564406	cell
CONICSmat	0.225836050724206	0.531	0.305163949275794	cell
CONICSmat	0.213494461986891	0.531	0.317505538013109	cell
CONICSmat	-0.0372578239147248	0.531	0.568257823914725	cell
CONICSmat	0.105045091193647	0.531	0.425954908806353	cell
CONICSmat	0.136846785461317	0.531	0.394153214538683	cell
CONICSmat	0.180182007325372	0.531	0.350817992674628	cell
CONICSmat	0.245807072071776	0.531	0.285192927928224	cell
CONICSmat	0.301778232367378	0.531	0.229221767632622	cell
CONICSmat	-0.0456289744282296	0.531	0.57662897442823	cell
CONICSmat	0.259181203058337	0.531	0.271818796941663	cell
CONICSmat	-0.0170263710590635	0.531	0.548026371059063	cell
CONICSmat	0.326781394395585	0.531	0.204218605604415	cell
CONICSmat	0.272963524400464	0.531	0.258036475599536	cell
CONICSmat	0.316624836503492	0.531	0.214375163496508	cell
CONICSmat	0.101404699418822	0.531	0.429595300581178	cell
CONICSmat	0.127384297973433	0.531	0.403615702026567	cell
CONICSmat	0.44912117311293	0.531	0.08187882688707	cell
CONICSmat	0.0739055514641292	0.531	0.457094448535871	cell
CONICSmat	0.285714143783884	0.531	0.245285856216116	cell
CONICSmat	0.37578426339537	0.531	0.15521573660463	cell
CONICSmat	-0.169233420612145	0.531	0.700233420612145	cell
CONICSmat	0.215756764923703	0.531	0.315243235076297	cell
CONICSmat	0.0951217059316755	0.531	0.435878294068325	cell
CONICSmat	0.291017775636745	0.531	0.239982224363255	cell
CONICSmat	0.286620797564696	0.531	0.244379202435304	cell
CONICSmat	0.320964112042032	0.531	0.210035887957968	cell
CONICSmat	-0.0251703127882701	0.531	0.55617031278827	cell
CONICSmat	0.180755644680039	0.531	0.350244355319961	cell
CONICSmat	0.13886903232197	0.531	0.39213096767803	cell
CONICSmat	0.430096165400582	0.531	0.100903834599418	cell
CONICSmat	0.10874796015748	0.531	0.42225203984252	cell
CONICSmat	0.219496382585879	0.531	0.311503617414121	cell
CONICSmat	0.267817555987947	0.531	0.263182444012053	cell
CONICSmat	0.133004647261056	0.531	0.397995352738944	cell
CONICSmat	0.212068854281621	0.531	0.318931145718379	cell
CONICSmat	0.168508107940158	0.531	0.362491892059842	cell
CONICSmat	0.17704676490764	0.531	0.35395323509236	cell
CONICSmat	0.140002899873925	0.531	0.390997100126075	cell
CONICSmat	0.277605469234157	0.531	0.253394530765843	cell
CONICSmat	0.234577948787075	0.531	0.296422051212925	cell
CONICSmat	-0.299604779663923	0.531	0.830604779663923	cell
CONICSmat	-0.296439826391588	0.531	0.827439826391588	cell
CONICSmat	0.293347253630692	0.531	0.237652746369308	cell
CONICSmat	-0.479532926148967	0.531	1.01053292614897	cell
CONICSmat	0.339386454486691	0.531	0.191613545513309	cell
CONICSmat	0.323241728312985	0.531	0.207758271687015	cell
CONICSmat	0.19107974784372	0.531	0.33992025215628	cell
CONICSmat	0.366402663055128	0.531	0.164597336944872	cell
CONICSmat	0.216392123897643	0.531	0.314607876102357	cell
CONICSmat	0.242553934216624	0.531	0.288446065783376	cell
CONICSmat	0.307718082662091	0.531	0.223281917337909	cell
CONICSmat	0.498691718893843	0.531	0.032308281106157	cell
CONICSmat	0.32757099309216	0.531	0.20342900690784	cell
CONICSmat	0.279630922569747	0.531	0.251369077430253	cell
CONICSmat	0.351292276427071	0.531	0.179707723572929	cell
CONICSmat	0.246900663017922	0.531	0.284099336982078	cell
CONICSmat	0.156786141191893	0.531	0.374213858808107	cell
CONICSmat	0.315907378897235	0.531	0.215092621102765	cell
CONICSmat	0.434125502561008	0.531	0.096874497438992	cell
CONICSmat	0.349441261697937	0.531	0.181558738302063	cell
CONICSmat	0.332126715328978	0.531	0.198873284671022	cell
CONICSmat	0.230303392843889	0.531	0.300696607156111	cell
CONICSmat	0.187106027159192	0.531	0.343893972840808	cell
CONICSmat	0.368606042113263	0.531	0.162393957886737	cell
CONICSmat	0.161394435397306	0.531	0.369605564602694	cell
CONICSmat	0.275841906508921	0.531	0.255158093491079	cell
CONICSmat	0.239247557184394	0.531	0.291752442815606	cell
CONICSmat	0.00402369437999277	0.531	0.526976305620007	cell
CONICSmat	0.178415405293806	0.531	0.352584594706194	cell
CONICSmat	0.00483521282629333	0.531	0.526164787173707	cell
CONICSmat	0.262339302752746	0.531	0.268660697247254	cell
CONICSmat	0.30430151515384	0.531	0.22669848484616	cell
CONICSmat	0.132328753631247	0.531	0.398671246368753	cell
CONICSmat	0.112963348923042	0.531	0.418036651076958	cell
CONICSmat	0.256010860045584	0.531	0.274989139954416	cell
CONICSmat	0.206004535807719	0.531	0.324995464192281	cell
CONICSmat	0.21893474549302	0.531	0.31206525450698	cell
CONICSmat	0.316949863217219	0.531	0.214050136782781	cell
CONICSmat	0.263112269779737	0.531	0.267887730220263	cell
CONICSmat	-0.0533607477085842	0.531	0.584360747708584	cell
CONICSmat	0.313935076748713	0.531	0.217064923251287	cell
CONICSmat	0.0761416221889081	0.531	0.454858377811092	cell
CONICSmat	0.0323159559417706	0.531	0.498684044058229	cell
CONICSmat	0.286253596677238	0.531	0.244746403322762	cell
CONICSmat	0.0665873662172266	0.531	0.464412633782773	cell
CONICSmat	0.128188294307988	0.531	0.402811705692012	cell
CONICSmat	0.184094424106195	0.531	0.346905575893805	cell
CONICSmat	0.0648094414400414	0.531	0.466190558559959	cell
CONICSmat	0.359231197090239	0.531	0.171768802909761	cell
CONICSmat	0.0615064373351045	0.531	0.469493562664896	cell
CONICSmat	0.285286186888136	0.531	0.245713813111864	cell
CONICSmat	0.02525735442088	0.531	0.50574264557912	cell
CONICSmat	0.116034902702817	0.531	0.414965097297183	cell
CONICSmat	0.0446942679713943	0.531	0.486305732028606	cell
CONICSmat	0.339705268457607	0.531	0.191294731542393	cell
CONICSmat	0.137418271041008	0.531	0.393581728958992	cell
CONICSmat	0.0920106542563597	0.531	0.43898934574364	cell
CONICSmat	0.382051272412319	0.531	0.148948727587681	cell
CONICSmat	0.263370664188446	0.531	0.267629335811554	cell
CONICSmat	0.375608376052511	0.531	0.155391623947489	cell
CONICSmat	0.033975300560366	0.531	0.497024699439634	cell
CONICSmat	0.204690265564932	0.531	0.326309734435068	cell
CONICSmat	0.109425914406964	0.531	0.421574085593036	cell
CONICSmat	0.0974353134204676	0.531	0.433564686579532	cell
CONICSmat	0.110779721399884	0.531	0.420220278600116	cell
CONICSmat	0.135167541999665	0.531	0.395832458000335	cell
CONICSmat	0.131981965165168	0.531	0.399018034834832	cell
CONICSmat	0.132629091966127	0.531	0.398370908033873	cell
CONICSmat	0.198827056391311	0.531	0.332172943608689	cell
CONICSmat	0.233830011915986	0.531	0.297169988084014	cell
CONICSmat	0.058314380899906	0.531	0.472685619100094	cell
CONICSmat	0.369531893174595	0.531	0.161468106825405	cell
CONICSmat	0.167018819390867	0.531	0.363981180609133	cell
CONICSmat	0.380507262121201	0.531	0.150492737878799	cell
CONICSmat	0.239902739108682	0.531	0.291097260891318	cell
CONICSmat	0.276039881149431	0.531	0.254960118850569	cell
CONICSmat	0.147053309801409	0.531	0.383946690198591	cell
CONICSmat	0.185720602994879	0.531	0.345279397005121	cell
CONICSmat	0.264204395716828	0.531	0.266795604283172	cell
CONICSmat	0.170048284026855	0.531	0.360951715973145	cell
CONICSmat	0.0633686598449134	0.531	0.467631340155087	cell
CONICSmat	0.271030994487706	0.531	0.259969005512294	cell
CONICSmat	0.122537740650345	0.531	0.408462259349655	cell
CONICSmat	0.228030875220647	0.531	0.302969124779353	cell
CONICSmat	0.226331774161524	0.531	0.304668225838476	cell
CONICSmat	0.201274252437071	0.531	0.329725747562929	cell
CONICSmat	0.0881634711736887	0.531	0.442836528826311	cell
CONICSmat	0.0629946191936194	0.531	0.468005380806381	cell
CONICSmat	0.393322633021588	0.531	0.137677366978412	cell
CONICSmat	0.192321911680796	0.531	0.338678088319204	cell
CONICSmat	0.231555330329431	0.531	0.299444669670569	cell
CONICSmat	0.219809946717898	0.531	0.311190053282102	cell
CONICSmat	0.21957586302008	0.531	0.31142413697992	cell
CONICSmat	0.126829451124788	0.531	0.404170548875212	cell
CONICSmat	0.0289365283462118	0.531	0.502063471653788	cell
CONICSmat	0.125386541177803	0.531	0.405613458822197	cell
CONICSmat	0.0268002471959747	0.531	0.504199752804025	cell
CONICSmat	0.0608556517868249	0.531	0.470144348213175	cell
CONICSmat	0.34965674882224	0.531	0.18134325117776	cell
CONICSmat	0.233035748723586	0.531	0.297964251276414	cell
CONICSmat	0.252770330673218	0.531	0.278229669326782	cell
CONICSmat	0.28206876554701	0.531	0.24893123445299	cell
CONICSmat	0.250149933542083	0.531	0.280850066457917	cell
CONICSmat	0.361461511798511	0.531	0.169538488201489	cell
CONICSmat	0.131644608005218	0.531	0.399355391994782	cell
CONICSmat	0.308983692138645	0.531	0.222016307861355	cell
CONICSmat	0.371506494297675	0.531	0.159493505702325	cell
CONICSmat	0.0224289718832335	0.531	0.508571028116767	cell
CONICSmat	0.224724421697524	0.531	0.306275578302476	cell
CONICSmat	0.160478947503082	0.531	0.370521052496918	cell
CONICSmat	0.161407744417129	0.531	0.369592255582871	cell
CONICSmat	0.339726600344644	0.531	0.191273399655356	cell
CONICSmat	0.120524695473499	0.531	0.410475304526501	cell
CONICSmat	0.246439494539853	0.531	0.284560505460147	cell
CONICSmat	0.175243200009974	0.531	0.355756799990026	cell
CONICSmat	0.330468561406903	0.531	0.200531438593097	cell
CONICSmat	0.293423343504475	0.531	0.237576656495525	cell
CONICSmat	0.247450598210395	0.531	0.283549401789605	cell
CONICSmat	-0.0406995023038216	0.531	0.571699502303822	cell
CONICSmat	0.295406213826602	0.531	0.235593786173398	cell
CONICSmat	0.385952163393834	0.531	0.145047836606166	cell
CONICSmat	0.187547601768392	0.531	0.343452398231608	cell
CONICSmat	0.14076921316868	0.531	0.39023078683132	cell
CONICSmat	0.264109276132624	0.531	0.266890723867376	cell
CONICSmat	0.277784447411867	0.531	0.253215552588133	cell
CONICSmat	0.366546435976168	0.531	0.164453564023832	cell
CONICSmat	0.161854846491884	0.531	0.369145153508116	cell
CONICSmat	0.139960489929018	0.531	0.391039510070982	cell
CONICSmat	0.0712830796103055	0.531	0.459716920389695	cell
CONICSmat	0.282358344570805	0.531	0.248641655429195	cell
CONICSmat	0.253310028200119	0.531	0.277689971799881	cell
CONICSmat	0.276542062937292	0.531	0.254457937062708	cell
CONICSmat	-0.0101816235112229	0.531	0.541181623511223	cell
CONICSmat	0.477244742208016	0.531	0.053755257791984	cell
CONICSmat	0.119439731733521	0.531	0.411560268266479	cell
CONICSmat	0.107562806744468	0.531	0.423437193255532	cell
CONICSmat	0.358808157791605	0.531	0.172191842208395	cell
CONICSmat	0.112304889865805	0.531	0.418695110134195	cell
CONICSmat	0.165059608942596	0.531	0.365940391057404	cell
CONICSmat	0.344777032937158	0.531	0.186222967062842	cell
CONICSmat	0.266834585971573	0.531	0.264165414028427	cell
CONICSmat	0.192624272962303	0.531	0.338375727037697	cell
CONICSmat	0.0961970501997587	0.531	0.434802949800241	cell
CONICSmat	0.289799770776302	0.531	0.241200229223698	cell
CONICSmat	0.169460451360145	0.531	0.361539548639855	cell
CONICSmat	0.209788666081417	0.531	0.321211333918583	cell
CONICSmat	0.253858070808861	0.531	0.277141929191139	cell
CONICSmat	0.157980905243175	0.531	0.373019094756825	cell
CONICSmat	0.394963083122959	0.531	0.136036916877041	cell
CONICSmat	0.2997419731869	0.531	0.2312580268131	cell
CONICSmat	0.164276171256348	0.531	0.366723828743652	cell
CONICSmat	0.425343415817897	0.531	0.105656584182103	cell
CONICSmat	-0.0395692924046099	0.531	0.57056929240461	cell
CONICSmat	0.158345521513592	0.531	0.372654478486408	cell
CONICSmat	0.176528882996845	0.531	0.354471117003155	cell
CONICSmat	0.310779867339817	0.531	0.220220132660183	cell
CONICSmat	-0.0386120997356641	0.531	0.569612099735664	cell
CONICSmat	0.258094724656902	0.531	0.272905275343098	cell
CONICSmat	0.285377831687608	0.531	0.245622168312392	cell
CONICSmat	0.386742936120574	0.531	0.144257063879426	cell
CONICSmat	0.250888960455657	0.531	0.280111039544343	cell
CONICSmat	0.180715079530551	0.531	0.350284920469449	cell
CONICSmat	0.249003292466288	0.531	0.281996707533712	cell
CONICSmat	0.153631669148723	0.531	0.377368330851277	cell
CONICSmat	-0.0049586729466019	0.531	0.535958672946602	cell
CONICSmat	0.00238670453220115	0.531	0.528613295467799	cell
CONICSmat	0.260158224469454	0.531	0.270841775530546	cell
CONICSmat	0.203526473950457	0.531	0.327473526049543	cell
CONICSmat	0.254356620784331	0.531	0.276643379215669	cell
CONICSmat	0.460953405704476	0.531	0.070046594295524	cell
CONICSmat	0.187986254883245	0.531	0.343013745116755	cell
CONICSmat	0.287262612004805	0.531	0.243737387995195	cell
CONICSmat	0.289031202437946	0.531	0.241968797562054	cell
CONICSmat	0.234728058712165	0.531	0.296271941287835	cell
CONICSmat	0.117210164566093	0.531	0.413789835433907	cell
CONICSmat	0.230698570552265	0.531	0.300301429447735	cell
CONICSmat	0.148087392142749	0.531	0.382912607857251	cell
CONICSmat	0.244590219789609	0.531	0.286409780210391	cell
CONICSmat	0.173354172715054	0.531	0.357645827284946	cell
CONICSmat	0.37624993383336	0.531	0.15475006616664	cell
CONICSmat	0.179453758176479	0.531	0.351546241823521	cell
CONICSmat	0.403299361730003	0.531	0.127700638269997	cell
CONICSmat	0.266655687244125	0.531	0.264344312755875	cell
CONICSmat	0.0385150321571227	0.531	0.492484967842877	cell
CONICSmat	0.485192417018905	0.531	0.0458075829810951	cell
CONICSmat	0.100823890287626	0.531	0.430176109712374	cell
CONICSmat	0.206729762988413	0.531	0.324270237011587	cell
CONICSmat	0.363997274006422	0.531	0.167002725993578	cell
CONICSmat	0.0498002349122018	0.531	0.481199765087798	cell
CONICSmat	0.255340887803422	0.531	0.275659112196578	cell
CONICSmat	0.293890480687471	0.531	0.237109519312529	cell
CONICSmat	0.230875764899208	0.531	0.300124235100792	cell
CONICSmat	0.374506358908062	0.531	0.156493641091938	cell
CONICSmat	0.403476715654018	0.531	0.127523284345982	cell
CONICSmat	0.274982439176228	0.531	0.256017560823772	cell
CONICSmat	0.218348192436979	0.531	0.312651807563021	cell
CONICSmat	0.378301728165111	0.531	0.152698271834889	cell
CONICSmat	0.269180850493367	0.531	0.261819149506633	cell
CONICSmat	0.381205566918618	0.531	0.149794433081382	cell
CONICSmat	0.320851911005457	0.531	0.210148088994543	cell
CONICSmat	0.290673741073164	0.531	0.240326258926836	cell
CONICSmat	0.293797909654714	0.531	0.237202090345286	cell
CONICSmat	0.188917243346845	0.531	0.342082756653155	cell
CONICSmat	0.247566057528543	0.531	0.283433942471457	cell
CONICSmat	0.161247486380474	0.531	0.369752513619526	cell
CONICSmat	0.380954379863091	0.531	0.150045620136909	cell
CONICSmat	0.287799333328877	0.531	0.243200666671123	cell
CONICSmat	0.362373548590501	0.531	0.168626451409499	cell
CONICSmat	0.30033171669772	0.531	0.23066828330228	cell
CONICSmat	0.0913658482975596	0.531	0.43963415170244	cell
CONICSmat	0.361737738668675	0.531	0.169262261331325	cell
CONICSmat	0.0560151996122026	0.531	0.474984800387797	cell
CONICSmat	0.264577930265918	0.531	0.266422069734082	cell
CONICSmat	0.450828480736918	0.531	0.080171519263082	cell
CONICSmat	0.142124809566865	0.531	0.388875190433135	cell
CONICSmat	0.246827200002343	0.531	0.284172799997657	cell
CONICSmat	0.22109003078278	0.531	0.30990996921722	cell
CONICSmat	0.408422306378367	0.531	0.122577693621633	cell
CONICSmat	0.120705818374963	0.531	0.410294181625037	cell
CONICSmat	0.0920767773479582	0.531	0.438923222652042	cell
CONICSmat	0.181601755340836	0.531	0.349398244659164	cell
CONICSmat	0.30475277279463	0.531	0.22624722720537	cell
CONICSmat	0.336090600692794	0.531	0.194909399307206	cell
CONICSmat	-0.508285145210852	0.531	1.03928514521085	cell
CONICSmat	0.305368328654799	0.531	0.225631671345201	cell
CONICSmat	0.156729481806025	0.531	0.374270518193975	cell
CONICSmat	0.296086930274436	0.531	0.234913069725564	cell
CONICSmat	0.173072791226422	0.531	0.357927208773578	cell
CONICSmat	0.218572434116759	0.531	0.312427565883241	cell
CONICSmat	-0.0387188222944179	0.531	0.569718822294418	cell
CONICSmat	0.30614899587709	0.531	0.22485100412291	cell
CONICSmat	0.375019406470588	0.531	0.155980593529412	cell
CONICSmat	0.290831266810891	0.531	0.240168733189109	cell
CONICSmat	0.0856337407440871	0.531	0.445366259255913	cell
CONICSmat	0.412398793172161	0.531	0.118601206827839	cell
CONICSmat	0.267882103323936	0.531	0.263117896676064	cell
CONICSmat	0.210006820288561	0.531	0.320993179711439	cell
CONICSmat	0.257348424884151	0.531	0.273651575115849	cell
CONICSmat	0.420031344009147	0.531	0.110968655990853	cell
CONICSmat	0.162724583289947	0.531	0.368275416710053	cell
CONICSmat	0.272393559824018	0.531	0.258606440175982	cell
CONICSmat	0.166208652473085	0.531	0.364791347526915	cell
CONICSmat	0.293072947726548	0.531	0.237927052273452	cell
CONICSmat	0.121122720410182	0.531	0.409877279589818	cell
CONICSmat	-0.0511574517760588	0.531	0.582157451776059	cell
CONICSmat	0.0114326159320867	0.531	0.519567384067913	cell
CONICSmat	0.407673874652447	0.531	0.123326125347553	cell
CONICSmat	0.120174584151436	0.531	0.410825415848564	cell
CONICSmat	0.206031860345523	0.531	0.324968139654477	cell
CONICSmat	0.295935646020213	0.531	0.235064353979787	cell
CONICSmat	0.00272996346734494	0.531	0.528270036532655	cell
CONICSmat	0.310932260751786	0.531	0.220067739248214	cell
CONICSmat	0.154137348651117	0.531	0.376862651348883	cell
CONICSmat	0.414828868388562	0.531	0.116171131611438	cell
CONICSmat	0.368313004230608	0.531	0.162686995769392	cell
CONICSmat	0.236585952569218	0.531	0.294414047430782	cell
CONICSmat	0.158477241056343	0.531	0.372522758943657	cell
CONICSmat	0.219267789989746	0.531	0.311732210010254	cell
CONICSmat	0.107859344694751	0.531	0.423140655305249	cell
CONICSmat	0.0776471779713876	0.531	0.453352822028612	cell
CONICSmat	0.577483928709048	0.531	-0.0464839287090479	cell
CONICSmat	0.171465181777212	0.531	0.359534818222788	cell
CONICSmat	0.0237726804776607	0.531	0.507227319522339	cell
CONICSmat	0.0824304715094994	0.531	0.448569528490501	cell
CONICSmat	0.262282871077061	0.531	0.268717128922939	cell
CONICSmat	-0.00827769697475895	0.531	0.539277696974759	cell
CONICSmat	0.340505867674968	0.531	0.190494132325032	cell
CONICSmat	0.201302946082756	0.531	0.329697053917244	cell
CONICSmat	0.212804934975333	0.531	0.318195065024667	cell
CONICSmat	0.0853676808409926	0.531	0.445632319159007	cell
CONICSmat	0.417717428721742	0.531	0.113282571278258	cell
CONICSmat	0.325937109461898	0.531	0.205062890538102	cell
CONICSmat	0.135918087036138	0.531	0.395081912963862	cell
CONICSmat	0.375989141764596	0.531	0.155010858235404	cell
CONICSmat	0.492923336430444	0.531	0.038076663569556	cell
CONICSmat	0.342124723996709	0.531	0.188875276003291	cell
CONICSmat	0.361695418855731	0.531	0.169304581144269	cell
CONICSmat	0.248805734042409	0.531	0.282194265957591	cell
CONICSmat	0.149181113962992	0.531	0.381818886037008	cell
CONICSmat	0.228412156029837	0.531	0.302587843970163	cell
CONICSmat	0.197131741471176	0.531	0.333868258528824	cell
CONICSmat	-0.00858793675100879	0.531	0.539587936751009	cell
CONICSmat	0.119521214992672	0.531	0.411478785007328	cell
CONICSmat	0.0893883714075656	0.531	0.441611628592434	cell
CONICSmat	0.133589483315697	0.531	0.397410516684303	cell
CONICSmat	0.238710222101741	0.531	0.292289777898259	cell
CONICSmat	0.303575932649433	0.531	0.227424067350567	cell
CONICSmat	0.289984409756301	0.531	0.241015590243699	cell
CONICSmat	0.270409731181246	0.531	0.260590268818754	cell
CONICSmat	0.248268299145301	0.531	0.282731700854699	cell
CONICSmat	0.201741917237225	0.531	0.329258082762775	cell
CONICSmat	0.110794343134904	0.531	0.420205656865096	cell
CONICSmat	0.217516548163983	0.531	0.313483451836017	cell
CONICSmat	0.235490721797065	0.531	0.295509278202935	cell
CONICSmat	0.11448267485578	0.531	0.41651732514422	cell
CONICSmat	0.124269804705632	0.531	0.406730195294368	cell
CONICSmat	0.474887939107236	0.531	0.056112060892764	cell
CONICSmat	0.132916262690644	0.531	0.398083737309356	cell
CONICSmat	0.245316994857534	0.531	0.285683005142466	cell
CONICSmat	0.375618361487009	0.531	0.155381638512991	cell
CONICSmat	0.282542600207	0.531	0.248457399793	cell
CONICSmat	0.233102753916703	0.531	0.297897246083297	cell
CONICSmat	0.363673603639295	0.531	0.167326396360705	cell
CONICSmat	0.216398106021999	0.531	0.314601893978001	cell
CONICSmat	0.250497077757063	0.531	0.280502922242937	cell
CONICSmat	0.186907945673719	0.531	0.344092054326281	cell
CONICSmat	0.339450166374525	0.531	0.191549833625475	cell
CONICSmat	0.219188310154698	0.531	0.311811689845302	cell
CONICSmat	0.0347770450697426	0.531	0.496222954930257	cell
CONICSmat	0.0989506929559352	0.531	0.432049307044065	cell
CONICSmat	0.251006318479927	0.531	0.279993681520073	cell
CONICSmat	0.062898829909971	0.531	0.468101170090029	cell
CONICSmat	0.287649392823436	0.531	0.243350607176564	cell
CONICSmat	0.281353921735051	0.531	0.249646078264949	cell
CONICSmat	0.0803661288224236	0.531	0.450633871177576	cell
CONICSmat	0.229596567227908	0.531	0.301403432772092	cell
CONICSmat	0.326058390310837	0.531	0.204941609689163	cell
CONICSmat	0.127057098805449	0.531	0.403942901194551	cell
CONICSmat	-0.178564511824898	0.531	0.709564511824898	cell
CONICSmat	0.35215292620538	0.531	0.17884707379462	cell
CONICSmat	0.195575023319835	0.531	0.335424976680165	cell
CONICSmat	0.357045395235547	0.531	0.173954604764453	cell
CONICSmat	0.353230094436071	0.531	0.177769905563929	cell
CONICSmat	0.385265205035844	0.531	0.145734794964156	cell
CONICSmat	0.389922784353594	0.531	0.141077215646406	cell
CONICSmat	0.131417411013807	0.531	0.399582588986193	cell
CONICSmat	-0.060789622836833	0.531	0.591789622836833	cell
CONICSmat	0.139416276966178	0.531	0.391583723033822	cell
CONICSmat	0.373975134191017	0.531	0.157024865808983	cell
CONICSmat	0.0708572964469585	0.531	0.460142703553042	cell
CONICSmat	0.439681601499495	0.531	0.091318398500505	cell
CONICSmat	0.287422580297529	0.531	0.243577419702471	cell
CONICSmat	0.333359830267338	0.531	0.197640169732662	cell
CONICSmat	0.191467260454636	0.531	0.339532739545364	cell
CONICSmat	0.304569144877566	0.531	0.226430855122434	cell
CONICSmat	0.403012822876142	0.531	0.127987177123858	cell
CONICSmat	0.286578254325766	0.531	0.244421745674234	cell
CONICSmat	-0.0415719572980262	0.531	0.572571957298026	cell
CONICSmat	0.160377670623405	0.531	0.370622329376595	cell
CONICSmat	0.249826846301664	0.531	0.281173153698336	cell
CONICSmat	0.196813846458594	0.531	0.334186153541406	cell
CONICSmat	0.339189403290059	0.531	0.191810596709941	cell
CONICSmat	0.304111007927027	0.531	0.226888992072973	cell
CONICSmat	0.287028636373404	0.531	0.243971363626596	cell
CONICSmat	0.379565688338608	0.531	0.151434311661392	cell
CONICSmat	0.298626373062496	0.531	0.232373626937504	cell
CONICSmat	0.190326211991217	0.531	0.340673788008783	cell
CONICSmat	0.262822592520011	0.531	0.268177407479989	cell
CONICSmat	0.152428289388918	0.531	0.378571710611082	cell
CONICSmat	0.184410408042338	0.531	0.346589591957662	cell
CONICSmat	-0.128917464729994	0.531	0.659917464729994	cell
CONICSmat	0.000307397067952471	0.531	0.530692602932048	cell
CONICSmat	-0.011084019788783	0.531	0.542084019788783	cell
CONICSmat	0.235666178401311	0.531	0.295333821598689	cell
CONICSmat	0.124841746210664	0.531	0.406158253789336	cell
CONICSmat	0.201775512044652	0.531	0.329224487955348	cell
CONICSmat	0.115311160859488	0.531	0.415688839140512	cell
CONICSmat	0.00293458173917106	0.531	0.528065418260829	cell
CONICSmat	0.0610507153082845	0.531	0.469949284691716	cell
CONICSmat	-0.0117563569303649	0.531	0.542756356930365	cell
CONICSmat	0.0702823722107366	0.531	0.460717627789263	cell
CONICSmat	0.254795263785973	0.531	0.276204736214027	cell
CONICSmat	0.292326130087565	0.531	0.238673869912435	cell
CONICSmat	0.245666131030541	0.531	0.285333868969459	cell
CONICSmat	0.395096368124227	0.531	0.135903631875773	cell
CONICSmat	0.321664031229346	0.531	0.209335968770654	cell
CONICSmat	0.181542408794169	0.531	0.349457591205831	cell
CONICSmat	0.222967701873056	0.531	0.308032298126944	cell
CONICSmat	0.262566094148947	0.531	0.268433905851053	cell
CONICSmat	-0.023859940879714	0.531	0.554859940879714	cell
CONICSmat	0.289082638394787	0.531	0.241917361605213	cell
CONICSmat	0.141846586338483	0.531	0.389153413661517	cell
CONICSmat	0.0325803906431368	0.531	0.498419609356863	cell
CONICSmat	0.252726568366559	0.531	0.278273431633441	cell
CONICSmat	0.239164262575757	0.531	0.291835737424243	cell
CONICSmat	0.0667022612933354	0.531	0.464297738706665	cell
CONICSmat	0.179824992902753	0.531	0.351175007097247	cell
CONICSmat	0.220328467389844	0.531	0.310671532610156	cell
CONICSmat	0.222627285816623	0.531	0.308372714183377	cell
CONICSmat	-0.279668599982457	0.531	0.810668599982457	cell
CONICSmat	0.28727522536441	0.531	0.24372477463559	cell
CONICSmat	0.210398416195751	0.531	0.320601583804249	cell
CONICSmat	0.154924659105716	0.531	0.376075340894284	cell
CONICSmat	0.272566452698318	0.531	0.258433547301682	cell
CONICSmat	0.308266382673724	0.531	0.222733617326276	cell
CONICSmat	0.413968210747214	0.531	0.117031789252786	cell
CONICSmat	0.369452857561912	0.531	0.161547142438088	cell
CONICSmat	0.0416042275930689	0.531	0.489395772406931	cell
CONICSmat	0.159645465030869	0.531	0.371354534969131	cell
CONICSmat	0.250943352754744	0.531	0.280056647245256	cell
CONICSmat	0.275550071692794	0.531	0.255449928307206	cell
CONICSmat	0.268871544351816	0.531	0.262128455648184	cell
CONICSmat	0.275662644063737	0.531	0.255337355936263	cell
CONICSmat	0.0954090062381116	0.531	0.435590993761888	cell
CONICSmat	-0.00544903745246817	0.531	0.536449037452468	cell
CONICSmat	0.279687713466264	0.531	0.251312286533736	cell
CONICSmat	0.339199153910924	0.531	0.191800846089076	cell
CONICSmat	-0.159382145134365	0.531	0.690382145134365	cell
CONICSmat	0.449534397776266	0.531	0.081465602223734	cell
CONICSmat	-0.166132094064865	0.531	0.697132094064865	cell
CONICSmat	0.215734891495285	0.531	0.315265108504715	cell
CONICSmat	0.201751812314344	0.531	0.329248187685656	cell
CONICSmat	0.165339019666002	0.531	0.365660980333998	cell
CONICSmat	0.306752834612176	0.531	0.224247165387824	cell
CONICSmat	0.295935105972691	0.531	0.235064894027309	cell
CONICSmat	0.403109642511094	0.531	0.127890357488906	cell
CONICSmat	0.265416910684887	0.531	0.265583089315113	cell
CONICSmat	0.169023195541574	0.531	0.361976804458426	cell
CONICSmat	0.271597281690346	0.531	0.259402718309654	cell
CONICSmat	-0.274211117873602	0.531	0.805211117873602	cell
CONICSmat	0.253905967249441	0.531	0.277094032750559	cell
CONICSmat	0.0627423250002213	0.531	0.468257674999779	cell
CONICSmat	0.323541836567433	0.531	0.207458163432567	cell
CONICSmat	0.251953433504425	0.531	0.279046566495575	cell
CONICSmat	0.358755852044615	0.531	0.172244147955385	cell
CONICSmat	0.119797383723566	0.531	0.411202616276434	cell
CONICSmat	0.143394750670916	0.531	0.387605249329084	cell
CONICSmat	0.359360493299695	0.531	0.171639506700305	cell
CONICSmat	-0.0162277437058178	0.531	0.547227743705818	cell
CONICSmat	0.318023037115637	0.531	0.212976962884363	cell
CONICSmat	0.20675956112294	0.531	0.32424043887706	cell
CONICSmat	0.237212086985962	0.531	0.293787913014038	cell
CONICSmat	0.510502353405996	0.531	0.020497646594004	cell
CONICSmat	0.416040590702719	0.531	0.114959409297281	cell
CONICSmat	0.201327552068174	0.531	0.329672447931826	cell
CONICSmat	0.148946454596385	0.531	0.382053545403615	cell
CONICSmat	0.0253044576813211	0.531	0.505695542318679	cell
CONICSmat	0.272332316372119	0.531	0.258667683627881	cell
CONICSmat	-0.252920418832614	0.531	0.783920418832614	cell
CONICSmat	-0.291802751625211	0.531	0.822802751625211	cell
CONICSmat	0.236890135532438	0.531	0.294109864467562	cell
CONICSmat	0.316800598939041	0.531	0.214199401060959	cell
CONICSmat	0.380068959951767	0.531	0.150931040048233	cell
CONICSmat	0.269580085673519	0.531	0.261419914326481	cell
CONICSmat	0.0303391323301639	0.531	0.500660867669836	cell
CONICSmat	0.371282246464252	0.531	0.159717753535748	cell
CONICSmat	0.181274695268309	0.531	0.349725304731691	cell
CONICSmat	0.248652991320196	0.531	0.282347008679804	cell
CONICSmat	0.21088570478161	0.531	0.32011429521839	cell
CONICSmat	0.241049502184101	0.531	0.289950497815899	cell
CONICSmat	0.23252081073604	0.531	0.29847918926396	cell
CONICSmat	-0.0472470330157085	0.531	0.578247033015709	cell
CONICSmat	0.133300493633715	0.531	0.397699506366285	cell
CONICSmat	0.235633727723276	0.531	0.295366272276724	cell
CONICSmat	0.0573599862513716	0.531	0.473640013748628	cell
CONICSmat	0.220369574426487	0.531	0.310630425573513	cell
CONICSmat	0.300195194226747	0.531	0.230804805773253	cell
CONICSmat	0.256428750217728	0.531	0.274571249782272	cell
CONICSmat	0.32449065510835	0.531	0.20650934489165	cell
CONICSmat	0.30167169047281	0.531	0.22932830952719	cell
CONICSmat	0.153393921000943	0.531	0.377606078999057	cell
CONICSmat	0.222394901466817	0.531	0.308605098533183	cell
CONICSmat	0.189872223732397	0.531	0.341127776267603	cell
CONICSmat	0.456776538392492	0.531	0.074223461607508	cell
CONICSmat	0.138582959323549	0.531	0.392417040676451	cell
CONICSmat	0.2938976366866	0.531	0.2371023633134	cell
CONICSmat	0.373550156920975	0.531	0.157449843079025	cell
CONICSmat	-0.00576240921423566	0.531	0.536762409214236	cell
CONICSmat	0.0743547802831223	0.531	0.456645219716878	cell
CONICSmat	0.0976377377873345	0.531	0.433362262212665	cell
CONICSmat	0.332932511381665	0.531	0.198067488618335	cell
CONICSmat	0.226790159087503	0.531	0.304209840912497	cell
CONICSmat	0.229753438272714	0.531	0.301246561727286	cell
CONICSmat	0.0633069968416812	0.531	0.467693003158319	cell
CONICSmat	0.351984405705904	0.531	0.179015594294096	cell
CONICSmat	0.206929163678337	0.531	0.324070836321663	cell
CONICSmat	0.128598586203841	0.531	0.402401413796159	cell
CONICSmat	0.182476233547766	0.531	0.348523766452234	cell
CONICSmat	0.0911981949119816	0.531	0.439801805088018	cell
CONICSmat	0.351036735779875	0.531	0.179963264220125	cell
CONICSmat	0.0251989627267899	0.531	0.50580103727321	cell
CONICSmat	0.0421534964694576	0.531	0.488846503530542	cell
CONICSmat	0.281631751536248	0.531	0.249368248463752	cell
CONICSmat	0.0576327587156679	0.531	0.473367241284332	cell
CONICSmat	0.210879200970077	0.531	0.320120799029923	cell
CONICSmat	0.304732048718577	0.531	0.226267951281423	cell
CONICSmat	0.317076171788172	0.531	0.213923828211828	cell
CONICSmat	0.00227702980005736	0.531	0.528722970199943	cell
CONICSmat	0.0792126868704412	0.531	0.451787313129559	cell
CONICSmat	0.0543566297007361	0.531	0.476643370299264	cell
CONICSmat	0.272489706591713	0.531	0.258510293408287	cell
CONICSmat	0.259507005372067	0.531	0.271492994627933	cell
CONICSmat	0.355594593639924	0.531	0.175405406360076	cell
CONICSmat	0.311931836274722	0.531	0.219068163725278	cell
CONICSmat	0.0892490433598377	0.531	0.441750956640162	cell
CONICSmat	0.24176808487743	0.531	0.28923191512257	cell
CONICSmat	0.159504209202261	0.531	0.371495790797739	cell
CONICSmat	0.0446328720707448	0.531	0.486367127929255	cell
CONICSmat	0.18326926084933	0.531	0.34773073915067	cell
CONICSmat	0.353840392625631	0.531	0.177159607374369	cell
CONICSmat	0.231104240604735	0.531	0.299895759395265	cell
CONICSmat	0.381733163775484	0.531	0.149266836224516	cell
CONICSmat	0.0359822623883894	0.531	0.495017737611611	cell
CONICSmat	0.272202447287275	0.531	0.258797552712725	cell
CONICSmat	0.0593594862701385	0.531	0.471640513729862	cell
CONICSmat	0.123841299452174	0.531	0.407158700547826	cell
CONICSmat	0.506235000999102	0.531	0.024764999000898	cell
CONICSmat	0.163057843598801	0.531	0.367942156401199	cell
CONICSmat	0.160709772017674	0.531	0.370290227982326	cell
CONICSmat	-0.0156289897900703	0.531	0.54662898979007	cell
CONICSmat	0.116997513720385	0.531	0.414002486279615	cell
CONICSmat	0.186658380166077	0.531	0.344341619833923	cell
CONICSmat	-0.17345668517789	0.531	0.70445668517789	cell
CONICSmat	0.424423383141718	0.531	0.106576616858282	cell
CONICSmat	0.132555314856976	0.531	0.398444685143024	cell
CONICSmat	0.183574620150781	0.531	0.347425379849219	cell
CONICSmat	0.308994093723528	0.531	0.222005906276472	cell
CONICSmat	0.231832048613541	0.531	0.299167951386459	cell
CONICSmat	0.260597038631361	0.531	0.270402961368639	cell
CONICSmat	0.450676080174051	0.531	0.0803239198259491	cell
CONICSmat	0.381694132195224	0.531	0.149305867804776	cell
CONICSmat	0.188711857590031	0.531	0.342288142409969	cell
CONICSmat	0.25943402049463	0.531	0.27156597950537	cell
CONICSmat	0.221208826321814	0.531	0.309791173678186	cell
CONICSmat	0.321324431429354	0.531	0.209675568570646	cell
CONICSmat	-0.0353670565728848	0.531	0.566367056572885	cell
CONICSmat	0.406931670005056	0.531	0.124068329994944	cell
CONICSmat	0.186686291680092	0.531	0.344313708319908	cell
CONICSmat	0.495662801609201	0.531	0.035337198390799	cell
CONICSmat	0.249449908053054	0.531	0.281550091946946	cell
CONICSmat	0.256481772479884	0.531	0.274518227520116	cell
CONICSmat	0.104669700337439	0.531	0.426330299662561	cell
CONICSmat	0.274268965232916	0.531	0.256731034767084	cell
CONICSmat	0.319956506464743	0.531	0.211043493535257	cell
CONICSmat	-0.00891625459447146	0.531	0.539916254594471	cell
CONICSmat	-0.457372416826432	0.531	0.988372416826432	cell
CONICSmat	0.150567657854184	0.531	0.380432342145816	cell
CONICSmat	0.310032208823448	0.531	0.220967791176552	cell
CONICSmat	0.156035821784634	0.531	0.374964178215366	cell
CONICSmat	0.070781367281573	0.531	0.460218632718427	cell
CONICSmat	0.123718427082419	0.531	0.407281572917581	cell
CONICSmat	0.185444998087011	0.531	0.345555001912989	cell
CONICSmat	0.35673864213047	0.531	0.17426135786953	cell
CONICSmat	0.0999441334492779	0.531	0.431055866550722	cell
CONICSmat	0.210926303306691	0.531	0.320073696693309	cell
CONICSmat	0.146362159887175	0.531	0.384637840112825	cell
CONICSmat	0.134945051133304	0.531	0.396054948866696	cell
CONICSmat	0.231072818393016	0.531	0.299927181606984	cell
CONICSmat	-0.0461658587730416	0.531	0.577165858773042	cell
CONICSmat	0.276757439786151	0.531	0.254242560213849	cell
CONICSmat	0.118709678584324	0.531	0.412290321415676	cell
CONICSmat	0.234812453814873	0.531	0.296187546185127	cell
CONICSmat	0.340841795462037	0.531	0.190158204537963	cell
CONICSmat	0.189262670972396	0.531	0.341737329027604	cell
CONICSmat	0.218406069679066	0.531	0.312593930320934	cell
CONICSmat	0.099313734410608	0.531	0.431686265589392	cell
CONICSmat	0.0807183589985478	0.531	0.450281641001452	cell
CONICSmat	0.231476626708717	0.531	0.299523373291283	cell
CONICSmat	0.345314017780224	0.531	0.185685982219776	cell
CONICSmat	-0.046678813359416	0.531	0.577678813359416	cell
CONICSmat	0.424122765729103	0.531	0.106877234270897	cell
CONICSmat	0.207560357982619	0.531	0.323439642017381	cell
CONICSmat	0.271497612492353	0.531	0.259502387507647	cell
CONICSmat	0.273167190280155	0.531	0.257832809719845	cell
CONICSmat	0.15647143331325	0.531	0.37452856668675	cell
CONICSmat	0.0975972577268399	0.531	0.43340274227316	cell
CONICSmat	0.262437982822208	0.531	0.268562017177792	cell
CONICSmat	0.338632357263286	0.531	0.192367642736714	cell
CONICSmat	0.0401294217853069	0.531	0.490870578214693	cell
CONICSmat	0.346137870041659	0.531	0.184862129958341	cell
CONICSmat	0.216338685021013	0.531	0.314661314978987	cell
CONICSmat	-0.022638583714997	0.531	0.553638583714997	cell
CONICSmat	0.216674778044138	0.531	0.314325221955862	cell
CONICSmat	0.328471349109649	0.531	0.202528650890351	cell
CONICSmat	0.145051178934148	0.531	0.385948821065852	cell
CONICSmat	0.283814615784843	0.531	0.247185384215157	cell
CONICSmat	0.180559199481529	0.531	0.350440800518471	cell
CONICSmat	-0.0676136275864664	0.531	0.598613627586466	cell
CONICSmat	0.252538435925	0.531	0.278461564075	cell
CONICSmat	0.308137629673762	0.531	0.222862370326238	cell
CONICSmat	0.328804834855843	0.531	0.202195165144157	cell
CONICSmat	-0.14725845588359	0.531	0.67825845588359	cell
CONICSmat	0.108808620533226	0.531	0.422191379466774	cell
CONICSmat	0.345983742862064	0.531	0.185016257137936	cell
CONICSmat	0.251562427797197	0.531	0.279437572202803	cell
CONICSmat	0.200974908387346	0.531	0.330025091612654	cell
CONICSmat	0.225873810107313	0.531	0.305126189892687	cell
CONICSmat	0.186874288438455	0.531	0.344125711561545	cell
CONICSmat	0.228407625863227	0.531	0.302592374136773	cell
CONICSmat	-0.0166341175265475	0.531	0.547634117526548	cell
CONICSmat	0.295138367549599	0.531	0.235861632450401	cell
CONICSmat	0.121983698343066	0.531	0.409016301656934	cell
CONICSmat	0.278714876725384	0.531	0.252285123274616	cell
CONICSmat	-0.032277124777776	0.531	0.563277124777776	cell
CONICSmat	0.129952194744839	0.531	0.401047805255161	cell
CONICSmat	0.260387039396957	0.531	0.270612960603043	cell
CONICSmat	0.11410454545361	0.531	0.41689545454639	cell
CONICSmat	0.155133112337088	0.531	0.375866887662912	cell
CONICSmat	0.449019575302208	0.531	0.081980424697792	cell
CONICSmat	0.342435036864316	0.531	0.188564963135684	cell
CONICSmat	0.0713365347534331	0.531	0.459663465246567	cell
CONICSmat	0.0681696888367099	0.531	0.46283031116329	cell
CONICSmat	0.284145370515256	0.531	0.246854629484744	cell
CONICSmat	0.0535160408464318	0.531	0.477483959153568	cell
CONICSmat	0.12726311205451	0.531	0.40373688794549	cell
CONICSmat	0.17857283905015	0.531	0.35242716094985	cell
CONICSmat	0.325683590661699	0.531	0.205316409338301	cell
CONICSmat	0.134512484605578	0.531	0.396487515394422	cell
CONICSmat	0.204646324980697	0.531	0.326353675019303	cell
CONICSmat	0.0768856946274101	0.531	0.45411430537259	cell
CONICSmat	0.209562320299348	0.531	0.321437679700652	cell
CONICSmat	0.22757975979315	0.531	0.30342024020685	cell
CONICSmat	0.0125978600632044	0.531	0.518402139936796	cell
CONICSmat	0.168081300818882	0.531	0.362918699181118	cell
CONICSmat	0.0542250685885871	0.531	0.476774931411413	cell
CONICSmat	0.178170613911391	0.531	0.352829386088609	cell
CONICSmat	0.246303060748445	0.531	0.284696939251555	cell
CONICSmat	0.213518458058839	0.531	0.317481541941161	cell
CONICSmat	0.0501932582466521	0.531	0.480806741753348	cell
CONICSmat	0.284244053672456	0.531	0.246755946327544	cell
CONICSmat	0.230412859262629	0.531	0.300587140737371	cell
CONICSmat	0.241137728577768	0.531	0.289862271422232	cell
CONICSmat	0.108492235370274	0.531	0.422507764629726	cell
CONICSmat	0.162190157500537	0.531	0.368809842499463	cell
CONICSmat	0.0277903265133423	0.531	0.503209673486658	cell
CONICSmat	0.298530595783225	0.531	0.232469404216775	cell
CONICSmat	0.249229600387028	0.531	0.281770399612972	cell
CONICSmat	0.0669696348834029	0.531	0.464030365116597	cell
CONICSmat	0.254417171069168	0.531	0.276582828930832	cell
CONICSmat	0.426594737425559	0.531	0.104405262574441	cell
CONICSmat	0.17563384390802	0.531	0.35536615609198	cell
CONICSmat	-0.404642515366368	0.531	0.935642515366368	cell
CONICSmat	0.302668118564623	0.531	0.228331881435377	cell
CONICSmat	0.345082318987484	0.531	0.185917681012516	cell
CONICSmat	0.253102073040335	0.531	0.277897926959665	cell
CONICSmat	0.0492869013498811	0.531	0.481713098650119	cell
CONICSmat	0.247489001630208	0.531	0.283510998369792	cell
CONICSmat	0.0322530894889187	0.531	0.498746910511081	cell
CONICSmat	0.155758011144808	0.531	0.375241988855192	cell
CONICSmat	0.376155085963953	0.531	0.154844914036047	cell
CONICSmat	0.226298136803121	0.531	0.304701863196879	cell
CONICSmat	-0.0156565109861943	0.531	0.546656510986194	cell
CONICSmat	0.237970987843306	0.531	0.293029012156694	cell
CONICSmat	0.111577012025884	0.531	0.419422987974116	cell
CONICSmat	0.37092542435385	0.531	0.16007457564615	cell
CONICSmat	0.152478214756859	0.531	0.378521785243141	cell
CONICSmat	0.0290716865765735	0.531	0.501928313423426	cell
CONICSmat	0.459631202045832	0.531	0.071368797954168	cell
CONICSmat	0.146886323617243	0.531	0.384113676382757	cell
CONICSmat	0.309479356826462	0.531	0.221520643173538	cell
CONICSmat	0.432383239538715	0.531	0.098616760461285	cell
CONICSmat	0.208934997803649	0.531	0.322065002196351	cell
CONICSmat	0.0298951215733909	0.531	0.501104878426609	cell
CONICSmat	1.77584550779134e-05	0.531	0.530982241544922	cell
CONICSmat	0.185348212063915	0.531	0.345651787936085	cell
CONICSmat	0.358448444018033	0.531	0.172551555981967	cell
CONICSmat	0.0910342792036493	0.531	0.439965720796351	cell
CONICSmat	0.161335130929112	0.531	0.369664869070888	cell
CONICSmat	0.132030801196376	0.531	0.398969198803624	cell
CONICSmat	0.124053135634951	0.531	0.406946864365049	cell
CONICSmat	0.255973975544185	0.531	0.275026024455815	cell
CONICSmat	0.16321339567849	0.531	0.36778660432151	cell
CONICSmat	0.362506945008462	0.531	0.168493054991538	cell
CONICSmat	0.132159561803694	0.531	0.398840438196306	cell
CONICSmat	0.166449687462527	0.531	0.364550312537473	cell
CONICSmat	0.316519994981621	0.531	0.214480005018379	cell
CONICSmat	0.127326563540706	0.531	0.403673436459294	cell
CONICSmat	0.173394144414308	0.531	0.357605855585692	cell
CONICSmat	0.173390509564794	0.531	0.357609490435206	cell
CONICSmat	0.348074272779599	0.531	0.182925727220401	cell
CONICSmat	0.110374289739822	0.531	0.420625710260178	cell
CONICSmat	0.223987469469288	0.531	0.307012530530712	cell
CONICSmat	0.246404488886779	0.531	0.284595511113221	cell
CONICSmat	0.0336529233924987	0.531	0.497347076607501	cell
CONICSmat	0.0694903128890525	0.531	0.461509687110948	cell
CONICSmat	-0.281356670789725	0.531	0.812356670789725	cell
CONICSmat	0.291762242692491	0.531	0.239237757307509	cell
CONICSmat	0.277548995078132	0.531	0.253451004921868	cell
CONICSmat	0.300688269915531	0.531	0.230311730084469	cell
CONICSmat	0.00856845328670738	0.531	0.522431546713293	cell
CONICSmat	0.270529752121822	0.531	0.260470247878178	cell
CONICSmat	0.124247353080785	0.531	0.406752646919215	cell
CONICSmat	0.116980861646644	0.531	0.414019138353356	cell
CONICSmat	0.213698961487853	0.531	0.317301038512147	cell
CONICSmat	0.118153263302122	0.531	0.412846736697878	cell
CONICSmat	0.0687661093861387	0.531	0.462233890613861	cell
CONICSmat	0.212007764938493	0.531	0.318992235061507	cell
CONICSmat	0.256348749415103	0.531	0.274651250584897	cell
CONICSmat	0.385228469880383	0.531	0.145771530119617	cell
CONICSmat	0.330132203930197	0.531	0.200867796069803	cell
CONICSmat	0.0470726267680356	0.531	0.483927373231964	cell
CONICSmat	0.480945043782073	0.531	0.050054956217927	cell
CONICSmat	0.229053578880325	0.531	0.301946421119675	cell
CONICSmat	0.271959582010232	0.531	0.259040417989768	cell
CONICSmat	0.367716592497097	0.531	0.163283407502903	cell
CONICSmat	0.309608268513555	0.531	0.221391731486445	cell
CONICSmat	0.328665314993452	0.531	0.202334685006548	cell
CONICSmat	0.38860057375602	0.531	0.14239942624398	cell
CONICSmat	0.442241281245686	0.531	0.088758718754314	cell
CONICSmat	0.311655726643206	0.531	0.219344273356794	cell
CONICSmat	0.317924454536541	0.531	0.213075545463459	cell
CONICSmat	0.0348001802087519	0.531	0.496199819791248	cell
CONICSmat	0.313904248481481	0.531	0.217095751518519	cell
CONICSmat	0.126985334085834	0.531	0.404014665914166	cell
CONICSmat	0.388893311382719	0.531	0.142106688617281	cell
CONICSmat	0.083626310632411	0.531	0.447373689367589	cell
CONICSmat	0.105202759791483	0.531	0.425797240208517	cell
CONICSmat	0.259250636240983	0.531	0.271749363759017	cell
CONICSmat	0.367996834663998	0.531	0.163003165336002	cell
CONICSmat	-0.0360045208318146	0.531	0.567004520831815	cell
CONICSmat	-0.137133403567458	0.531	0.668133403567458	cell
CONICSmat	0.213468349366778	0.531	0.317531650633222	cell
CONICSmat	0.400434765823484	0.531	0.130565234176516	cell
CONICSmat	-0.0436107935491247	0.531	0.574610793549125	cell
CONICSmat	0.0333709829829569	0.531	0.497629017017043	cell
CONICSmat	-0.288916392245865	0.531	0.819916392245865	cell
CONICSmat	0.25929807870767	0.531	0.27170192129233	cell
CONICSmat	0.333375095382841	0.531	0.197624904617159	cell
CONICSmat	0.0817961706316784	0.531	0.449203829368322	cell
CONICSmat	0.432669337573481	0.531	0.098330662426519	cell
CONICSmat	0.0381669864053166	0.531	0.492833013594683	cell
CONICSmat	0.273851147056752	0.531	0.257148852943248	cell
CONICSmat	0.251295712844653	0.531	0.279704287155347	cell
CONICSmat	0.289189029248106	0.531	0.241810970751894	cell
CONICSmat	0.358378674980156	0.531	0.172621325019844	cell
CONICSmat	0.245065870429493	0.531	0.285934129570507	cell
CONICSmat	0.239071476022542	0.531	0.291928523977458	cell
CONICSmat	-0.0402800311424522	0.531	0.571280031142452	cell
CONICSmat	0.367682928732274	0.531	0.163317071267726	cell
CONICSmat	0.14735613873127	0.531	0.38364386126873	cell
CONICSmat	0.0772540774914442	0.531	0.453745922508556	cell
CONICSmat	0.0302511334676633	0.531	0.500748866532337	cell
CONICSmat	0.0240690251276376	0.531	0.506930974872362	cell
CONICSmat	0.198982271317012	0.531	0.332017728682988	cell
CONICSmat	0.0777694354631845	0.531	0.453230564536816	cell
CONICSmat	0.246893252705782	0.531	0.284106747294218	cell
CONICSmat	0.287471847997189	0.531	0.243528152002811	cell
CONICSmat	0.193209300731427	0.531	0.337790699268573	cell
CONICSmat	0.323506323311147	0.531	0.207493676688853	cell
CONICSmat	0.233112028647745	0.531	0.297887971352255	cell
CONICSmat	0.0237839665931926	0.531	0.507216033406807	cell
CONICSmat	0.21883728891882	0.531	0.31216271108118	cell
CONICSmat	0.12426026682962	0.531	0.40673973317038	cell
CONICSmat	0.378813804251749	0.531	0.152186195748251	cell
CONICSmat	0.118897949645947	0.531	0.412102050354053	cell
CONICSmat	0.195450576960239	0.531	0.335549423039761	cell
CONICSmat	0.301227060155407	0.531	0.229772939844593	cell
CONICSmat	0.239237808085067	0.531	0.291762191914933	cell
CONICSmat	0.304188188196014	0.531	0.226811811803986	cell
CONICSmat	0.00756358871141324	0.531	0.523436411288587	cell
CONICSmat	0.0324079359644875	0.531	0.498592064035513	cell
CONICSmat	0.161902938091945	0.531	0.369097061908055	cell
CONICSmat	0.359912139949483	0.531	0.171087860050517	cell
CONICSmat	0.253324652418372	0.531	0.277675347581628	cell
CONICSmat	0.341443370957904	0.531	0.189556629042096	cell
CONICSmat	0.179215071996566	0.531	0.351784928003434	cell
CONICSmat	0.328679152584237	0.531	0.202320847415763	cell
CONICSmat	0.157879701827535	0.531	0.373120298172465	cell
CONICSmat	-0.454128046567128	0.531	0.985128046567128	cell
CONICSmat	0.271181017845582	0.531	0.259818982154418	cell
CONICSmat	0.216019360064482	0.531	0.314980639935518	cell
CONICSmat	0.287561296209625	0.531	0.243438703790375	cell
CONICSmat	0.0983011550839503	0.531	0.43269884491605	cell
CONICSmat	0.403466314973808	0.531	0.127533685026192	cell
CONICSmat	0.0894159457895924	0.531	0.441584054210408	cell
CONICSmat	0.134947616077922	0.531	0.396052383922078	cell
CONICSmat	0.0521624676284349	0.531	0.478837532371565	cell
CONICSmat	0.24750224378464	0.531	0.28349775621536	cell
CONICSmat	0.318578311918336	0.531	0.212421688081664	cell
CONICSmat	0.0672253957447858	0.531	0.463774604255214	cell
CONICSmat	0.200528473503459	0.531	0.330471526496541	cell
CONICSmat	0.404630071875861	0.531	0.126369928124139	cell
CONICSmat	0.270001801196269	0.531	0.260998198803731	cell
CONICSmat	0.285414238780997	0.531	0.245585761219003	cell
CONICSmat	0.210736319530288	0.531	0.320263680469712	cell
CONICSmat	0.385497858573012	0.531	0.145502141426988	cell
CONICSmat	0.397208540648166	0.531	0.133791459351834	cell
CONICSmat	0.295688642037108	0.531	0.235311357962892	cell
CONICSmat	0.152152706271346	0.531	0.378847293728654	cell
CONICSmat	0.33278124789506	0.531	0.19821875210494	cell
CONICSmat	-0.122363313487831	0.531	0.653363313487831	cell
CONICSmat	0.293903978014701	0.531	0.237096021985299	cell
CONICSmat	0.383056803447888	0.531	0.147943196552112	cell
CONICSmat	0.268280492029292	0.531	0.262719507970708	cell
CONICSmat	0.0631458399508966	0.531	0.467854160049103	cell
CONICSmat	0.349625764321208	0.531	0.181374235678792	cell
CONICSmat	0.232736388958197	0.531	0.298263611041803	cell
CONICSmat	0.259345849294938	0.531	0.271654150705062	cell
CONICSmat	0.288520828505116	0.531	0.242479171494884	cell
CONICSmat	0.182927865445726	0.531	0.348072134554274	cell
CONICSmat	0.220638301970142	0.531	0.310361698029858	cell
CONICSmat	0.0921688064107324	0.531	0.438831193589268	cell
CONICSmat	0.206860281209629	0.531	0.324139718790371	cell
CONICSmat	0.228155196116849	0.531	0.302844803883151	cell
CONICSmat	0.24477046973609	0.531	0.28622953026391	cell
CONICSmat	0.207840039654654	0.531	0.323159960345346	cell
CONICSmat	0.0878786549639018	0.531	0.443121345036098	cell
CONICSmat	0.0983722691369067	0.531	0.432627730863093	cell
CONICSmat	0.321218049669818	0.531	0.209781950330182	cell
CONICSmat	0.019416572345845	0.531	0.511583427654155	cell
CONICSmat	0.344773329423241	0.531	0.186226670576759	cell
CONICSmat	0.307773033475978	0.531	0.223226966524022	cell
CONICSmat	0.00163683451140318	0.531	0.529363165488597	cell
CONICSmat	0.13023705721151	0.531	0.40076294278849	cell
CONICSmat	0.34700849001649	0.531	0.18399150998351	cell
CONICSmat	0.0724254093535971	0.531	0.458574590646403	cell
CONICSmat	0.292826406019039	0.531	0.238173593980961	cell
CONICSmat	0.150266025373045	0.531	0.380733974626955	cell
CONICSmat	0.0971372795040909	0.531	0.433862720495909	cell
CONICSmat	0.454265311935819	0.531	0.076734688064181	cell
CONICSmat	0.10117922652977	0.531	0.42982077347023	cell
CONICSmat	0.406710374376789	0.531	0.124289625623211	cell
CONICSmat	0.157494981789675	0.531	0.373505018210325	cell
CONICSmat	0.26874052066073	0.531	0.26225947933927	cell
CONICSmat	0.222207975343395	0.531	0.308792024656605	cell
CONICSmat	0.226250340240675	0.531	0.304749659759325	cell
CONICSmat	0.369938568308387	0.531	0.161061431691613	cell
CONICSmat	0.267144108221591	0.531	0.263855891778409	cell
CONICSmat	0.343930043382665	0.531	0.187069956617335	cell
CONICSmat	0.0950377328649576	0.531	0.435962267135042	cell
CONICSmat	0.295160671955977	0.531	0.235839328044023	cell
CONICSmat	0.133440542211045	0.531	0.397559457788955	cell
CONICSmat	0.108799333319521	0.531	0.422200666680479	cell
CONICSmat	0.0535833800790232	0.531	0.477416619920977	cell
CONICSmat	0.341136985913523	0.531	0.189863014086477	cell
CONICSmat	0.0465405763082756	0.531	0.484459423691724	cell
CONICSmat	0.104626534061081	0.531	0.426373465938919	cell
CONICSmat	0.284942750086065	0.531	0.246057249913935	cell
CONICSmat	0.231574063025083	0.531	0.299425936974917	cell
CONICSmat	0.119401312819157	0.531	0.411598687180843	cell
CONICSmat	0.0343623383324942	0.531	0.496637661667506	cell
CONICSmat	0.186009731465837	0.531	0.344990268534163	cell
CONICSmat	0.411815694715979	0.531	0.119184305284021	cell
CONICSmat	0.154997942727812	0.531	0.376002057272188	cell
CONICSmat	0.231647419263061	0.531	0.299352580736939	cell
CONICSmat	0.299486638356925	0.531	0.231513361643075	cell
CONICSmat	0.113577788158617	0.531	0.417422211841383	cell
CONICSmat	0.255127247509553	0.531	0.275872752490447	cell
CONICSmat	0.290102102676123	0.531	0.240897897323877	cell
CONICSmat	0.157028795400711	0.531	0.373971204599289	cell
CONICSmat	0.0804398241179423	0.531	0.450560175882058	cell
CONICSmat	0.228446352160571	0.531	0.302553647839429	cell
CONICSmat	0.263925352837957	0.531	0.267074647162043	cell
CONICSmat	0.265830956438025	0.531	0.265169043561975	cell
CONICSmat	0.32845233108281	0.531	0.20254766891719	cell
CONICSmat	0.0408112341327713	0.531	0.490188765867229	cell
CONICSmat	0.215372640019781	0.531	0.315627359980219	cell
CONICSmat	-0.031147217306413	0.531	0.562147217306413	cell
CONICSmat	0.171975722325843	0.531	0.359024277674157	cell
CONICSmat	0.00802110046941134	0.531	0.522978899530589	cell
CONICSmat	0.27144489701357	0.531	0.25955510298643	cell
CONICSmat	0.00256213245503974	0.531	0.52843786754496	cell
CONICSmat	0.217455172275284	0.531	0.313544827724716	cell
CONICSmat	0.062479246140304	0.531	0.468520753859696	cell
CONICSmat	0.20103250099821	0.531	0.32996749900179	cell
CONICSmat	-0.0321092324357478	0.531	0.563109232435748	cell
CONICSmat	0.237923519217702	0.531	0.293076480782298	cell
CONICSmat	0.375762998338921	0.531	0.155237001661079	cell
CONICSmat	0.297481536424492	0.531	0.233518463575508	cell
CONICSmat	0.214600143022826	0.531	0.316399856977174	cell
CONICSmat	0.275151697683553	0.531	0.255848302316447	cell
CONICSmat	0.275689456007369	0.531	0.255310543992631	cell
CONICSmat	0.050403616978825	0.531	0.480596383021175	cell
CONICSmat	0.268540550374816	0.531	0.262459449625184	cell
CONICSmat	0.153045995920571	0.531	0.377954004079429	cell
CONICSmat	0.412547175415179	0.531	0.118452824584821	cell
CONICSmat	0.14820939558921	0.531	0.38279060441079	cell
CONICSmat	0.258221084151588	0.531	0.272778915848412	cell
CONICSmat	0.120013629487326	0.531	0.410986370512674	cell
CONICSmat	0.0881577240733333	0.531	0.442842275926667	cell
CONICSmat	0.280183857202316	0.531	0.250816142797684	cell
CONICSmat	0.05769064395792	0.531	0.47330935604208	cell
CONICSmat	0.333034418617088	0.531	0.197965581382912	cell
CONICSmat	0.0896563538599322	0.531	0.441343646140068	cell
CONICSmat	0.120177907243827	0.531	0.410822092756173	cell
CONICSmat	0.254442642037662	0.531	0.276557357962338	cell
CONICSmat	0.227218096024048	0.531	0.303781903975952	cell
CONICSmat	0.28580379925169	0.531	0.24519620074831	cell
CONICSmat	0.204516286321861	0.531	0.326483713678139	cell
CONICSmat	0.317515318890769	0.531	0.213484681109231	cell
CONICSmat	0.126494180003553	0.531	0.404505819996447	cell
CONICSmat	0.195427223140045	0.531	0.335572776859955	cell
CONICSmat	0.145652552990929	0.531	0.385347447009071	cell
CONICSmat	0.245806968034864	0.531	0.285193031965136	cell
CONICSmat	0.146672699865927	0.531	0.384327300134073	cell
CONICSmat	0.175959181208224	0.531	0.355040818791776	cell
CONICSmat	0.309552855222131	0.531	0.221447144777869	cell
CONICSmat	0.10063607315068	0.531	0.43036392684932	cell
CONICSmat	0.245398643048725	0.531	0.285601356951275	cell
CONICSmat	0.232344026848486	0.531	0.298655973151514	cell
CONICSmat	0.162950719503242	0.531	0.368049280496758	cell
CONICSmat	0.439032338810189	0.531	0.091967661189811	cell
CONICSmat	0.186990640726482	0.531	0.344009359273518	cell
CONICSmat	0.279695960290503	0.531	0.251304039709497	cell
CONICSmat	0.195194263116812	0.531	0.335805736883188	cell
CONICSmat	0.132733984353326	0.531	0.398266015646674	cell
CONICSmat	0.102344019403656	0.531	0.428655980596344	cell
CONICSmat	0.278547007596056	0.531	0.252452992403944	cell
CONICSmat	0.137541323204451	0.531	0.393458676795549	cell
CONICSmat	0.351260185329381	0.531	0.179739814670619	cell
CONICSmat	0.205605715519515	0.531	0.325394284480485	cell
CONICSmat	0.392418357449607	0.531	0.138581642550393	cell
CONICSmat	0.348422211344795	0.531	0.182577788655205	cell
CONICSmat	0.292698840097131	0.531	0.238301159902869	cell
CONICSmat	0.35092389062665	0.531	0.18007610937335	cell
CONICSmat	0.276536179761894	0.531	0.254463820238106	cell
CONICSmat	0.367750465964475	0.531	0.163249534035525	cell
CONICSmat	0.1957013864856	0.531	0.3352986135144	cell
CONICSmat	0.190498410742628	0.531	0.340501589257372	cell
CONICSmat	0.179779212955227	0.531	0.351220787044773	cell
CONICSmat	0.124878909650304	0.531	0.406121090349696	cell
CONICSmat	0.0892357664517497	0.531	0.44176423354825	cell
CONICSmat	0.315645314677689	0.531	0.215354685322311	cell
CONICSmat	0.0600215675498292	0.531	0.470978432450171	cell
CONICSmat	0.0478878521072368	0.531	0.483112147892763	cell
CONICSmat	0.204835258009957	0.531	0.326164741990043	cell
CONICSmat	0.131386513865448	0.531	0.399613486134552	cell
CONICSmat	-0.0277808365432624	0.531	0.558780836543262	cell
CONICSmat	0.285605538480198	0.531	0.245394461519802	cell
CONICSmat	0.407439690451644	0.531	0.123560309548356	cell
CONICSmat	0.385696494531908	0.531	0.145303505468092	cell
CONICSmat	0.05070771947247	0.531	0.48029228052753	cell
CONICSmat	0.209776563759631	0.531	0.321223436240369	cell
CONICSmat	0.163211501795105	0.531	0.367788498204895	cell
CONICSmat	0.27672310215366	0.531	0.25427689784634	cell
CONICSmat	-0.017828261592311	0.531	0.548828261592311	cell
CONICSmat	0.291590269149285	0.531	0.239409730850715	cell
CONICSmat	0.345402103684047	0.531	0.185597896315953	cell
CONICSmat	0.101443081433977	0.531	0.429556918566023	cell
CONICSmat	0.299646989986435	0.531	0.231353010013565	cell
CONICSmat	0.252941682966121	0.531	0.278058317033879	cell
CONICSmat	0.208863503711811	0.531	0.322136496288189	cell
CONICSmat	0.209036132836674	0.531	0.321963867163326	cell
CONICSmat	0.160496475305106	0.531	0.370503524694894	cell
CONICSmat	0.250491296720336	0.531	0.280508703279664	cell
CONICSmat	0.136302597558899	0.531	0.394697402441101	cell
CONICSmat	0.048190937643917	0.531	0.482809062356083	cell
CONICSmat	0.312963829009244	0.531	0.218036170990756	cell
CONICSmat	0.37665195513158	0.531	0.15434804486842	cell
CONICSmat	-0.0356046447128535	0.531	0.566604644712854	cell
CONICSmat	0.26215186651032	0.531	0.26884813348968	cell
CONICSmat	0.0631671265781816	0.531	0.467832873421818	cell
CONICSmat	0.456707864358982	0.531	0.0742921356410181	cell
CONICSmat	0.338614167920418	0.531	0.192385832079582	cell
CONICSmat	0.137706561575679	0.531	0.393293438424321	cell
CONICSmat	0.247926057774203	0.531	0.283073942225797	cell
CONICSmat	0.163170136322543	0.531	0.367829863677457	cell
CONICSmat	0.124700731788886	0.531	0.406299268211114	cell
CONICSmat	0.308372247435042	0.531	0.222627752564958	cell
CONICSmat	0.235613897419139	0.531	0.295386102580861	cell
CONICSmat	-0.254600793948838	0.531	0.785600793948838	cell
CONICSmat	0.284071722379359	0.531	0.246928277620641	cell
CONICSmat	0.153166841544424	0.531	0.377833158455576	cell
CONICSmat	0.0825395421145618	0.531	0.448460457885438	cell
CONICSmat	0.33125861387366	0.531	0.19974138612634	cell
CONICSmat	0.364389922678589	0.531	0.166610077321411	cell
CONICSmat	0.0685436709478434	0.531	0.462456329052157	cell
CONICSmat	0.298377680336671	0.531	0.232622319663329	cell
CONICSmat	0.0716926444499159	0.531	0.459307355550084	cell
CONICSmat	0.159099434866479	0.531	0.371900565133521	cell
CONICSmat	0.223628354528803	0.531	0.307371645471197	cell
CONICSmat	0.289747733634136	0.531	0.241252266365864	cell
CONICSmat	0.0947178152207341	0.531	0.436282184779266	cell
CONICSmat	0.158599842757136	0.531	0.372400157242864	cell
CONICSmat	0.462989356988321	0.531	0.068010643011679	cell
CONICSmat	0.126350364955916	0.531	0.404649635044084	cell
CONICSmat	0.324260689919668	0.531	0.206739310080332	cell
CONICSmat	0.216272533173092	0.531	0.314727466826908	cell
CONICSmat	0.0270693920634139	0.531	0.503930607936586	cell
CONICSmat	0.289786653031959	0.531	0.241213346968041	cell
CONICSmat	0.345467817267	0.531	0.185532182733	cell
CONICSmat	0.338480738216647	0.531	0.192519261783353	cell
CONICSmat	0.130576440970676	0.531	0.400423559029324	cell
CONICSmat	0.365855366899137	0.531	0.165144633100863	cell
CONICSmat	0.400632563654793	0.531	0.130367436345207	cell
CONICSmat	0.0862919244802187	0.531	0.444708075519781	cell
CONICSmat	0.106777093168896	0.531	0.424222906831104	cell
CONICSmat	0.269650465930856	0.531	0.261349534069144	cell
CONICSmat	0.321955552720964	0.531	0.209044447279036	cell
CONICSmat	0.272591838862421	0.531	0.258408161137579	cell
CONICSmat	0.375216646959083	0.531	0.155783353040917	cell
CONICSmat	0.343767995240399	0.531	0.187232004759601	cell
CONICSmat	0.227517698028114	0.531	0.303482301971886	cell
CONICSmat	-0.00086195823555338	0.531	0.531861958235553	cell
CONICSmat	0.265962334835075	0.531	0.265037665164925	cell
CONICSmat	0.345347210476465	0.531	0.185652789523535	cell
CONICSmat	0.385544642429393	0.531	0.145455357570607	cell
CONICSmat	0.252908939991646	0.531	0.278091060008354	cell
CONICSmat	0.242990281772987	0.531	0.288009718227013	cell
CONICSmat	0.173646163708131	0.531	0.357353836291869	cell
CONICSmat	-0.0780673828833377	0.531	0.609067382883338	cell
CONICSmat	-0.444255200208321	0.531	0.975255200208321	cell
CONICSmat	-0.00157436048240663	0.531	0.532574360482407	cell
CONICSmat	0.376365739997567	0.531	0.154634260002433	cell
CONICSmat	0.0593935804699734	0.531	0.471606419530027	cell
CONICSmat	0.304380649078233	0.531	0.226619350921767	cell
CONICSmat	0.136586514573409	0.531	0.394413485426591	cell
CONICSmat	0.0688685885272039	0.531	0.462131411472796	cell
CONICSmat	0.127153940833197	0.531	0.403846059166803	cell
CONICSmat	0.512848775772848	0.531	0.018151224227152	cell
CONICSmat	0.253353183185432	0.531	0.277646816814568	cell
CONICSmat	0.193392018278803	0.531	0.337607981721197	cell
CONICSmat	0.022786836278147	0.531	0.508213163721853	cell
CONICSmat	0.285963884436247	0.531	0.245036115563753	cell
CONICSmat	0.239224541008577	0.531	0.291775458991423	cell
CONICSmat	0.23480852782775	0.531	0.29619147217225	cell
CONICSmat	0.128038339745933	0.531	0.402961660254067	cell
CONICSmat	0.150488697410163	0.531	0.380511302589837	cell
CONICSmat	0.260146237768044	0.531	0.270853762231956	cell
CONICSmat	0.355297727339292	0.531	0.175702272660708	cell
CONICSmat	0.0520277763481296	0.531	0.47897222365187	cell
CONICSmat	0.0337564985910457	0.531	0.497243501408954	cell
CONICSmat	0.117602300565269	0.531	0.413397699434731	cell
CONICSmat	0.19292629875939	0.531	0.33807370124061	cell
CONICSmat	0.184161487147477	0.531	0.346838512852523	cell
CONICSmat	0.27779645604393	0.531	0.25320354395607	cell
CONICSmat	0.385139003871338	0.531	0.145860996128662	cell
CONICSmat	0.29911185903303	0.531	0.23188814096697	cell
CONICSmat	0.335746424848022	0.531	0.195253575151978	cell
CONICSmat	0.254881559016032	0.531	0.276118440983968	cell
CONICSmat	0.0246892479256076	0.531	0.506310752074392	cell
CONICSmat	0.197568627830539	0.531	0.333431372169461	cell
CONICSmat	0.297251115170567	0.531	0.233748884829433	cell
CONICSmat	0.214030876500311	0.531	0.316969123499689	cell
CONICSmat	0.384521663277884	0.531	0.146478336722116	cell
CONICSmat	0.278437016569116	0.531	0.252562983430884	cell
CONICSmat	0.338566934010576	0.531	0.192433065989424	cell
CONICSmat	0.35035879876589	0.531	0.18064120123411	cell
CONICSmat	0.315755395022581	0.531	0.215244604977419	cell
CONICSmat	0.273458773144194	0.531	0.257541226855806	cell
CONICSmat	0.338037004747823	0.531	0.192962995252177	cell
CONICSmat	0.0919491092297201	0.531	0.43905089077028	cell
CONICSmat	0.0926094888980756	0.531	0.438390511101924	cell
CONICSmat	0.262684175795214	0.531	0.268315824204786	cell
CONICSmat	0.403478245059909	0.531	0.127521754940091	cell
CONICSmat	0.288310100877968	0.531	0.242689899122032	cell
CONICSmat	0.403597950416626	0.531	0.127402049583374	cell
CONICSmat	0.313987340196925	0.531	0.217012659803075	cell
CONICSmat	0.216978678093925	0.531	0.314021321906075	cell
CONICSmat	0.162645253773252	0.531	0.368354746226748	cell
CONICSmat	0.251246237734644	0.531	0.279753762265356	cell
CONICSmat	0.220981812059238	0.531	0.310018187940762	cell
CONICSmat	0.12958469540675	0.531	0.40141530459325	cell
CONICSmat	0.45681541470264	0.531	0.0741845852973601	cell
CONICSmat	0.145414660512299	0.531	0.385585339487701	cell
CONICSmat	0.281160970000826	0.531	0.249839029999174	cell
CONICSmat	-0.00691354507856547	0.531	0.537913545078565	cell
CONICSmat	-0.0187485892473318	0.531	0.549748589247332	cell
CONICSmat	0.305013335751624	0.531	0.225986664248376	cell
CONICSmat	0.315373583087694	0.531	0.215626416912306	cell
CONICSmat	-0.414671853582219	0.531	0.945671853582219	cell
CONICSmat	0.265473570064397	0.531	0.265526429935603	cell
CONICSmat	0.211657855274692	0.531	0.319342144725308	cell
CONICSmat	0.272342936625693	0.531	0.258657063374307	cell
CONICSmat	0.0163951046166019	0.531	0.514604895383398	cell
CONICSmat	0.106515123025108	0.531	0.424484876974892	cell
CONICSmat	0.366356708722357	0.531	0.164643291277643	cell
CONICSmat	0.124924681645378	0.531	0.406075318354622	cell
CONICSmat	-0.00133814100339369	0.531	0.532338141003394	cell
CONICSmat	0.126920029338222	0.531	0.404079970661778	cell
CONICSmat	0.131251308557329	0.531	0.399748691442671	cell
CONICSmat	0.422505567370703	0.531	0.108494432629297	cell
CONICSmat	0.381409480263801	0.531	0.149590519736199	cell
CONICSmat	0.152699773428307	0.531	0.378300226571693	cell
CONICSmat	0.249541890394911	0.531	0.281458109605089	cell
CONICSmat	0.364456290411315	0.531	0.166543709588685	cell
CONICSmat	0.267587772144794	0.531	0.263412227855206	cell
CONICSmat	-0.103867832547648	0.531	0.634867832547648	cell
CONICSmat	0.219903709154823	0.531	0.311096290845177	cell
CONICSmat	0.0781988099635313	0.531	0.452801190036469	cell
CONICSmat	0.184919431427202	0.531	0.346080568572798	cell
CONICSmat	0.197789130981094	0.531	0.333210869018906	cell
CONICSmat	0.27734325932179	0.531	0.25365674067821	cell
CONICSmat	0.184944399036988	0.531	0.346055600963012	cell
CONICSmat	0.289726904388315	0.531	0.241273095611685	cell
CONICSmat	0.341643884804567	0.531	0.189356115195433	cell
CONICSmat	0.281758671446674	0.531	0.249241328553326	cell
CONICSmat	0.337256637365693	0.531	0.193743362634307	cell
CONICSmat	0.267738002989988	0.531	0.263261997010012	cell
CONICSmat	0.352047533214524	0.531	0.178952466785476	cell
CONICSmat	0.230367098265726	0.531	0.300632901734274	cell
CONICSmat	0.309611037444436	0.531	0.221388962555564	cell
CONICSmat	0.345343393540973	0.531	0.185656606459027	cell
CONICSmat	0.209811352837765	0.531	0.321188647162235	cell
CONICSmat	-0.105818363373224	0.531	0.636818363373224	cell
CONICSmat	0.227530055074056	0.531	0.303469944925944	cell
CONICSmat	-0.338348102920514	0.531	0.869348102920514	cell
CONICSmat	0.354429183155108	0.531	0.176570816844892	cell
CONICSmat	0.060513926657235	0.531	0.470486073342765	cell
CONICSmat	0.120277172238362	0.531	0.410722827761638	cell
CONICSmat	0.0427490175639728	0.531	0.488250982436027	cell
CONICSmat	0.329533393141385	0.531	0.201466606858615	cell
CONICSmat	0.0411711850486702	0.531	0.48982881495133	cell
CONICSmat	0.336657130099003	0.531	0.194342869900997	cell
CONICSmat	0.0209274240058006	0.531	0.510072575994199	cell
CONICSmat	0.209420208849808	0.531	0.321579791150192	cell
CONICSmat	0.0698706899841672	0.531	0.461129310015833	cell
CONICSmat	0.205572321458149	0.531	0.325427678541851	cell
CONICSmat	0.416952372295744	0.531	0.114047627704256	cell
CONICSmat	0.274952626744013	0.531	0.256047373255987	cell
CONICSmat	0.403591579188315	0.531	0.127408420811685	cell
CONICSmat	0.108056225107541	0.531	0.422943774892459	cell
CONICSmat	0.209018835126139	0.531	0.321981164873861	cell
CONICSmat	0.222168793144214	0.531	0.308831206855786	cell
CONICSmat	0.133836940974476	0.531	0.397163059025524	cell
CONICSmat	0.299579089296144	0.531	0.231420910703856	cell
CONICSmat	0.304537483530122	0.531	0.226462516469878	cell
CONICSmat	0.0761756163929636	0.531	0.454824383607036	cell
CONICSmat	0.336482724266863	0.531	0.194517275733137	cell
CONICSmat	0.414303252638444	0.531	0.116696747361556	cell
CONICSmat	0.203784315869577	0.531	0.327215684130423	cell
CONICSmat	0.350292435297407	0.531	0.180707564702593	cell
CONICSmat	0.241756144385391	0.531	0.289243855614609	cell
CONICSmat	-0.317468842098648	0.531	0.848468842098648	cell
CONICSmat	0.372236369359037	0.531	0.158763630640963	cell
CONICSmat	0.23341423309438	0.531	0.29758576690562	cell
CONICSmat	0.212897344837322	0.531	0.318102655162678	cell
CONICSmat	0.27011004601038	0.531	0.26088995398962	cell
CONICSmat	0.0398959484632923	0.531	0.491104051536708	cell
CONICSmat	0.0775169687474522	0.531	0.453483031252548	cell
CONICSmat	0.129516902515247	0.531	0.401483097484753	cell
CONICSmat	-0.160125526264679	0.531	0.691125526264679	cell
CONICSmat	-0.341701926257213	0.531	0.872701926257213	cell
CONICSmat	0.262291902120826	0.531	0.268708097879174	cell
CONICSmat	0.0967289150480089	0.531	0.434271084951991	cell
CONICSmat	0.304602590607895	0.531	0.226397409392105	cell
CONICSmat	0.137724148243158	0.531	0.393275851756842	cell
CONICSmat	0.21815739605034	0.531	0.31284260394966	cell
CONICSmat	0.160062323234526	0.531	0.370937676765474	cell
CONICSmat	0.271677595463433	0.531	0.259322404536567	cell
CONICSmat	0.217267430178919	0.531	0.313732569821081	cell
CONICSmat	0.269504659654509	0.531	0.261495340345491	cell
CONICSmat	0.189899318071125	0.531	0.341100681928875	cell
CONICSmat	0.13501045874943	0.531	0.39598954125057	cell
CONICSmat	0.244654627299861	0.531	0.286345372700139	cell
CONICSmat	0.28704093882178	0.531	0.24395906117822	cell
CONICSmat	0.364299228242441	0.531	0.166700771757559	cell
CONICSmat	0.303505101603323	0.531	0.227494898396677	cell
CONICSmat	0.326833415778447	0.531	0.204166584221553	cell
CONICSmat	0.329577960616958	0.531	0.201422039383042	cell
CONICSmat	0.445728344962397	0.531	0.085271655037603	cell
CONICSmat	0.104293820179314	0.531	0.426706179820686	cell
CONICSmat	-0.213475278248924	0.531	0.744475278248924	cell
CONICSmat	0.0703283694103862	0.531	0.460671630589614	cell
CONICSmat	0.225833996004826	0.531	0.305166003995174	cell
CONICSmat	0.19199873144517	0.531	0.33900126855483	cell
CONICSmat	-0.309393411635553	0.531	0.840393411635553	cell
CONICSmat	0.378664992291466	0.531	0.152335007708534	cell
CONICSmat	0.148389498911978	0.531	0.382610501088022	cell
CONICSmat	0.0624493754991989	0.531	0.468550624500801	cell
CONICSmat	0.00797050842926285	0.531	0.523029491570737	cell
CONICSmat	0.112176333863711	0.531	0.418823666136289	cell
CONICSmat	0.344828933705548	0.531	0.186171066294452	cell
CONICSmat	0.395204680124256	0.531	0.135795319875744	cell
CONICSmat	0.138602969081202	0.531	0.392397030918798	cell
CONICSmat	0.140888114572867	0.531	0.390111885427133	cell
CONICSmat	0.254540608849055	0.531	0.276459391150945	cell
CONICSmat	0.320024519704753	0.531	0.210975480295247	cell
CONICSmat	0.0301168307866502	0.531	0.50088316921335	cell
CONICSmat	0.165195530833108	0.531	0.365804469166892	cell
CONICSmat	0.0664939416413491	0.531	0.464506058358651	cell
CONICSmat	0.292459509500789	0.531	0.238540490499211	cell
CONICSmat	0.234185717643627	0.531	0.296814282356373	cell
CONICSmat	0.280520847911451	0.531	0.250479152088549	cell
CONICSmat	0.129219014801561	0.531	0.401780985198439	cell
CONICSmat	0.0951013953744894	0.531	0.435898604625511	cell
CONICSmat	0.279595540755828	0.531	0.251404459244172	cell
CONICSmat	0.205852753750006	0.531	0.325147246249994	cell
CONICSmat	0.328210063519459	0.531	0.202789936480541	cell
CONICSmat	0.168022217564487	0.531	0.362977782435513	cell
CONICSmat	0.0422256232684737	0.531	0.488774376731526	cell
CONICSmat	0.0768951791116653	0.531	0.454104820888335	cell
CONICSmat	0.348246189288119	0.531	0.182753810711881	cell
CONICSmat	0.414411288210216	0.531	0.116588711789784	cell
CONICSmat	0.236146487963355	0.531	0.294853512036645	cell
CONICSmat	0.228322887386871	0.531	0.302677112613129	cell
CONICSmat	0.293552227542783	0.531	0.237447772457217	cell
CONICSmat	0.134228260187074	0.531	0.396771739812926	cell
CONICSmat	0.10978071363059	0.531	0.42121928636941	cell
CONICSmat	0.256700924280154	0.531	0.274299075719846	cell
CONICSmat	0.29177057262161	0.531	0.23922942737839	cell
CONICSmat	0.142695885448864	0.531	0.388304114551136	cell
CONICSmat	0.28184663175257	0.531	0.24915336824743	cell
CONICSmat	0.315176552600926	0.531	0.215823447399074	cell
CONICSmat	0.246017399596917	0.531	0.284982600403083	cell
CONICSmat	-0.397786486799372	0.531	0.928786486799372	cell
CONICSmat	0.369730689192701	0.531	0.161269310807299	cell
CONICSmat	0.35878638977729	0.531	0.17221361022271	cell
CONICSmat	-0.239556127994412	0.531	0.770556127994412	cell
CONICSmat	0.455498396338674	0.531	0.075501603661326	cell
CONICSmat	0.312923011666528	0.531	0.218076988333472	cell
CONICSmat	0.412093634017109	0.531	0.118906365982891	cell
CONICSmat	0.0176883881880977	0.531	0.513311611811902	cell
CONICSmat	0.31267208798812	0.531	0.21832791201188	cell
CONICSmat	0.392272941033008	0.531	0.138727058966992	cell
CONICSmat	0.234749298847853	0.531	0.296250701152147	cell
CONICSmat	-0.0612684602805094	0.531	0.592268460280509	cell
CONICSmat	0.229103542084841	0.531	0.301896457915159	cell
CONICSmat	-0.41626239595073	0.531	0.94726239595073	cell
CONICSmat	0.348781408550356	0.531	0.182218591449644	cell
CONICSmat	0.298148895296659	0.531	0.232851104703341	cell
CONICSmat	0.231023334574161	0.531	0.299976665425839	cell
CONICSmat	0.0418307093579826	0.531	0.489169290642017	cell
CONICSmat	0.432521848872803	0.531	0.098478151127197	cell
CONICSmat	0.186508987848869	0.531	0.344491012151131	cell
CONICSmat	0.257035039538567	0.531	0.273964960461433	cell
CONICSmat	0.232913449708054	0.531	0.298086550291946	cell
CONICSmat	-0.0193803160918896	0.531	0.55038031609189	cell
CONICSmat	0.0953238554707834	0.531	0.435676144529217	cell
CONICSmat	0.170429588031983	0.531	0.360570411968017	cell
CONICSmat	0.195149735866173	0.531	0.335850264133827	cell
CONICSmat	0.186484737418942	0.531	0.344515262581058	cell
CONICSmat	-0.0691673037800806	0.531	0.600167303780081	cell
CONICSmat	0.341793393165736	0.531	0.189206606834264	cell
CONICSmat	0.138919493943454	0.531	0.392080506056546	cell
CONICSmat	0.275174243320452	0.531	0.255825756679548	cell
CONICSmat	0.311938536334021	0.531	0.219061463665979	cell
CONICSmat	0.259799995103063	0.531	0.271200004896937	cell
CONICSmat	0.0251465787721875	0.531	0.505853421227813	cell
CONICSmat	0.170587853241397	0.531	0.360412146758603	cell
CONICSmat	0.447487577759037	0.531	0.083512422240963	cell
CONICSmat	0.200426886900876	0.531	0.330573113099124	cell
CONICSmat	0.362024984603293	0.531	0.168975015396707	cell
CONICSmat	0.129357652399515	0.531	0.401642347600485	cell
CONICSmat	-0.0229522427021751	0.531	0.553952242702175	cell
CONICSmat	-0.270132704441607	0.531	0.801132704441607	cell
CONICSmat	0.161520806322392	0.531	0.369479193677608	cell
CONICSmat	0.204245040981001	0.531	0.326754959018999	cell
CONICSmat	0.196196752760752	0.531	0.334803247239248	cell
CONICSmat	0.128329255256482	0.531	0.402670744743518	cell
CONICSmat	0.26121221569435	0.531	0.26978778430565	cell
CONICSmat	0.0554249202404633	0.531	0.475575079759537	cell
CONICSmat	0.10881719656716	0.531	0.42218280343284	cell
CONICSmat	0.216909550900688	0.531	0.314090449099312	cell
CONICSmat	0.183930078353235	0.531	0.347069921646765	cell
CONICSmat	0.286600719742226	0.531	0.244399280257774	cell
CONICSmat	0.47673603523487	0.531	0.05426396476513	cell
CONICSmat	0.156284619713818	0.531	0.374715380286182	cell
CONICSmat	0.289633305823471	0.531	0.241366694176529	cell
CONICSmat	0.109386502150416	0.531	0.421613497849584	cell
CONICSmat	0.249603487602991	0.531	0.281396512397009	cell
CONICSmat	0.300490303006401	0.531	0.230509696993599	cell
CONICSmat	0.0746815054591219	0.531	0.456318494540878	cell
CONICSmat	0.0240800077486647	0.531	0.506919992251335	cell
CONICSmat	0.131541278369204	0.531	0.399458721630796	cell
CONICSmat	0.199627810438333	0.531	0.331372189561667	cell
CONICSmat	0.0630613841953069	0.531	0.467938615804693	cell
CONICSmat	0.414116494971727	0.531	0.116883505028273	cell
CONICSmat	0.365047779189224	0.531	0.165952220810776	cell
CONICSmat	-0.248327492675731	0.531	0.779327492675731	cell
CONICSmat	0.115935597105587	0.531	0.415064402894413	cell
CONICSmat	0.327105375128004	0.531	0.203894624871996	cell
CONICSmat	0.223570840895424	0.531	0.307429159104576	cell
CONICSmat	0.241436085502024	0.531	0.289563914497976	cell
CONICSmat	0.106400291924649	0.531	0.424599708075351	cell
CONICSmat	0.285563759215185	0.531	0.245436240784815	cell
CONICSmat	0.256097246896627	0.531	0.274902753103373	cell
CONICSmat	0.232345680955538	0.531	0.298654319044462	cell
CONICSmat	-0.325511095091093	0.531	0.856511095091093	cell
CONICSmat	0.469521367529737	0.531	0.061478632470263	cell
CONICSmat	0.208571987768641	0.531	0.322428012231359	cell
CONICSmat	0.0957677192982541	0.531	0.435232280701746	cell
CONICSmat	0.24325784429784	0.531	0.28774215570216	cell
CONICSmat	0.179215568544511	0.531	0.351784431455489	cell
CONICSmat	0.230440560592253	0.531	0.300559439407747	cell
CONICSmat	0.376251837217728	0.531	0.154748162782272	cell
CONICSmat	0.264743737317106	0.531	0.266256262682894	cell
CONICSmat	0.177895238404096	0.531	0.353104761595904	cell
CONICSmat	0.155574166400268	0.531	0.375425833599732	cell
CONICSmat	0.175128132516662	0.531	0.355871867483338	cell
CONICSmat	0.249973930183217	0.531	0.281026069816783	cell
CONICSmat	-0.0886623755576747	0.531	0.619662375557675	cell
CONICSmat	0.275773976553564	0.531	0.255226023446436	cell
CONICSmat	0.296848859730364	0.531	0.234151140269636	cell
CONICSmat	0.0874257586832951	0.531	0.443574241316705	cell
CONICSmat	-0.185507049553671	0.531	0.716507049553671	cell
CONICSmat	0.14921403145008	0.531	0.38178596854992	cell
CONICSmat	0.180555787349003	0.531	0.350444212650997	cell
CONICSmat	0.209610338075687	0.531	0.321389661924313	cell
CONICSmat	0.225224419521947	0.531	0.305775580478053	cell
CONICSmat	0.226870779545302	0.531	0.304129220454698	cell
CONICSmat	0.294787971009947	0.531	0.236212028990053	cell
CONICSmat	0.227265933086482	0.531	0.303734066913518	cell
CONICSmat	0.214733213572745	0.531	0.316266786427255	cell
CONICSmat	-0.0679615296230009	0.531	0.598961529623001	cell
CONICSmat	0.163633574015954	0.531	0.367366425984046	cell
CONICSmat	0.343239809608763	0.531	0.187760190391237	cell
CONICSmat	0.160514106045462	0.531	0.370485893954538	cell
CONICSmat	0.135701584121428	0.531	0.395298415878572	cell
CONICSmat	0.308936284007339	0.531	0.222063715992661	cell
CONICSmat	0.222937839140388	0.531	0.308062160859612	cell
CONICSmat	0.209873979534811	0.531	0.321126020465189	cell
CONICSmat	-0.142845668770835	0.531	0.673845668770835	cell
CONICSmat	0.145314318579517	0.531	0.385685681420483	cell
CONICSmat	-0.0548302980941245	0.531	0.585830298094125	cell
CONICSmat	0.175123499057281	0.531	0.355876500942719	cell
CONICSmat	0.182868780822138	0.531	0.348131219177862	cell
CONICSmat	0.144337379441575	0.531	0.386662620558425	cell
CONICSmat	0.326247129159409	0.531	0.204752870840591	cell
CONICSmat	0.242890344730581	0.531	0.288109655269419	cell
CONICSmat	0.178100887891281	0.531	0.352899112108719	cell
CONICSmat	0.303098535483785	0.531	0.227901464516215	cell
CONICSmat	0.117821300116733	0.531	0.413178699883267	cell
CONICSmat	0.251436403483449	0.531	0.279563596516551	cell
CONICSmat	0.191213311486132	0.531	0.339786688513868	cell
CONICSmat	0.0424336833907701	0.531	0.48856631660923	cell
CONICSmat	0.156820211619855	0.531	0.374179788380145	cell
CONICSmat	0.150316824903436	0.531	0.380683175096564	cell
CONICSmat	0.406756841933039	0.531	0.124243158066961	cell
CONICSmat	0.396184479122774	0.531	0.134815520877226	cell
CONICSmat	0.336096433841469	0.531	0.194903566158531	cell
CONICSmat	0.156618315190568	0.531	0.374381684809432	cell
CONICSmat	0.0847461061104725	0.531	0.446253893889528	cell
CONICSmat	0.327484926066308	0.531	0.203515073933692	cell
CONICSmat	0.174082147469549	0.531	0.356917852530451	cell
CONICSmat	0.230381786271002	0.531	0.300618213728998	cell
CONICSmat	0.124419671988256	0.531	0.406580328011744	cell
CONICSmat	0.0623907117076446	0.531	0.468609288292355	cell
CONICSmat	0.259583510984545	0.531	0.271416489015455	cell
CONICSmat	0.339255473760229	0.531	0.191744526239771	cell
CONICSmat	0.0500718405196782	0.531	0.480928159480322	cell
CONICSmat	0.00496456207488062	0.531	0.526035437925119	cell
CONICSmat	0.0459387584105251	0.531	0.485061241589475	cell
CONICSmat	0.316143358254448	0.531	0.214856641745552	cell
CONICSmat	0.164619505490418	0.531	0.366380494509582	cell
CONICSmat	0.245602451233614	0.531	0.285397548766386	cell
CONICSmat	0.180998550324453	0.531	0.350001449675547	cell
CONICSmat	0.297740090446779	0.531	0.233259909553221	cell
CONICSmat	0.136275848279985	0.531	0.394724151720015	cell
CONICSmat	-0.426368679679776	0.531	0.957368679679776	cell
CONICSmat	0.170978915459231	0.531	0.360021084540769	cell
CONICSmat	0.257116030087399	0.531	0.273883969912601	cell
CONICSmat	0.320679257823331	0.531	0.210320742176669	cell
CONICSmat	0.108871930770515	0.531	0.422128069229485	cell
CONICSmat	0.0457591050669419	0.531	0.485240894933058	cell
CONICSmat	0.170235230716104	0.531	0.360764769283896	cell
CONICSmat	0.259828739940854	0.531	0.271171260059146	cell
CONICSmat	0.256835672753556	0.531	0.274164327246444	cell
CONICSmat	0.207305031017779	0.531	0.323694968982221	cell
CONICSmat	-0.123101290448511	0.531	0.654101290448511	cell
CONICSmat	0.238765974634964	0.531	0.292234025365036	cell
CONICSmat	0.301576326150817	0.531	0.229423673849183	cell
CONICSmat	0.319328781359548	0.531	0.211671218640452	cell
CONICSmat	0.00259785927502298	0.531	0.528402140724977	cell
CONICSmat	0.0921318850968532	0.531	0.438868114903147	cell
CONICSmat	-0.158365753911292	0.531	0.689365753911292	cell
CONICSmat	0.205272882819545	0.531	0.325727117180455	cell
CONICSmat	0.350247071658784	0.531	0.180752928341216	cell
CONICSmat	0.318183765226002	0.531	0.212816234773998	cell
CONICSmat	0.247777058057462	0.531	0.283222941942538	cell
CONICSmat	0.267976498816489	0.531	0.263023501183511	cell
CONICSmat	0.360123578879354	0.531	0.170876421120646	cell
CONICSmat	0.218824870190521	0.531	0.312175129809479	cell
CONICSmat	0.323450241059604	0.531	0.207549758940396	cell
CONICSmat	0.222919953126284	0.531	0.308080046873716	cell
CONICSmat	0.0779149850061014	0.531	0.453085014993899	cell
CONICSmat	0.118273206677782	0.531	0.412726793322218	cell
CONICSmat	0.0959515139357527	0.531	0.435048486064247	cell
CONICSmat	-0.43878068954713	0.531	0.96978068954713	cell
CONICSmat	0.228667430744489	0.531	0.302332569255511	cell
CONICSmat	0.0593993115775362	0.531	0.471600688422464	cell
CONICSmat	0.118708625300443	0.531	0.412291374699557	cell
CONICSmat	0.234741618943377	0.531	0.296258381056623	cell
CONICSmat	0.301869890312495	0.531	0.229130109687505	cell
CONICSmat	0.167689739095631	0.531	0.363310260904369	cell
CONICSmat	0.292027413543312	0.531	0.238972586456688	cell
CONICSmat	0.29759791707155	0.531	0.23340208292845	cell
CONICSmat	0.237586034243735	0.531	0.293413965756265	cell
CONICSmat	0.0806062626968029	0.531	0.450393737303197	cell
CONICSmat	0.273451496779114	0.531	0.257548503220886	cell
CONICSmat	-0.032973260616289	0.531	0.563973260616289	cell
CONICSmat	0.134282563689605	0.531	0.396717436310395	cell
CONICSmat	0.0347685653930203	0.531	0.49623143460698	cell
CONICSmat	0.25259413460021	0.531	0.27840586539979	cell
CONICSmat	0.303922020260223	0.531	0.227077979739777	cell
CONICSmat	-0.151845490933049	0.531	0.682845490933049	cell
CONICSmat	0.0819914613023221	0.531	0.449008538697678	cell
CONICSmat	0.00464858186344833	0.531	0.526351418136552	cell
CONICSmat	0.138090093955663	0.531	0.392909906044337	cell
CONICSmat	0.403519362746735	0.531	0.127480637253265	cell
CONICSmat	0.132416000830191	0.531	0.398583999169809	cell
CONICSmat	0.271083514804456	0.531	0.259916485195544	cell
CONICSmat	0.180333352474971	0.531	0.350666647525029	cell
CONICSmat	0.247878595435906	0.531	0.283121404564094	cell
CONICSmat	0.338703917444548	0.531	0.192296082555452	cell
CONICSmat	0.138191596168465	0.531	0.392808403831535	cell
CONICSmat	0.199803848781769	0.531	0.331196151218231	cell
CONICSmat	0.347823154150252	0.531	0.183176845849748	cell
CONICSmat	0.25105625549624	0.531	0.27994374450376	cell
CONICSmat	-0.143167977077566	0.531	0.674167977077566	cell
CONICSmat	0.262119557310622	0.531	0.268880442689378	cell
CONICSmat	0.102984925477412	0.531	0.428015074522588	cell
CONICSmat	0.415843540647335	0.531	0.115156459352665	cell
CONICSmat	0.0408772354832142	0.531	0.490122764516786	cell
CONICSmat	0.116440200697903	0.531	0.414559799302097	cell
CONICSmat	0.240099302758778	0.531	0.290900697241222	cell
CONICSmat	0.279116798253424	0.531	0.251883201746576	cell
CONICSmat	-0.00447187242390699	0.531	0.535471872423907	cell
CONICSmat	0.272918763990447	0.531	0.258081236009553	cell
CONICSmat	0.114749944932	0.531	0.416250055068	cell
CONICSmat	0.152410200511017	0.531	0.378589799488983	cell
CONICSmat	0.346501193825061	0.531	0.184498806174939	cell
CONICSmat	0.200371731179581	0.531	0.330628268820419	cell
CONICSmat	0.254240094696566	0.531	0.276759905303434	cell
CONICSmat	0.237186024581524	0.531	0.293813975418476	cell
CONICSmat	-0.266040722075049	0.531	0.797040722075049	cell
CONICSmat	-0.409468713080152	0.531	0.940468713080152	cell
CONICSmat	0.330592463141036	0.531	0.200407536858964	cell
CONICSmat	0.0602874765164611	0.531	0.470712523483539	cell
CONICSmat	0.407334710407404	0.531	0.123665289592596	cell
CONICSmat	0.120928544753485	0.531	0.410071455246515	cell
CONICSmat	0.16664921295831	0.531	0.36435078704169	cell
CONICSmat	0.318424353499014	0.531	0.212575646500986	cell
CONICSmat	0.0834229409169051	0.531	0.447577059083095	cell
CONICSmat	0.236644350868554	0.531	0.294355649131446	cell
CONICSmat	0.0706556451869042	0.531	0.460344354813096	cell
CONICSmat	0.0354239936561325	0.531	0.495576006343868	cell
CONICSmat	-0.153765104630052	0.531	0.684765104630052	cell
CONICSmat	0.293156018427823	0.531	0.237843981572177	cell
CONICSmat	0.206866929527773	0.531	0.324133070472227	cell
CONICSmat	0.307838647342433	0.531	0.223161352657567	cell
CONICSmat	0.169693102500103	0.531	0.361306897499897	cell
CONICSmat	0.330232955448237	0.531	0.200767044551763	cell
CONICSmat	0.160309922481243	0.531	0.370690077518757	cell
CONICSmat	0.336418209050702	0.531	0.194581790949298	cell
CONICSmat	0.225828967033804	0.531	0.305171032966196	cell
CONICSmat	0.221118547946581	0.531	0.309881452053419	cell
CONICSmat	0.221474539014031	0.531	0.309525460985969	cell
CONICSmat	0.146441721002253	0.531	0.384558278997747	cell
CONICSmat	0.0403113481173124	0.531	0.490688651882688	cell
CONICSmat	0.370921349772636	0.531	0.160078650227364	cell
CONICSmat	0.21002054768752	0.531	0.32097945231248	cell
CONICSmat	-0.0649743786871501	0.531	0.59597437868715	cell
CONICSmat	0.47152133496819	0.531	0.05947866503181	cell
CONICSmat	-0.0551772586023984	0.531	0.586177258602398	cell
CONICSmat	0.105435338788268	0.531	0.425564661211732	cell
CONICSmat	0.123755361564191	0.531	0.407244638435809	cell
CONICSmat	0.1602165024855	0.531	0.3707834975145	cell
CONICSmat	0.407217379334633	0.531	0.123782620665367	cell
CONICSmat	0.161450848311164	0.531	0.369549151688836	cell
CONICSmat	-0.423815382361411	0.531	0.954815382361411	cell
CONICSmat	-0.00164686854153342	0.531	0.532646868541533	cell
CONICSmat	0.089025970130419	0.531	0.441974029869581	cell
CONICSmat	0.15754373804596	0.531	0.37345626195404	cell
CONICSmat	0.0770206521967216	0.531	0.453979347803278	cell
CONICSmat	0.314173763428168	0.531	0.216826236571832	cell
CONICSmat	0.334435176589798	0.531	0.196564823410202	cell
CONICSmat	0.196921661774313	0.531	0.334078338225687	cell
CONICSmat	0.443407062679098	0.531	0.087592937320902	cell
CONICSmat	0.325038160067974	0.531	0.205961839932026	cell
CONICSmat	0.407908716652416	0.531	0.123091283347584	cell
CONICSmat	0.232059163527766	0.531	0.298940836472234	cell
CONICSmat	0.104705577562878	0.531	0.426294422437122	cell
CONICSmat	0.306328051661341	0.531	0.224671948338659	cell
CONICSmat	0.319919688657169	0.531	0.211080311342831	cell
CONICSmat	0.117579167111536	0.531	0.413420832888464	cell
CONICSmat	0.267367044270737	0.531	0.263632955729263	cell
CONICSmat	0.294285454802527	0.531	0.236714545197473	cell
CONICSmat	0.0985296929980521	0.531	0.432470307001948	cell
CONICSmat	0.145117135270223	0.531	0.385882864729777	cell
CONICSmat	0.117270690519135	0.531	0.413729309480865	cell
CONICSmat	0.0557971108013978	0.531	0.475202889198602	cell
CONICSmat	0.301625095995519	0.531	0.229374904004481	cell
CONICSmat	0.260016740809608	0.531	0.270983259190392	cell
CONICSmat	0.254938973931581	0.531	0.276061026068419	cell
CONICSmat	0.0975622315813365	0.531	0.433437768418664	cell
CONICSmat	0.359055908308811	0.531	0.171944091691189	cell
CONICSmat	0.110748669200489	0.531	0.420251330799511	cell
CONICSmat	0.238596863824343	0.531	0.292403136175657	cell
CONICSmat	0.339732093720932	0.531	0.191267906279068	cell
CONICSmat	0.124982085212526	0.531	0.406017914787474	cell
CONICSmat	0.199469012277367	0.531	0.331530987722633	cell
CONICSmat	0.256314443587935	0.531	0.274685556412065	cell
CONICSmat	0.2560859155694	0.531	0.2749140844306	cell
CONICSmat	0.302173241363624	0.531	0.228826758636376	cell
CONICSmat	0.102458257951939	0.531	0.428541742048061	cell
CONICSmat	0.390906277829741	0.531	0.140093722170259	cell
CONICSmat	0.283349468156433	0.531	0.247650531843567	cell
CONICSmat	0.0771823273964869	0.531	0.453817672603513	cell
CONICSmat	0.315026985803594	0.531	0.215973014196406	cell
CONICSmat	0.247871256747689	0.531	0.283128743252311	cell
CONICSmat	0.232127122124597	0.531	0.298872877875403	cell
CONICSmat	0.328122140913358	0.531	0.202877859086642	cell
CONICSmat	-0.18805113789839	0.531	0.71905113789839	cell
CONICSmat	0.209638342190624	0.531	0.321361657809376	cell
CONICSmat	-0.00318267681462073	0.531	0.534182676814621	cell
CONICSmat	0.287898726379797	0.531	0.243101273620203	cell
CONICSmat	0.205023986107411	0.531	0.325976013892589	cell
CONICSmat	0.278104213086271	0.531	0.252895786913729	cell
CONICSmat	0.364186759435266	0.531	0.166813240564734	cell
CONICSmat	0.0801342719325637	0.531	0.450865728067436	cell
CONICSmat	0.439262145831564	0.531	0.0917378541684361	cell
CONICSmat	0.206851772998536	0.531	0.324148227001464	cell
CONICSmat	0.148311788028104	0.531	0.382688211971896	cell
CONICSmat	0.165365632674329	0.531	0.365634367325671	cell
CONICSmat	0.207173242672875	0.531	0.323826757327125	cell
CONICSmat	0.201798210964661	0.531	0.329201789035339	cell
CONICSmat	0.341574211058647	0.531	0.189425788941353	cell
CONICSmat	0.292731394073535	0.531	0.238268605926465	cell
CONICSmat	0.222789351010728	0.531	0.308210648989272	cell
CONICSmat	0.0900592944129363	0.531	0.440940705587064	cell
CONICSmat	0.0954099174995509	0.531	0.435590082500449	cell
CONICSmat	0.314570775343971	0.531	0.216429224656029	cell
CONICSmat	-0.277189276354238	0.531	0.808189276354238	cell
CONICSmat	0.195525721603593	0.531	0.335474278396407	cell
CONICSmat	0.167115680499528	0.531	0.363884319500472	cell
CONICSmat	0.161730717186476	0.531	0.369269282813524	cell
CONICSmat	0.30658576949206	0.531	0.22441423050794	cell
CONICSmat	0.300905948768882	0.531	0.230094051231118	cell
CONICSmat	0.359807751999104	0.531	0.171192248000896	cell
CONICSmat	-0.160249734720475	0.531	0.691249734720475	cell
CONICSmat	0.386461750748128	0.531	0.144538249251872	cell
CONICSmat	0.192650023045237	0.531	0.338349976954763	cell
CONICSmat	-0.0509383293880555	0.531	0.581938329388056	cell
CONICSmat	0.247376149925804	0.531	0.283623850074196	cell
CONICSmat	0.383855883294066	0.531	0.147144116705934	cell
CONICSmat	0.00487934150843276	0.531	0.526120658491567	cell
CONICSmat	0.158962905938477	0.531	0.372037094061523	cell
CONICSmat	0.435993352554479	0.531	0.095006647445521	cell
CONICSmat	0.238535338480299	0.531	0.292464661519701	cell
CONICSmat	0.21243019336605	0.531	0.31856980663395	cell
CONICSmat	0.240002368138143	0.531	0.290997631861857	cell
CONICSmat	0.236861133899366	0.531	0.294138866100634	cell
CONICSmat	0.324713043920484	0.531	0.206286956079516	cell
CONICSmat	0.165670289979245	0.531	0.365329710020755	cell
CONICSmat	0.111082195706522	0.531	0.419917804293478	cell
CONICSmat	0.0841869238030009	0.531	0.446813076196999	cell
CONICSmat	0.204434477456978	0.531	0.326565522543022	cell
CONICSmat	0.179110989529482	0.531	0.351889010470518	cell
CONICSmat	0.125842155416487	0.531	0.405157844583513	cell
CONICSmat	0.0316188304466376	0.531	0.499381169553362	cell
CONICSmat	0.260501607318652	0.531	0.270498392681348	cell
CONICSmat	0.206156857486295	0.531	0.324843142513705	cell
CONICSmat	0.351729371758176	0.531	0.179270628241824	cell
CONICSmat	0.350004686236611	0.531	0.180995313763389	cell
CONICSmat	0.15961626386634	0.531	0.37138373613366	cell
CONICSmat	0.202201215664604	0.531	0.328798784335396	cell
CONICSmat	0.219230166128748	0.531	0.311769833871252	cell
CONICSmat	-0.0570562865450831	0.531	0.588056286545083	cell
CONICSmat	0.167619387820265	0.531	0.363380612179735	cell
CONICSmat	0.297495379473283	0.531	0.233504620526717	cell
CONICSmat	0.29704690216848	0.531	0.23395309783152	cell
CONICSmat	0.161006479860434	0.531	0.369993520139566	cell
CONICSmat	0.277816272978617	0.531	0.253183727021383	cell
CONICSmat	0.135890277804895	0.531	0.395109722195105	cell
CONICSmat	0.419378923974355	0.531	0.111621076025645	cell
CONICSmat	0.345586122105084	0.531	0.185413877894916	cell
CONICSmat	0.142433923278884	0.531	0.388566076721116	cell
CONICSmat	0.18963772153911	0.531	0.34136227846089	cell
CONICSmat	0.271056240040857	0.531	0.259943759959143	cell
CONICSmat	-0.0231008155358617	0.531	0.554100815535862	cell
CONICSmat	0.186913529540215	0.531	0.344086470459785	cell
CONICSmat	0.27928155859182	0.531	0.25171844140818	cell
CONICSmat	0.28067053878093	0.531	0.25032946121907	cell
CONICSmat	0.261056787145151	0.531	0.269943212854849	cell
CONICSmat	0.135153765352476	0.531	0.395846234647524	cell
CONICSmat	-0.477678296776848	0.531	1.00867829677685	cell
CONICSmat	0.142611158182502	0.531	0.388388841817498	cell
CONICSmat	0.459908097315787	0.531	0.071091902684213	cell
CONICSmat	0.265188601539859	0.531	0.265811398460141	cell
CONICSmat	-0.0166212508757219	0.531	0.547621250875722	cell
CONICSmat	0.187068906930069	0.531	0.343931093069931	cell
CONICSmat	0.238437032073862	0.531	0.292562967926138	cell
CONICSmat	0.114847448267426	0.531	0.416152551732574	cell
CONICSmat	0.0331559171256089	0.531	0.497844082874391	cell
CONICSmat	0.366212998560079	0.531	0.164787001439921	cell
CONICSmat	0.350541558533715	0.531	0.180458441466285	cell
CONICSmat	0.290418490307958	0.531	0.240581509692042	cell
CONICSmat	0.324025853228717	0.531	0.206974146771283	cell
CONICSmat	-0.390951080295052	0.531	0.921951080295052	cell
CONICSmat	0.307123570680193	0.531	0.223876429319807	cell
CONICSmat	0.193129896446088	0.531	0.337870103553912	cell
CONICSmat	0.30365791407072	0.531	0.22734208592928	cell
CONICSmat	0.126868957794854	0.531	0.404131042205146	cell
CONICSmat	0.369881100877437	0.531	0.161118899122563	cell
CONICSmat	0.322831698246874	0.531	0.208168301753126	cell
CONICSmat	0.157899036033845	0.531	0.373100963966155	cell
CONICSmat	0.199824363595471	0.531	0.331175636404529	cell
CONICSmat	0.161031113257807	0.531	0.369968886742193	cell
CONICSmat	0.469308221948303	0.531	0.061691778051697	cell
CONICSmat	0.401380840200065	0.531	0.129619159799935	cell
CONICSmat	0.336651403551168	0.531	0.194348596448832	cell
CONICSmat	0.25096236644265	0.531	0.28003763355735	cell
CONICSmat	0.282570438661351	0.531	0.248429561338649	cell
CONICSmat	0.18821270383247	0.531	0.34278729616753	cell
CONICSmat	0.285324657578274	0.531	0.245675342421726	cell
CONICSmat	0.0529176581170333	0.531	0.478082341882967	cell
CONICSmat	0.101262301349319	0.531	0.429737698650681	cell
CONICSmat	0.11178669634701	0.531	0.41921330365299	cell
CONICSmat	0.27112432127361	0.531	0.25987567872639	cell
CONICSmat	0.0798416642044513	0.531	0.451158335795549	cell
CONICSmat	0.216648001022758	0.531	0.314351998977242	cell
CONICSmat	0.180314609095447	0.531	0.350685390904553	cell
CONICSmat	0.314855641895911	0.531	0.216144358104089	cell
CONICSmat	0.361847112527604	0.531	0.169152887472396	cell
CONICSmat	0.116288435816725	0.531	0.414711564183275	cell
CONICSmat	-0.0170943751648039	0.531	0.548094375164804	cell
CONICSmat	0.0909182637787896	0.531	0.44008173622121	cell
CONICSmat	0.0938345961073849	0.531	0.437165403892615	cell
CONICSmat	0.224140455782619	0.531	0.306859544217381	cell
CONICSmat	0.362949301369089	0.531	0.168050698630911	cell
CONICSmat	0.418914537821309	0.531	0.112085462178691	cell
CONICSmat	0.407611851264045	0.531	0.123388148735955	cell
CONICSmat	0.0895955117406459	0.531	0.441404488259354	cell
CONICSmat	0.0367083968155652	0.531	0.494291603184435	cell
CONICSmat	0.226444080115121	0.531	0.304555919884879	cell
CONICSmat	0.369407627102642	0.531	0.161592372897358	cell
CONICSmat	0.133811984142909	0.531	0.397188015857091	cell
CONICSmat	0.116332568925089	0.531	0.414667431074911	cell
CONICSmat	-0.550222998654193	0.531	1.08122299865419	cell
CONICSmat	0.412287038105596	0.531	0.118712961894404	cell
CONICSmat	0.141176124531508	0.531	0.389823875468492	cell
CONICSmat	0.318373135935116	0.531	0.212626864064884	cell
CONICSmat	0.414650723594346	0.531	0.116349276405654	cell
CONICSmat	0.128396782500262	0.531	0.402603217499738	cell
CONICSmat	0.283864266326121	0.531	0.247135733673879	cell
CONICSmat	0.130331374602965	0.531	0.400668625397035	cell
CONICSmat	0.266938017829569	0.531	0.264061982170431	cell
CONICSmat	0.226764682923815	0.531	0.304235317076185	cell
CONICSmat	0.395004151466879	0.531	0.135995848533121	cell
CONICSmat	0.201460723127142	0.531	0.329539276872858	cell
CONICSmat	-0.085452980825431	0.531	0.616452980825431	cell
CONICSmat	-0.000463577492830575	0.531	0.531463577492831	cell
CONICSmat	0.202732965519546	0.531	0.328267034480454	cell
CONICSmat	0.189815425393878	0.531	0.341184574606122	cell
CONICSmat	0.307654460364971	0.531	0.223345539635029	cell
CONICSmat	0.0795752882722147	0.531	0.451424711727785	cell
CONICSmat	0.373825342738057	0.531	0.157174657261943	cell
CONICSmat	0.332086936354441	0.531	0.198913063645559	cell
CONICSmat	0.286388367069897	0.531	0.244611632930103	cell
CONICSmat	0.236475492365903	0.531	0.294524507634097	cell
CONICSmat	0.443969582662978	0.531	0.087030417337022	cell
CONICSmat	0.0655882726051339	0.531	0.465411727394866	cell
CONICSmat	0.208323077144329	0.531	0.322676922855671	cell
CONICSmat	0.0990267312532652	0.531	0.431973268746735	cell
CONICSmat	0.427571826353526	0.531	0.103428173646474	cell
CONICSmat	0.194472556721015	0.531	0.336527443278985	cell
CONICSmat	0.108476534497207	0.531	0.422523465502793	cell
CONICSmat	-0.291355911980999	0.531	0.822355911980999	cell
CONICSmat	0.0669364439970145	0.531	0.464063556002986	cell
CONICSmat	0.157098534831676	0.531	0.373901465168324	cell
CONICSmat	-0.397675993935001	0.531	0.928675993935001	cell
CONICSmat	0.193421532011162	0.531	0.337578467988838	cell
CONICSmat	0.259974002382217	0.531	0.271025997617783	cell
CONICSmat	0.226132049064439	0.531	0.304867950935561	cell
CONICSmat	0.315384451062854	0.531	0.215615548937146	cell
CONICSmat	0.307310299951291	0.531	0.223689700048709	cell
CONICSmat	0.353734567869665	0.531	0.177265432130335	cell
CONICSmat	0.221087311310106	0.531	0.309912688689894	cell
CONICSmat	0.191603400043784	0.531	0.339396599956216	cell
CONICSmat	0.264669173011167	0.531	0.266330826988833	cell
CONICSmat	0.191849854453142	0.531	0.339150145546858	cell
CONICSmat	0.128675414654876	0.531	0.402324585345124	cell
CONICSmat	0.300716496356691	0.531	0.230283503643309	cell
CONICSmat	0.223994201570372	0.531	0.307005798429628	cell
CONICSmat	0.260896471029184	0.531	0.270103528970816	cell
CONICSmat	-0.0399266575878301	0.531	0.57092665758783	cell
CONICSmat	0.400240602812611	0.531	0.130759397187389	cell
CONICSmat	0.301138405157882	0.531	0.229861594842118	cell
CONICSmat	0.135919184119027	0.531	0.395080815880973	cell
CONICSmat	0.433179283726525	0.531	0.0978207162734751	cell
CONICSmat	0.21892263472303	0.531	0.31207736527697	cell
CONICSmat	0.168950348842384	0.531	0.362049651157616	cell
CONICSmat	0.054206616548538	0.531	0.476793383451462	cell
CONICSmat	0.0302241150986423	0.531	0.500775884901358	cell
CONICSmat	0.336149706385137	0.531	0.194850293614863	cell
CONICSmat	-0.351130209172185	0.531	0.882130209172185	cell
CONICSmat	0.232330153953918	0.531	0.298669846046082	cell
CONICSmat	0.286292385134522	0.531	0.244707614865478	cell
CONICSmat	0.324974942744748	0.531	0.206025057255252	cell
CONICSmat	0.0987683946952641	0.531	0.432231605304736	cell
CONICSmat	0.445354009993392	0.531	0.0856459900066081	cell
CONICSmat	0.166230084934875	0.531	0.364769915065125	cell
CONICSmat	0.290250067800785	0.531	0.240749932199215	cell
CONICSmat	0.195065483396059	0.531	0.335934516603941	cell
CONICSmat	0.0975816431517691	0.531	0.433418356848231	cell
CONICSmat	0.293072884124606	0.531	0.237927115875394	cell
CONICSmat	0.218018608007828	0.531	0.312981391992172	cell
CONICSmat	-0.0733059341143526	0.531	0.604305934114353	cell
CONICSmat	0.0564579114480505	0.531	0.47454208855195	cell
CONICSmat	0.166990480831413	0.531	0.364009519168587	cell
CONICSmat	0.144831833686393	0.531	0.386168166313607	cell
CONICSmat	0.200401736787989	0.531	0.330598263212011	cell
CONICSmat	0.282198799889821	0.531	0.248801200110179	cell
CONICSmat	0.335593583021018	0.531	0.195406416978982	cell
CONICSmat	0.132507002617469	0.531	0.398492997382531	cell
CONICSmat	0.169716044799251	0.531	0.361283955200749	cell
CONICSmat	0.345160159654307	0.531	0.185839840345693	cell
CONICSmat	0.372248722312456	0.531	0.158751277687544	cell
CONICSmat	0.0422970042116355	0.531	0.488702995788365	cell
CONICSmat	0.356350856265697	0.531	0.174649143734303	cell
CONICSmat	-0.00299208867399817	0.531	0.533992088673998	cell
CONICSmat	0.16674331723812	0.531	0.36425668276188	cell
CONICSmat	0.284998423080263	0.531	0.246001576919737	cell
CONICSmat	0.152446255539819	0.531	0.378553744460181	cell
CONICSmat	0.250080324446279	0.531	0.280919675553721	cell
CONICSmat	0.303615514653526	0.531	0.227384485346474	cell
CONICSmat	0.1794366467428	0.531	0.3515633532572	cell
CONICSmat	0.143776966984263	0.531	0.387223033015737	cell
CONICSmat	0.273997547221203	0.531	0.257002452778797	cell
CONICSmat	0.221617249815368	0.531	0.309382750184632	cell
CONICSmat	0.377391502180159	0.531	0.153608497819841	cell
CONICSmat	0.296815688442792	0.531	0.234184311557208	cell
CONICSmat	0.106973534974026	0.531	0.424026465025974	cell
CONICSmat	0.276938233343953	0.531	0.254061766656047	cell
CONICSmat	0.184875777736307	0.531	0.346124222263693	cell
CONICSmat	0.20109264852455	0.531	0.32990735147545	cell
CONICSmat	0.187458526463425	0.531	0.343541473536575	cell
CONICSmat	0.323877520889696	0.531	0.207122479110304	cell
CONICSmat	0.195528241551674	0.531	0.335471758448326	cell
CONICSmat	0.22199539382621	0.531	0.30900460617379	cell
CONICSmat	0.077645468239732	0.531	0.453354531760268	cell
CONICSmat	0.143832190849977	0.531	0.387167809150023	cell
CONICSmat	0.258837115531573	0.531	0.272162884468427	cell
CONICSmat	-0.213846521798541	0.531	0.744846521798541	cell
CONICSmat	0.07796637939955	0.531	0.45303362060045	cell
CONICSmat	0.24246554423974	0.531	0.28853445576026	cell
CONICSmat	0.14192973421637	0.531	0.38907026578363	cell
CONICSmat	0.0773200011306197	0.531	0.45367999886938	cell
CONICSmat	0.290464243580877	0.531	0.240535756419123	cell
CONICSmat	-0.137236722708508	0.531	0.668236722708508	cell
CONICSmat	0.171110567649134	0.531	0.359889432350866	cell
CONICSmat	0.156472626429676	0.531	0.374527373570324	cell
CONICSmat	0.208208689242711	0.531	0.322791310757289	cell
CONICSmat	0.294798275612758	0.531	0.236201724387242	cell
CONICSmat	0.252810052216199	0.531	0.278189947783801	cell
CONICSmat	0.364147298327103	0.531	0.166852701672897	cell
CONICSmat	0.269072786968576	0.531	0.261927213031424	cell
CONICSmat	0.194295437917933	0.531	0.336704562082067	cell
CONICSmat	0.177805646695044	0.531	0.353194353304956	cell
CONICSmat	0.164504340830838	0.531	0.366495659169162	cell
CONICSmat	0.119961526189903	0.531	0.411038473810097	cell
CONICSmat	0.173566651500064	0.531	0.357433348499936	cell
CONICSmat	0.126909620476269	0.531	0.404090379523731	cell
CONICSmat	0.293301720151735	0.531	0.237698279848265	cell
CONICSmat	0.0472309097177108	0.531	0.483769090282289	cell
CONICSmat	0.268582135208267	0.531	0.262417864791733	cell
CONICSmat	0.102368667300535	0.531	0.428631332699465	cell
CONICSmat	0.325015994826459	0.531	0.205984005173541	cell
CONICSmat	0.177782071288375	0.531	0.353217928711625	cell
CONICSmat	0.380356480423382	0.531	0.150643519576618	cell
CONICSmat	-0.0181474975269532	0.531	0.549147497526953	cell
CONICSmat	0.313429405067532	0.531	0.217570594932468	cell
CONICSmat	0.197795878788601	0.531	0.333204121211399	cell
CONICSmat	0.0354498534170285	0.531	0.495550146582972	cell
CONICSmat	0.0440208068382527	0.531	0.486979193161747	cell
CONICSmat	0.254475467440389	0.531	0.276524532559611	cell
CONICSmat	0.255043882556336	0.531	0.275956117443664	cell
CONICSmat	0.0206940993020979	0.531	0.510305900697902	cell
CONICSmat	0.272280570847736	0.531	0.258719429152264	cell
CONICSmat	0.184874088232568	0.531	0.346125911767432	cell
CONICSmat	0.242623232248734	0.531	0.288376767751266	cell
CONICSmat	0.17720839712151	0.531	0.35379160287849	cell
CONICSmat	0.221921796191017	0.531	0.309078203808983	cell
CONICSmat	0.158685751465732	0.531	0.372314248534268	cell
CONICSmat	0.335488756287689	0.531	0.195511243712311	cell
CONICSmat	0.392677675351598	0.531	0.138322324648402	cell
CONICSmat	0.447405151495438	0.531	0.083594848504562	cell
CONICSmat	0.174831379880001	0.531	0.356168620119999	cell
CONICSmat	-0.354880045148375	0.531	0.885880045148375	cell
CONICSmat	0.314331328027982	0.531	0.216668671972018	cell
CONICSmat	0.0666859394422973	0.531	0.464314060557703	cell
CONICSmat	0.280521329086472	0.531	0.250478670913528	cell
CONICSmat	0.27053329364476	0.531	0.26046670635524	cell
CONICSmat	-0.0327210236176603	0.531	0.56372102361766	cell
CONICSmat	0.35792823115087	0.531	0.17307176884913	cell
CONICSmat	0.20381194109716	0.531	0.32718805890284	cell
CONICSmat	0.459757599857524	0.531	0.071242400142476	cell
CONICSmat	0.129891140988261	0.531	0.401108859011739	cell
CONICSmat	0.0428535585018141	0.531	0.488146441498186	cell
CONICSmat	0.0839081765497624	0.531	0.447091823450238	cell
CONICSmat	0.136119350250704	0.531	0.394880649749296	cell
CONICSmat	0.178045076570496	0.531	0.352954923429504	cell
CONICSmat	0.140091609909467	0.531	0.390908390090533	cell
CONICSmat	0.387849316970231	0.531	0.143150683029769	cell
CONICSmat	-0.13530940671481	0.531	0.66630940671481	cell
CONICSmat	0.359450389732582	0.531	0.171549610267418	cell
CONICSmat	0.105678076749576	0.531	0.425321923250424	cell
CONICSmat	0.0902585022983626	0.531	0.440741497701637	cell
CONICSmat	0.331370839659033	0.531	0.199629160340967	cell
CONICSmat	0.2664891024723	0.531	0.2645108975277	cell
CONICSmat	0.124330933303395	0.531	0.406669066696605	cell
CONICSmat	0.222712786642254	0.531	0.308287213357746	cell
CONICSmat	0.0840468635874042	0.531	0.446953136412596	cell
CONICSmat	0.271914052087568	0.531	0.259085947912432	cell
CONICSmat	0.307522718157186	0.531	0.223477281842814	cell
CONICSmat	0.269667842063197	0.531	0.261332157936803	cell
CONICSmat	0.158899900093336	0.531	0.372100099906664	cell
CONICSmat	0.204159127003064	0.531	0.326840872996936	cell
CONICSmat	0.287540039112096	0.531	0.243459960887904	cell
CONICSmat	-0.0154913004977376	0.531	0.546491300497738	cell
CONICSmat	0.283190169984527	0.531	0.247809830015473	cell
CONICSmat	0.071168744775992	0.531	0.459831255224008	cell
CONICSmat	0.167307801981671	0.531	0.363692198018329	cell
CONICSmat	0.143257000399227	0.531	0.387742999600773	cell
CONICSmat	0.276766968568616	0.531	0.254233031431384	cell
CONICSmat	0.150923731618914	0.531	0.380076268381086	cell
CONICSmat	0.369545822921881	0.531	0.161454177078119	cell
CONICSmat	0.287625661757562	0.531	0.243374338242438	cell
CONICSmat	0.232179931485492	0.531	0.298820068514508	cell
CONICSmat	0.134383087630745	0.531	0.396616912369255	cell
CONICSmat	0.162204402413582	0.531	0.368795597586418	cell
CONICSmat	0.135535960242151	0.531	0.395464039757849	cell
CONICSmat	0.324874187059518	0.531	0.206125812940482	cell
CONICSmat	0.186626179246221	0.531	0.344373820753779	cell
CONICSmat	0.322720081825991	0.531	0.208279918174009	cell
CONICSmat	0.211341519158489	0.531	0.319658480841511	cell
CONICSmat	0.294493051264771	0.531	0.236506948735229	cell
CONICSmat	0.180646515262121	0.531	0.350353484737879	cell
CONICSmat	0.209369559739041	0.531	0.321630440260959	cell
CONICSmat	0.239736843665613	0.531	0.291263156334387	cell
CONICSmat	0.306442024085889	0.531	0.224557975914111	cell
CONICSmat	0.266100269726191	0.531	0.264899730273809	cell
CONICSmat	0.278558680982073	0.531	0.252441319017927	cell
CONICSmat	0.204537335127178	0.531	0.326462664872822	cell
CONICSmat	0.0905639067132795	0.531	0.440436093286721	cell
CONICSmat	0.138896794183918	0.531	0.392103205816082	cell
CONICSmat	0.244193876913551	0.531	0.286806123086449	cell
CONICSmat	-0.0549246482898172	0.531	0.585924648289817	cell
CONICSmat	0.047958301441118	0.531	0.483041698558882	cell
CONICSmat	0.382514843950339	0.531	0.148485156049661	cell
CONICSmat	0.361780534434906	0.531	0.169219465565094	cell
CONICSmat	0.214584091451382	0.531	0.316415908548618	cell
CONICSmat	0.293758266270027	0.531	0.237241733729973	cell
CONICSmat	0.0706638389713297	0.531	0.46033616102867	cell
CONICSmat	0.23278404367273	0.531	0.29821595632727	cell
CONICSmat	0.131869506394751	0.531	0.399130493605249	cell
CONICSmat	0.2303866597101	0.531	0.3006133402899	cell
CONICSmat	0.0738117367514719	0.531	0.457188263248528	cell
CONICSmat	0.419877014092388	0.531	0.111122985907612	cell
CONICSmat	0.0906606474229132	0.531	0.440339352577087	cell
CONICSmat	-0.00920333254697417	0.531	0.540203332546974	cell
CONICSmat	0.201162491602158	0.531	0.329837508397842	cell
CONICSmat	0.529845297154839	0.531	0.00115470284516106	cell
CONICSmat	0.0775916411628949	0.531	0.453408358837105	cell
CONICSmat	0.419158254793815	0.531	0.111841745206185	cell
CONICSmat	0.29184518818384	0.531	0.23915481181616	cell
CONICSmat	0.0660606419259035	0.531	0.464939358074097	cell
CONICSmat	0.252539077128124	0.531	0.278460922871876	cell
CONICSmat	0.132423685376771	0.531	0.398576314623229	cell
CONICSmat	0.290810912813783	0.531	0.240189087186217	cell
CONICSmat	-0.186554841202202	0.531	0.717554841202202	cell
[truncated: 49,999 more rows]
