# Supplementary material for: Benchmarking scRNA-seq copy number variation callers
Source: Nat Commun. 2025 Oct 2;16:8777. doi: 10.1038/s41467-025-62359-9 (PMC12491403; doi:10.1038/s41467-025-62359-9)
Supplement: Supplementary file 11 — Source Data [file 41467_2025_62359_MOESM11_ESM.zip › figure_source_data/suppfigure_3_optimal_cutoffs_maxf1.tsv]

method	dataset	variable	value
InferCNV (CNV)	SNU601	cutoff_f1_gain	0.4624574829932
InferCNV (Expr)	SNU601	cutoff_f1_gain	0.0314119267318498
CaSpER	SNU601	cutoff_f1_gain	0.0257653061224499
copyKat	SNU601	cutoff_f1_gain	0.0607999362152798
SCEVAN (CNV)	SNU601	cutoff_f1_gain	0.1018115942029
SCEVAN (Expr)	SNU601	cutoff_f1_gain	0.0105998665360598
Numbat (Expr)	SNU601	cutoff_f1_gain	0.1775311025842
Numbat (CNV)	SNU601	cutoff_f1_gain	0.60249838974769
CONICSmat	SNU601	cutoff_f1_gain	0.10468713894091
InferCNV (CNV)	NCIN87	cutoff_f1_gain	0.99452977067116
InferCNV (Expr)	NCIN87	cutoff_f1_gain	0.0507005470762598
CaSpER	NCIN87	cutoff_f1_gain	0.12995301213269
copyKat	NCIN87	cutoff_f1_gain	0.14921424444492
SCEVAN (CNV)	NCIN87	cutoff_f1_gain	0.95549338758901
SCEVAN (Expr)	NCIN87	cutoff_f1_gain	0.20718600442256
Numbat (Expr)	NCIN87	cutoff_f1_gain	0.55470321221317
Numbat (CNV)	NCIN87	cutoff_f1_gain	0.74615478267927
CONICSmat	NCIN87	cutoff_f1_gain	0.77518227484854
InferCNV (CNV)	MKN45	cutoff_f1_gain	0.99312959014452
InferCNV (Expr)	MKN45	cutoff_f1_gain	0.0425654937913502
CaSpER	MKN45	cutoff_f1_gain	0.1727078891258
copyKat	MKN45	cutoff_f1_gain	0.13360863489492
SCEVAN (CNV)	MKN45	cutoff_f1_gain	0.6649090429739
SCEVAN (Expr)	MKN45	cutoff_f1_gain	0.0927430834528198
Numbat (Expr)	MKN45	cutoff_f1_gain	0.44947675267493
Numbat (CNV)	MKN45	cutoff_f1_gain	0.5
CONICSmat	MKN45	cutoff_f1_gain	0.78422351112602
InferCNV (CNV)	KATOIII	cutoff_f1_gain	0
InferCNV (Expr)	KATOIII	cutoff_f1_gain	0
CaSpER	KATOIII	cutoff_f1_gain	0
copyKat	KATOIII	cutoff_f1_gain	0
SCEVAN (CNV)	KATOIII	cutoff_f1_gain	0
SCEVAN (Expr)	KATOIII	cutoff_f1_gain	0
Numbat (Expr)	KATOIII	cutoff_f1_gain	0
Numbat (CNV)	KATOIII	cutoff_f1_gain	0
CONICSmat	KATOIII	cutoff_f1_gain	0
InferCNV (CNV)	NUGC4	cutoff_f1_gain	0.13544379883791
InferCNV (Expr)	NUGC4	cutoff_f1_gain	0.00750981350984992
CaSpER	NUGC4	cutoff_f1_gain	0.0152274093368101
copyKat	NUGC4	cutoff_f1_gain	0.06072964473486
SCEVAN (CNV)	NUGC4	cutoff_f1_gain	0.0139487412111601
SCEVAN (Expr)	NUGC4	cutoff_f1_gain	0
Numbat (Expr)	NUGC4	cutoff_f1_gain	0.0818997258902301
Numbat (CNV)	NUGC4	cutoff_f1_gain	0
CONICSmat	NUGC4	cutoff_f1_gain	0.0566080800205802
InferCNV (CNV)	SNU638	cutoff_f1_gain	0.3715308863026
InferCNV (Expr)	SNU638	cutoff_f1_gain	0.00823907779439992
CaSpER	SNU638	cutoff_f1_gain	0.00649059982095013
copyKat	SNU638	cutoff_f1_gain	0.0590511990334699
SCEVAN (CNV)	SNU638	cutoff_f1_gain	0.52538860103627
SCEVAN (Expr)	SNU638	cutoff_f1_gain	0.0690985433618501
Numbat (Expr)	SNU638	cutoff_f1_gain	0.18045982297526
Numbat (CNV)	SNU638	cutoff_f1_gain	0
CONICSmat	SNU638	cutoff_f1_gain	0.71561832725645
InferCNV (CNV)	SNU668	cutoff_f1_gain	0.11506067094932
InferCNV (Expr)	SNU668	cutoff_f1_gain	0.00199052949081002
CaSpER	SNU668	cutoff_f1_gain	0.000428265524630156
copyKat	SNU668	cutoff_f1_gain	0
SCEVAN (CNV)	SNU668	cutoff_f1_gain	0
SCEVAN (Expr)	SNU668	cutoff_f1_gain	0
Numbat (Expr)	SNU668	cutoff_f1_gain	0.0153208981067601
Numbat (CNV)	SNU668	cutoff_f1_gain	0
CONICSmat	SNU668	cutoff_f1_gain	0.0754928328755202
InferCNV (CNV)	HGC27	cutoff_f1_gain	0
InferCNV (Expr)	HGC27	cutoff_f1_gain	0.000140275645899912
CaSpER	HGC27	cutoff_f1_gain	0
copyKat	HGC27	cutoff_f1_gain	0
SCEVAN (CNV)	HGC27	cutoff_f1_gain	0
SCEVAN (Expr)	HGC27	cutoff_f1_gain	0
Numbat (Expr)	HGC27	cutoff_f1_gain	0
Numbat (CNV)	HGC27	cutoff_f1_gain	0
CONICSmat	HGC27	cutoff_f1_gain	0.06217435730778
InferCNV (CNV)	SNU16	cutoff_f1_gain	0
InferCNV (Expr)	SNU16	cutoff_f1_gain	0.000290997825009853
CaSpER	SNU16	cutoff_f1_gain	0
copyKat	SNU16	cutoff_f1_gain	0
SCEVAN (CNV)	SNU16	cutoff_f1_gain	0
SCEVAN (Expr)	SNU16	cutoff_f1_gain	0
Numbat (Expr)	SNU16	cutoff_f1_gain	0
Numbat (CNV)	SNU16	cutoff_f1_gain	0
CONICSmat	SNU16	cutoff_f1_gain	0
InferCNV (CNV)	MCF7	cutoff_f1_gain	0.00914008580488979
InferCNV (Expr)	MCF7	cutoff_f1_gain	0
CaSpER	MCF7	cutoff_f1_gain	0
copyKat	MCF7	cutoff_f1_gain	0.000890520372310188
SCEVAN (CNV)	MCF7	cutoff_f1_gain	0
SCEVAN (Expr)	MCF7	cutoff_f1_gain	0
Numbat (Expr)	MCF7	cutoff_f1_gain	0
Numbat (CNV)	MCF7	cutoff_f1_gain	0
CONICSmat	MCF7	cutoff_f1_gain	0
InferCNV (CNV)	COLO320	cutoff_f1_gain	0.93545150501672
InferCNV (Expr)	COLO320	cutoff_f1_gain	0.13004716663937
CaSpER	COLO320	cutoff_f1_gain	0.0434782608695699
copyKat	COLO320	cutoff_f1_gain	0.12635486849886
SCEVAN (CNV)	COLO320	cutoff_f1_gain	0.54604530263646
SCEVAN (Expr)	COLO320	cutoff_f1_gain	0.0991786222818898
Numbat (Expr)	COLO320	cutoff_f1_gain	0.39499031522883
Numbat (CNV)	COLO320	cutoff_f1_gain	0
CONICSmat	COLO320	cutoff_f1_gain	0.70303652944826
InferCNV (CNV)	MM	cutoff_f1_gain	0.56381342901076
InferCNV (Expr)	MM	cutoff_f1_gain	0.0131933211790298
CaSpER	MM	cutoff_f1_gain	0.00266529984622998
copyKat	MM	cutoff_f1_gain	0.0464555713944299
SCEVAN (CNV)	MM	cutoff_f1_gain	0.0233933161953699
SCEVAN (Expr)	MM	cutoff_f1_gain	0.0109102182932101
Numbat (Expr)	MM	cutoff_f1_gain	0.19070218832222
Numbat (CNV)	MM	cutoff_f1_gain	0
CONICSmat	MM	cutoff_f1_gain	0.0413684484416099
InferCNV (CNV)	BCC06	cutoff_f1_gain	0.13399857448325
InferCNV (Expr)	BCC06	cutoff_f1_gain	0.0115223289270001
CaSpER	BCC06	cutoff_f1_gain	0.0873129009265901
copyKat	BCC06	cutoff_f1_gain	0.0339734335794599
SCEVAN (CNV)	BCC06	cutoff_f1_gain	0
SCEVAN (Expr)	BCC06	cutoff_f1_gain	0.13130382811985
Numbat (Expr)	BCC06	cutoff_f1_gain	0.12978094243978
Numbat (CNV)	BCC06	cutoff_f1_gain	0
CONICSmat	BCC06	cutoff_f1_gain	0.00315643634105989
InferCNV (CNV)	BCC06post	cutoff_f1_gain	0.33958333333333
InferCNV (Expr)	BCC06post	cutoff_f1_gain	0.0103478838762001
CaSpER	BCC06post	cutoff_f1_gain	0.1125
copyKat	BCC06post	cutoff_f1_gain	0.0379054771641898
SCEVAN (CNV)	BCC06post	cutoff_f1_gain	0.25850340136054
SCEVAN (Expr)	BCC06post	cutoff_f1_gain	0.0210499022925799
Numbat (Expr)	BCC06post	cutoff_f1_gain	0.18047045204901
Numbat (CNV)	BCC06post	cutoff_f1_gain	0
CONICSmat	BCC06post	cutoff_f1_gain	0.22235313829671
InferCNV (CNV)	iAMP21	cutoff_f1_gain	0.7803179139132
InferCNV (Expr)	iAMP21	cutoff_f1_gain	0.0425661237939599
CaSpER	iAMP21	cutoff_f1_gain	0.45481335952849
copyKat	iAMP21	cutoff_f1_gain	0.05587759437062
SCEVAN (CNV)	iAMP21	cutoff_f1_gain	0.19340974212034
SCEVAN (Expr)	iAMP21	cutoff_f1_gain	0.0892250233026601
Numbat (Expr)	iAMP21	cutoff_f1_gain	0.32028874080736
Numbat (CNV)	iAMP21	cutoff_f1_gain	0.74506108659341
CONICSmat	iAMP21	cutoff_f1_gain	0.0460911265866799
InferCNV (CNV)	mouse	cutoff_f1_gain	0.67922731601143
InferCNV (Expr)	mouse	cutoff_f1_gain	0.05652802407716
copyKat	mouse	cutoff_f1_gain	0.0533897567114101
SCEVAN (CNV)	mouse	cutoff_f1_gain	0.24871982443307
SCEVAN (Expr)	mouse	cutoff_f1_gain	0.0376735917864002
CONICSmat	mouse	cutoff_f1_gain	0.05031985711376
InferCNV (CNV)	HCT116	cutoff_f1_gain	0.97857142857143
InferCNV (Expr)	HCT116	cutoff_f1_gain	0.1255734675035
CaSpER	HCT116	cutoff_f1_gain	0.0276785714285701
copyKat	HCT116	cutoff_f1_gain	0.15385939770486
SCEVAN (CNV)	HCT116	cutoff_f1_gain	0.75539568345324
SCEVAN (Expr)	HCT116	cutoff_f1_gain	0.20672771143714
Numbat (Expr)	HCT116	cutoff_f1_gain	0.29522601977888
CONICSmat	HCT116	cutoff_f1_gain	0.72740337378119
InferCNV (CNV)	A375	cutoff_f1_gain	0
InferCNV (Expr)	A375	cutoff_f1_gain	4.38688107498031e-05
copyKat	A375	cutoff_f1_gain	0.0246040250141499
SCEVAN (CNV)	A375	cutoff_f1_gain	0
SCEVAN (Expr)	A375	cutoff_f1_gain	0
Numbat (Expr)	A375	cutoff_f1_gain	0.00178989682712016
Numbat (CNV)	A375	cutoff_f1_gain	0
CONICSmat	A375	cutoff_f1_gain	0
InferCNV (CNV)	ALL1	cutoff_f1_gain	0.22598870056497
InferCNV (Expr)	ALL1	cutoff_f1_gain	0.0589871273217399
copyKat	ALL1	cutoff_f1_gain	0.09229150287393
SCEVAN (CNV)	ALL1	cutoff_f1_gain	0.13352272727273
SCEVAN (Expr)	ALL1	cutoff_f1_gain	0.03101189372381
CONICSmat	ALL1	cutoff_f1_gain	0.07544112189969
InferCNV (CNV)	ALL2	cutoff_f1_gain	0.59349593495935
InferCNV (Expr)	ALL2	cutoff_f1_gain	0.07421025393759
copyKat	ALL2	cutoff_f1_gain	0.0882716740204001
SCEVAN (CNV)	ALL2	cutoff_f1_gain	0
SCEVAN (Expr)	ALL2	cutoff_f1_gain	0.0334338746042002
CONICSmat	ALL2	cutoff_f1_gain	0.0644036648613899
InferCNV (CNV)	SNU601	cutoff_f1_loss	-0.37993197278912
InferCNV (Expr)	SNU601	cutoff_f1_loss	-0.02650215730242
CaSpER	SNU601	cutoff_f1_loss	-0.00467687074830003
copyKat	SNU601	cutoff_f1_loss	-0.11057689739792
SCEVAN (CNV)	SNU601	cutoff_f1_loss	-0.43152173913043
SCEVAN (Expr)	SNU601	cutoff_f1_loss	-0.05291277770497
Numbat (Expr)	SNU601	cutoff_f1_loss	-0.36362884980908
Numbat (CNV)	SNU601	cutoff_f1_loss	0
CONICSmat	SNU601	cutoff_f1_loss	-0.21120377518209
InferCNV (CNV)	NCIN87	cutoff_f1_loss	-0.51420155691142
InferCNV (Expr)	NCIN87	cutoff_f1_loss	-0.0047198494698899
CaSpER	NCIN87	cutoff_f1_loss	-0.00648011782031999
copyKat	NCIN87	cutoff_f1_loss	-0.0594221417383001
SCEVAN (CNV)	NCIN87	cutoff_f1_loss	-0.19290437436419
SCEVAN (Expr)	NCIN87	cutoff_f1_loss	-0.0198493518843801
Numbat (Expr)	NCIN87	cutoff_f1_loss	-0.24254092276284
Numbat (CNV)	NCIN87	cutoff_f1_loss	-0.12118661897749
CONICSmat	NCIN87	cutoff_f1_loss	-0.45127416561891
InferCNV (CNV)	MKN45	cutoff_f1_loss	-0.60400379057095
InferCNV (Expr)	MKN45	cutoff_f1_loss	-0.00612787604876996
CaSpER	MKN45	cutoff_f1_loss	-0.0653873489694401
copyKat	MKN45	cutoff_f1_loss	-0.0653747253828401
SCEVAN (CNV)	MKN45	cutoff_f1_loss	0
SCEVAN (Expr)	MKN45	cutoff_f1_loss	-0.0176276638477599
Numbat (Expr)	MKN45	cutoff_f1_loss	-0.23338047526677
Numbat (CNV)	MKN45	cutoff_f1_loss	0
CONICSmat	MKN45	cutoff_f1_loss	-0.0355927951644099
InferCNV (CNV)	KATOIII	cutoff_f1_loss	-0.99201761629507
InferCNV (Expr)	KATOIII	cutoff_f1_loss	-0.06403001845862
CaSpER	KATOIII	cutoff_f1_loss	-0.00192466318394002
copyKat	KATOIII	cutoff_f1_loss	-0.19618500111824
SCEVAN (CNV)	KATOIII	cutoff_f1_loss	-1
SCEVAN (Expr)	KATOIII	cutoff_f1_loss	-0.1738444074742
Numbat (Expr)	KATOIII	cutoff_f1_loss	-0.7102959772352
Numbat (CNV)	KATOIII	cutoff_f1_loss	0
CONICSmat	KATOIII	cutoff_f1_loss	-1.08013067255112
InferCNV (CNV)	NUGC4	cutoff_f1_loss	-1
InferCNV (Expr)	NUGC4	cutoff_f1_loss	-0.0353260557652799
CaSpER	NUGC4	cutoff_f1_loss	-0.00727977025311999
copyKat	NUGC4	cutoff_f1_loss	-0.13120434107229
SCEVAN (CNV)	NUGC4	cutoff_f1_loss	-0.95032887276026
SCEVAN (Expr)	NUGC4	cutoff_f1_loss	-0.16590905421526
Numbat (Expr)	NUGC4	cutoff_f1_loss	-0.45818429505185
Numbat (CNV)	NUGC4	cutoff_f1_loss	0
CONICSmat	NUGC4	cutoff_f1_loss	-2
InferCNV (CNV)	SNU638	cutoff_f1_loss	-1
InferCNV (Expr)	SNU638	cutoff_f1_loss	-0.00977609550811009
CaSpER	SNU638	cutoff_f1_loss	-0.000895255147719931
copyKat	SNU638	cutoff_f1_loss	-0.10464406033773
SCEVAN (CNV)	SNU638	cutoff_f1_loss	-0.86735751295337
SCEVAN (Expr)	SNU638	cutoff_f1_loss	-0.1901947671025
Numbat (Expr)	SNU638	cutoff_f1_loss	-0.411044421069
Numbat (CNV)	SNU638	cutoff_f1_loss	-1
CONICSmat	SNU638	cutoff_f1_loss	-2
InferCNV (CNV)	SNU668	cutoff_f1_loss	-0.99640256959315
InferCNV (Expr)	SNU668	cutoff_f1_loss	-0.07694694058371
CaSpER	SNU668	cutoff_f1_loss	-0.10678087080657
copyKat	SNU668	cutoff_f1_loss	-0.20291049783514
SCEVAN (CNV)	SNU668	cutoff_f1_loss	-0.98576483834647
SCEVAN (Expr)	SNU668	cutoff_f1_loss	-0.18216605361564
Numbat (Expr)	SNU668	cutoff_f1_loss	-0.59108802863622
Numbat (CNV)	SNU668	cutoff_f1_loss	-0.99654758275701
CONICSmat	SNU668	cutoff_f1_loss	-2
InferCNV (CNV)	HGC27	cutoff_f1_loss	-1
InferCNV (Expr)	HGC27	cutoff_f1_loss	-0.05547264990451
CaSpER	HGC27	cutoff_f1_loss	-0.24768518518519
copyKat	HGC27	cutoff_f1_loss	-0.16862231974983
SCEVAN (CNV)	HGC27	cutoff_f1_loss	-1
SCEVAN (Expr)	HGC27	cutoff_f1_loss	-0.20740924732474
Numbat (Expr)	HGC27	cutoff_f1_loss	-0.72919014561509
Numbat (CNV)	HGC27	cutoff_f1_loss	-1
CONICSmat	HGC27	cutoff_f1_loss	-1.52135576410511
InferCNV (CNV)	SNU16	cutoff_f1_loss	-1
InferCNV (Expr)	SNU16	cutoff_f1_loss	-0.0570832294547901
CaSpER	SNU16	cutoff_f1_loss	-0.31578947368421
copyKat	SNU16	cutoff_f1_loss	-0.24798352152739
SCEVAN (CNV)	SNU16	cutoff_f1_loss	-1
SCEVAN (Expr)	SNU16	cutoff_f1_loss	-0.26782377358762
Numbat (Expr)	SNU16	cutoff_f1_loss	-0.72943778237178
Numbat (CNV)	SNU16	cutoff_f1_loss	-0.99768724097099
CONICSmat	SNU16	cutoff_f1_loss	-2
InferCNV (CNV)	MCF7	cutoff_f1_loss	-0.98628987129267
InferCNV (Expr)	MCF7	cutoff_f1_loss	-0.07854120501227
CaSpER	MCF7	cutoff_f1_loss	-0.46495152870992
copyKat	MCF7	cutoff_f1_loss	-0.11194727768012
SCEVAN (CNV)	MCF7	cutoff_f1_loss	-0.70254957507082
SCEVAN (Expr)	MCF7	cutoff_f1_loss	-0.14351620377858
Numbat (Expr)	MCF7	cutoff_f1_loss	-0.41577805092208
Numbat (CNV)	MCF7	cutoff_f1_loss	-0.56186425004624
CONICSmat	MCF7	cutoff_f1_loss	-1.70038175659886
InferCNV (CNV)	COLO320	cutoff_f1_loss	-1
InferCNV (Expr)	COLO320	cutoff_f1_loss	-0.22311642248105
CaSpER	COLO320	cutoff_f1_loss	-0.3443143812709
copyKat	COLO320	cutoff_f1_loss	-0.30464143993687
SCEVAN (CNV)	COLO320	cutoff_f1_loss	-1
SCEVAN (Expr)	COLO320	cutoff_f1_loss	-0.18945212999893
Numbat (Expr)	COLO320	cutoff_f1_loss	-0.99928722828365
Numbat (CNV)	COLO320	cutoff_f1_loss	-1
CONICSmat	COLO320	cutoff_f1_loss	-0.80626371697788
InferCNV (CNV)	MM	cutoff_f1_loss	-0.42491030240902
InferCNV (Expr)	MM	cutoff_f1_loss	-0.0381342119421699
CaSpER	MM	cutoff_f1_loss	-0.0115838031778599
copyKat	MM	cutoff_f1_loss	-0.0411057860151001
SCEVAN (CNV)	MM	cutoff_f1_loss	-0.72133676092545
SCEVAN (Expr)	MM	cutoff_f1_loss	-0.13867768969035
Numbat (Expr)	MM	cutoff_f1_loss	-0.1817509749629
Numbat (CNV)	MM	cutoff_f1_loss	-0.45230912044558
CONICSmat	MM	cutoff_f1_loss	-0.19081931729902
InferCNV (CNV)	BCC06	cutoff_f1_loss	-0.01615585649798
InferCNV (Expr)	BCC06	cutoff_f1_loss	-0.0126979168082599
CaSpER	BCC06	cutoff_f1_loss	-0.0261344737467299
copyKat	BCC06	cutoff_f1_loss	-0.0394508542998599
SCEVAN (CNV)	BCC06	cutoff_f1_loss	-1
SCEVAN (Expr)	BCC06	cutoff_f1_loss	-0.00375719665097995
Numbat (Expr)	BCC06	cutoff_f1_loss	-0.06651977509128
Numbat (CNV)	BCC06	cutoff_f1_loss	-0.5
CONICSmat	BCC06	cutoff_f1_loss	-0.0316812400270501
InferCNV (CNV)	BCC06post	cutoff_f1_loss	0
InferCNV (Expr)	BCC06post	cutoff_f1_loss	-0.00227383218468002
CaSpER	BCC06post	cutoff_f1_loss	-0.05859375
copyKat	BCC06post	cutoff_f1_loss	-0.0178490760986501
SCEVAN (CNV)	BCC06post	cutoff_f1_loss	0
SCEVAN (Expr)	BCC06post	cutoff_f1_loss	-0.00645964258524989
Numbat (Expr)	BCC06post	cutoff_f1_loss	-0.06050668813222
Numbat (CNV)	BCC06post	cutoff_f1_loss	0
CONICSmat	BCC06post	cutoff_f1_loss	-0.26960559807112
InferCNV (CNV)	iAMP21	cutoff_f1_loss	-0.12841578853367
InferCNV (Expr)	iAMP21	cutoff_f1_loss	-0.0068857265590101
CaSpER	iAMP21	cutoff_f1_loss	-0.0849035542061101
copyKat	iAMP21	cutoff_f1_loss	-0.0352439543227301
SCEVAN (CNV)	iAMP21	cutoff_f1_loss	0
SCEVAN (Expr)	iAMP21	cutoff_f1_loss	-0.00460747342952006
Numbat (Expr)	iAMP21	cutoff_f1_loss	-0.14646373186653
Numbat (CNV)	iAMP21	cutoff_f1_loss	-1
CONICSmat	iAMP21	cutoff_f1_loss	-0.0751502131350901
InferCNV (CNV)	mouse	cutoff_f1_loss	-0.93701537205822
InferCNV (Expr)	mouse	cutoff_f1_loss	-0.06163920433613
copyKat	mouse	cutoff_f1_loss	-0.0755788126600401
SCEVAN (CNV)	mouse	cutoff_f1_loss	0
SCEVAN (Expr)	mouse	cutoff_f1_loss	-0.00598374201306995
CONICSmat	mouse	cutoff_f1_loss	-0.0300231493763501
InferCNV (CNV)	HCT116	cutoff_f1_loss	-0.98928571428571
InferCNV (Expr)	HCT116	cutoff_f1_loss	-0.36534826168442
CaSpER	HCT116	cutoff_f1_loss	-0.0202380952381001
copyKat	HCT116	cutoff_f1_loss	-0.29307295078871
SCEVAN (CNV)	HCT116	cutoff_f1_loss	-1
SCEVAN (Expr)	HCT116	cutoff_f1_loss	-0.38106442264629
Numbat (Expr)	HCT116	cutoff_f1_loss	-0.40099266229533
CONICSmat	HCT116	cutoff_f1_loss	-0.61783610732689
InferCNV (CNV)	A375	cutoff_f1_loss	-0.93333333333333
InferCNV (Expr)	A375	cutoff_f1_loss	-0.21522072059518
copyKat	A375	cutoff_f1_loss	-0.26828716096866
SCEVAN (CNV)	A375	cutoff_f1_loss	-1
SCEVAN (Expr)	A375	cutoff_f1_loss	-0.33751518083664
Numbat (Expr)	A375	cutoff_f1_loss	-0.76332522037947
Numbat (CNV)	A375	cutoff_f1_loss	-1
CONICSmat	A375	cutoff_f1_loss	-3.12882547532662
InferCNV (CNV)	ALL1	cutoff_f1_loss	-0.57627118644068
InferCNV (Expr)	ALL1	cutoff_f1_loss	-0.07323187909852
copyKat	ALL1	cutoff_f1_loss	-0.14301699325403
SCEVAN (CNV)	ALL1	cutoff_f1_loss	-0.43181818181818
SCEVAN (Expr)	ALL1	cutoff_f1_loss	-0.11126316927186
CONICSmat	ALL1	cutoff_f1_loss	-0.31791004929583
InferCNV (CNV)	ALL2	cutoff_f1_loss	-0.20325203252033
InferCNV (Expr)	ALL2	cutoff_f1_loss	-0.02762303688131
copyKat	ALL2	cutoff_f1_loss	-0.17213065140269
SCEVAN (CNV)	ALL2	cutoff_f1_loss	-1
SCEVAN (Expr)	ALL2	cutoff_f1_loss	-0.0269842322787901
CONICSmat	ALL2	cutoff_f1_loss	-2
