# Supplementary material for: Benchmarking scRNA-seq copy number variation callers
Source: Nat Commun. 2025 Oct 2;16:8777. doi: 10.1038/s41467-025-62359-9 (PMC12491403; doi:10.1038/s41467-025-62359-9)
Supplement: Supplementary file 11 — Source Data [file 41467_2025_62359_MOESM11_ESM.zip › figure_source_data/figure_3E_SNU601_diffrefs.tsv]

method	value	metric	group	dataset	norm_value
InferCNV (CNV)	0.746473179176465	max_f1	SNU601	SNU601	0.746473179176465
InferCNV (Expr)	0.697938584076565	max_f1	SNU601	SNU601	0.697938584076565
CaSpER	0.568246963128548	max_f1	SNU601	SNU601	0.568246963128548
copyKat	0.686640580470241	max_f1	SNU601	SNU601	0.686640580470241
SCEVAN (CNV)	0.692577608189668	max_f1	SNU601	SNU601	0.692577608189668
SCEVAN (Expr)	0.707582171313643	max_f1	SNU601	SNU601	0.707582171313643
Numbat (Expr)	0.661550634143356	max_f1	SNU601	SNU601	0.661550634143356
Numbat (CNV)	0.678834432316148	max_f1	SNU601	SNU601	0.678834432316148
CONICSmat	0.641987300974085	max_f1	SNU601	SNU601	0.641987300974085
InferCNV (CNV)	0.723897687322796	max_f1	SNU601	SNU601_epiendo	0.723897687322796
InferCNV (Expr)	0.773054849645578	max_f1	SNU601	SNU601_epiendo	0.773054849645578
CaSpER	0.658185319895435	max_f1	SNU601	SNU601_epiendo	0.658185319895435
copyKat	0.674350393555451	max_f1	SNU601	SNU601_epiendo	0.674350393555451
SCEVAN (CNV)	0.674516737899252	max_f1	SNU601	SNU601_epiendo	0.674516737899252
SCEVAN (Expr)	0.693929599493214	max_f1	SNU601	SNU601_epiendo	0.693929599493214
Numbat (Expr)	0.666691079192165	max_f1	SNU601	SNU601_epiendo	0.666691079192165
Numbat (CNV)	0.676673593152569	max_f1	SNU601	SNU601_epiendo	0.676673593152569
CONICSmat	0.636326186279729	max_f1	SNU601	SNU601_epiendo	0.636326186279729
InferCNV (CNV)	0.68104988561444	max_f1	SNU601	SNU601_fibsom	0.68104988561444
InferCNV (Expr)	0.715448645126518	max_f1	SNU601	SNU601_fibsom	0.715448645126518
CaSpER	0.676936847631532	max_f1	SNU601	SNU601_fibsom	0.676936847631532
copyKat	0.713554219039677	max_f1	SNU601	SNU601_fibsom	0.713554219039677
SCEVAN (CNV)	0.27776536867446	max_f1	SNU601	SNU601_fibsom	0.27776536867446
SCEVAN (Expr)	0.276899477968282	max_f1	SNU601	SNU601_fibsom	0.276899477968282
Numbat (Expr)	0.63077770301924	max_f1	SNU601	SNU601_fibsom	0.63077770301924
Numbat (CNV)	0.640859523993629	max_f1	SNU601	SNU601_fibsom	0.640859523993629
CONICSmat	0.49896226001635	max_f1	SNU601	SNU601_fibsom	0.49896226001635
InferCNV (CNV)	0.646253829806945	max_f1	SNU601	SNU601_immune	0.646253829806945
InferCNV (Expr)	0.664183517146885	max_f1	SNU601	SNU601_immune	0.664183517146885
CaSpER	0.571234416400599	max_f1	SNU601	SNU601_immune	0.571234416400599
copyKat	0.677711897483687	max_f1	SNU601	SNU601_immune	0.677711897483687
SCEVAN (CNV)	0.648659156364903	max_f1	SNU601	SNU601_immune	0.648659156364903
SCEVAN (Expr)	0.698512163809976	max_f1	SNU601	SNU601_immune	0.698512163809976
Numbat (Expr)	0.647950088720323	max_f1	SNU601	SNU601_immune	0.647950088720323
Numbat (CNV)	0.64731019458652	max_f1	SNU601	SNU601_immune	0.64731019458652
CONICSmat	0.668919072373563	max_f1	SNU601	SNU601_immune	0.668919072373563
InferCNV (CNV)	0.52533409283261	max_f1	SNU601	SNU601_MM	0.52533409283261
InferCNV (Expr)	0.602988425204729	max_f1	SNU601	SNU601_MM	0.602988425204729
CaSpER	0.588619604433229	max_f1	SNU601	SNU601_MM	0.588619604433229
copyKat	0.629249196831553	max_f1	SNU601	SNU601_MM	0.629249196831553
SCEVAN (CNV)	0.578987148457212	max_f1	SNU601	SNU601_MM	0.578987148457212
SCEVAN (Expr)	0.67574140439895	max_f1	SNU601	SNU601_MM	0.67574140439895
Numbat (Expr)	0.585389622915669	max_f1	SNU601	SNU601_MM	0.585389622915669
Numbat (CNV)	0.55434770441918	max_f1	SNU601	SNU601_MM	0.55434770441918
CONICSmat	0.635709819009369	max_f1	SNU601	SNU601_MM	0.635709819009369
