# Supplementary material for: Benchmarking scRNA-seq copy number variation callers
Source: Nat Commun. 2025 Oct 2;16:8777. doi: 10.1038/s41467-025-62359-9 (PMC12491403; doi:10.1038/s41467-025-62359-9)
Supplement: Supplementary file 11 — Source Data [file 41467_2025_62359_MOESM11_ESM.zip › figure_source_data/suppfigure_18A_metrics_MM_diffrefs.tsv]

method	metric	dataset	value	norm_value	deviation
CaSpER	Correlation	MM	0.391	0.391	0
CaSpER	Correlation	MM_tcell	0.431	0.431	0.04
CaSpER	Correlation	MM_bcell	0.477	0.477	0.086
CaSpER	Correlation	MM_mono	0.447	0.447	0.056
CaSpER	Correlation	MM_gastric	0.477	0.477	0.086
CaSpER	Correlation	MM_SNU601	0.451	0.451	0.06
CaSpER	Partial AUC (gain)	MM	0.554346625519084	0.554346625519084	0
CaSpER	Partial AUC (gain)	MM_tcell	0.52625341051267	0.52625341051267	-0.0280932150064139
CaSpER	Partial AUC (gain)	MM_bcell	0.5974132409409	0.5974132409409	0.043066615421816
CaSpER	Partial AUC (gain)	MM_mono	0.514918762783558	0.514918762783558	-0.039427862735526
CaSpER	Partial AUC (gain)	MM_gastric	0.5974132409409	0.5974132409409	0.043066615421816
CaSpER	Partial AUC (gain)	MM_SNU601	0.648502170284822	0.648502170284822	0.0941555447657381
CaSpER	Partial AUC (loss)	MM	0.686155814503165	0.686155814503165	0
CaSpER	Partial AUC (loss)	MM_tcell	0.66907768957118	0.66907768957118	-0.017078124931985
CaSpER	Partial AUC (loss)	MM_bcell	0.700562516589722	0.700562516589722	0.014406702086557
CaSpER	Partial AUC (loss)	MM_mono	0.67306468299642	0.67306468299642	-0.013091131506745
CaSpER	Partial AUC (loss)	MM_gastric	0.700562516589722	0.700562516589722	0.014406702086557
CaSpER	Partial AUC (loss)	MM_SNU601	0.635035311114003	0.635035311114003	-0.051120503389162
CaSpER	Maximal F1 Score	MM	0.561568625512896	0.561568625512896	0
CaSpER	Maximal F1 Score	MM_tcell	0.509647347460118	0.509647347460118	-0.051921278052778
CaSpER	Maximal F1 Score	MM_bcell	0.561495813119637	0.561495813119637	-7.28123932589586e-05
CaSpER	Maximal F1 Score	MM_mono	0.573339799306442	0.573339799306442	0.011771173793546
CaSpER	Maximal F1 Score	MM_gastric	0.561495813119637	0.561495813119637	-7.28123932589586e-05
CaSpER	Maximal F1 Score	MM_SNU601	0.512216578502419	0.512216578502419	-0.049352047010477
SCEVAN (CNV)	Correlation	MM	0.542	0.542	0
SCEVAN (CNV)	Correlation	MM_tcell	0.384	0.384	-0.158
SCEVAN (CNV)	Correlation	MM_bcell	0.387	0.387	-0.155
SCEVAN (CNV)	Correlation	MM_mono	0.323	0.323	-0.219
SCEVAN (CNV)	Correlation	MM_gastric	0.387	0.387	-0.155
SCEVAN (CNV)	Correlation	MM_SNU601	0.44	0.44	-0.102
SCEVAN (CNV)	Partial AUC (gain)	MM	0.502162650232126	0.502162650232126	0
SCEVAN (CNV)	Partial AUC (gain)	MM_tcell	0.363766914384198	0.363766914384198	-0.138395735847928
SCEVAN (CNV)	Partial AUC (gain)	MM_bcell	0.387102846514435	0.387102846514435	-0.115059803717691
SCEVAN (CNV)	Partial AUC (gain)	MM_mono	0.391915740644079	0.391915740644079	-0.110246909588047
SCEVAN (CNV)	Partial AUC (gain)	MM_gastric	0.387102846514435	0.387102846514435	-0.115059803717691
SCEVAN (CNV)	Partial AUC (gain)	MM_SNU601	0.465915677107856	0.465915677107856	-0.0362469731242701
SCEVAN (CNV)	Partial AUC (loss)	MM	0.572588542555076	0.572588542555076	0
SCEVAN (CNV)	Partial AUC (loss)	MM_tcell	0.572296016247744	0.572296016247744	-0.000292526307332008
SCEVAN (CNV)	Partial AUC (loss)	MM_bcell	0.580382357548652	0.580382357548652	0.00779381499357601
SCEVAN (CNV)	Partial AUC (loss)	MM_mono	0.527934008183501	0.527934008183501	-0.044654534371575
SCEVAN (CNV)	Partial AUC (loss)	MM_gastric	0.580382357548652	0.580382357548652	0.00779381499357601
SCEVAN (CNV)	Partial AUC (loss)	MM_SNU601	0.404770262080806	0.404770262080806	-0.16781828047427
SCEVAN (CNV)	Maximal F1 Score	MM	0.60699757067243	0.60699757067243	0
SCEVAN (CNV)	Maximal F1 Score	MM_tcell	0.511609179807797	0.511609179807797	-0.095388390864633
SCEVAN (CNV)	Maximal F1 Score	MM_bcell	0.522931683948266	0.522931683948266	-0.084065886724164
SCEVAN (CNV)	Maximal F1 Score	MM_mono	0.487481477864295	0.487481477864295	-0.119516092808135
SCEVAN (CNV)	Maximal F1 Score	MM_gastric	0.522931683948266	0.522931683948266	-0.084065886724164
SCEVAN (CNV)	Maximal F1 Score	MM_SNU601	0.558965449349692	0.558965449349692	-0.048032121322738
SCEVAN (Expr)	Correlation	MM	0.533	0.533	0
SCEVAN (Expr)	Correlation	MM_tcell	0.386	0.386	-0.147
SCEVAN (Expr)	Correlation	MM_bcell	0.419	0.419	-0.114
SCEVAN (Expr)	Correlation	MM_mono	0.359	0.359	-0.174
SCEVAN (Expr)	Correlation	MM_gastric	0.419	0.419	-0.114
SCEVAN (Expr)	Correlation	MM_SNU601	0.426	0.426	-0.107
SCEVAN (Expr)	Partial AUC (gain)	MM	0.731719682566373	0.731719682566373	0
SCEVAN (Expr)	Partial AUC (gain)	MM_tcell	0.363816407643568	0.363816407643568	-0.367903274922805
SCEVAN (Expr)	Partial AUC (gain)	MM_bcell	0.650067244142517	0.650067244142517	-0.0816524384238559
SCEVAN (Expr)	Partial AUC (gain)	MM_mono	0.390153409947686	0.390153409947686	-0.341566272618687
SCEVAN (Expr)	Partial AUC (gain)	MM_gastric	0.650067244142517	0.650067244142517	-0.0816524384238559
SCEVAN (Expr)	Partial AUC (gain)	MM_SNU601	0.467503334494025	0.467503334494025	-0.264216348072348
SCEVAN (Expr)	Partial AUC (loss)	MM	0.57610922836839	0.57610922836839	0
SCEVAN (Expr)	Partial AUC (loss)	MM_tcell	0.713226264903437	0.713226264903437	0.137117036535047
SCEVAN (Expr)	Partial AUC (loss)	MM_bcell	0.593431852400753	0.593431852400753	0.0173226240323631
SCEVAN (Expr)	Partial AUC (loss)	MM_mono	0.677434342489021	0.677434342489021	0.101325114120631
SCEVAN (Expr)	Partial AUC (loss)	MM_gastric	0.593431852400753	0.593431852400753	0.0173226240323631
SCEVAN (Expr)	Partial AUC (loss)	MM_SNU601	0.70776230178822	0.70776230178822	0.13165307341983
SCEVAN (Expr)	Maximal F1 Score	MM	0.608425904924834	0.608425904924834	0
SCEVAN (Expr)	Maximal F1 Score	MM_tcell	0.521506677015496	0.521506677015496	-0.0869192279093379
SCEVAN (Expr)	Maximal F1 Score	MM_bcell	0.54079371482209	0.54079371482209	-0.0676321901027439
SCEVAN (Expr)	Maximal F1 Score	MM_mono	0.507962212228448	0.507962212228448	-0.100463692696386
SCEVAN (Expr)	Maximal F1 Score	MM_gastric	0.54079371482209	0.54079371482209	-0.0676321901027439
SCEVAN (Expr)	Maximal F1 Score	MM_SNU601	0.567474333791278	0.567474333791278	-0.040951571133556
CONICSmat	Correlation	MM	0.539	0.539	0
CONICSmat	Correlation	MM_tcell	0.527	0.527	-0.012
CONICSmat	Correlation	MM_bcell	0.487	0.487	-0.052
CONICSmat	Correlation	MM_mono	0.443	0.443	-0.096
CONICSmat	Correlation	MM_gastric	0.487	0.487	-0.052
CONICSmat	Correlation	MM_SNU601	0.425	0.425	-0.114
CONICSmat	Partial AUC (gain)	MM	0.805039601486419	0.805039601486419	0
CONICSmat	Partial AUC (gain)	MM_tcell	0.748480280579046	0.748480280579046	-0.0565593209073729
CONICSmat	Partial AUC (gain)	MM_bcell	0.73106282537395	0.73106282537395	-0.073976776112469
CONICSmat	Partial AUC (gain)	MM_mono	0.686214877838482	0.686214877838482	-0.118824723647937
CONICSmat	Partial AUC (gain)	MM_gastric	0.73106282537395	0.73106282537395	-0.073976776112469
CONICSmat	Partial AUC (gain)	MM_SNU601	0.701563188744957	0.701563188744957	-0.103476412741462
CONICSmat	Partial AUC (loss)	MM	0.735648707462663	0.735648707462663	0
CONICSmat	Partial AUC (loss)	MM_tcell	0.688353541304034	0.688353541304034	-0.0472951661586289
CONICSmat	Partial AUC (loss)	MM_bcell	0.651111997394641	0.651111997394641	-0.084536710068022
CONICSmat	Partial AUC (loss)	MM_mono	0.645500366432373	0.645500366432373	-0.09014834103029
CONICSmat	Partial AUC (loss)	MM_gastric	0.651111997394641	0.651111997394641	-0.084536710068022
CONICSmat	Partial AUC (loss)	MM_SNU601	0.543178329081055	0.543178329081055	-0.192470378381608
CONICSmat	Maximal F1 Score	MM	0.640415461000481	0.640415461000481	0
CONICSmat	Maximal F1 Score	MM_tcell	0.617866235578238	0.617866235578238	-0.0225492254222429
CONICSmat	Maximal F1 Score	MM_bcell	0.594749298842127	0.594749298842127	-0.045666162158354
CONICSmat	Maximal F1 Score	MM_mono	0.562451797484434	0.562451797484434	-0.077963663516047
CONICSmat	Maximal F1 Score	MM_gastric	0.594749298842127	0.594749298842127	-0.045666162158354
CONICSmat	Maximal F1 Score	MM_SNU601	0.534235015757512	0.534235015757512	-0.106180445242969
copyKat	Correlation	MM	0.571	0.571	0
copyKat	Correlation	MM_tcell	0.442	0.442	-0.129
copyKat	Correlation	MM_bcell	0.454	0.454	-0.117
copyKat	Correlation	MM_mono	0.408	0.408	-0.163
copyKat	Correlation	MM_gastric	0.454	0.454	-0.117
copyKat	Correlation	MM_SNU601	0.445	0.445	-0.126
copyKat	Partial AUC (gain)	MM	0.696207107613692	0.696207107613692	0
copyKat	Partial AUC (gain)	MM_tcell	0.602223051297125	0.602223051297125	-0.093984056316567
copyKat	Partial AUC (gain)	MM_bcell	0.598185877526804	0.598185877526804	-0.098021230086888
copyKat	Partial AUC (gain)	MM_mono	0.604098036600125	0.604098036600125	-0.092109071013567
copyKat	Partial AUC (gain)	MM_gastric	0.598185877526804	0.598185877526804	-0.098021230086888
copyKat	Partial AUC (gain)	MM_SNU601	0.608667526586357	0.608667526586357	-0.0875395810273349
copyKat	Partial AUC (loss)	MM	0.744890221375771	0.744890221375771	0
copyKat	Partial AUC (loss)	MM_tcell	0.673657304140976	0.673657304140976	-0.071232917234795
copyKat	Partial AUC (loss)	MM_bcell	0.663843351671087	0.663843351671087	-0.081046869704684
copyKat	Partial AUC (loss)	MM_mono	0.657877003970693	0.657877003970693	-0.0870132174050779
copyKat	Partial AUC (loss)	MM_gastric	0.663843351671087	0.663843351671087	-0.081046869704684
copyKat	Partial AUC (loss)	MM_SNU601	0.667126897967958	0.667126897967958	-0.077763323407813
copyKat	Maximal F1 Score	MM	0.646599104073277	0.646599104073277	0
copyKat	Maximal F1 Score	MM_tcell	0.559603282524865	0.559603282524865	-0.086995821548412
copyKat	Maximal F1 Score	MM_bcell	0.580435497069928	0.580435497069928	-0.066163607003349
copyKat	Maximal F1 Score	MM_mono	0.5505493428597	0.5505493428597	-0.096049761213577
copyKat	Maximal F1 Score	MM_gastric	0.580435497069928	0.580435497069928	-0.066163607003349
copyKat	Maximal F1 Score	MM_SNU601	0.559930371223691	0.559930371223691	-0.086668732849586
InferCNV (Expr)	Correlation	MM	0.585	0.585	0
InferCNV (Expr)	Correlation	MM_tcell	0.416	0.416	-0.169
InferCNV (Expr)	Correlation	MM_bcell	0.423	0.423	-0.162
InferCNV (Expr)	Correlation	MM_mono	0.344	0.344	-0.241
InferCNV (Expr)	Correlation	MM_gastric	0.423	0.423	-0.162
InferCNV (Expr)	Correlation	MM_SNU601	0.498	0.498	-0.087
InferCNV (Expr)	Partial AUC (gain)	MM	0.810023552940185	0.810023552940185	0
InferCNV (Expr)	Partial AUC (gain)	MM_tcell	0.696603116819166	0.696603116819166	-0.113420436121019
InferCNV (Expr)	Partial AUC (gain)	MM_bcell	0.709167926626598	0.709167926626598	-0.100855626313587
InferCNV (Expr)	Partial AUC (gain)	MM_mono	0.614233960380153	0.614233960380153	-0.195789592560032
InferCNV (Expr)	Partial AUC (gain)	MM_gastric	0.709167926626598	0.709167926626598	-0.100855626313587
InferCNV (Expr)	Partial AUC (gain)	MM_SNU601	0.698106731756674	0.698106731756674	-0.111916821183511
InferCNV (Expr)	Partial AUC (loss)	MM	0.682410926455088	0.682410926455088	0
InferCNV (Expr)	Partial AUC (loss)	MM_tcell	0.550196596774152	0.550196596774152	-0.132214329680936
InferCNV (Expr)	Partial AUC (loss)	MM_bcell	0.544059941235581	0.544059941235581	-0.138350985219507
InferCNV (Expr)	Partial AUC (loss)	MM_mono	0.535777383719414	0.535777383719414	-0.146633542735674
InferCNV (Expr)	Partial AUC (loss)	MM_gastric	0.544059941235581	0.544059941235581	-0.138350985219507
InferCNV (Expr)	Partial AUC (loss)	MM_SNU601	0.646956612975765	0.646956612975765	-0.035454313479323
InferCNV (Expr)	Maximal F1 Score	MM	0.663663540805779	0.663663540805779	0
InferCNV (Expr)	Maximal F1 Score	MM_tcell	0.547475649648072	0.547475649648072	-0.116187891157707
InferCNV (Expr)	Maximal F1 Score	MM_bcell	0.569914341323568	0.569914341323568	-0.0937491994822111
InferCNV (Expr)	Maximal F1 Score	MM_mono	0.514231469363987	0.514231469363987	-0.149432071441792
InferCNV (Expr)	Maximal F1 Score	MM_gastric	0.569914341323568	0.569914341323568	-0.0937491994822111
InferCNV (Expr)	Maximal F1 Score	MM_SNU601	0.571189179883132	0.571189179883132	-0.092474360922647
Numbat (Expr)	Correlation	MM	0.635	0.635	0
Numbat (Expr)	Correlation	MM_tcell	0.545	0.545	-0.09
Numbat (Expr)	Correlation	MM_bcell	0.537	0.537	-0.098
Numbat (Expr)	Correlation	MM_mono	0.518	0.518	-0.117
Numbat (Expr)	Correlation	MM_gastric	0.537	0.537	-0.098
Numbat (Expr)	Correlation	MM_SNU601	0.606	0.606	-0.029
Numbat (Expr)	Partial AUC (gain)	MM	0.768352264471187	0.768352264471187	0
Numbat (Expr)	Partial AUC (gain)	MM_tcell	0.676545910650849	0.676545910650849	-0.091806353820338
Numbat (Expr)	Partial AUC (gain)	MM_bcell	0.660620594478946	0.660620594478946	-0.107731669992241
Numbat (Expr)	Partial AUC (gain)	MM_mono	0.663100319758113	0.663100319758113	-0.105251944713074
Numbat (Expr)	Partial AUC (gain)	MM_gastric	0.660620594478946	0.660620594478946	-0.107731669992241
Numbat (Expr)	Partial AUC (gain)	MM_SNU601	0.721141951675479	0.721141951675479	-0.047210312795708
Numbat (Expr)	Partial AUC (loss)	MM	0.744401346552631	0.744401346552631	0
Numbat (Expr)	Partial AUC (loss)	MM_tcell	0.701440242126315	0.701440242126315	-0.0429611044263161
Numbat (Expr)	Partial AUC (loss)	MM_bcell	0.700531612789543	0.700531612789543	-0.043869733763088
Numbat (Expr)	Partial AUC (loss)	MM_mono	0.700232942968782	0.700232942968782	-0.044168403583849
Numbat (Expr)	Partial AUC (loss)	MM_gastric	0.700531612789543	0.700531612789543	-0.043869733763088
Numbat (Expr)	Partial AUC (loss)	MM_SNU601	0.764018285973706	0.764018285973706	0.019616939421075
Numbat (Expr)	Maximal F1 Score	MM	0.671766782672056	0.671766782672056	0
Numbat (Expr)	Maximal F1 Score	MM_tcell	0.598688986709817	0.598688986709817	-0.0730777959622391
Numbat (Expr)	Maximal F1 Score	MM_bcell	0.601438605400316	0.601438605400316	-0.07032817727174
Numbat (Expr)	Maximal F1 Score	MM_mono	0.592716477037872	0.592716477037872	-0.079050305634184
Numbat (Expr)	Maximal F1 Score	MM_gastric	0.601438605400316	0.601438605400316	-0.07032817727174
Numbat (Expr)	Maximal F1 Score	MM_SNU601	0.643581563836665	0.643581563836665	-0.028185218835391
InferCNV (CNV)	Correlation	MM	0.612	0.612	0
InferCNV (CNV)	Correlation	MM_tcell	0.391	0.391	-0.221
InferCNV (CNV)	Correlation	MM_bcell	0.384	0.384	-0.228
InferCNV (CNV)	Correlation	MM_mono	0.31	0.31	-0.302
InferCNV (CNV)	Correlation	MM_gastric	0.384	0.384	-0.228
InferCNV (CNV)	Correlation	MM_SNU601	0.469	0.469	-0.143
InferCNV (CNV)	Partial AUC (gain)	MM	0.700237083740464	0.700237083740464	0
InferCNV (CNV)	Partial AUC (gain)	MM_tcell	0.494282712029626	0.494282712029626	-0.205954371710838
InferCNV (CNV)	Partial AUC (gain)	MM_bcell	0.520227274094622	0.520227274094622	-0.180009809645842
InferCNV (CNV)	Partial AUC (gain)	MM_mono	0.443806293570426	0.443806293570426	-0.256430790170038
InferCNV (CNV)	Partial AUC (gain)	MM_gastric	0.520227274094622	0.520227274094622	-0.180009809645842
InferCNV (CNV)	Partial AUC (gain)	MM_SNU601	0.547183744000596	0.547183744000596	-0.153053339739868
InferCNV (CNV)	Partial AUC (loss)	MM	0.543695823177565	0.543695823177565	0
InferCNV (CNV)	Partial AUC (loss)	MM_tcell	0.46432451266001	0.46432451266001	-0.079371310517555
InferCNV (CNV)	Partial AUC (loss)	MM_bcell	0.444077663160265	0.444077663160265	-0.0996181600173001
InferCNV (CNV)	Partial AUC (loss)	MM_mono	0.455766153288859	0.455766153288859	-0.087929669888706
InferCNV (CNV)	Partial AUC (loss)	MM_gastric	0.444077663160265	0.444077663160265	-0.0996181600173001
InferCNV (CNV)	Partial AUC (loss)	MM_SNU601	0.45409723125792	0.45409723125792	-0.089598591919645
InferCNV (CNV)	Maximal F1 Score	MM	0.673027035131176	0.673027035131176	0
InferCNV (CNV)	Maximal F1 Score	MM_tcell	0.51917040971686	0.51917040971686	-0.153856625414316
InferCNV (CNV)	Maximal F1 Score	MM_bcell	0.539186392439283	0.539186392439283	-0.133840642691893
InferCNV (CNV)	Maximal F1 Score	MM_mono	0.491614677411337	0.491614677411337	-0.181412357719839
InferCNV (CNV)	Maximal F1 Score	MM_gastric	0.539186392439283	0.539186392439283	-0.133840642691893
InferCNV (CNV)	Maximal F1 Score	MM_SNU601	0.570397783156018	0.570397783156018	-0.102629251975158
Numbat (CNV)	Correlation	MM	0.752	0.752	0
Numbat (CNV)	Correlation	MM_tcell	0.733	0.733	-0.019
Numbat (CNV)	Correlation	MM_bcell	0.739	0.739	-0.013
Numbat (CNV)	Correlation	MM_mono	0.634	0.634	-0.118
Numbat (CNV)	Correlation	MM_gastric	0.739	0.739	-0.013
Numbat (CNV)	Correlation	MM_SNU601	0.668	0.668	-0.084
Numbat (CNV)	Partial AUC (gain)	MM	0.792909166099686	0.792909166099686	0
Numbat (CNV)	Partial AUC (gain)	MM_tcell	0.777928895521488	0.777928895521488	-0.014980270578198
Numbat (CNV)	Partial AUC (gain)	MM_bcell	0.775182306599043	0.775182306599043	-0.017726859500643
Numbat (CNV)	Partial AUC (gain)	MM_mono	0.471958516024637	0.471958516024637	-0.320950650075049
Numbat (CNV)	Partial AUC (gain)	MM_gastric	0.775182306599043	0.775182306599043	-0.017726859500643
Numbat (CNV)	Partial AUC (gain)	MM_SNU601	0.634982913302585	0.634982913302585	-0.157926252797101
Numbat (CNV)	Partial AUC (loss)	MM	0.47214094866738	0.47214094866738	0
Numbat (CNV)	Partial AUC (loss)	MM_tcell	0.442618029913333	0.442618029913333	-0.029522918754047
Numbat (CNV)	Partial AUC (loss)	MM_bcell	0.442759250855923	0.442759250855923	-0.029381697811457
Numbat (CNV)	Partial AUC (loss)	MM_mono	0.431197549419482	0.431197549419482	-0.040943399247898
Numbat (CNV)	Partial AUC (loss)	MM_gastric	0.442759250855923	0.442759250855923	-0.029381697811457
Numbat (CNV)	Partial AUC (loss)	MM_SNU601	0.456508230420664	0.456508230420664	-0.015632718246716
Numbat (CNV)	Maximal F1 Score	MM	0.758573065759074	0.758573065759074	0
Numbat (CNV)	Maximal F1 Score	MM_tcell	0.743305152153219	0.743305152153219	-0.015267913605855
Numbat (CNV)	Maximal F1 Score	MM_bcell	0.744192546784587	0.744192546784587	-0.014380518974487
Numbat (CNV)	Maximal F1 Score	MM_mono	0.657386238919464	0.657386238919464	-0.10118682683961
Numbat (CNV)	Maximal F1 Score	MM_gastric	0.744192546784587	0.744192546784587	-0.014380518974487
Numbat (CNV)	Maximal F1 Score	MM_SNU601	0.701950627040691	0.701950627040691	-0.056622438718383
