# Supplementary material for: Benchmarking scRNA-seq copy number variation callers
Source: Nat Commun. 2025 Oct 2;16:8777. doi: 10.1038/s41467-025-62359-9 (PMC12491403; doi:10.1038/s41467-025-62359-9)
Supplement: Supplementary file 11 — Source Data [file 41467_2025_62359_MOESM11_ESM.zip › figure_source_data/suppfigure_15A_percell_performance_HCT116.tsv]

cor	auc_gain	auc_loss	auc_trunc_gain	auc_trunc_loss	method	cells
0.372068678638732	0.819190009322332	0.661851541125171	0.679989499224542	0.313031698871409	InferCNV (CNV)	VZA01702.A13
0.327520899556848	0.804308830596384	0.599658974384668	0.66096471241321	0.178473133794937	InferCNV (CNV)	VZA01702.A16
0.171044305527515	0.604983630333666	0.538914457288337	0.306631416872731	0.0985706568292996	InferCNV (CNV)	VZA01702.A17
0.327531988292238	0.721296456774832	0.528346075230283	0.450043834125001	0.261256669586685	InferCNV (CNV)	VZA01702.A19
0.320056156950919	0.7747401213691	0.499079898034602	0.586490914055153	0.109393147502904	InferCNV (CNV)	VZA01702.A20
0.28570280917598	0.765617426590768	0.502923203388128	0.571534071592068	0.142505652688179	InferCNV (CNV)	VZA01702.A21
0.285898976668933	0.808176629261404	0.542616387258658	0.659069629020787	0.0334700201241127	InferCNV (CNV)	VZA01702.A22
0.248080200284381	0.721190463619389	0.498716834296425	0.513289078537064	0.0681932189287765	InferCNV (CNV)	VZA01702.A23
0.258846289625168	0.693490192061522	0.589420444137738	0.506166111473334	0.217701250906339	InferCNV (CNV)	VZA01702.A24
0.184034595561229	0.6120850517543	0.471680522057131	0.289497945995425	0.153684545484131	InferCNV (CNV)	VZA01702.B14
0.129327705216154	0.558664765548239	0.573230476087271	0.200300693945346	0.0901037356661544	InferCNV (CNV)	VZA01702.B15
0.322658823795519	0.691824917953903	0.601836834931262	0.39505078854725	0.162838313365407	InferCNV (CNV)	VZA01702.B16
0.266739226083785	0.714514629364992	0.529642538852428	0.472937659545882	0.0386090489885083	InferCNV (CNV)	VZA01702.B17
0.35246549161566	0.828155381386783	0.507541453708751	0.684960506109163	0.148301463855172	InferCNV (CNV)	VZA01702.B18
0.356788209298864	0.815282943403073	0.618276620456174	0.683129984083918	0.237181324700785	InferCNV (CNV)	VZA01702.B20
0.230685772684896	0.773955563853915	0.465004778371291	0.589072538034947	0.0583659586059159	InferCNV (CNV)	VZA01702.B21
0.21509807972287	0.718269577088914	0.520985806133062	0.522408130293249	0.123132603683451	InferCNV (CNV)	VZA01702.B24
0.351817061501103	0.807482585014638	0.804287458225308	0.662391326920717	0.623787551897311	InferCNV (CNV)	VZA01702.C13
0.256943030720651	0.660389634397626	0.58843524771067	0.376092149508944	0.210688423883374	InferCNV (CNV)	VZA01702.C14
0.340756663514781	0.821743937353051	0.53792327099526	0.671617888690945	0.0785097693151863	InferCNV (CNV)	VZA01702.C16
0.317461774783464	0.71022692141618	0.611829901622732	0.433649917857079	0.209999577779967	InferCNV (CNV)	VZA01702.C17
0.352356151128326	0.808534642925047	0.579068014782722	0.657783828990932	0.245145577354798	InferCNV (CNV)	VZA01702.C18
0.296254905173362	0.81693074905078	0.550901973657392	0.67533016222582	0.123128415388477	InferCNV (CNV)	VZA01702.C19
0.291620721811526	0.697197996222386	0.574199582783274	0.434481083505474	0.213754527059248	InferCNV (CNV)	VZA01702.C21
0.359008047626349	0.860475059531663	0.549430423278481	0.764189688717991	0.114381016720149	InferCNV (CNV)	VZA01702.C24
0.205062282926874	0.646069548792801	0.542047047257011	0.36844908802629	0.110054901732997	InferCNV (CNV)	VZA01702.D13
0.355001934539667	0.829453388159108	0.444193833860029	0.694704979034938	0.242679315158914	InferCNV (CNV)	VZA01702.D14
0.336851321218922	0.799538872813441	0.461397758252959	0.653907226806702	0.217402687164235	InferCNV (CNV)	VZA01702.D15
0.203201677983084	0.794862319004795	0.338842442070496	0.642078076853125	0.0851421788718584	InferCNV (CNV)	VZA01702.D16
0.36126878476763	0.835919971035777	0.615576621525303	0.715299449951726	0.343525302922309	InferCNV (CNV)	VZA01702.D18
0.105153882039788	0.798918356326534	0.40027406024404	0.635506653463861	0.0375317968324664	InferCNV (CNV)	VZA01702.D20
0.372810928859283	0.810250337474639	0.643913388887591	0.66899117119385	0.360171930726404	InferCNV (CNV)	VZA01702.D21
0.353852770102025	0.827157699550708	0.56563609889911	0.69017174686489	0.0825717871263832	InferCNV (CNV)	VZA01702.D22
0.250643676327725	0.629311334660902	0.734676657295551	0.344130343451572	0.454501860499767	InferCNV (CNV)	VZA01702.D23
0.385808811042846	0.84796557894874	0.605913191408606	0.738049275560638	0.322237415533099	InferCNV (CNV)	VZA01702.D24
0.375949926885318	0.855184204897215	0.463730569948187	0.752777702651203	0.199646219845117	InferCNV (CNV)	VZA01702.E14
0.275106679503121	0.681802872628937	0.626126024827161	0.419001249674219	0.242125054614614	InferCNV (CNV)	VZA01702.E15
0.270497451188868	0.687266969607218	0.551837299594436	0.416170055435324	0.140450749435186	InferCNV (CNV)	VZA01702.E16
0.342770927602901	0.810441235868335	0.618498051043619	0.662892257427247	0.20595558984739	InferCNV (CNV)	VZA01702.E17
0.387790890849489	0.821465421863212	0.668750968179773	0.682453688797558	0.368616468031011	InferCNV (CNV)	VZA01702.E18
0.373466620756068	0.812635432454264	0.629976556394894	0.665371113290106	0.218416254232873	InferCNV (CNV)	VZA01702.E19
0.300543571721378	0.709302466215853	0.576198905425902	0.441114393067934	0.26367165470581	InferCNV (CNV)	VZA01702.E20
0.265953524723128	0.695541982379402	0.548696739815313	0.466197573750327	0.180174442622335	InferCNV (CNV)	VZA01702.E21
0.208847664472603	0.65995614592602	0.520762868608803	0.405741041404255	0.17653504408789	InferCNV (CNV)	VZA01702.E22
0.329910247861834	0.790160629668612	0.547901377623278	0.620372760828027	0.156127006764318	InferCNV (CNV)	VZA01702.E23
0.211776180610103	0.654759462069918	0.588017403574788	0.398419210748166	0.187310546670848	InferCNV (CNV)	VZA01702.E24
0.389391147384711	0.837548103997582	0.595769400607924	0.715338174910704	0.150431076985076	InferCNV (CNV)	VZA01702.F16
0.292490965618865	0.710582565542358	0.573013874511816	0.462688743380809	0.226615725487403	InferCNV (CNV)	VZA01702.F18
0.273762400362285	0.70842111820274	0.60832834914882	0.452420404363176	0.243005329357888	InferCNV (CNV)	VZA01702.F20
0.288592859444623	0.703564150162767	0.504717143102412	0.416089502186734	0.0590745986779981	InferCNV (CNV)	VZA01702.F21
0.29429543129505	0.680847864794921	0.622669689396272	0.38738884755345	0.24351843638963	InferCNV (CNV)	VZA01702.F22
0.348868404274897	0.806598573274541	0.617421805291686	0.655567793333279	0.202404870439274	InferCNV (CNV)	VZA01702.F23
0.320512234630141	0.771602681159656	0.583870426898394	0.597678127021982	0.127130375012828	InferCNV (CNV)	VZA01702.F24
0.375251522193446	0.763964640089356	0.708144161061165	0.563494143658244	0.416579315164221	InferCNV (CNV)	VZA01702.G13
0.288743217795078	0.710860508662425	0.489649740707494	0.450085482977575	0.0943344444507973	InferCNV (CNV)	VZA01702.G14
0.345032652717106	0.811448337876981	0.678715855560538	0.666223883331865	0.34224008953056	InferCNV (CNV)	VZA01702.G16
0.217059890460673	0.642072018292436	0.533705108759441	0.347839098828786	0.145544006171539	InferCNV (CNV)	VZA01702.G17
0.308833707226553	0.724281746840369	0.639758196888891	0.482387095862059	0.364238023750971	InferCNV (CNV)	VZA01702.G19
0.308851066447049	0.801165602464589	0.424352887637064	0.631051035804233	0.14389089440594	InferCNV (CNV)	VZA01702.G20
0.299963511346977	0.804087921468203	0.514162204842131	0.64971440765807	0.183941052523384	InferCNV (CNV)	VZA01702.G22
0.20251996623547	0.624311801310713	0.563313069753117	0.291201028651487	0.0770289245852892	InferCNV (CNV)	VZA01702.G23
0.202390620559367	0.623454435502628	0.578603162193937	0.335100416734269	0.194642091572967	InferCNV (CNV)	VZA01702.G24
0.273485784938452	0.79350975180347	0.475049783622023	0.63063813669154	0.265674192615337	InferCNV (CNV)	VZA01702.H13
0.230701628586812	0.640720167955725	0.54841440903715	0.329046809234219	0.203646748681898	InferCNV (CNV)	VZA01702.H14
0.202511841851273	0.625297586788256	0.563145143234858	0.314483869168339	0.111931085215945	InferCNV (CNV)	VZA01702.H15
0.156755049058357	0.608420886736409	0.51027330526645	0.264529129398616	0.190566872417603	InferCNV (CNV)	VZA01702.H16
0.244211691619665	0.688548617310363	0.505543332877358	0.410520895124076	0.166979199914885	InferCNV (CNV)	VZA01702.H17
0.309412032472785	0.69495025411	0.603594704984309	0.428404293963649	0.178509230233368	InferCNV (CNV)	VZA01702.H19
0.319192110963087	0.722562451283599	0.652649677240082	0.516255063077025	0.311460648939808	InferCNV (CNV)	VZA01702.H20
0.239346434168218	0.83303271100393	0.488788756288756	0.714413893528631	0.133962501462501	InferCNV (CNV)	VZA01702.H21
0.281086114645913	0.707904202244201	0.578759103402052	0.473335259099602	0.183102646340421	InferCNV (CNV)	VZA01702.H22
0.162198046260914	0.568692230866608	0.594883156585323	0.207830979982202	0.178360698546081	InferCNV (CNV)	VZA01702.H24
0.337956994805759	0.809747184792068	0.760696992864424	0.664535285181605	0.526471712538226	InferCNV (CNV)	VZA01702.I13
0.3443449016155	0.817038413537422	0.417938814951197	0.671238024446647	0.134912748104479	InferCNV (CNV)	VZA01702.I14
0.25958044344935	0.726903410571944	0.436042855744646	0.519617390694959	0.175198531610201	InferCNV (CNV)	VZA01702.I17
0.385517975360394	0.835692676059233	0.561550902081968	0.700489050569822	0.275665636607672	InferCNV (CNV)	VZA01702.I18
0.39280366017698	0.838805107912582	0.657109222464684	0.714387001824135	0.287492821867463	InferCNV (CNV)	VZA01702.I19
0.280319252654628	0.800058780957166	0.508577676414175	0.630911471530869	0.0989996897924231	InferCNV (CNV)	VZA01702.I20
0.321745554113889	0.7902054492665	0.503427900434531	0.640226210765643	0.156732725491674	InferCNV (CNV)	VZA01702.I22
0.339874036202664	0.804655204496005	0.661674117382249	0.651868491111487	0.315343345499511	InferCNV (CNV)	VZA01702.I23
0.347416050276409	0.824117146869672	0.579618705155186	0.686695832200882	0.114055655901149	InferCNV (CNV)	VZA01702.I24
0.36962769751932	0.79615863148586	0.684865625358907	0.629778226058211	0.358763064201217	InferCNV (CNV)	VZA01702.J13
0.353876786622403	0.752488903501562	0.648549353026965	0.530365250399773	0.387858007260992	InferCNV (CNV)	VZA01702.J15
0.26470207291264	0.720995524258349	0.431230975058916	0.463621825520291	0.128652925067644	InferCNV (CNV)	VZA01702.J16
0.362376434781429	0.811310327704265	0.621271053943922	0.683667252156076	0.335322104563242	InferCNV (CNV)	VZA01702.J18
0.220441112013601	0.656270779093072	0.515930153992432	0.365214686077657	0.24409881427743	InferCNV (CNV)	VZA01702.J19
0.384264622545404	0.806435403939646	0.742586319554302	0.656507147267203	0.528953160464956	InferCNV (CNV)	VZA01702.J21
0.304245017743562	0.795725002890264	0.546203927702419	0.674246682732315	0.160654738754575	InferCNV (CNV)	VZA01702.J22
0.344721382110014	0.8150031324323	0.544409355370356	0.671125375344681	0.134912748104479	InferCNV (CNV)	VZA01702.J24
0.217563103305021	0.648710586651522	0.508845896840297	0.366382911592099	0.156938765498881	InferCNV (CNV)	VZA01702.K13
0.299411013028112	0.772527738703101	0.513322598142247	0.591116657433077	0.139048071055665	InferCNV (CNV)	VZA01702.K14
0.22993391669846	0.788717877360542	0.458365272647351	0.617159512435272	0.0326667849128192	InferCNV (CNV)	VZA01702.K15
0.254199259660642	0.706310209912249	0.567315298212308	0.484470152772207	0.214883720930233	InferCNV (CNV)	VZA01702.K16
0.341281818422382	0.815739228150895	0.501490416217194	0.676681575024116	0.151801439685953	InferCNV (CNV)	VZA01702.K17
0.357881638178745	0.81880509398858	0.567776058216303	0.667793353435555	0.259698052322231	InferCNV (CNV)	VZA01702.K20
0.262289414461449	0.760234132808039	0.531254912692359	0.550918379222354	0.0906959833503802	InferCNV (CNV)	VZA01702.K21
0.28605490307654	0.733063838486834	0.596824348988629	0.513466571963095	0.275975211141917	InferCNV (CNV)	VZA01702.K22
0.35152316596121	0.731371996505024	0.660548892774091	0.509424858016601	0.322943682740272	InferCNV (CNV)	VZA01702.K23
0.282859981828653	0.834802917092165	0.517558586918503	0.738708709822015	0.100185173754706	InferCNV (CNV)	VZA01702.K24
0.306696416892552	0.731561530946009	0.554539916692735	0.532346261133059	0.217665750176987	InferCNV (CNV)	VZA01702.L13
0.255089100591621	0.643235265146652	0.620022646248782	0.314965004483681	0.285290816402213	InferCNV (CNV)	VZA01702.L14
0.317486678057367	0.776545666610413	0.618689913225333	0.612015388282469	0.240878710553423	InferCNV (CNV)	VZA01702.L15
0.236489061338802	0.642109939068677	0.5613963046745	0.321282489453423	0.127256602137769	InferCNV (CNV)	VZA01702.L20
0.329397889567799	0.837998340430999	0.534949131775137	0.725511416418984	0.123208538288699	InferCNV (CNV)	VZA01702.L22
0.243666776106823	0.646764678532369	0.59958210259644	0.341018767314173	0.194939043952518	InferCNV (CNV)	VZA01702.L24
0.354508193298781	0.833261989625557	0.398894485693242	0.706849772476665	0.219295862960907	InferCNV (CNV)	VZA01702.M13
0.267873839524167	0.643988830835281	0.557492240535113	0.313184919403962	0.116342594897841	InferCNV (CNV)	VZA01702.M14
0.192707146161457	0.60125936422177	0.504686237144361	0.254802106343039	0.13471967848854	InferCNV (CNV)	VZA01702.M15
0.365177370751978	0.803603103650007	0.642078203452782	0.646961764400347	0.243967948277048	InferCNV (CNV)	VZA01702.M17
0.345621427884996	0.774430512831865	0.626530245505359	0.605304349628893	0.286604471605637	InferCNV (CNV)	VZA01702.M18
0.340083082019663	0.814467965035805	0.57864237609193	0.658513866256325	0.232914470973828	InferCNV (CNV)	VZA01702.M22
0.298521727695595	0.71899154589372	0.656728257031894	0.538326291128552	0.269867011886548	InferCNV (CNV)	VZA01702.M24
0.331653351422215	0.729031578318114	0.660523709366897	0.476867125969543	0.37005598895059	InferCNV (CNV)	VZA01702.N14
0.31266424992572	0.784464824570967	0.465890035160929	0.627991218846956	0.128163517638422	InferCNV (CNV)	VZA01702.N15
0.310322523923603	0.814983811678755	0.534446345166234	0.665660621923704	0.0439021334088779	InferCNV (CNV)	VZA01702.N17
0.280110428158577	0.639127543851446	0.716346676523668	0.378184990374991	0.43029148560122	InferCNV (CNV)	VZA01702.N18
0.33630814018075	0.789712112234185	0.61840254640501	0.636222168677464	0.245567273433639	InferCNV (CNV)	VZA01702.N19
0.279177644257455	0.759165482420544	0.417260584943512	0.54760978899119	0.124402310813461	InferCNV (CNV)	VZA01702.N20
0.326591579380385	0.790730555193462	0.566480930657666	0.617126786527558	0.105202879843501	InferCNV (CNV)	VZA01702.N21
0.324540733680282	0.795657773187109	0.427610882409644	0.619943914824285	0.159417775207249	InferCNV (CNV)	VZA01702.N22
0.276048698836077	0.716149673650043	0.588753803232976	0.492100183187557	0.185436302955675	InferCNV (CNV)	VZA01702.N24
0.261188467331593	0.805178268251273	0.534496970779801	0.652025613821424	0.0796181395877662	InferCNV (CNV)	VZA01702.O14
0.355867195686867	0.803998457467194	0.595924046740467	0.648116045075884	0.140967097170972	InferCNV (CNV)	VZA01702.O15
0.284439462205086	0.84174779951066	0.32663728565655	0.727951150878854	0.0921857446003215	InferCNV (CNV)	VZA01702.O17
0.35726718231337	0.826126977751308	0.642214236361267	0.691971841715259	0.274975964552941	InferCNV (CNV)	VZA01702.O18
0.215078912226686	0.678588829086701	0.447609207054756	0.411758869459522	0.139483204958699	InferCNV (CNV)	VZA01702.O20
0.37202770224355	0.851348311893939	0.547645932893453	0.746341663839284	0.195660310611779	InferCNV (CNV)	VZA01702.O21
0.187434637961811	0.594523004138188	0.593922513597803	0.252392576503331	0.207173987416145	InferCNV (CNV)	VZA01702.O23
0.234461524298317	0.829608578879257	0.319860167838354	0.707274358957684	0.168726275104083	InferCNV (CNV)	VZA01702.O24
0.249218581217371	0.804568824968767	0.223474663479892	0.649591476234155	0.120069489396781	InferCNV (CNV)	VZA01702.P16
0.322169379633515	0.76416561305045	0.618378627360663	0.555340292339953	0.212562055376427	InferCNV (CNV)	VZA01702.P19
0.358187936444263	0.796315675604918	0.558540985354756	0.61722442108019	0.168176555422396	InferCNV (CNV)	VZA01702.P20
0.191552103243615	0.602339119892338	0.560615472692024	0.275812338159802	0.122437156865114	InferCNV (CNV)	VZA01702.P21
0.304450350196789	0.768187142219486	0.591026724645077	0.59303952975789	0.138986494149	InferCNV (CNV)	VZA01702.P23
0.384392706529121	0.828397547995278	0.546530330882353	0.828397547995278	0.344570259062927	InferCNV (Expr)	VZA01702.A13
0.374683430476558	0.823003318309102	0.595400329335217	0.820042110626875	0.186142870026153	InferCNV (Expr)	VZA01702.A16
0.22551172198508	0.636349351656662	0.556094034006966	0.631329036979763	0.196839119054228	InferCNV (Expr)	VZA01702.A17
0.265035494816243	0.67581247542917	0.507793793634361	0.674185105650457	0.344465238512384	InferCNV (Expr)	VZA01702.A19
0.195890233058534	0.688298199897412	0.460629345973422	0.688298199897412	0.113683500007542	InferCNV (Expr)	VZA01702.A20
0.225494119592643	0.711860561093624	0.474731510123591	0.711529126434232	0.163476972086073	InferCNV (Expr)	VZA01702.A21
0.383623341328729	0.737072858763503	0.897139681550651	0.734837857192755	0.838260864073828	InferCNV (Expr)	VZA01702.A22
0.260785770624114	0.707854746350914	0.506783909776815	0.706325347950536	0.145406988052948	InferCNV (Expr)	VZA01702.A23
0.169253045930389	0.619015366516537	0.565720483571419	0.6105767549926	0.260223142164782	InferCNV (Expr)	VZA01702.A24
0.222721931483465	0.642516882125346	0.474872866697765	0.636722010538186	0.172839818668557	InferCNV (Expr)	VZA01702.B14
0.085710194356538	0.53921263772615	0.581791993406103	0.528681603780993	0.24546546413419	InferCNV (Expr)	VZA01702.B15
0.319217550414809	0.692241734992848	0.734981202294952	0.690204824439745	0.566072161431164	InferCNV (Expr)	VZA01702.B16
0.342192778068814	0.722131456646263	0.763291480801292	0.719501316062682	0.550818552284116	InferCNV (Expr)	VZA01702.B17
0.241570103235456	0.678227067948257	0.606995273998356	0.676648535982983	0.291677235855727	InferCNV (Expr)	VZA01702.B18
0.375962979401996	0.818338748649618	0.668964629615901	0.816203272280453	0.381470498595563	InferCNV (Expr)	VZA01702.B20
0.254805002734111	0.681854723880356	0.698588456809218	0.681729986984999	0.446434534774385	InferCNV (Expr)	VZA01702.B21
0.227621348732441	0.666266074840396	0.594086206782419	0.661145451364711	0.298131075304868	InferCNV (Expr)	VZA01702.B24
0.323038550074318	0.757698792268265	0.726562358358867	0.757567972104832	0.522961727432601	InferCNV (Expr)	VZA01702.C13
0.247236360626512	0.649458445339992	0.594569334134855	0.64725363118013	0.312577665149298	InferCNV (Expr)	VZA01702.C14
0.422833761824884	0.792442551904047	0.780872619896141	0.792442551904047	0.578653452352668	InferCNV (Expr)	VZA01702.C16
0.226377714730892	0.64841654509174	0.618591755450157	0.646298330825185	0.272578216261101	InferCNV (Expr)	VZA01702.C17
0.322508727669898	0.744406242614189	0.57959728639188	0.744406242614189	0.363085241620788	InferCNV (Expr)	VZA01702.C18
0.383742425596047	0.808033337612966	0.769847818764228	0.807306079484839	0.6088483100867	InferCNV (Expr)	VZA01702.C19
0.235025611756058	0.660080669105061	0.525103429609867	0.655229973278754	0.152983302124933	InferCNV (Expr)	VZA01702.C21
0.347640049965726	0.795947029909294	0.733290865967118	0.795947029909294	0.531368330359394	InferCNV (Expr)	VZA01702.C24
0.143026470310057	0.61856905930997	0.490706558627285	0.612998680635803	0.133153913093052	InferCNV (Expr)	VZA01702.D13
0.126772195950648	0.646130311348287	0.424999853965992	0.643171527569168	0.251184335808123	InferCNV (Expr)	VZA01702.D14
0.246106713208583	0.719434719791059	0.501415491163216	0.719434719791059	0.223431178505479	InferCNV (Expr)	VZA01702.D15
0.200080758039901	0.755454769429605	0.42204159570625	0.755269844756245	0.109191309284203	InferCNV (Expr)	VZA01702.D16
0.214167127188393	0.668440172901453	0.560291280589214	0.666487127578564	0.234941316227132	InferCNV (Expr)	VZA01702.D18
0.160215396181858	0.781086769667102	0.460647985680974	0.778891992869136	0.13672106673497	InferCNV (Expr)	VZA01702.D20
0.240028453289934	0.707347901614079	0.539102875920564	0.704862117504685	0.20449751577731	InferCNV (Expr)	VZA01702.D21
0.311588064589758	0.780497683488256	0.611814558135606	0.780497683488256	0.282951956892194	InferCNV (Expr)	VZA01702.D22
0.144867887807947	0.551676732208716	0.723124698575512	0.543634451130633	0.500752237893028	InferCNV (Expr)	VZA01702.D23
0.269732492431916	0.741195992858233	0.654001714754343	0.740528692490397	0.331887991975221	InferCNV (Expr)	VZA01702.D24
0.357200233807113	0.806963598306128	0.531321150667633	0.806963598306128	0.235244303303805	InferCNV (Expr)	VZA01702.E14
0.256082254755432	0.667640221738936	0.635898292597256	0.665268444686669	0.316884696771098	InferCNV (Expr)	VZA01702.E15
0.296139575151569	0.701880925184036	0.598091041525436	0.69995187680462	0.227064569043626	InferCNV (Expr)	VZA01702.E16
0.230358028426768	0.684903362806378	0.60580979388158	0.684903362806378	0.216669839774743	InferCNV (Expr)	VZA01702.E17
0.304849180028937	0.751421355789367	0.653764774730693	0.750504463426106	0.380369863114748	InferCNV (Expr)	VZA01702.E18
0.303078085873504	0.741745263770553	0.591211252930451	0.741490870712989	0.225438916384475	InferCNV (Expr)	VZA01702.E19
0.32248240168038	0.722334962963761	0.513192294548509	0.721521536385822	0.154879204607245	InferCNV (Expr)	VZA01702.E20
0.261641888948819	0.679146645563477	0.552894545773193	0.672872536621003	0.185993891065684	InferCNV (Expr)	VZA01702.E21
0.204489235570901	0.642120350254804	0.529441912012863	0.640256190993448	0.181675560880785	InferCNV (Expr)	VZA01702.E22
0.230927273946013	0.704934540616125	0.553079597112042	0.704934540616125	0.216688950292658	InferCNV (Expr)	VZA01702.E23
0.243326870485312	0.667403479630585	0.584140990054547	0.662534181834587	0.238866531944299	InferCNV (Expr)	VZA01702.E24
0.309451647154532	0.759001217684285	0.555291893351854	0.758889329758127	0.141938152992673	InferCNV (Expr)	VZA01702.F16
0.1876139303519	0.62598628377291	0.596484980579976	0.624963719666695	0.225928390308818	InferCNV (Expr)	VZA01702.F18
0.196918772974326	0.67348944645446	0.532377411378224	0.672507748694802	0.255027182403299	InferCNV (Expr)	VZA01702.F20
0.278642371032769	0.692737141713842	0.497250622371019	0.691559036248081	0.0807369731307408	InferCNV (Expr)	VZA01702.F21
0.261985269876479	0.665439717217265	0.651161408775192	0.665217327719449	0.315735817838511	InferCNV (Expr)	VZA01702.F22
0.356725597673809	0.796340759985181	0.610511292936528	0.796340759985181	0.209127217767634	InferCNV (Expr)	VZA01702.F23
0.231242324993909	0.68492793470197	0.643344614187623	0.681326659006417	0.330298819328924	InferCNV (Expr)	VZA01702.F24
0.267294610436231	0.681680169531712	0.671190724235059	0.678394956890286	0.359130429190621	InferCNV (Expr)	VZA01702.G13
0.186607289847445	0.649630610148167	0.426595849604629	0.645230596762585	0.0978428979010743	InferCNV (Expr)	VZA01702.G14
0.301858686857403	0.767494284765316	0.529688746373734	0.767494284765317	0.283985697334323	InferCNV (Expr)	VZA01702.G16
0.152898361715264	0.599992442545835	0.523704873669784	0.589907327779737	0.192645089499503	InferCNV (Expr)	VZA01702.G17
0.275983775599696	0.707587126719976	0.676248444737811	0.70262258411623	0.386330048541704	InferCNV (Expr)	VZA01702.G19
0.210013895305048	0.709512581515748	0.455607179682712	0.709512581515748	0.180354064298175	InferCNV (Expr)	VZA01702.G20
0.304338996277871	0.829925370404244	0.456516483054411	0.829925370404244	0.187214419869369	InferCNV (Expr)	VZA01702.G22
0.206262114773369	0.630210072088596	0.556351972881721	0.629311880796668	0.155591864516174	InferCNV (Expr)	VZA01702.G23
0.210951803472766	0.599545654129843	0.638306655474335	0.591833403866904	0.327387106962423	InferCNV (Expr)	VZA01702.G24
0.184169821522876	0.690642016824468	0.618685267385331	0.690642016824468	0.315418182424991	InferCNV (Expr)	VZA01702.H13
0.201205311012057	0.637674793372515	0.551562102773264	0.634735159611247	0.16710492865117	InferCNV (Expr)	VZA01702.H14
0.175824077613886	0.628269490267246	0.540948537799716	0.620309760772031	0.154153650969647	InferCNV (Expr)	VZA01702.H15
0.109839773324684	0.575170896271714	0.527476200325906	0.566974657082505	0.211247174813462	InferCNV (Expr)	VZA01702.H16
0.240916080235882	0.685575397632508	0.494534942927059	0.679441770042999	0.226126259632484	InferCNV (Expr)	VZA01702.H17
0.285626852523225	0.671165148155864	0.60912132129322	0.668821619676529	0.208323585832593	InferCNV (Expr)	VZA01702.H19
0.303313523442391	0.694743528861825	0.681828990680575	0.691514602919898	0.424199512653899	InferCNV (Expr)	VZA01702.H20
0.227707563183684	0.645830327110039	0.746473616473617	0.645830327110039	0.528528723528724	InferCNV (Expr)	VZA01702.H21
0.283564696913927	0.673307141772563	0.650527423787825	0.670267365298205	0.317729986010337	InferCNV (Expr)	VZA01702.H22
0.133542749347005	0.551938236813776	0.619613597381753	0.53880134945727	0.274621933685962	InferCNV (Expr)	VZA01702.H24
0.289261548981516	0.759357428926554	0.766913013931363	0.75720127668063	0.553457356439008	InferCNV (Expr)	VZA01702.I13
0.274956707629529	0.714577506148368	0.487932880968784	0.714577506148368	0.138248581026294	InferCNV (Expr)	VZA01702.I14
0.265709039696538	0.698759305140223	0.562707564915781	0.696181028866268	0.213643877932724	InferCNV (Expr)	VZA01702.I17
0.300366315752333	0.741020542384714	0.671752582950963	0.739043376391158	0.374358163997877	InferCNV (Expr)	VZA01702.I18
0.256807121232815	0.717225360337909	0.64407947628345	0.715514919474609	0.299787527276904	InferCNV (Expr)	VZA01702.I19
0.281349215847039	0.741012464110013	0.602370466491028	0.739208633093525	0.429430179265026	InferCNV (Expr)	VZA01702.I20
0.259383837953409	0.726723333815042	0.548560771607264	0.721664136669983	0.300876598096099	InferCNV (Expr)	VZA01702.I22
0.354953613993623	0.792736659122245	0.6284244087152	0.792104241132871	0.312496972701604	InferCNV (Expr)	VZA01702.I23
0.386020568564872	0.821122122954924	0.761488189599778	0.821122122954924	0.551512272542315	InferCNV (Expr)	VZA01702.I24
0.280758064297706	0.705044782004404	0.673917537613414	0.705044782004404	0.374764557252785	InferCNV (Expr)	VZA01702.J13
0.289478925653249	0.706384559054297	0.675452260526887	0.705190321761093	0.40343500791262	InferCNV (Expr)	VZA01702.J15
0.233191701420452	0.695472307775735	0.394663879069564	0.693309365660671	0.148815953129091	InferCNV (Expr)	VZA01702.J16
0.327935037184944	0.777133804051309	0.596050125121865	0.777133804051309	0.324897903254067	InferCNV (Expr)	VZA01702.J18
0.20515544266921	0.656216109591867	0.511175683370803	0.65343100872839	0.220275525077101	InferCNV (Expr)	VZA01702.J19
0.367773010921383	0.778023634111381	0.767766008666346	0.777606471569794	0.659754797441365	InferCNV (Expr)	VZA01702.J21
0.16020108275507	0.655074425838263	0.544897103856517	0.6536078464855	0.139331712118255	InferCNV (Expr)	VZA01702.J22
0.236836931086065	0.725677705961044	0.511460003536003	0.725332044018417	0.139566453490381	InferCNV (Expr)	VZA01702.J24
0.213991109850078	0.627636566332217	0.592405946054879	0.622964704150102	0.20841089402955	InferCNV (Expr)	VZA01702.K13
0.237249649531281	0.709288658302023	0.544070106447895	0.705491136308881	0.22499288087328	InferCNV (Expr)	VZA01702.K14
0.459226503242428	0.815622314011729	0.766093815469167	0.809045840738145	0.566430431418517	InferCNV (Expr)	VZA01702.K15
0.342696349944257	0.76080831697242	0.561923350735643	0.758469762221425	0.223937668090492	InferCNV (Expr)	VZA01702.K16
0.254040804340042	0.768101111702556	0.472613673581099	0.764600808844674	0.157319930466329	InferCNV (Expr)	VZA01702.K17
0.25444101740837	0.728822416115994	0.535187441347404	0.728822416115994	0.267273086484796	InferCNV (Expr)	VZA01702.K20
0.215225823658145	0.662212401165657	0.659110096710898	0.661973785029903	0.435404767034063	InferCNV (Expr)	VZA01702.K21
0.262616286764851	0.700596636134934	0.647871973348107	0.696186637936043	0.336605230067791	InferCNV (Expr)	VZA01702.K22
0.285258925462781	0.655161933886712	0.636052946676164	0.654595529343236	0.310522111005461	InferCNV (Expr)	VZA01702.K23
0.223590048860029	0.698216165449431	0.714914717198527	0.692259471337429	0.487869061580561	InferCNV (Expr)	VZA01702.K24
0.161067508165393	0.60892889002166	0.599259125109073	0.604670787137335	0.228569782182782	InferCNV (Expr)	VZA01702.L13
0.199650123101289	0.62319450995365	0.597397824048207	0.621371005557562	0.301816891728186	InferCNV (Expr)	VZA01702.L14
0.27993827073	0.740390649234765	0.613308440240972	0.739688477460342	0.267074008178044	InferCNV (Expr)	VZA01702.L15
0.19729052087286	0.631123110709872	0.471424530016856	0.627910710926932	0.0771700652173212	InferCNV (Expr)	VZA01702.L20
0.28146660144828	0.747869826518678	0.519780648641311	0.747016446250152	0.136356491950032	InferCNV (Expr)	VZA01702.L22
0.159735590869462	0.607662637564978	0.554364967420043	0.602237472264939	0.146353423384554	InferCNV (Expr)	VZA01702.L24
0.289844115162492	0.754380891922527	0.444877876798163	0.749892644706394	0.225321408998405	InferCNV (Expr)	VZA01702.M13
0.241079664571914	0.614646345521417	0.537982373151421	0.610738329120277	0.110891052133645	InferCNV (Expr)	VZA01702.M14
0.217995346723533	0.638216428120059	0.454025566686193	0.63167400331733	0.089171974522293	InferCNV (Expr)	VZA01702.M15
0.350384386234354	0.801206593147382	0.626535525139281	0.801206593147382	0.253315221129376	InferCNV (Expr)	VZA01702.M17
0.331750429723267	0.757893721497517	0.612934963004901	0.757380158731832	0.289067573643282	InferCNV (Expr)	VZA01702.M18
0.213886023729674	0.679892394590148	0.600504377402085	0.679196959752181	0.292463059115097	InferCNV (Expr)	VZA01702.M22
0.247294778450766	0.701121734977794	0.600283394139108	0.698205708511551	0.265766741202777	InferCNV (Expr)	VZA01702.M24
0.234934728197593	0.623009803775053	0.72628537795633	0.62141175855215	0.441235713729287	InferCNV (Expr)	VZA01702.N14
0.281503066445176	0.741321866586342	0.557037981530853	0.739177949549023	0.132926664348364	InferCNV (Expr)	VZA01702.N15
0.324697364660978	0.714856835353696	0.765440337916858	0.714856835353695	0.597599279420631	InferCNV (Expr)	VZA01702.N17
0.236243423749536	0.632817793705427	0.653133221717292	0.625404476243386	0.380755862171791	InferCNV (Expr)	VZA01702.N18
0.289972826965298	0.729054028027401	0.523762512570969	0.72885979168357	0.24319323515888	InferCNV (Expr)	VZA01702.N19
0.173209325790958	0.668354012582682	0.422071794349669	0.664733186890969	0.129617478920615	InferCNV (Expr)	VZA01702.N20
0.239504684821731	0.71890212942981	0.560999847669748	0.718051813925943	0.102813299232737	InferCNV (Expr)	VZA01702.N21
0.250066478816383	0.713142576004719	0.469580058744145	0.712781343071571	0.161562276732555	InferCNV (Expr)	VZA01702.N22
0.242732695477971	0.685312375497297	0.560442796708334	0.682979724719397	0.200241356990718	InferCNV (Expr)	VZA01702.N24
0.502367104550771	0.738454883620648	0.895456413338314	0.738454883620648	0.825750645638085	InferCNV (Expr)	VZA01702.O14
0.331779685427106	0.777242627489821	0.579263530135301	0.777242627489821	0.146594403444034	InferCNV (Expr)	VZA01702.O15
0.161863491405333	0.733272896723888	0.274664652335405	0.73307184186675	0.0876272589057177	InferCNV (Expr)	VZA01702.O17
0.259148118256959	0.738104405878198	0.589548330304826	0.738104405878198	0.216678018446437	InferCNV (Expr)	VZA01702.O18
0.215556635497738	0.660906624847433	0.416568893993154	0.658044113206302	0.156282677045339	InferCNV (Expr)	VZA01702.O20
0.347179787229159	0.811405660101617	0.595604562209216	0.811104919814591	0.240750976781501	InferCNV (Expr)	VZA01702.O21
0.236239865939509	0.627215225607611	0.575557671044738	0.623433192847511	0.255364996256576	InferCNV (Expr)	VZA01702.O23
0.234964670523021	0.741820735759854	0.505684486756078	0.741820735759854	0.17058306060222	InferCNV (Expr)	VZA01702.O24
0.138766831118809	0.665878573975411	0.302368089096914	0.665099748388399	0.118812760377766	InferCNV (Expr)	VZA01702.P16
0.11863760228288	0.597741053256444	0.590554239506335	0.597058579776736	0.221951700993617	InferCNV (Expr)	VZA01702.P19
0.274922761245223	0.729903842133108	0.58184248745709	0.729903842133108	0.296170096077675	InferCNV (Expr)	VZA01702.P20
0.641622766089793	0.846208377714848	0.810250783932132	0.846208377714848	0.57483821041042	InferCNV (Expr)	VZA01702.P21
0.221208679214215	0.683252552724268	0.579170121981472	0.677593124749533	0.18506223110563	InferCNV (Expr)	VZA01702.P23
0.149178019716544	0.550818387089307	0.522212455112859	0.115781571244289	0.023179666125171	CaSpER	VZA01702.A13
0.0309896588678462	0.512625627620263	0.516247983406315	0.0679854632376092	0	CaSpER	VZA01702.A16
0.0731566949165208	0.509915055635388	0.521157353103576	0.0315074539829815	0.0383734916385365	CaSpER	VZA01702.A17
0.0818622953138577	0.521032395214953	0.502865599532797	0.0576947148703482	0.114736800191128	CaSpER	VZA01702.A19
0.133154192219566	0.557345295892538	0.492125397830973	0.144571883278395	0	CaSpER	VZA01702.A20
0.00562854223021	0.502843829370238	0.490693820069247	0.0189012295625899	0.00881163377550372	CaSpER	VZA01702.A21
0.062417575815735	0.521644300991105	0.52057564224548	0.0848107724542899	0	CaSpER	VZA01702.A22
0.10008743980549	0.522235155203778	0.516037128277482	0.0583535327839083	0.0236421245036022	CaSpER	VZA01702.A23
-0.0112141057255798	0.496671830138442	0.499406109676517	0.0204664544030992	0.00964068045361454	CaSpER	VZA01702.A24
0.0375258334082465	0.510366512654295	0.488840052504638	0.0431133383219436	0	CaSpER	VZA01702.B14
-0.0116540360337481	0.493491853145026	0.515736854894852	0.0517206363864016	0	CaSpER	VZA01702.B15
0.15024149168203	0.54091587404321	0.512433186149198	0.0989680236459784	0	CaSpER	VZA01702.B16
0.0337253326094185	0.509821079598891	0.519185774450164	0.054445223089419	0	CaSpER	VZA01702.B17
0.105595292681984	0.5246310130545	0.50278486887909	0.0546802249102133	0	CaSpER	VZA01702.B18
0.0771825009143779	0.523606518171547	0.502319379576775	0.0452416687970576	0.0243095196909416	CaSpER	VZA01702.B20
-0.00499619316572116	0.501499098207162	0.492758959253805	0	0	CaSpER	VZA01702.B21
0.0439435778790907	0.518868235189193	0.504262423965599	0.0771456846192634	0.00788283157735289	CaSpER	VZA01702.B24
-0.046199558193237	0.487393656032646	0.426893534214454	0	0	CaSpER	VZA01702.C13
0.0334879749524765	0.503766444802545	0.501447094234777	0.00937857605977616	0	CaSpER	VZA01702.C14
0.00501589712025031	0.493781552398103	0.518143377569607	0	0.0385364694701829	CaSpER	VZA01702.C16
0.0193159017556471	0.50551136842697	0.515870547337903	0.0331032777963724	0.0121071594443584	CaSpER	VZA01702.C17
0.124274342920252	0.548682807108865	0.513174621518549	0.119006268640622	0	CaSpER	VZA01702.C18
0.212964143322623	0.635233732565565	0.526463829869403	0.315690980953699	0.00175417141361414	CaSpER	VZA01702.C19
-0.00491787679888983	0.504112039721796	0.464337728286226	0.0260566894713236	0.0158472390232047	CaSpER	VZA01702.C21
0.192244155717452	0.616634099652968	0.508702750465672	0.283727383727384	0	CaSpER	VZA01702.C24
-0.0120259371498242	0.509547666670506	0.442288371782833	0.0743225621515234	0	CaSpER	VZA01702.D13
0.0261197908102339	0.521601837741814	0.414931539256862	0.0603763576210219	0	CaSpER	VZA01702.D14
0.0675932393167625	0.529077805165577	0.519870982605691	0.104280236725848	0	CaSpER	VZA01702.D15
0.0776003005583761	0.544883382695002	0.508916498942045	0.125959414772242	0.00736655140974695	CaSpER	VZA01702.D16
0.0226983231491542	0.513349315499259	0.501570919458304	0	0.118838203848895	CaSpER	VZA01702.D18
0.0334576936109452	0.504878651796226	0.512633517335758	0	0.0663382520263709	CaSpER	VZA01702.D20
0.00691830250156701	0.504478299043139	0.487149803195184	0	0	CaSpER	VZA01702.D21
0.0476413541433776	0.514937692839014	0.528821440207226	0.0697996795654993	0.0172092013016005	CaSpER	VZA01702.D22
0.0474781860698402	0.512520166134624	0.503848431024275	0.0294366946539015	0	CaSpER	VZA01702.D23
0.0766598836575992	0.534274843855379	0.521431040442447	0.120173730235528	0	CaSpER	VZA01702.D24
0.0829889482910268	0.549279583957225	0.433285976934648	0.1485722604275	0	CaSpER	VZA01702.E14
0.0427111500835872	0.518109426326211	0.478087492610964	0.0582331968384225	0	CaSpER	VZA01702.E15
0.172895836479427	0.548625592050158	0.518866019529504	0.106979961071906	0.06729575252314	CaSpER	VZA01702.E16
0.113108172014575	0.547184564442792	0.521203042175617	0.127629579419257	0	CaSpER	VZA01702.E17
0.176705667137897	0.575837701272424	0.522708887091182	0.18266715357153	0	CaSpER	VZA01702.E18
0.081930149008866	0.528361441974695	0.505730659025788	0.0641755256361717	0	CaSpER	VZA01702.E19
0.0657340247584866	0.523301587344249	0.522692379562339	0.100106835309675	0.00723669701912895	CaSpER	VZA01702.E20
0.0368765315340197	0.510616726215485	0.513316350162112	0.0516559665641738	0	CaSpER	VZA01702.E21
0.0133425923117736	0.50455650473208	0.50456537726353	0.0301857153587483	0.0251974486058854	CaSpER	VZA01702.E22
0.120098382864699	0.539096605597721	0.508690614136732	0.0893350910660528	0	CaSpER	VZA01702.E23
0.046923369469933	0.51166979111237	0.517407930037281	0.0377274100945052	0.0204401511368168	CaSpER	VZA01702.E24
0.119673751858141	0.542536841003547	0.513221158999027	0.102067075737777	0.00919227191075785	CaSpER	VZA01702.F16
0.052814896361742	0.525139221924915	0.467760614182032	0.0688671299769149	0.0124386203343893	CaSpER	VZA01702.F18
-0.000890193332269849	0.514489512114228	0.42352683871774	0.0596572054864631	0	CaSpER	VZA01702.F20
0.129815754354706	0.527900635422483	0.550972615675165	0.0674109566145164	0.101493690445532	CaSpER	VZA01702.F21
0.0464619538666155	0.506261110410101	0.509355446681635	0.00740025226704338	0.0505110059474843	CaSpER	VZA01702.F22
0.0393025330961479	0.5194809458014	0.490565951841893	0	0.0257330848745668	CaSpER	VZA01702.F23
0.0875809610600449	0.536695416111045	0.520074331919647	0.114144408361463	0	CaSpER	VZA01702.F24
0.019833901916158	0.507674294064095	0.488933154128779	0.0108537023861437	0	CaSpER	VZA01702.G13
0.0722215780608461	0.549870876501446	0.364891308698163	0.132031930127218	0.00612496355039194	CaSpER	VZA01702.G14
0.195860172802828	0.61126218688228	0.479246451121315	0.282618717016157	0	CaSpER	VZA01702.G16
0.0103625036963214	0.502397262673118	0.50445538433676	0.032898861095903	0.0184449602872621	CaSpER	VZA01702.G17
0.0323174449762195	0.508398944807066	0.513235792351323	0.0313531254235663	0.0126166081557073	CaSpER	VZA01702.G19
-0.079079553427428	0.471865746625656	0.469226417066916	0	0	CaSpER	VZA01702.G20
0.195273251515446	0.60927687336138	0.487905185060597	0.252720687762941	0	CaSpER	VZA01702.G22
-0.00468330429062942	0.507050713897428	0.473475445189406	0.0266196914995242	0.0132642783644768	CaSpER	VZA01702.G23
0.136553798344494	0.541497111905575	0.523382606011915	0.105289223567214	0.0124965023963839	CaSpER	VZA01702.G24
0.00490507116844975	0.502325176255698	0.499942289935365	0.00433321103435897	0	CaSpER	VZA01702.H13
-0.0398738397274872	0.495438698922903	0.450290424555935	0.0321293049744296	0.00469708525383825	CaSpER	VZA01702.H14
0.0120490909395782	0.511122810506546	0.467456048700918	0.0858500921887071	0	CaSpER	VZA01702.H15
-0.0366329825759637	0.504644765887857	0.449207182027778	0.0503485636827798	0	CaSpER	VZA01702.H16
0.116502631407668	0.566796081720013	0.436733581080054	0.164186320127418	0.0127954341647288	CaSpER	VZA01702.H17
0.175857188053732	0.542620732141983	0.52950590135356	0.0952945523780893	0.0372649119432444	CaSpER	VZA01702.H19
0.0971541804474688	0.534949160649262	0.515050551470588	0.104960343992082	0	CaSpER	VZA01702.H20
0.0472516077492472	0.519433215719995	0.507663507663508	0.0520043684954388	0	CaSpER	VZA01702.H21
0.0175823566216611	0.51009780955482	0.487344752976739	0.0354232028056933	0.00762009293454547	CaSpER	VZA01702.H22
-0.0111590073712243	0.498991617843201	0.497908273622546	0.0064845620307169	0.0105132042060467	CaSpER	VZA01702.H24
0.123310544493277	0.553038583200163	0.521215596330275	0.139200057871512	0	CaSpER	VZA01702.I13
0.0991564512854747	0.540626582975443	0.432851502090103	0.0913340124068568	0.00876735740660582	CaSpER	VZA01702.I14
0.0889172000699001	0.563345816628878	0.407835479204292	0.183719668825177	0	CaSpER	VZA01702.I17
0.0225064417893891	0.508109771762699	0.515020718232044	0.0444294067474386	0	CaSpER	VZA01702.I18
0.109058841742964	0.540648562088542	0.516021591822671	0.109720040644472	0	CaSpER	VZA01702.I19
-0.0159864559710507	0.504385186759639	0.478804739622246	0.0371907577100327	0.00740544130304659	CaSpER	VZA01702.I20
0.0488402416506179	0.52206889632826	0.454534322959837	0.0482719784255578	0	CaSpER	VZA01702.I22
0.183327812056281	0.586853590776103	0.526425109623817	0.209937739259739	0	CaSpER	VZA01702.I23
0.19760658896983	0.603538447555784	0.479993021838515	0.230717451167685	0	CaSpER	VZA01702.I24
0.227645269567531	0.605277253375442	0.527736304123119	0.259622388693949	0	CaSpER	VZA01702.J13
0.216029095530698	0.574711864660081	0.5199196326062	0.172473211483568	0	CaSpER	VZA01702.J15
0.0704830394819422	0.521024139889762	0.509672034564022	0.0620191360791019	0	CaSpER	VZA01702.J16
0.0247129532914381	0.518897275689301	0.458029701279972	0.0643580748402272	0	CaSpER	VZA01702.J18
-0.0345584531508744	0.50978554805297	0.42561676206663	0.0361612410796231	0.0220494506738366	CaSpER	VZA01702.J19
0.0407271959459677	0.514948520534125	0.527873306279662	0.0674604980218611	0.0297776669647156	CaSpER	VZA01702.J21
-0.0170885623064001	0.500760660377397	0.475791641101172	0.0197070068586074	0	CaSpER	VZA01702.J22
0.0392184808173155	0.52724204306444	0.463853003875378	0.112024307013881	0	CaSpER	VZA01702.J24
0.0448179614323681	0.522215719063545	0.451036330225602	0.0681553290843693	0.02832688982934	CaSpER	VZA01702.K13
-0.00196240488122122	0.511040338759871	0.454812190656994	0.0266754524551542	0.0404366397721879	CaSpER	VZA01702.K14
0.0655860401048948	0.51715645235728	0.506501610461186	0.0357513338283346	0.00848094823132032	CaSpER	VZA01702.K15
0.170683749506874	0.592776393844075	0.413046986236355	0.207918680993899	0.0203523967726626	CaSpER	VZA01702.K16
-0.00502983984325069	0.497372988340482	0.516018968309045	0.0423066961162811	0	CaSpER	VZA01702.K17
0.0495464298494603	0.525173221274139	0.455624886810781	0.0724840144564915	0	CaSpER	VZA01702.K20
0.0736996436516032	0.527792238375567	0.500363256198807	0.0707160007154579	0	CaSpER	VZA01702.K21
0.104736551959939	0.538648807345046	0.520245940635105	0.110696692201771	0.00509306643701996	CaSpER	VZA01702.K22
0.0506451714318632	0.505945900684433	0.509691137762237	0.0194644677442843	0.0259203783414729	CaSpER	VZA01702.K23
0.10533602105972	0.545770126486716	0.498323148776824	0.10653576488008	0	CaSpER	VZA01702.K24
0.158527585865028	0.55887763193294	0.523279935461565	0.149411877150503	0	CaSpER	VZA01702.L13
-0.0131285637955933	0.497890527017789	0.490854970060472	0.020684159935575	0	CaSpER	VZA01702.L14
0.0386188671856611	0.510884410888546	0.480550808440241	0.0181221311147225	0.0168711177700783	CaSpER	VZA01702.L15
0.0411361135616609	0.510155504613463	0.50168448498969	0.0389030236261777	0.0183308754481472	CaSpER	VZA01702.L20
0.137066164027585	0.559972904193317	0.515619474242603	0.141209527796251	0	CaSpER	VZA01702.L22
0.0306920844761233	0.507885408628357	0.502362323409999	0.0314015712987688	0.00918046751407742	CaSpER	VZA01702.L24
0.039216556896481	0.507699102331143	0.502303882041239	0.0188411452266692	0	CaSpER	VZA01702.M13
0.0638681329572521	0.519031695999225	0.491766668326445	0	0.0277788842968348	CaSpER	VZA01702.M14
0.0176801875228184	0.502888435290684	0.495498023920571	0.00758443511793911	0	CaSpER	VZA01702.M15
0.135287847135558	0.544676185016156	0.54649391292386	0.105159712692113	0.0744256826466745	CaSpER	VZA01702.M17
0.0662725658798743	0.527269954452271	0.478853054801592	0.0616682936222638	0	CaSpER	VZA01702.M18
-0.000262015854130748	0.522696387856825	0.440520523072389	0.0626883031642075	0	CaSpER	VZA01702.M22
0.0538155204150705	0.520268226679401	0.511249852889255	0.0873480821671304	0.039957632105449	CaSpER	VZA01702.M24
0.0155285076032237	0.504177215189873	0.496143958868895	0	0	CaSpER	VZA01702.N14
0.0769401080297233	0.544569340988508	0.422655616089023	0.111932906964497	0.0249647424751748	CaSpER	VZA01702.N15
0.141357942980829	0.536564661881397	0.554695024951513	0.0844274523904358	0.115856014876477	CaSpER	VZA01702.N17
0.0823827108775833	0.523710979220177	0.511613452321417	0.0710244961564685	0.0259532144487897	CaSpER	VZA01702.N18
0.044529563712491	0.514850270004909	0.512755384308972	0	0.052317361338215	CaSpER	VZA01702.N19
-0.0258190286490336	0.50833204986905	0.428584626755359	0.0263307704099039	0.0162116121393125	CaSpER	VZA01702.N20
0.0318476135295589	0.503061900232866	0.52897361479688	0.00812879091451865	0.0549671688220061	CaSpER	VZA01702.N21
0.0542326417840539	0.517758737791926	0.5048004626952	0.0558511268774235	0	CaSpER	VZA01702.N22
0.0186367796034112	0.512555819932696	0.471347457186864	0.0293588469001697	0	CaSpER	VZA01702.N24
0.029122531613968	0.510717239444569	0.502645735540143	0.0320201903742345	0	CaSpER	VZA01702.O14
0.157462523179152	0.57338296626839	0.525138376383764	0.182792614549509	0	CaSpER	VZA01702.O15
-0.151081909927315	0.509941401720821	0.298437610258976	0.0484065601556533	0	CaSpER	VZA01702.O17
0.0863323830778241	0.505170316301703	0.597022678151225	0	0.20112935865313	CaSpER	VZA01702.O18
0.0532380944619339	0.517556848027162	0.476814879405826	0.0361306292932599	0.0251582972076597	CaSpER	VZA01702.O20
0.123460872546764	0.545394204861742	0.543527973695598	0.104294084184407	0.0682167775844043	CaSpER	VZA01702.O21
0.0179454664430525	0.501932551860192	0.514695295185114	0.0179332808587237	0.0168379717086376	CaSpER	VZA01702.O23
0.159362299893795	0.586186781814753	0.519586318465449	0.200899377654075	0	CaSpER	VZA01702.O24
-0.151030820696964	0.509147117937057	0.256029975601255	0.035898007676273	0	CaSpER	VZA01702.P16
0.0130623141331357	0.499915100376218	0.528756589385332	0	0.063144772725611	CaSpER	VZA01702.P19
0.0168210377030833	0.500493697650868	0.543521231541102	0.0174059556426614	0.0876226361438931	CaSpER	VZA01702.P20
0.132416695304688	0.51982453904157	0.520391126526429	0.0481960602389718	0.0139736328663508	CaSpER	VZA01702.P21
0.00630503454536414	0.50283607747119	0.499487904626224	0.0229651513226272	0.0228303280954305	CaSpER	VZA01702.P23
0.352014482645599	0.880025168191278	0.644034285225718	0.86090765420252	0.588152466655267	CopyKat	VZA01702.A13
0.310420603394842	0.839504967106897	0.616810458564219	0.818813694135583	0.553278989682389	CopyKat	VZA01702.A16
0.182110076379658	0.665148435328167	0.412155386227089	0.480952761588443	0.403759599342186	CopyKat	VZA01702.A17
0.280483452488256	0.732765251058101	0.545796501287462	0.656639361048055	0.473755674125986	CopyKat	VZA01702.A19
0.253247802923769	0.809831887441894	0.484965854412719	0.765065916818613	0.415018307766566	CopyKat	VZA01702.A20
0.231307178999869	0.784947630414902	0.44540466687576	0.711691116714815	0.412693129242079	CopyKat	VZA01702.A21
0.419467218339166	0.824531338022845	0.919085524672387	0.813088138150958	0.901602701739318	CopyKat	VZA01702.A22
0.260812795376604	0.775485146804006	0.479692942984166	0.712522939376049	0.369021006225273	CopyKat	VZA01702.A23
0.208659946525101	0.664429025928582	0.666901267920064	0.560714009702134	0.624203872928142	CopyKat	VZA01702.A24
0.253738222206571	0.700197730216094	0.45317191411707	0.566628112945106	0.408274482577404	CopyKat	VZA01702.B14
0.102382040566246	0.539330850857573	0.617253073649368	0.388381997739102	0.553016962538256	CopyKat	VZA01702.B15
0.341013042608311	0.769351694161182	0.70013498746545	0.703149665403042	0.654191451453134	CopyKat	VZA01702.B16
0.311105460052992	0.761290810157195	0.730473554012458	0.674356701843098	0.673315395414132	CopyKat	VZA01702.B17
0.2510431543198	0.812337940444071	0.521425320358867	0.784358053470221	0.464134468869016	CopyKat	VZA01702.B18
0.329632131959118	0.876700773538072	0.608103516445499	0.863557945258574	0.534947817563282	CopyKat	VZA01702.B20
0.232948115097166	0.767100035852051	0.622272442571056	0.697627468947181	0.564969883179979	CopyKat	VZA01702.B21
0.275120265864085	0.746823107293664	0.637767169337727	0.631269573658701	0.577350655995664	CopyKat	VZA01702.B24
0.305039116832076	0.841713553297264	0.638734279722731	0.830573523804755	0.605142290794157	CopyKat	VZA01702.C13
0.244453452630233	0.707925923654815	0.480612123516529	0.615709458697834	0.411844453035552	CopyKat	VZA01702.C14
0.394299848533492	0.863996993821886	0.773330391790834	0.816703700753315	0.736325787145459	CopyKat	VZA01702.C16
0.260082068440977	0.721854743721751	0.764666516543988	0.597935248894328	0.747338606392411	CopyKat	VZA01702.C17
0.288679595904048	0.784663701599248	0.612156403756169	0.685665658446449	0.560445768408939	CopyKat	VZA01702.C18
0.391358630212457	0.867978602970174	0.784665482343501	0.821890553297482	0.780382716605627	CopyKat	VZA01702.C19
0.216445056994654	0.705781959684398	0.421284405189985	0.59988603988604	0.439114765803268	CopyKat	VZA01702.C21
0.301277078582634	0.824507986772137	0.715438356231443	0.785127451165187	0.675707197912613	CopyKat	VZA01702.C24
0.174306152164437	0.671081034043692	0.518599790676386	0.546476875295129	0.396287087443703	CopyKat	VZA01702.D13
0.163814035915679	0.730666252351806	0.409631965092031	0.655620128405176	0.377301495972382	CopyKat	VZA01702.D14
0.272108498550361	0.809028447588088	0.507158615297079	0.75414607620159	0.458029203450238	CopyKat	VZA01702.D15
0.195160054662177	0.834626498645243	0.367605064423457	0.791254762572989	0.2255972445176	CopyKat	VZA01702.D16
0.206606296401478	0.736369158711703	0.501924922784509	0.598764133656971	0.329654499756162	CopyKat	VZA01702.D18
0.169513483805204	0.832486026819569	0.482886684016452	0.812026209171735	0.370622818402442	CopyKat	VZA01702.D20
0.243213459318304	0.769100564170605	0.567295988920303	0.650568539395906	0.525871920742782	CopyKat	VZA01702.D21
0.307137117920134	0.838255411710278	0.687664158122735	0.80598185806397	0.612640460360045	CopyKat	VZA01702.D22
0.130191387585435	0.572969015824946	0.720798191649121	0.447053169944736	0.671391434251232	CopyKat	VZA01702.D23
0.317636512022242	0.840071193638877	0.763075001863863	0.793068262160058	0.70493601865219	CopyKat	VZA01702.D24
0.33166313078976	0.856308337492614	0.621670659461066	0.821617787951282	0.56155496127918	CopyKat	VZA01702.E14
0.272571202558829	0.728810472777043	0.617996211245042	0.653991682391334	0.533682759772803	CopyKat	VZA01702.E15
0.289670662840189	0.755319273801753	0.535275444147377	0.657435832825963	0.439708853838175	CopyKat	VZA01702.E16
0.265381689205079	0.786096381254024	0.736898403759632	0.724815843460943	0.687367856749201	CopyKat	VZA01702.E17
0.288012033546479	0.820458270595997	0.504164095099228	0.777831308377289	0.409553321809433	CopyKat	VZA01702.E18
0.323035658147464	0.840049469297865	0.449424329252409	0.824468392160235	0.252640839233702	CopyKat	VZA01702.E19
0.282608391053753	0.748160551297074	0.582606086316814	0.626148781943086	0.460216473828366	CopyKat	VZA01702.E20
0.237930473270977	0.70309773718017	0.657107373700704	0.625220283914733	0.624255160672484	CopyKat	VZA01702.E21
0.178169502823469	0.672080728474525	0.462588665808931	0.55175827969539	0.360723491525916	CopyKat	VZA01702.E22
0.271604857847832	0.810504419447828	0.558295451169147	0.744695650176143	0.453778312584802	CopyKat	VZA01702.E23
0.206521919441447	0.658739121738152	0.626201564792555	0.564755790461209	0.562698405785319	CopyKat	VZA01702.E24
0.276753570718244	0.830914594950087	0.5079789970547	0.811819641349404	0.437189982551135	CopyKat	VZA01702.F16
0.211048659502529	0.736402857369162	0.475659602740755	0.668326426252189	0.39553798002484	CopyKat	VZA01702.F18
0.183101826061513	0.726536985812439	0.468984833200918	0.638693134850018	0.384421522155072	CopyKat	VZA01702.F20
0.298867914016615	0.74885143897565	0.620949008498583	0.681276346575549	0.540209460039488	CopyKat	VZA01702.F21
0.221099485393299	0.673171136453845	0.678735410285977	0.567758877087742	0.653604260112433	CopyKat	VZA01702.F22
0.315951039620348	0.851696074991548	0.697777376493939	0.844608490350866	0.634537994160814	CopyKat	VZA01702.F23
0.245929325029535	0.752124742714354	0.637945436623954	0.674898179804646	0.533469650285561	CopyKat	VZA01702.F24
0.273679983679922	0.734130117126834	0.766588211084102	0.630736499047532	0.696219341230338	CopyKat	VZA01702.G13
0.264113867036893	0.763381032818172	0.435033933870405	0.698974678758317	0.400933717459791	CopyKat	VZA01702.G14
0.307362261748907	0.825159524019291	0.559200892130756	0.751279645905692	0.487656807457705	CopyKat	VZA01702.G16
0.142230581584907	0.629801875819564	0.453855818643132	0.470578523116363	0.415598024550326	CopyKat	VZA01702.G17
0.267256193266218	0.766662425241031	0.52816776971021	0.673467239443537	0.435033120513105	CopyKat	VZA01702.G19
0.241607816802557	0.788642480553826	0.522251502087856	0.747084508381257	0.377297205327364	CopyKat	VZA01702.G20
0.326123409121059	0.896748247058108	0.529295031723339	0.879102981525517	0.402840266681617	CopyKat	VZA01702.G22
0.187445883972506	0.638504379882579	0.630692088559572	0.515725160690665	0.548415048237523	CopyKat	VZA01702.G23
0.192363351933559	0.625366103267955	0.667166238547975	0.509555048520667	0.589163823550251	CopyKat	VZA01702.G24
0.22528987918994	0.81070929885734	0.522537518495033	0.766897582967536	0.414666282859972	CopyKat	VZA01702.H13
0.191925655871843	0.669449521257699	0.481969360347515	0.528629546417594	0.404826684794022	CopyKat	VZA01702.H14
0.18538796415057	0.662273532279854	0.512762401782573	0.527904503954236	0.382315799012762	CopyKat	VZA01702.H15
0.0796379819929209	0.589404270446163	0.518079617288124	0.441434733716374	0.430169492273619	CopyKat	VZA01702.H16
0.228079783067794	0.704778004812581	0.534023946316477	0.579165200824478	0.453225077135866	CopyKat	VZA01702.H17
0.346914871051738	0.779431893623393	0.722047633653398	0.721115840681058	0.667570801513159	CopyKat	VZA01702.H19
0.31378635830878	0.775181807895657	0.712407019493844	0.668177875153435	0.704410161593707	CopyKat	VZA01702.H20
0.258935904424354	0.7944675607916	0.78946062946063	0.721152610719616	0.785976365976366	CopyKat	VZA01702.H21
0.302709834563011	0.740503849965715	0.760428596490439	0.639386805823221	0.72800878964675	CopyKat	VZA01702.H22
0.125250220702607	0.574498388807958	0.585327773077078	0.398059678072592	0.48571480302198	CopyKat	VZA01702.H24
0.307544293815463	0.861782880992935	0.699645344886171	0.838270825523967	0.56866292898403	CopyKat	VZA01702.I13
0.248089487981959	0.809309639173366	0.338116082514871	0.762442737583967	0.26319066373219	CopyKat	VZA01702.I14
0.237163356788438	0.74136645651315	0.417147325672286	0.654141209375519	0.317166096177387	CopyKat	VZA01702.I17
0.309278053569058	0.846963036039091	0.693830570902394	0.826923780456475	0.678765958110934	CopyKat	VZA01702.I18
0.282629977962659	0.825267474018247	0.663925577121856	0.808237742469781	0.572206270816584	CopyKat	VZA01702.I19
0.297730567447256	0.838624863752019	0.58020679048755	0.791926610097589	0.515926974514918	CopyKat	VZA01702.I20
0.268254125066567	0.803130925636411	0.506278728053651	0.775708329401985	0.402559465501218	CopyKat	VZA01702.I22
0.335696697647806	0.850019033349104	0.753285152988976	0.824366882702273	0.710709940650705	CopyKat	VZA01702.I23
0.393991536418349	0.897378947156841	0.833585117919882	0.893424034299507	0.80101652848434	CopyKat	VZA01702.I24
0.281668368099272	0.768156965759522	0.632904559549788	0.696831941380964	0.460332203973814	CopyKat	VZA01702.J13
0.282346511549071	0.771999910331325	0.671478884165451	0.701555602050424	0.647781363453005	CopyKat	VZA01702.J15
0.226853621608747	0.725397050805947	0.425110262830584	0.629184732811354	0.343155008515823	CopyKat	VZA01702.J16
0.300264611976235	0.824863792487258	0.650213628174658	0.762228091378063	0.616801372970982	CopyKat	VZA01702.J18
0.169022913789636	0.674693230347076	0.449097429860566	0.551787411732754	0.384730317336208	CopyKat	VZA01702.J19
0.342897421361639	0.842051710111456	0.729210227663526	0.830379494352714	0.663306451612903	CopyKat	VZA01702.J21
0.199430254819973	0.752003371906958	0.593126380361207	0.718223126771691	0.500034399338409	CopyKat	VZA01702.J22
0.272568113033398	0.834193358417572	0.562977944687968	0.813162699400894	0.49718542272512	CopyKat	VZA01702.J24
0.21347815157018	0.682457405187102	0.493004290366033	0.55556598514966	0.374233121378291	CopyKat	VZA01702.K13
0.242417105816861	0.758393314658906	0.622260492236762	0.706542174190284	0.591032951386535	CopyKat	VZA01702.K14
0.459818192640014	0.82426308895435	0.871625678951414	0.771762350878935	0.856119495448808	CopyKat	VZA01702.K15
0.275777008374186	0.770644127312519	0.445049042872963	0.675345602257454	0.314878974845752	CopyKat	VZA01702.K16
0.261506267854123	0.819003159103377	0.499929000533641	0.806139041337551	0.426037451073352	CopyKat	VZA01702.K17
0.264467073099122	0.802549774384636	0.571735622911145	0.687811530976669	0.513465812739755	CopyKat	VZA01702.K20
0.277137584906409	0.764930106170512	0.704541866975127	0.630686562279593	0.677985833331716	CopyKat	VZA01702.K21
0.238565305151598	0.733660093338214	0.659511157192144	0.642437186258105	0.626440824280727	CopyKat	VZA01702.K22
0.252006248527176	0.726754405125965	0.59789787256763	0.637976772972186	0.524957171890674	CopyKat	VZA01702.K23
0.23969389701729	0.786829187323693	0.688790815381767	0.746211521199641	0.615264146931945	CopyKat	VZA01702.K24
0.223455634184553	0.691753465584866	0.715771580039184	0.60182433484842	0.651710597803718	CopyKat	VZA01702.L13
0.261847334263466	0.710191629427181	0.629884642579892	0.589068794270326	0.562449008855771	CopyKat	VZA01702.L14
0.278143879447822	0.802767189176262	0.727870314011924	0.749685865598373	0.677561296313637	CopyKat	VZA01702.L15
0.221168122709806	0.68401471166807	0.537676636967669	0.571421653339151	0.476252096194204	CopyKat	VZA01702.L20
0.261902961868367	0.820056817734928	0.531876140873548	0.753822951341157	0.408894536944755	CopyKat	VZA01702.L22
0.153206777411462	0.648902001550758	0.520714684765413	0.53187594724833	0.41775053101457	CopyKat	VZA01702.L24
0.28522167056717	0.807544669897033	0.373855476781407	0.780548113808259	0.284104548275281	CopyKat	VZA01702.M13
0.201970731382073	0.630949879326324	0.550797108665704	0.460710652400251	0.488337565768726	CopyKat	VZA01702.M14
0.235418495290323	0.670084526280882	0.50730259596776	0.538240566637394	0.382405107405293	CopyKat	VZA01702.M15
0.310665025104363	0.836957616931671	0.639726769378912	0.767931553488677	0.537357280418186	CopyKat	VZA01702.M17
0.292983179181389	0.796681941776775	0.622633687464962	0.759960534906455	0.584873639396311	CopyKat	VZA01702.M18
0.235777726795833	0.771115691783279	0.653616748470679	0.683600364903694	0.590768301563688	CopyKat	VZA01702.M22
0.248191628107668	0.745219173483936	0.647721548781923	0.6292560351868	0.605623867247264	CopyKat	VZA01702.M24
0.250526751520945	0.67755862089579	0.767409991703051	0.545678866587958	0.693785387230117	CopyKat	VZA01702.N14
0.291686380035139	0.837585534011262	0.49631438120629	0.817134890115474	0.439743882115972	CopyKat	VZA01702.N15
0.306293713665246	0.786992119921502	0.741888942157525	0.705808990319291	0.724511502393457	CopyKat	VZA01702.N17
0.229632254777316	0.678568683097469	0.657380947203956	0.544200611763301	0.618287584216788	CopyKat	VZA01702.N18
0.224028530175844	0.770571534295008	0.447517279703755	0.685849964308047	0.424897526623407	CopyKat	VZA01702.N19
0.215073786446149	0.76486998051683	0.439627735794983	0.702528479253209	0.341716442674631	CopyKat	VZA01702.N20
0.244147368415672	0.757656460466664	0.646910902837352	0.671692620701753	0.578296546913709	CopyKat	VZA01702.N21
0.215788249331545	0.749453070762145	0.403409541954434	0.637059770880486	0.442879823994375	CopyKat	VZA01702.N22
0.215350744021511	0.723129615500475	0.609699841201422	0.657607393579824	0.541359939232516	CopyKat	VZA01702.N24
0.48779953853243	0.776925875254055	0.89827131417805	0.691173287670378	0.874717462276869	CopyKat	VZA01702.O14
0.31251050295763	0.824146702320894	0.481931888068881	0.752396038560149	0.148386890118901	CopyKat	VZA01702.O15
0.141695286105542	0.79850348301507	0.210999595850734	0.741783384618342	0.137073959315641	CopyKat	VZA01702.O17
0.252028399193784	0.832099013375071	0.458535472877443	0.825163783431904	0.268741166232751	CopyKat	VZA01702.O18
0.228751615425481	0.693385746947932	0.44418804963898	0.595328324159999	0.383899778624308	CopyKat	VZA01702.O20
0.340101538455784	0.880996644839699	0.583511264967578	0.839305357709393	0.483394714482898	CopyKat	VZA01702.O21
0.237248733940759	0.672790544938857	0.591300133374982	0.559335374197105	0.508668134287287	CopyKat	VZA01702.O23
0.221366388372862	0.819054873092157	0.599494670871323	0.775570971496947	0.481645009704009	CopyKat	VZA01702.O24
0.128450361533183	0.741027855360075	0.192106093047188	0.673417298482282	0.119960497269664	CopyKat	VZA01702.P16
0.214682897195238	0.754622837516961	0.565472534783912	0.692827860953497	0.463914661519452	CopyKat	VZA01702.P19
0.282651196655853	0.811629665856413	0.516157248481648	0.734362120090976	0.441686577055108	CopyKat	VZA01702.P20
0.64167970747701	0.864474335133624	0.842679737468703	0.788481819553161	0.811993030888258	CopyKat	VZA01702.P21
0.233120597914023	0.742273814294604	0.646052169937698	0.634652030450237	0.585371083090575	CopyKat	VZA01702.P23
0.302879394695178	0.779134601422971	0.766812638936388	0.543210901446329	0.766812638936389	SCEVAN (Expr)	VZA01702.A13
0.272517371616592	0.757848981722372	0.605400629945456	0.747767494655907	0.420187981602653	SCEVAN (Expr)	VZA01702.A16
0.190335977066557	0.628280417105339	0.551024999328456	0.332174195213792	0.525639533321992	SCEVAN (Expr)	VZA01702.A17
0.261070257846254	0.700078297869142	0.62399392105333	0.679328834141441	0.353754877757426	SCEVAN (Expr)	VZA01702.A19
0.17707425539401	0.683074997707287	0.50150789251399	0.642224249341215	0.325235304764922	SCEVAN (Expr)	VZA01702.A20
0.156106430610961	0.707924797239438	0.353997675376829	0.477213821716152	0.452504222860434	SCEVAN (Expr)	VZA01702.A21
0.286814080259327	0.743645707926841	0.69530686465201	0.735266801014595	0.457128202105594	SCEVAN (Expr)	VZA01702.A22
0.21252601073994	0.694970456803575	0.561844166214515	0.465427820363286	0.554414136553959	SCEVAN (Expr)	VZA01702.A23
0.194265984719349	0.641311628146615	0.613622170474349	0.390003100536506	0.603878930647603	SCEVAN (Expr)	VZA01702.A24
0.215793448770272	0.666880952453279	0.48677379734126	0.634354530201512	0.325954539373054	SCEVAN (Expr)	VZA01702.B14
0.0951765843516649	0.533235771807539	0.646680146720784	0.475617328103402	0.447407675585504	SCEVAN (Expr)	VZA01702.B15
0.221106608728685	0.665288660091049	0.623950715565423	0.358174087849224	0.623950715565423	SCEVAN (Expr)	VZA01702.B16
0.244531323436866	0.729443085632626	0.555743445820586	0.712345263395747	0.290758895083748	SCEVAN (Expr)	VZA01702.B17
0.252359422725503	0.789682641654891	0.59639280323678	0.787450262986689	0.436148605496698	SCEVAN (Expr)	VZA01702.B18
0.251776771694085	0.781221497431162	0.541871154273853	0.597588672367868	0.494888839465902	SCEVAN (Expr)	VZA01702.B20
0.21505232574943	0.727600901557485	0.604971814534559	0.492926868876419	0.570872056607926	SCEVAN (Expr)	VZA01702.B21
0.192490919452036	0.681138196462078	0.568285910763718	0.666983418345471	0.294115041542693	SCEVAN (Expr)	VZA01702.B24
0.254485313975892	0.760594688968135	0.72436710964459	0.743408100220352	0.536394594823262	SCEVAN (Expr)	VZA01702.C13
0.26052274263716	0.697638481717176	0.639843469542516	0.675229859766605	0.405603786129562	SCEVAN (Expr)	VZA01702.C14
0.290383770891007	0.787556808397987	0.594491961669438	0.58188988907074	0.581129439183609	SCEVAN (Expr)	VZA01702.C16
0.285799333085956	0.743208390075397	0.68171013187339	0.726036942597045	0.516857838514911	SCEVAN (Expr)	VZA01702.C17
0.239965011091751	0.737694199956784	0.584075502039632	0.719109624388308	0.418575773744686	SCEVAN (Expr)	VZA01702.C18
0.28741092771815	0.758265817655184	0.656480843787345	0.742123112798614	0.410187753841005	SCEVAN (Expr)	VZA01702.C19
0.229575593304083	0.704212923481216	0.465424958987191	0.683382606553338	0.228686687914156	SCEVAN (Expr)	VZA01702.C21
0.218848582820865	0.749700194983214	0.531918753931597	0.520507898809786	0.531918753931597	SCEVAN (Expr)	VZA01702.C24
0.138905787644176	0.627209551121844	0.542784143897614	0.610121673276285	0.305579937202916	SCEVAN (Expr)	VZA01702.D13
0.187302214733582	0.728513294763944	0.476376078461152	0.502309237802542	0.472393000882045	SCEVAN (Expr)	VZA01702.D14
0.214082828275662	0.735295431000607	0.473133593741819	0.725731532089372	0.312174271222768	SCEVAN (Expr)	VZA01702.D15
0.17911793712598	0.754185427877634	0.344594536477955	0.736098545530401	0.153554539701165	SCEVAN (Expr)	VZA01702.D16
0.200787735971914	0.652086605406655	0.632373485388453	0.393445782170005	0.626074602043241	SCEVAN (Expr)	VZA01702.D18
0.151854670285935	0.779869556951433	0.462613538145433	0.775852228057818	0.200621969391713	SCEVAN (Expr)	VZA01702.D20
0.234672628578023	0.750287531856567	0.577497870514539	0.545646740747498	0.561341395285606	SCEVAN (Expr)	VZA01702.D21
0.267529889524892	0.778357312976701	0.635910188496094	0.584962792455535	0.631910059784059	SCEVAN (Expr)	VZA01702.D22
0.181704206847803	0.583219298283782	0.732545414622862	0.271133226779757	0.732545414622861	SCEVAN (Expr)	VZA01702.D23
0.243790985750959	0.736930524196307	0.761086598483154	0.516696050689578	0.761086598483154	SCEVAN (Expr)	VZA01702.D24
0.261288565254919	0.758758563405054	0.628740691217709	0.747897616957734	0.40379872602002	SCEVAN (Expr)	VZA01702.E14
0.230037884624899	0.673359405711498	0.579012621330112	0.636704503327021	0.339303460210577	SCEVAN (Expr)	VZA01702.E15
0.266503474742647	0.728082718953047	0.526457730439355	0.710135601524958	0.290757709066258	SCEVAN (Expr)	VZA01702.E16
0.265306238150341	0.750041090302689	0.712399504327117	0.743119523792385	0.544879438593678	SCEVAN (Expr)	VZA01702.E17
0.276199927435243	0.769914172167035	0.57753982753491	0.54999692231934	0.543874833718966	SCEVAN (Expr)	VZA01702.E18
0.254737473344541	0.752058832077093	0.528400625162803	0.739539031021223	0.223235217504558	SCEVAN (Expr)	VZA01702.E19
0.278914298292171	0.752619816807681	0.540035621636272	0.739240743627509	0.327430764232241	SCEVAN (Expr)	VZA01702.E20
0.237473309002556	0.690487648104164	0.646388050857713	0.671057383943263	0.387656009413768	SCEVAN (Expr)	VZA01702.E21
0.197292780364454	0.661915062343275	0.506798141868242	0.3623299137941	0.495326300493271	SCEVAN (Expr)	VZA01702.E22
0.213281303848832	0.73475914505812	0.544906458290004	0.516602474766178	0.522133582909944	SCEVAN (Expr)	VZA01702.E23
0.203409032852779	0.637577501925488	0.623040863849111	0.373940437864477	0.615749935155182	SCEVAN (Expr)	VZA01702.E24
0.229053588492962	0.761717282447303	0.422737864036047	0.755128782417232	0.149915006452221	SCEVAN (Expr)	VZA01702.F16
0.236179662370076	0.719323693476337	0.491694415365088	0.482366045061339	0.465666900493964	SCEVAN (Expr)	VZA01702.F18
0.189976429248961	0.707336300930517	0.551524267771222	0.692496940086301	0.395295971291097	SCEVAN (Expr)	VZA01702.F20
0.292792830061121	0.737392925046587	0.546563438921796	0.486152114146813	0.537855395312902	SCEVAN (Expr)	VZA01702.F21
0.266350913988357	0.664658453242366	0.659680300255489	0.356586693469436	0.654495310247193	SCEVAN (Expr)	VZA01702.F22
0.315128539522415	0.792939678579635	0.664896296790876	0.584487845804853	0.664882639651834	SCEVAN (Expr)	VZA01702.F23
0.235047517097445	0.724886823249689	0.637903670414488	0.51250034811096	0.629014926049943	SCEVAN (Expr)	VZA01702.F24
0.274511115817192	0.754016126934582	0.676572219864268	0.536710885680843	0.675907705367134	SCEVAN (Expr)	VZA01702.G13
0.231558020739049	0.70728460811936	0.511761073533868	0.684572869805654	0.367345224958405	SCEVAN (Expr)	VZA01702.G14
0.268763912832395	0.760483686505263	0.72560927212766	0.751164141705558	0.593292748262766	SCEVAN (Expr)	VZA01702.G16
0.15645162148118	0.614702358371504	0.524429298091943	0.317689527045602	0.497224636002849	SCEVAN (Expr)	VZA01702.G17
0.222267919477203	0.681428134113878	0.576636457098129	0.658813421223049	0.413441992371183	SCEVAN (Expr)	VZA01702.G19
0.221886523388769	0.739942634713558	0.521346456999596	0.727804604794605	0.388956194997755	SCEVAN (Expr)	VZA01702.G20
0.223519395331843	0.784709225047253	0.447867317952887	0.612315834400341	0.382863673740177	SCEVAN (Expr)	VZA01702.G22
0.152807960504286	0.592185333168994	0.608514257394424	0.236333628773338	0.608514257394425	SCEVAN (Expr)	VZA01702.G23
0.174079136290826	0.581167820353832	0.667120004131075	0.549781024465127	0.48844634946254	SCEVAN (Expr)	VZA01702.G24
0.140649680680603	0.699534648003315	0.449702549811434	0.427297131077225	0.379150257539855	SCEVAN (Expr)	VZA01702.H13
0.175344329632499	0.639649870445606	0.496350211670038	0.597320856370306	0.251151473952979	SCEVAN (Expr)	VZA01702.H14
0.190698857881235	0.654696157849305	0.523244613367165	0.630402852430347	0.303703743190081	SCEVAN (Expr)	VZA01702.H15
0.0736168513830453	0.550858970452548	0.546879020215219	0.504201588389296	0.401451597239389	SCEVAN (Expr)	VZA01702.H16
0.234428574995953	0.698960138628812	0.515293990242123	0.669028181272415	0.402016361923001	SCEVAN (Expr)	VZA01702.H17
0.317029774773255	0.738822690092841	0.660131942170028	0.729681904156745	0.426928402224336	SCEVAN (Expr)	VZA01702.H19
0.228607171243039	0.681017861347121	0.624283943228454	0.657340190202546	0.372890571562927	SCEVAN (Expr)	VZA01702.H20
0.205086360680605	0.754488744370538	0.724810167310167	0.744602305484999	0.596930209430209	SCEVAN (Expr)	VZA01702.H21
0.284159191131312	0.673773484876325	0.779446891011079	0.646137884295063	0.664976811346471	SCEVAN (Expr)	VZA01702.H22
0.180205753732644	0.587759570141455	0.613443227702745	0.222957913925096	0.598610649966517	SCEVAN (Expr)	VZA01702.H24
0.252297278616891	0.765756067192333	0.751299694189602	0.757509815139977	0.555173292558614	SCEVAN (Expr)	VZA01702.I13
0.214255502287988	0.764510608229638	0.365278277356777	0.756522042359505	0.174824876392301	SCEVAN (Expr)	VZA01702.I14
0.227226421987421	0.697178666953822	0.466537217218989	0.668195955833861	0.329406275516155	SCEVAN (Expr)	VZA01702.I17
0.260395980971315	0.756797484354287	0.770593376408528	0.751459033408351	0.606376026157256	SCEVAN (Expr)	VZA01702.I18
0.244119969690133	0.748007737049399	0.746024750200988	0.73705737046043	0.585757149420007	SCEVAN (Expr)	VZA01702.I19
0.235068126151757	0.752845617536004	0.543316774365494	0.73496419565605	0.412071662319391	SCEVAN (Expr)	VZA01702.I20
0.252854291134506	0.768170890029344	0.553273428277196	0.574575484073362	0.544278250822596	SCEVAN (Expr)	VZA01702.I22
0.268909514269089	0.758404774269344	0.638375316619797	0.549357588995603	0.610441543936428	SCEVAN (Expr)	VZA01702.I23
0.291674947827993	0.805951901338229	0.670967718178018	0.628963979749588	0.657352017867039	SCEVAN (Expr)	VZA01702.I24
0.292069470313088	0.756261609851474	0.700256977144826	0.742528165419264	0.491397725967612	SCEVAN (Expr)	VZA01702.J13
0.284696293270345	0.738674472822919	0.703878735222019	0.719944704317547	0.487333602258975	SCEVAN (Expr)	VZA01702.J15
0.218149485400655	0.696543788338524	0.430802402461377	0.672823570717003	0.263988445928253	SCEVAN (Expr)	VZA01702.J16
0.25012414821404	0.759934233722185	0.633617010283804	0.547323963096117	0.611423603779264	SCEVAN (Expr)	VZA01702.J18
0.171637273436813	0.679156638071512	0.389469332989696	0.41017443902302	0.34723351716764	SCEVAN (Expr)	VZA01702.J19
0.283731066742564	0.772278087963831	0.712609189077653	0.762879476701266	0.544863814567714	SCEVAN (Expr)	VZA01702.J21
0.189157568352653	0.695535164610255	0.614909936915826	0.502087730858586	0.614909936915825	SCEVAN (Expr)	VZA01702.J22
0.25930214398945	0.768270112713876	0.549776866003768	0.754638560262257	0.299904893706524	SCEVAN (Expr)	VZA01702.J24
0.203428199995887	0.642434004333102	0.557235153424338	0.605285017143097	0.344882585038343	SCEVAN (Expr)	VZA01702.K13
0.192608601695031	0.700477611597833	0.575871584514204	0.453365467706306	0.56720998033765	SCEVAN (Expr)	VZA01702.K14
0.362780574480999	0.786424743444216	0.688099167392852	0.573994417955845	0.688099167392852	SCEVAN (Expr)	VZA01702.K15
0.272459850166175	0.769093095343649	0.462039234298371	0.758414082346401	0.259509571270369	SCEVAN (Expr)	VZA01702.K16
0.218758511159299	0.723996235180869	0.637050155397219	0.494416707965468	0.626776990676167	SCEVAN (Expr)	VZA01702.K17
0.268344091165897	0.736990761532046	0.578282487363967	0.515804088877483	0.558234412815489	SCEVAN (Expr)	VZA01702.K20
0.168481556667404	0.688985346391741	0.545090833457869	0.443497573613664	0.53200908172844	SCEVAN (Expr)	VZA01702.K21
0.225111041472181	0.673377075635037	0.661662430162191	0.386948246386158	0.648298294590164	SCEVAN (Expr)	VZA01702.K22
0.313467462154027	0.709831658657347	0.695044833191898	0.484590286879278	0.690512664964902	SCEVAN (Expr)	VZA01702.K23
0.193475470414115	0.759724810786704	0.600715319356144	0.611317213270376	0.600715319356144	SCEVAN (Expr)	VZA01702.K24
0.225641752643456	0.708426291717995	0.671055664400138	0.694077637596817	0.43344226938211	SCEVAN (Expr)	VZA01702.L13
0.252034644361257	0.687528889315313	0.690050072273509	0.658252498956495	0.567141842323433	SCEVAN (Expr)	VZA01702.L14
0.254392251111206	0.749373789254172	0.67236125417486	0.740311414023903	0.445590255017636	SCEVAN (Expr)	VZA01702.L15
0.246461503175969	0.664730988588963	0.523407188211617	0.345065727865222	0.517345838967107	SCEVAN (Expr)	VZA01702.L20
0.290672301759573	0.819397119393711	0.568053218736939	0.645411322298088	0.553135459868043	SCEVAN (Expr)	VZA01702.L22
0.211859186497727	0.654417901443611	0.612816672751209	0.325044274317565	0.605604416271171	SCEVAN (Expr)	VZA01702.L24
0.223719194361467	0.736362674525152	0.372890289835342	0.531802792402429	0.329936852687688	SCEVAN (Expr)	VZA01702.M13
0.215000595039082	0.646576981387108	0.522905774369699	0.344153064571336	0.50708517983701	SCEVAN (Expr)	VZA01702.M14
0.205804155143136	0.633522144301144	0.490511482022497	0.322036600169913	0.464632627184624	SCEVAN (Expr)	VZA01702.M15
0.247505779595331	0.751063813999699	0.661893871655547	0.555835004166995	0.633465162665933	SCEVAN (Expr)	VZA01702.M17
0.282574903138707	0.764203445350807	0.572510601746235	0.56739786549048	0.561263592160258	SCEVAN (Expr)	VZA01702.M18
0.214060049581893	0.774663670063861	0.524224959420692	0.571702588362245	0.512824029404267	SCEVAN (Expr)	VZA01702.M22
0.235009624604566	0.700992656727987	0.698538072260798	0.47484462162424	0.698538072260798	SCEVAN (Expr)	VZA01702.M24
0.28660949622699	0.676330160058583	0.761167804869604	0.659977059764171	0.594378724198776	SCEVAN (Expr)	VZA01702.N14
0.239973835713612	0.762863594618217	0.468401047100189	0.548422552336744	0.415438932035084	SCEVAN (Expr)	VZA01702.N15
0.234739360937429	0.735973484486209	0.651738434047375	0.528769227540848	0.634420013510863	SCEVAN (Expr)	VZA01702.N17
0.240684115273498	0.624705021937941	0.715889754827808	0.345602677197512	0.708365611905435	SCEVAN (Expr)	VZA01702.N18
0.21907616236388	0.780719358806979	0.454006235692455	0.583129569573901	0.432764678834791	SCEVAN (Expr)	VZA01702.N19
0.226637845026288	0.769719654990237	0.444525204760396	0.547639736491129	0.424329155165392	SCEVAN (Expr)	VZA01702.N20
0.224307532609768	0.749987024994085	0.667073415164076	0.546626639276329	0.666884204956345	SCEVAN (Expr)	VZA01702.N21
0.234789131719145	0.77241751377671	0.363513421562957	0.766123406200789	0.15899590605473	SCEVAN (Expr)	VZA01702.N22
0.204514513509451	0.693159668714333	0.590497639082141	0.434457757123523	0.585974477094955	SCEVAN (Expr)	VZA01702.N24
0.358342646426046	0.784032651399712	0.71818319879156	0.779762779335626	0.50292624295483	SCEVAN (Expr)	VZA01702.O14
0.271815238068267	0.765231025201704	0.543551660516605	0.751223483754062	0.187094095940959	SCEVAN (Expr)	VZA01702.O15
0.149878013826972	0.770643067151921	0.284192631653227	0.583352858082906	0.432095225265103	SCEVAN (Expr)	VZA01702.O17
0.239186460514343	0.789360194277852	0.537495297412532	0.589822573719858	0.524190355822971	SCEVAN (Expr)	VZA01702.O18
0.220936310290925	0.682077868030868	0.494466539296344	0.377374916577217	0.489537437776998	SCEVAN (Expr)	VZA01702.O20
0.276414098174882	0.795922618253411	0.483536059582882	0.601340263914427	0.427377045555763	SCEVAN (Expr)	VZA01702.O21
0.164736249093773	0.612926273173518	0.541659849172232	0.256035327368498	0.533817251483735	SCEVAN (Expr)	VZA01702.O23
0.193587448639801	0.765608071638064	0.558437145107862	0.5421614977922	0.503472196336581	SCEVAN (Expr)	VZA01702.O24
0.150289365984902	0.713197477584949	0.222819050938605	0.473031560128018	0.257534721471929	SCEVAN (Expr)	VZA01702.P16
0.204639092578603	0.741450386240287	0.612575215868629	0.504366789502899	0.609954084504983	SCEVAN (Expr)	VZA01702.P19
0.28098219432474	0.787464933922147	0.522188763177673	0.572939987237129	0.51646447360403	SCEVAN (Expr)	VZA01702.P20
0.36020382965811	0.676235205887409	0.633868005717547	0.359009150990688	0.621553904976459	SCEVAN (Expr)	VZA01702.P21
0.232127845617899	0.752933820582745	0.596206595930171	0.547020851049272	0.596206595930171	SCEVAN (Expr)	VZA01702.P23
0.240311034724721	0.745948257902412	0.724624070194938	0.514779578411752	0.589664735807114	SCEVAN (CNV)	VZA01702.A13
0.224071300076518	0.735853377135566	0.608349950399311	0.506023083169006	0.428628449084976	SCEVAN (CNV)	VZA01702.A16
0.168381424026125	0.622427638334723	0.540701509331471	0.328314538306113	0.361744103101337	SCEVAN (CNV)	VZA01702.A17
0.249229815287968	0.698007889907654	0.6038298691301	0.413267496426808	0.339817100687532	SCEVAN (CNV)	VZA01702.A19
0.198114174562102	0.709284112001579	0.508694775027528	0.425306186211569	0.309007194895697	SCEVAN (CNV)	VZA01702.A20
0.186857237410089	0.720467590126411	0.378057730192017	0.484678192035751	0.170630210671537	SCEVAN (CNV)	VZA01702.A21
0.23613528619534	0.733788170383022	0.639297206761926	0.504602362949385	0.403105695095835	SCEVAN (CNV)	VZA01702.A22
0.199241294021497	0.680551568997323	0.576906646961212	0.456802134981929	0.327990183258864	SCEVAN (CNV)	VZA01702.A23
0.192913465720842	0.666315262306615	0.585751362688105	0.432071109317373	0.377207809140982	SCEVAN (CNV)	VZA01702.A24
0.207381208092571	0.653399722689975	0.49917042431606	0.332988003708718	0.31795137896994	SCEVAN (CNV)	VZA01702.B14
0.0552556820621396	0.517455567995536	0.627048278625002	0.189934201828649	0.429099184300745	SCEVAN (CNV)	VZA01702.B15
0.146104603028377	0.602389253924841	0.598335237002718	0.289365274890464	0.322410721202262	SCEVAN (CNV)	VZA01702.B16
0.194782776121533	0.711566847434441	0.45388588943783	0.439084313509948	0.173684284783769	SCEVAN (CNV)	VZA01702.B17
0.275360509335321	0.786040189342258	0.593426234256406	0.593511295477118	0.430760567839802	SCEVAN (CNV)	VZA01702.B18
0.186114481660562	0.741784353584417	0.497950181629476	0.551640985147739	0.293321307073253	SCEVAN (CNV)	VZA01702.B20
0.210317897077654	0.719127422268909	0.595924072372704	0.475082138068838	0.424982456221347	SCEVAN (CNV)	VZA01702.B21
0.186226639921459	0.692170021987672	0.555882583142821	0.471204725462822	0.284744523245178	SCEVAN (CNV)	VZA01702.B24
0.233902005259086	0.739594923315785	0.676882958343154	0.507152117891232	0.489103830882753	SCEVAN (CNV)	VZA01702.C13
0.235916267406816	0.686098770714657	0.568007056509428	0.412402147281586	0.32547990424219	SCEVAN (CNV)	VZA01702.C14
0.258387857019744	0.778553663015158	0.565557931416805	0.576902357146191	0.276684315921664	SCEVAN (CNV)	VZA01702.C16
0.296743222208069	0.743619551803695	0.63723769580454	0.509907036697318	0.484598820598708	SCEVAN (CNV)	VZA01702.C17
0.208351602366451	0.726214698610261	0.546208915368179	0.498868640702665	0.375843084799024	SCEVAN (CNV)	VZA01702.C18
0.1841811243062	0.741870726208434	0.538286035499658	0.511241135626741	0.288589089208284	SCEVAN (CNV)	VZA01702.C19
0.204910072671815	0.685421886153593	0.470091949705684	0.401630754069778	0.214301364515957	SCEVAN (CNV)	VZA01702.C21
0.206508001464401	0.745611725800405	0.517679641854465	0.515311732292864	0.153596019082166	SCEVAN (CNV)	VZA01702.C24
0.136855526606244	0.622740412854779	0.529250716121253	0.301355067651007	0.293743095601515	SCEVAN (CNV)	VZA01702.D13
0.210515696391749	0.737778319657294	0.472705513660021	0.50330793121076	0.29929085885521	SCEVAN (CNV)	VZA01702.D14
0.19786918423308	0.727455971135641	0.392584117874983	0.479998174146711	0.230204940779759	SCEVAN (CNV)	VZA01702.D15
0.11137760742246	0.725866531161769	0.308539333574169	0.505072427135611	0.158440419053517	SCEVAN (CNV)	VZA01702.D16
0.22144902887297	0.739093478460409	0.59152435257781	0.529592078692938	0.358764552150154	SCEVAN (CNV)	VZA01702.D18
0.0996051658625557	0.754311251513875	0.440846636715125	0.549604316288983	0.178048140760876	SCEVAN (CNV)	VZA01702.D20
0.237022056616056	0.749730462941686	0.552250457228674	0.542316067180067	0.320867258178605	SCEVAN (CNV)	VZA01702.D21
0.270670004366243	0.773451423302609	0.623515286565279	0.5830154645893	0.354834276551215	SCEVAN (CNV)	VZA01702.D22
0.202969076155566	0.621065095823284	0.704506761710954	0.321650512003473	0.493055571892926	SCEVAN (CNV)	VZA01702.D23
0.240989080817677	0.737523499073069	0.734491809167497	0.507561549651872	0.609498586852646	SCEVAN (CNV)	VZA01702.D24
0.228320329860901	0.742087839903357	0.580460378479767	0.507857864072259	0.367842219622263	SCEVAN (CNV)	VZA01702.E14
0.206120353989181	0.666949600280132	0.556123743863888	0.409834725959075	0.328051778937178	SCEVAN (CNV)	VZA01702.E15
0.241337584556947	0.71590020842563	0.505402279709588	0.464603416921684	0.278994310560277	SCEVAN (CNV)	VZA01702.E16
0.236285658447824	0.735285872534082	0.695319832593498	0.489997360622893	0.526887915802412	SCEVAN (CNV)	VZA01702.E17
0.226967287456841	0.74732172732065	0.518432298723109	0.529324674002595	0.323471628336993	SCEVAN (CNV)	VZA01702.E18
0.23219246086478	0.736985147665416	0.608567335243553	0.514810333852072	0.345418077624381	SCEVAN (CNV)	VZA01702.E19
0.274867009006979	0.746926704258361	0.528769605788348	0.51720935420407	0.324457384503241	SCEVAN (CNV)	VZA01702.E20
0.229032433325076	0.688905371714977	0.610124077296379	0.45293175581186	0.357772200176091	SCEVAN (CNV)	VZA01702.E21
0.153519632107437	0.643727249615771	0.495014966154826	0.346712822260998	0.206557990718184	SCEVAN (CNV)	VZA01702.E22
0.218077875038814	0.734200946153957	0.537986649632073	0.518282620369062	0.307486803141496	SCEVAN (CNV)	VZA01702.E23
0.177665855377673	0.635794624721368	0.610661552636571	0.365525360733517	0.356191131551746	SCEVAN (CNV)	VZA01702.E24
0.212214566864387	0.749767144237401	0.415532704831235	0.527688746925523	0.131258761945184	SCEVAN (CNV)	VZA01702.F16
0.240041541814282	0.730824182284454	0.485412786483156	0.499257948990194	0.285375809899383	SCEVAN (CNV)	VZA01702.F18
0.183925124434209	0.697483042101382	0.482258683639675	0.40127497807132	0.31187723730372	SCEVAN (CNV)	VZA01702.F20
0.28418163959369	0.729274323977556	0.543386986007383	0.479446638732796	0.249958365524938	SCEVAN (CNV)	VZA01702.F21
0.189459893706754	0.64462339547186	0.585396459336634	0.348076064943535	0.361517649111762	SCEVAN (CNV)	VZA01702.F22
0.275534794234668	0.778673809530915	0.658782450879823	0.581056175876121	0.416727870882373	SCEVAN (CNV)	VZA01702.F23
0.236720852095141	0.722610358407811	0.613253253587717	0.505123831658241	0.355676863190604	SCEVAN (CNV)	VZA01702.F24
0.295637369859289	0.752491641994293	0.654095552897498	0.535630579972918	0.40081799591002	SCEVAN (CNV)	VZA01702.G13
0.223449327961409	0.69749570836994	0.514260015780536	0.440866657043692	0.36303452278172	SCEVAN (CNV)	VZA01702.G14
0.242123503294315	0.742939249961016	0.728718633547767	0.514607920630725	0.597717685063556	SCEVAN (CNV)	VZA01702.G16
0.127248647976289	0.608367524090977	0.508663271507656	0.306903755608915	0.327571314882568	SCEVAN (CNV)	VZA01702.G17
0.211968038579294	0.701796966028332	0.518529525155818	0.418320054290248	0.374292465229303	SCEVAN (CNV)	VZA01702.G19
0.196613886654843	0.723835462966833	0.524039555492691	0.456535520254261	0.403958624167471	SCEVAN (CNV)	VZA01702.G20
0.197087489325333	0.763677946466679	0.409288303946028	0.592172672398025	0.221412202506097	SCEVAN (CNV)	VZA01702.G22
0.142549534643003	0.589407970025743	0.599905170542551	0.229807728636188	0.273831743984797	SCEVAN (CNV)	VZA01702.G23
0.132208865168124	0.575463053835079	0.632285823567063	0.282913781503261	0.457425307398828	SCEVAN (CNV)	VZA01702.G24
0.136210831025246	0.692172689671192	0.41362819699852	0.426219932269244	0.253579414611354	SCEVAN (CNV)	VZA01702.H13
0.166327982624512	0.636670985146479	0.471228073084193	0.355542083679804	0.226844513711576	SCEVAN (CNV)	VZA01702.H14
0.207928046928147	0.662936240637245	0.50322451677559	0.357160580358834	0.291059948612429	SCEVAN (CNV)	VZA01702.H15
0.054031018549547	0.539360033050017	0.53359985520919	0.233441243009763	0.388254097781724	SCEVAN (CNV)	VZA01702.H16
0.221872562019572	0.692386926013823	0.530132574893986	0.42612859418172	0.404641451218215	SCEVAN (CNV)	VZA01702.H17
0.321463879072299	0.742019533958958	0.626658591403831	0.481818865062636	0.395696543406271	SCEVAN (CNV)	VZA01702.H19
0.187491423139653	0.663618677153979	0.58153027744528	0.379865639879218	0.333848110465116	SCEVAN (CNV)	VZA01702.H20
0.0864718524442767	0.740598674955607	0.322197847197847	0.519093224219782	0.165761075124712	SCEVAN (CNV)	VZA01702.H21
0.222179383280373	0.698774261165242	0.565271448942229	0.420662418016056	0.426023022217024	SCEVAN (CNV)	VZA01702.H22
0.155105407927884	0.582354990949193	0.602074207133061	0.221151321997383	0.373363404211045	SCEVAN (CNV)	VZA01702.H24
0.229568413886525	0.744617730165307	0.667291029561672	0.509591435893052	0.469227828746177	SCEVAN (CNV)	VZA01702.I13
0.215752345904431	0.761454135007158	0.341858352588293	0.530736978306354	0.177555893397525	SCEVAN (CNV)	VZA01702.I14
0.169589557800499	0.677594464390559	0.444006912908879	0.417154517958768	0.314684836515604	SCEVAN (CNV)	VZA01702.I17
0.245959522964117	0.749657592666811	0.692540070855573	0.52365446866233	0.530105815151231	SCEVAN (CNV)	VZA01702.I18
0.236634381041664	0.743170193271007	0.705423796944987	0.513004301064442	0.549256345469163	SCEVAN (CNV)	VZA01702.I19
0.177874036468237	0.725911225603817	0.530585374805028	0.498992028450247	0.394525491635318	SCEVAN (CNV)	VZA01702.I20
0.255252455234017	0.764486569917683	0.544140104990832	0.570330921973788	0.296085449476302	SCEVAN (CNV)	VZA01702.I22
0.239195661684919	0.749232179697518	0.601006345217438	0.54309198884512	0.388528462303368	SCEVAN (CNV)	VZA01702.I23
0.191767829323644	0.76650742436464	0.339725992086507	0.587628673402239	0.15386883172419	SCEVAN (CNV)	VZA01702.I24
0.2282232745681	0.726037115198107	0.655284541173768	0.472703581311625	0.443479384403354	SCEVAN (CNV)	VZA01702.J13
0.240844371259193	0.713580993230015	0.650625252117789	0.435978808303319	0.433744996431564	SCEVAN (CNV)	VZA01702.J15
0.165550678491936	0.678344532202219	0.42671442676966	0.390601513417234	0.271569100768089	SCEVAN (CNV)	VZA01702.J16
0.237368652311446	0.745433744165329	0.610076915128289	0.536844117155107	0.477646540840945	SCEVAN (CNV)	VZA01702.J18
0.162860642451191	0.674370422746258	0.380278851160385	0.411224807544625	0.207857567013613	SCEVAN (CNV)	VZA01702.J19
0.272914559938945	0.762624511349096	0.671094985899993	0.559676601947308	0.501005915124837	SCEVAN (CNV)	VZA01702.J21
0.201662311015822	0.696308999690752	0.612153075651867	0.510663951928879	0.303237890379839	SCEVAN (CNV)	VZA01702.J22
0.216082027842097	0.744396311948133	0.523896472328743	0.509020351930937	0.281458743580833	SCEVAN (CNV)	VZA01702.J24
0.162604501941367	0.626883269178183	0.536482363890922	0.342774605077722	0.336126181309065	SCEVAN (CNV)	VZA01702.K13
0.177967859471892	0.695555220012946	0.519782697132009	0.438836719414705	0.278905688521256	SCEVAN (CNV)	VZA01702.K14
0.20198362735199	0.76293806748569	0.504705682755855	0.554071770568824	0.247820800526452	SCEVAN (CNV)	VZA01702.K15
0.22038801832895	0.750965645605072	0.428151795601962	0.561022592131281	0.235388387913305	SCEVAN (CNV)	VZA01702.K16
0.207272465313499	0.71802799752819	0.596450484743131	0.486530880286501	0.433686498420834	SCEVAN (CNV)	VZA01702.K17
0.262999939332896	0.77868415987682	0.556048008692932	0.583098736126259	0.31520110637317	SCEVAN (CNV)	VZA01702.K20
0.162507696133282	0.696674858763461	0.525070985372064	0.450780833227238	0.208696670399504	SCEVAN (CNV)	VZA01702.K21
0.204506355929552	0.67117489077134	0.634767043588616	0.383498901177113	0.459389285715772	SCEVAN (CNV)	VZA01702.K22
0.26918203166202	0.70074253677006	0.671223543418274	0.473284112421727	0.471054673432826	SCEVAN (CNV)	VZA01702.K23
0.218964687596139	0.770548333788322	0.582211660459917	0.619263357273576	0.259603316667695	SCEVAN (CNV)	VZA01702.K24
0.236651117411287	0.701019639494216	0.640008890498691	0.461516927913003	0.410396944302672	SCEVAN (CNV)	VZA01702.L13
0.246012413372244	0.676732125193882	0.624964769754896	0.390694873189791	0.491121978233889	SCEVAN (CNV)	VZA01702.L14
0.223537450717308	0.721847926020694	0.6235826934482	0.471007770850647	0.400915347879015	SCEVAN (CNV)	VZA01702.L15
0.241950133898426	0.684268024029232	0.526208478144184	0.366773338926625	0.2185328845676	SCEVAN (CNV)	VZA01702.L20
0.256736513491203	0.803347627707724	0.550225674164729	0.62915995570987	0.267611872586528	SCEVAN (CNV)	VZA01702.L22
0.208581071444729	0.650538578336396	0.608011405750445	0.325107192887981	0.362216930514531	SCEVAN (CNV)	VZA01702.L24
0.195347731895778	0.723438494929258	0.354608462228552	0.521038337293637	0.274422146988672	SCEVAN (CNV)	VZA01702.M13
0.223196663926316	0.646633724619415	0.512609337914322	0.342529469552034	0.200733622134807	SCEVAN (CNV)	VZA01702.M14
0.170627084340551	0.612556204635711	0.487546621386147	0.303028947773715	0.285039262065948	SCEVAN (CNV)	VZA01702.M15
0.24664131706103	0.747001579318581	0.639177384964578	0.550977740355964	0.484831315771374	SCEVAN (CNV)	VZA01702.M17
0.258523261726727	0.754184227596681	0.563088022247015	0.558259066148571	0.293615639518425	SCEVAN (CNV)	VZA01702.M18
0.218280753989631	0.778181288726896	0.46052001751176	0.578737720637733	0.149002700984552	SCEVAN (CNV)	VZA01702.M22
0.247137689751039	0.701281439032155	0.688100270683771	0.474494068629487	0.460358714840532	SCEVAN (CNV)	VZA01702.M24
0.198324566286739	0.663494238787679	0.620664349456123	0.388243390671469	0.443555397282904	SCEVAN (CNV)	VZA01702.N14
0.235496523925181	0.75499271009075	0.452890151076079	0.544210481577503	0.294250608554538	SCEVAN (CNV)	VZA01702.N15
0.17552284694978	0.73172049389412	0.495667625502117	0.528164410228969	0.28700723484931	SCEVAN (CNV)	VZA01702.N17
0.198590941508722	0.617049329128814	0.690308973494814	0.34098235586724	0.535646415292433	SCEVAN (CNV)	VZA01702.N18
0.237225004648128	0.765310454422893	0.451046371815457	0.564629479831793	0.291064960867096	SCEVAN (CNV)	VZA01702.N19
0.242309543765083	0.761145112294932	0.452181094167157	0.540844202728372	0.258286574053125	SCEVAN (CNV)	VZA01702.N20
0.272984193598228	0.762399277744787	0.670823946315612	0.559720029546804	0.432959456100827	SCEVAN (CNV)	VZA01702.N21
0.234225566755948	0.766863275216222	0.359718300275576	0.556501534299255	0.146944283786389	SCEVAN (CNV)	VZA01702.N22
0.205593382388782	0.691065258933786	0.575390713301873	0.43487576787486	0.285749687948859	SCEVAN (CNV)	VZA01702.N24
0.245930907806697	0.78147461989044	0.586053405233323	0.585764137902903	0.361113746000292	SCEVAN (CNV)	VZA01702.O14
0.220930535481621	0.736642843016373	0.525023062730627	0.498758383955122	0.16875	SCEVAN (CNV)	VZA01702.O15
0.190441661910394	0.77975701999855	0.301853313061719	0.59118999243441	0.118722772848867	SCEVAN (CNV)	VZA01702.O17
0.233690760920395	0.768471400804259	0.513899987951541	0.566395425606079	0.234637599553469	SCEVAN (CNV)	VZA01702.O18
0.16359498557346	0.643267305628088	0.508103611858437	0.345582335431908	0.24515537879674	SCEVAN (CNV)	VZA01702.O20
0.251176453505664	0.780546635711596	0.439674858891791	0.588557848664946	0.253810000600124	SCEVAN (CNV)	VZA01702.O21
0.16846353623925	0.614977100478914	0.532356572312544	0.257563733402414	0.207384709971391	SCEVAN (CNV)	VZA01702.O23
0.130277912069677	0.750399940171552	0.27685687021478	0.531666807566998	0.219094097825358	SCEVAN (CNV)	VZA01702.O24
0.174058418232887	0.754124801065082	0.231803017477469	0.53148255652318	0.112825897936106	SCEVAN (CNV)	VZA01702.P16
0.251827404582432	0.747146370420624	0.593375520022227	0.510693305168373	0.278201838082078	SCEVAN (CNV)	VZA01702.P19
0.275508586732071	0.777158825015954	0.51144223152079	0.5668736239462	0.230012593690967	SCEVAN (CNV)	VZA01702.P20
0.0872843491321276	0.606470388390125	0.494169626742355	0.301042446842638	0.238427265782269	SCEVAN (CNV)	VZA01702.P21
0.237745230482575	0.742872490852874	0.589280018711859	0.539062423638194	0.255988326351825	SCEVAN (CNV)	VZA01702.P23
0.460938358846881	0.952790070769748	0.658460958874829	0.951811331157421	0.591873022828317	Numbat (Expr)	VZA01702.A13
0.417208058569321	0.896803072232268	0.673618278438564	0.873293722140289	0.649994488812289	Numbat (Expr)	VZA01702.A16
0.233677548920466	0.695490621937909	0.399777346000137	0.590353658951709	0.364864169121531	Numbat (Expr)	VZA01702.A17
0.370055987370991	0.806523299839504	0.495119588011999	0.752647250016322	0.412082238326564	Numbat (Expr)	VZA01702.A19
0.290186490417309	0.834901531881261	0.432896661990739	0.7855040186123	0.430833974387981	Numbat (Expr)	VZA01702.A20
0.300171827800049	0.85850176262154	0.5126752435832	0.836982599225865	0.363883473651196	Numbat (Expr)	VZA01702.A21
0.515882516447744	0.906661824367497	0.900669295150847	0.896110010609211	0.895942795034368	Numbat (Expr)	VZA01702.A22
0.315858990128488	0.844369273155788	0.493648620602685	0.797144957657152	0.415928099909632	Numbat (Expr)	VZA01702.A23
0.283519577957399	0.753853282980539	0.629371195762788	0.672791657440705	0.564906269478331	Numbat (Expr)	VZA01702.A24
0.221168450869633	0.670857538049965	0.457810366170428	0.524069706883708	0.449024035697368	Numbat (Expr)	VZA01702.B14
0.069043823340776	0.542021948523607	0.537074253589208	0.385951061762364	0.47588531609988	Numbat (Expr)	VZA01702.B15
0.388832812506905	0.812381529015138	0.611618069530906	0.733439612979041	0.55823703733005	Numbat (Expr)	VZA01702.B16
0.400736304165769	0.805363489795173	0.781703910286106	0.738940951229343	0.747112669101239	Numbat (Expr)	VZA01702.B17
0.333998720996083	0.891428714189866	0.483132473765923	0.875136388017025	0.386260234123279	Numbat (Expr)	VZA01702.B18
0.460761521137642	0.921273533947444	0.752368802563406	0.911845317125869	0.704844070477179	Numbat (Expr)	VZA01702.B20
0.320439505978992	0.835928619115519	0.608780661215784	0.805927238380052	0.508452369410421	Numbat (Expr)	VZA01702.B21
0.279902254894627	0.754111540268986	0.634232720852652	0.700239857714723	0.576296074773342	Numbat (Expr)	VZA01702.B24
0.334932991851075	0.873983860793408	0.491951761940159	0.841432623409073	0.446532927219875	Numbat (Expr)	VZA01702.C13
0.249946698043256	0.673698156432692	0.44005418770485	0.560388574824359	0.349285533730837	Numbat (Expr)	VZA01702.C14
0.48780998019307	0.87644505356566	0.847301134756587	0.836250094546555	0.806413128330448	Numbat (Expr)	VZA01702.C16
0.352099393368875	0.792392198594254	0.684347599679113	0.707596048452826	0.607392369076605	Numbat (Expr)	VZA01702.C17
0.356522009455753	0.892432693091234	0.585558200206053	0.879242825400339	0.468800022621597	Numbat (Expr)	VZA01702.C18
0.497499479791522	0.934348121194096	0.891425671921028	0.932903850955159	0.888763733964972	Numbat (Expr)	VZA01702.C19
0.238468025345363	0.729143151338279	0.385248829454838	0.619495391690514	0.309062588032545	Numbat (Expr)	VZA01702.C21
0.397471857870413	0.896968440364674	0.834876599869294	0.88692083597744	0.809449723289006	Numbat (Expr)	VZA01702.C24
0.181320290218943	0.683907979785955	0.43710718208035	0.594721839380526	0.458011307347517	Numbat (Expr)	VZA01702.D13
0.243522763647265	0.843421312405165	0.301493051701881	0.815796909503013	0.34463003744312	Numbat (Expr)	VZA01702.D14
0.340025880350465	0.876432302520103	0.461285182198671	0.855450668222611	0.386977132225375	Numbat (Expr)	VZA01702.D15
0.248218120919608	0.865081689348671	0.388542688066608	0.840872827026138	0.399074504137207	Numbat (Expr)	VZA01702.D16
0.272783556081316	0.810476945056365	0.446230933713471	0.719415675695889	0.312861012116892	Numbat (Expr)	VZA01702.D18
0.200800131901829	0.881330401905712	0.484415742203852	0.858497915246585	0.387923383370323	Numbat (Expr)	VZA01702.D20
0.315554918536059	0.86129426672255	0.554275327069849	0.825542836665354	0.47557198722946	Numbat (Expr)	VZA01702.D21
0.406978227936955	0.929054689714472	0.617016334361689	0.919617897741157	0.529226682004851	Numbat (Expr)	VZA01702.D22
0.109153189965063	0.592144792000549	0.534184379643898	0.468828244239749	0.346527981994911	Numbat (Expr)	VZA01702.D23
0.324139656072521	0.856871096384487	0.705801867930027	0.837130347769991	0.670053814820086	Numbat (Expr)	VZA01702.D24
0.428716910702346	0.93146540667108	0.628547551395621	0.931465406671076	0.617235872007726	Numbat (Expr)	VZA01702.E14
0.268518029689884	0.700668076614097	0.58915086055497	0.580103352237958	0.484144092626385	Numbat (Expr)	VZA01702.E15
0.310033144418715	0.771172582714703	0.534668998912988	0.692841593524571	0.476446978329253	Numbat (Expr)	VZA01702.E16
0.343147824886964	0.874741760944412	0.703061381270646	0.856339103971463	0.630216840185577	Numbat (Expr)	VZA01702.E17
0.373566058450931	0.910554313961297	0.50081388572651	0.904418385432943	0.463905643350849	Numbat (Expr)	VZA01702.E18
0.417776470208496	0.921689934275819	0.320046887210211	0.908790932300792	0.233451419640531	Numbat (Expr)	VZA01702.E19
0.32451707824393	0.736367209757333	0.621883317256461	0.640251849124354	0.557947867162945	Numbat (Expr)	VZA01702.E20
0.309291912537775	0.735358803992855	0.624902461516635	0.656287289621425	0.569875630609767	Numbat (Expr)	VZA01702.E21
0.190878257394834	0.670974482013475	0.478964115125175	0.608476576493292	0.37949224132722	Numbat (Expr)	VZA01702.E22
0.31792665260377	0.853193785554306	0.505781362965604	0.836000110588412	0.418015073635004	Numbat (Expr)	VZA01702.E23
0.260648423625797	0.710190154544562	0.532159158217484	0.58644348847941	0.45679012345679	Numbat (Expr)	VZA01702.E24
0.351268605675671	0.901397154102246	0.505177318190977	0.888550350347848	0.299414691343734	Numbat (Expr)	VZA01702.F16
0.206529616337451	0.732645735940567	0.456251286619257	0.67196014658488	0.329403067202746	Numbat (Expr)	VZA01702.F18
0.239249068661999	0.780157280405934	0.514393729747101	0.701151318835431	0.435595557975737	Numbat (Expr)	VZA01702.F20
0.288475652055399	0.751141049725684	0.537744012361576	0.666014222282362	0.448590651558074	Numbat (Expr)	VZA01702.F21
0.290402394581855	0.747215598882839	0.587686695873632	0.659303640467733	0.503372453738729	Numbat (Expr)	VZA01702.F22
0.394388652751834	0.917974477021524	0.530359820089955	0.916260773661555	0.510985650899247	Numbat (Expr)	VZA01702.F23
0.27263492422955	0.79694904704399	0.645437399611932	0.750579762980741	0.609715058985821	Numbat (Expr)	VZA01702.F24
0.32174049125404	0.768446749749439	0.773404843667606	0.690983605303222	0.729090836988163	Numbat (Expr)	VZA01702.G13
0.230081599136229	0.765670255969446	0.317809492907335	0.704417507053657	0.287145724103626	Numbat (Expr)	VZA01702.G14
0.348910381873105	0.876074127017803	0.53804651938043	0.832681153395782	0.520950984399617	Numbat (Expr)	VZA01702.G16
0.151712937302944	0.637571034231231	0.474368697202781	0.512615694327303	0.425383849166477	Numbat (Expr)	VZA01702.G17
0.320470804534535	0.792202415584112	0.532272785686331	0.733610117091009	0.461240383660547	Numbat (Expr)	VZA01702.G19
0.296957180436508	0.856332924371575	0.51777957488505	0.827178417965469	0.384151666287429	Numbat (Expr)	VZA01702.G20
0.368280642090664	0.934067069081154	0.484530784253264	0.923072617523322	0.386961077005018	Numbat (Expr)	VZA01702.G22
0.20212048469212	0.658555950783124	0.629196011400025	0.52307492759036	0.565579116005048	Numbat (Expr)	VZA01702.G23
0.226493141858303	0.657686835485834	0.563238474720582	0.526575801274596	0.440287950350241	Numbat (Expr)	VZA01702.G24
0.247858248582337	0.892202384566024	0.412891872197933	0.883980198124338	0.452460812780207	Numbat (Expr)	VZA01702.H13
0.180521999674123	0.647801349669238	0.467456146168385	0.493010356569336	0.435542881144234	Numbat (Expr)	VZA01702.H14
0.202689208481229	0.69248308039195	0.354740823267269	0.588614680680818	0.271481230742988	Numbat (Expr)	VZA01702.H15
0.0229899752849961	0.572584524603877	0.367180602571929	0.453261246412475	0.372051053895478	Numbat (Expr)	VZA01702.H16
0.224401055578675	0.711331436939583	0.49427693675619	0.615882703717793	0.424970741568252	Numbat (Expr)	VZA01702.H17
0.326338509837885	0.743013825451539	0.598178560350459	0.643257572910724	0.525220900027899	Numbat (Expr)	VZA01702.H19
0.414937278252471	0.884057107622946	0.529836589432285	0.856970645582322	0.444230399281806	Numbat (Expr)	VZA01702.H20
0.36536851397223	0.888477846193379	0.872789575289575	0.881132118983847	0.869088569088569	Numbat (Expr)	VZA01702.H21
0.351552729561231	0.764636108516353	0.771251692479319	0.689316142165991	0.744349030844733	Numbat (Expr)	VZA01702.H22
0.0880272265219036	0.570483590862537	0.464523147588541	0.433499506287501	0.394894479066416	Numbat (Expr)	VZA01702.H24
0.401574853285258	0.921607666221672	0.566539245667686	0.89940276161102	0.510121474685695	Numbat (Expr)	VZA01702.I13
0.319829704180244	0.819006533788487	0.353198965211012	0.775592537532577	0.298341126765715	Numbat (Expr)	VZA01702.I14
0.296477593661215	0.806326455555942	0.422165754286044	0.72688781357443	0.404697452976533	Numbat (Expr)	VZA01702.I17
0.374251545769669	0.876351902662612	0.631597839997503	0.853774598966201	0.52808666541811	Numbat (Expr)	VZA01702.I18
0.369303183177304	0.899885614005076	0.556234925921672	0.879953964514121	0.483860686803721	Numbat (Expr)	VZA01702.I19
0.296828087273657	0.855366677235692	0.57233625627515	0.840074406108125	0.506608732124834	Numbat (Expr)	VZA01702.I20
0.366190859848574	0.865937446379378	0.484752467786904	0.843357176213174	0.353531509808354	Numbat (Expr)	VZA01702.I22
0.424233433046529	0.917626543393805	0.675302658609067	0.915766180475068	0.574910320736923	Numbat (Expr)	VZA01702.I23
0.429811248581711	0.920484119611298	0.796690620724955	0.914624285463347	0.782657887808102	Numbat (Expr)	VZA01702.I24
0.41877646155786	0.888614200449467	0.613115883771678	0.863270904543891	0.482422189043298	Numbat (Expr)	VZA01702.J13
0.405503329237653	0.851513233601832	0.502853197629317	0.815832498916503	0.418368138517392	Numbat (Expr)	VZA01702.J15
0.264239153134159	0.777640202321795	0.378117294557912	0.719854395674972	0.353850948110326	Numbat (Expr)	VZA01702.J16
0.39481979176857	0.917426338840719	0.554003450398278	0.900855711690521	0.525102995287151	Numbat (Expr)	VZA01702.J18
0.247182782720385	0.746424942403865	0.424547757157609	0.649077993594186	0.361552653988078	Numbat (Expr)	VZA01702.J19
0.452310672165501	0.926842006993116	0.672953779489649	0.922061014385537	0.645384827016989	Numbat (Expr)	VZA01702.J21
0.264061895642107	0.812761630198944	0.546361181820862	0.760022374526783	0.465270708752736	Numbat (Expr)	VZA01702.J22
0.354503434124758	0.919337700154588	0.574012713354102	0.900327738730781	0.534077722976502	Numbat (Expr)	VZA01702.J24
0.183286825459107	0.657803580067733	0.527323904073992	0.551324856439705	0.454155330872604	Numbat (Expr)	VZA01702.K13
0.311306237239997	0.802839356631563	0.579217913078853	0.743511876543018	0.474260627839175	Numbat (Expr)	VZA01702.K14
0.504338809888861	0.868080326469893	0.909387716281211	0.85227762182286	0.902268269673204	Numbat (Expr)	VZA01702.K15
0.300208195677768	0.774563621074261	0.438806755260244	0.72258544617788	0.371449533301693	Numbat (Expr)	VZA01702.K16
0.343116562153219	0.890843392905584	0.441870332071375	0.864689218871411	0.352433907512889	Numbat (Expr)	VZA01702.K17
0.387733018877936	0.899168430957431	0.569896606793	0.882262890015184	0.484588155880077	Numbat (Expr)	VZA01702.K20
0.361606579758651	0.825049754002776	0.761304772274269	0.795201257674965	0.734135278808028	Numbat (Expr)	VZA01702.K21
0.255251127533823	0.805848962327722	0.550170736610682	0.748249545364754	0.473297118746855	Numbat (Expr)	VZA01702.K22
0.280219099685915	0.751006625891932	0.537936673471451	0.679231032474152	0.435087297773506	Numbat (Expr)	VZA01702.K23
0.26071536260213	0.849863868657823	0.536743959563539	0.797260774513472	0.436564272438601	Numbat (Expr)	VZA01702.K24
0.276032955694618	0.743293544595952	0.766851610991291	0.656052631578947	0.707035841880834	Numbat (Expr)	VZA01702.L13
0.253849876872504	0.696511733756069	0.586658986061184	0.576932873371852	0.524274256950865	Numbat (Expr)	VZA01702.L14
0.356083159635806	0.874509854914409	0.586611769204358	0.860041991855331	0.523516754065612	Numbat (Expr)	VZA01702.L15
0.188726430809641	0.662671202660724	0.49891116224086	0.556697602892042	0.423261812639231	Numbat (Expr)	VZA01702.L20
0.339866848498728	0.904285515781532	0.587980551120066	0.901957946224371	0.526170210295814	Numbat (Expr)	VZA01702.L22
0.153348736022601	0.653705094183546	0.502757680351355	0.526634564316658	0.411057686989037	Numbat (Expr)	VZA01702.L24
0.396766970683271	0.881235925390961	0.402411396536497	0.843342807001196	0.314547967871318	Numbat (Expr)	VZA01702.M13
0.177840035254681	0.598120842039394	0.587276967252569	0.465731058521372	0.468956746170061	Numbat (Expr)	VZA01702.M14
0.223754834718857	0.659351752108858	0.452586699094637	0.491908341416448	0.392228038824585	Numbat (Expr)	VZA01702.M15
0.372948600230606	0.915803066314983	0.59550863195543	0.90059958650284	0.491302703074489	Numbat (Expr)	VZA01702.M17
0.373040565451577	0.849377382014112	0.599070820774982	0.817553621012817	0.530839425174429	Numbat (Expr)	VZA01702.M18
0.342111404392931	0.884993146500181	0.70017968915551	0.871214922560915	0.641125098288516	Numbat (Expr)	VZA01702.M22
0.280999508686799	0.783655682903529	0.530598093444745	0.725692454632283	0.453202071319289	Numbat (Expr)	VZA01702.M24
0.352815933973805	0.766027752454681	0.75494942075919	0.703573371392704	0.702954999870167	Numbat (Expr)	VZA01702.N14
0.347458165716009	0.891069445394024	0.423121208608632	0.878902873277539	0.404166183686875	Numbat (Expr)	VZA01702.N15
0.389400093189611	0.867291984208373	0.84479450412953	0.847379521803891	0.839037859472495	Numbat (Expr)	VZA01702.N17
0.219310178929604	0.712200805135237	0.47417879895756	0.594624061967781	0.389369348661384	Numbat (Expr)	VZA01702.N18
0.315350640588215	0.858776655250125	0.26491550095773	0.839991972384018	0.187851464625477	Numbat (Expr)	VZA01702.N19
0.226717135272058	0.764119290449974	0.394443753111001	0.705409537978345	0.275367380876963	Numbat (Expr)	VZA01702.N20
0.352447945514071	0.816465523900546	0.669725565024974	0.757291349835127	0.640571559140216	Numbat (Expr)	VZA01702.N21
0.313794403428023	0.834548825710738	0.492037786774629	0.786414255154625	0.353865432812801	Numbat (Expr)	VZA01702.N22
0.33587806744015	0.82883875440504	0.577605609479054	0.779702218858031	0.525681563218262	Numbat (Expr)	VZA01702.N24
0.599986360703918	0.872857415783625	0.925562963925479	0.84893805740696	0.91269738658697	Numbat (Expr)	VZA01702.O14
0.405497792208604	0.903887959485116	0.465928659286593	0.893374500569334	0.444283517835178	Numbat (Expr)	VZA01702.O15
0.24068105224775	0.86619138419861	0.221118723658128	0.830740046082414	0.16836537659655	Numbat (Expr)	VZA01702.O17
0.353451823855718	0.913936250271244	0.57762158493795	0.906292330918711	0.500656518093589	Numbat (Expr)	VZA01702.O18
0.22195795372666	0.693232350530477	0.423491553740706	0.61084724558906	0.43001957816556	Numbat (Expr)	VZA01702.O20
0.44182288261986	0.945869078010738	0.712284547427203	0.939255333163055	0.692966857337785	Numbat (Expr)	VZA01702.O21
0.234110358961135	0.665359492590451	0.562745243867974	0.533992255013318	0.515562728386064	Numbat (Expr)	VZA01702.O23
0.271055262126403	0.9010266756843	0.59698976916635	0.897162538286955	0.534857397039345	Numbat (Expr)	VZA01702.O24
0.138116705478561	0.781544963665821	0.200187969924812	0.738719860363532	0.17113147106176	Numbat (Expr)	VZA01702.P16
0.26427944271114	0.831396767454073	0.553416975572664	0.804916757894412	0.526979009014937	Numbat (Expr)	VZA01702.P19
0.361185985839868	0.875006408706386	0.452799684142106	0.838193890184771	0.333194531900632	Numbat (Expr)	VZA01702.P20
0.763853940162144	0.919667441655188	0.916857282529699	0.90789423629871	0.884967090649878	Numbat (Expr)	VZA01702.P21
0.265638359782161	0.820471052563006	0.579548434653795	0.790722834745721	0.473821117466528	Numbat (Expr)	VZA01702.P23
0.307396754511397	0.866231672466014	0.588583868473254	0.866231672466014	0.555130618969169	CONICSmat	VZA01702.A13
0.296259699099335	0.887208791264843	0.563558851302561	0.884025302982902	0.480740189135144	CONICSmat	VZA01702.A16
0.159313567326849	0.656996090430053	0.369959797641718	0.575890165927902	0.315557855810106	CONICSmat	VZA01702.A17
0.217814148117191	0.684620357365603	0.543387027374264	0.590614160779063	0.440076753389209	CONICSmat	VZA01702.A19
0.289989690338396	0.802740147937529	0.596201148010359	0.78924458871205	0.5600066792501	CONICSmat	VZA01702.A20
0.312640266083061	0.836550653291058	0.583871815185876	0.810743034222873	0.342101578446421	CONICSmat	VZA01702.A21
-0.201573073747709	0.827126934388858	0.0854306205553032	0.82568582949147	0.0530885732343691	CONICSmat	VZA01702.A22
0.226115921593947	0.801804219180557	0.400150528638837	0.774107931188836	0.40098306266637	CONICSmat	VZA01702.A23
0.213781024858709	0.683225921341703	0.675733506170188	0.625890811515691	0.577846465798509	CONICSmat	VZA01702.A24
0.205437388829784	0.676139899050202	0.431423720480951	0.571701413662525	0.308306599979134	CONICSmat	VZA01702.B14
0.179088114044188	0.615405272918257	0.637309023785375	0.469674095865226	0.551921426422455	CONICSmat	VZA01702.B15
0.191770505141129	0.63901108747605	0.525541710048224	0.615311039728588	0.290130790646303	CONICSmat	VZA01702.B16
0.281653228887502	0.737441687981865	0.656351463150665	0.697991407128564	0.586534409016172	CONICSmat	VZA01702.B17
0.198272073335939	0.712783206059586	0.852383855381623	0.605948907186844	0.832301328590646	CONICSmat	VZA01702.B18
0.125138997414568	0.850848004399998	0.176010386902756	0.849331274359964	0.0815107017317603	CONICSmat	VZA01702.B20
-0.0632774719342335	0.715648350663836	0.312593792123618	0.697722767028236	0.273340865774158	CONICSmat	VZA01702.B21
0.256987642817493	0.718643899500198	0.633512189790837	0.705216291191752	0.561791289778429	CONICSmat	VZA01702.B24
0.255802557442684	0.820442880616914	0.692176144312793	0.819032993382626	0.575943431266946	CONICSmat	VZA01702.C13
0.269462434929415	0.734128386253464	0.361595459391929	0.684419965058221	0.330601731687207	CONICSmat	VZA01702.C14
0.203630897140713	0.648245713440004	0.829711506513078	0.627125992776728	0.819211260356041	CONICSmat	VZA01702.C16
0.169290711334547	0.691456561196285	0.618637345164695	0.649157552145909	0.285702461837169	CONICSmat	VZA01702.C17
0.282637158834848	0.851199583028633	0.515618546394446	0.846904661476987	0.44061551798873	CONICSmat	VZA01702.C18
0.116100495044429	0.705902797742308	0.420791703322897	0.705902797742308	0.25842057905822	CONICSmat	VZA01702.C19
0.202269521436417	0.710075502131601	0.571607317358446	0.65680636001641	0.492130462834052	CONICSmat	VZA01702.C21
0.393005160743333	0.914614901126529	0.813386435595322	0.914614901126529	0.770953225736662	CONICSmat	VZA01702.C24
0.194372000568841	0.72361110015384	0.396129194420007	0.662269009769503	0.350180453089262	CONICSmat	VZA01702.D13
0.171849896155201	0.762333912367793	0.399775440255289	0.664132038991648	0.247453692968034	CONICSmat	VZA01702.D14
0.24640155738124	0.808229268491365	0.375888996512514	0.804241609644835	0.364210364395434	CONICSmat	VZA01702.D15
0.230911710400003	0.826887983766186	0.54696660724896	0.823001140192424	0.418170568429392	CONICSmat	VZA01702.D16
0.0829540269261755	0.648428017223338	0.586125944015361	0.637072337672303	0.526289781070228	CONICSmat	VZA01702.D18
0.110988842922292	0.718253013129466	0.569265852239674	0.713002351336313	0.388524287376382	CONICSmat	VZA01702.D20
0.129822056893345	0.692833114657738	0.34569530096985	0.606557151051591	0.243317779111482	CONICSmat	VZA01702.D21
0.186568530810255	0.787957236203594	0.491221309020364	0.774518278374204	0.369872857021167	CONICSmat	VZA01702.D22
0.192180615706108	0.645998053020594	0.732189626814198	0.506897653401643	0.689419810312089	CONICSmat	VZA01702.D23
0.315507825601466	0.846357331815577	0.636152655113037	0.8405243949502	0.592606093428873	CONICSmat	VZA01702.D24
0.324412775616354	0.898343774485411	0.611445943580729	0.897804740680381	0.545327945574504	CONICSmat	VZA01702.E14
0.145734292546143	0.636651070403211	0.543247842423225	0.572655825950537	0.516079688349717	CONICSmat	VZA01702.E15
0.22063963925657	0.70879471101723	0.53029549041881	0.628735572726046	0.426685817972586	CONICSmat	VZA01702.E16
0.285391562745646	0.848768997973891	0.440503747653974	0.84401200276987	0.184387433118398	CONICSmat	VZA01702.E17
0.214239132005397	0.746472779894015	0.635109909764663	0.690901703463287	0.511048286737773	CONICSmat	VZA01702.E18
0.297506965344783	0.884529298197883	0.382745629575871	0.874719146794515	0.235729296637747	CONICSmat	VZA01702.E19
0.168345441029795	0.662249305201624	0.438381058039589	0.594164377846286	0.402589715681608	CONICSmat	VZA01702.E20
0.253276612511688	0.757608807652698	0.485465422728231	0.691989686379681	0.383343435940684	CONICSmat	VZA01702.E21
0.177530557153351	0.665924070652513	0.51382522199956	0.621203352426443	0.341600371367245	CONICSmat	VZA01702.E22
0.302460981159442	0.872265181470775	0.484401684033644	0.857913908746844	0.301971808976439	CONICSmat	VZA01702.E23
0.209362605274981	0.727468536653764	0.530781367255059	0.654849244922962	0.426248815204663	CONICSmat	VZA01702.E24
0.237143938341264	0.849020023528332	0.218355229636658	0.849020023528332	0.0693214561810387	CONICSmat	VZA01702.F16
0.164194393897707	0.681938805214637	0.620991904350273	0.658942266924399	0.506856705582739	CONICSmat	VZA01702.F18
0.237442492442834	0.772640799299412	0.506055763282383	0.729884423169036	0.383908579191975	CONICSmat	VZA01702.F20
0.27185388733396	0.748025023982048	0.597229280096794	0.707798331612624	0.509481163724358	CONICSmat	VZA01702.F21
0.240921465999951	0.676203685795733	0.694492301802171	0.626090641990187	0.624410997799156	CONICSmat	VZA01702.F22
0.2259668155732	0.826110162441246	0.557151496119789	0.826110162441246	0.216402596756542	CONICSmat	VZA01702.F23
0.219547361384738	0.777983920841064	0.583543166787328	0.758706265437529	0.437363032461307	CONICSmat	VZA01702.F24
0.231925409399194	0.721547335272794	0.615970192756317	0.701978839826972	0.501459553090828	CONICSmat	VZA01702.G13
0.164588664375234	0.710448327615752	0.40245347507893	0.662338733022613	0.271189885246706	CONICSmat	VZA01702.G14
0.264112218641437	0.817117662524342	0.429441860654205	0.796251769999858	0.364854783761149	CONICSmat	VZA01702.G16
0.0789586561647273	0.591791659989634	0.524477559557361	0.517103501064759	0.333990704921926	CONICSmat	VZA01702.G17
0.268478706693119	0.762444852294329	0.528165716414405	0.730062128992178	0.330239139498751	CONICSmat	VZA01702.G19
0.290122577699981	0.841496415866683	0.46547779067433	0.832623696590401	0.457789717060277	CONICSmat	VZA01702.G20
0.26500575240976	0.843716407608901	0.622650271228778	0.837193495424868	0.595351380298885	CONICSmat	VZA01702.G22
0.19374062835344	0.654496965843588	0.660818844949481	0.603957829839416	0.559085294215162	CONICSmat	VZA01702.G23
0.0914805539887195	0.616328361892756	0.443841608689455	0.529686690066621	0.302593757625769	CONICSmat	VZA01702.G24
0.247393776725112	0.856706581687638	0.587452327935367	0.818706954731964	0.326567490006263	CONICSmat	VZA01702.H13
0.185912056671157	0.663459345877376	0.544448021482191	0.589747410991888	0.365406571933397	CONICSmat	VZA01702.H14
0.132453007788838	0.636561068568348	0.622775895979021	0.561149498391454	0.49713833041958	CONICSmat	VZA01702.H15
0.0557241544557326	0.542723741390983	0.511400124459689	0.445953662398934	0.407423865884605	CONICSmat	VZA01702.H16
0.258367164759009	0.756737824269318	0.468032073776729	0.722302406699383	0.285608896352595	CONICSmat	VZA01702.H17
0.236462278311249	0.740465383184533	0.421103879664575	0.714074771277138	0.287578530004012	CONICSmat	VZA01702.H19
0.182534147546224	0.687152608580246	0.516114435889677	0.615393706974306	0.212086987219499	CONICSmat	VZA01702.H20
0.382320398889346	0.882252479026738	0.782125599520384	0.882252479026738	0.756872601918465	CONICSmat	VZA01702.H21
0.389223093163947	0.789393186763792	0.786521185135198	0.744422513199877	0.710551929091452	CONICSmat	VZA01702.H22
0.0617514312808036	0.584296680955606	0.42282280016066	0.486312019933447	0.314214827244168	CONICSmat	VZA01702.H24
0.276960232842191	0.825648803527964	0.603173360133304	0.825648803527964	0.563978403400464	CONICSmat	VZA01702.I13
0.220370155732814	0.730282875373785	0.4267518874328	0.600963951873043	0.340253513417189	CONICSmat	VZA01702.I14
0.223691000495827	0.715915926855059	0.575775696088692	0.697025641340737	0.375089256223768	CONICSmat	VZA01702.I17
0.176562573852053	0.695263524172244	0.828386275317946	0.591892126568937	0.823647746899042	CONICSmat	VZA01702.I18
0.259786819947464	0.842684744691695	0.418548529411765	0.842684744691695	0.0541117647058824	CONICSmat	VZA01702.I19
0.239914552445101	0.867956686754804	0.57152201173362	0.855057799952423	0.492479287025841	CONICSmat	VZA01702.I20
0.194658052615122	0.746786426558623	0.549323738162654	0.739562779985114	0.362245223116332	CONICSmat	VZA01702.I22
0.337108090900194	0.890155145461609	0.539985901494354	0.855441883991777	0.385347417730744	CONICSmat	VZA01702.I23
0.351763760666095	0.817675543817282	0.849345006998917	0.817567953764968	0.811609335914066	CONICSmat	VZA01702.I24
0.303028468435838	0.843525537109062	0.518769117647059	0.838044984953044	0.470111764705882	CONICSmat	VZA01702.J13
0.374144063327897	0.874978188208634	0.398680032925682	0.84284759708108	0.3910365710254	CONICSmat	VZA01702.J15
0.234425863893246	0.784883395261124	0.303454226088904	0.734820462825757	0.183622450332882	CONICSmat	VZA01702.J16
0.256365839531594	0.809018612127672	0.524230418257076	0.805824189777396	0.437810338419191	CONICSmat	VZA01702.J18
0.161958790410735	0.656547355178411	0.571960851426146	0.622497716640053	0.402026820485885	CONICSmat	VZA01702.J19
0.266531452288542	0.833215328807971	0.510193925920968	0.807114525706337	0.274681841161669	CONICSmat	VZA01702.J21
0.234205373303097	0.84499466501961	0.516160534183546	0.839567886498947	0.229767409739268	CONICSmat	VZA01702.J22
0.229496008084242	0.792606724176067	0.54731578123835	0.787173056176328	0.356079150636468	CONICSmat	VZA01702.J24
0.21339623797656	0.690583551088719	0.520405999070115	0.648256133829966	0.381529142495532	CONICSmat	VZA01702.K13
0.260915583810072	0.77818851780172	0.662643403441683	0.755392968720772	0.545924882720441	CONICSmat	VZA01702.K14
0.326379448046871	0.753689767795801	0.893197421498062	0.740377097043624	0.881970128397796	CONICSmat	VZA01702.K15
0.174663673708439	0.72559770065752	0.439600622806015	0.655879425005476	0.369038848028871	CONICSmat	VZA01702.K16
0.324539318414887	0.845482305140587	0.83001535735381	0.843327942718862	0.784167749556999	CONICSmat	VZA01702.K17
0.258056780953993	0.828367008242761	0.413848302986336	0.807241860799843	0.387667414766274	CONICSmat	VZA01702.K20
0.300097775007251	0.804202378120855	0.612978236927792	0.803696825558718	0.557696349145545	CONICSmat	VZA01702.K21
0.202315914100096	0.766171244375347	0.517108543249657	0.735334346688641	0.433214472977582	CONICSmat	VZA01702.K22
0.0775698326687738	0.617038655223902	0.549879073215941	0.496910564217791	0.486393475440222	CONICSmat	VZA01702.K23
0.160282584873052	0.77790388417298	0.434144151282254	0.769757132619956	0.239243536486227	CONICSmat	VZA01702.K24
0.212139948510692	0.71968696153941	0.528745150952943	0.708672518379042	0.478153988868275	CONICSmat	VZA01702.L13
0.195727141017497	0.652379623501365	0.533440501234794	0.568316575044535	0.39470593615659	CONICSmat	VZA01702.L14
0.343051509905747	0.874714646778362	0.579321874019493	0.864824321877474	0.528759200526001	CONICSmat	VZA01702.L15
0.21798364840693	0.711694631440143	0.4849175521028	0.668862255869529	0.322241668927457	CONICSmat	VZA01702.L20
0.245753790029597	0.805414536626456	0.575589601915726	0.794371426413223	0.355113590594197	CONICSmat	VZA01702.L22
0.196046215784842	0.675024363883754	0.560029989318873	0.500644082052106	0.512687888897761	CONICSmat	VZA01702.L24
0.308503228366831	0.839512717456808	0.546790050920486	0.827152156265097	0.47852526439483	CONICSmat	VZA01702.M13
0.144587236358563	0.613994752435951	0.386615617213092	0.557893522999972	0.27635737183974	CONICSmat	VZA01702.M14
0.214853360717054	0.651408463138947	0.532749740415032	0.560657840568658	0.436458250419674	CONICSmat	VZA01702.M15
0.281752154257338	0.83538674015787	0.499490039475701	0.83538674015787	0.21506195323533	CONICSmat	VZA01702.M17
0.356694299033072	0.868172691199211	0.714226633581472	0.843714910460703	0.6671875661223	CONICSmat	VZA01702.M18
0.250168209684852	0.820191117306983	0.601379343797473	0.820191117306983	0.561208105408677	CONICSmat	VZA01702.M22
0.261699649174923	0.825447481528843	0.51351097708082	0.815550493748224	0.446884197828709	CONICSmat	VZA01702.M24
0.00345886844929617	0.558351395363792	0.373675743930803	0.419962581171709	0.198329858161016	CONICSmat	VZA01702.N14
0.242243361272223	0.751440763147414	0.616560768012668	0.647000132754272	0.536097585114806	CONICSmat	VZA01702.N15
0.436293237509623	0.798785042491545	0.737323095650545	0.790645174029061	0.621268785991854	CONICSmat	VZA01702.N17
0.197677531966451	0.702141347789012	0.582854276318409	0.608595014115347	0.552554643394619	CONICSmat	VZA01702.N18
0.161528674831016	0.70090088442329	0.468525324842176	0.606500066538299	0.348928234944403	CONICSmat	VZA01702.N19
0.218427689671204	0.744445092179921	0.549797824232133	0.687289505433411	0.422633514388046	CONICSmat	VZA01702.N20
0.209149944881744	0.714472593200828	0.724536772709536	0.636917062002193	0.693594298741041	CONICSmat	VZA01702.N21
0.188259771751914	0.670577361337259	0.750334620693501	0.55630114395639	0.59829308589992	CONICSmat	VZA01702.N22
0.200494884412477	0.77290100503394	0.436220760759781	0.676537280971007	0.338751111443625	CONICSmat	VZA01702.N24
0.44363158647103	0.779550532239167	0.605121299418899	0.773166993335026	0.571696424283496	CONICSmat	VZA01702.O14
0.338857502480897	0.882472575080337	0.499362079149439	0.870854844918325	0.344903943775307	CONICSmat	VZA01702.O15
0.266888959174301	0.84223037033932	0.442586095280902	0.84150953321481	0.239529652464181	CONICSmat	VZA01702.O17
0.230164787859317	0.802190646542676	0.620046437559431	0.656328336324071	0.574732264811201	CONICSmat	VZA01702.O18
0.221642181320434	0.722549197319501	0.435410809122149	0.68217528118838	0.28388187396219	CONICSmat	VZA01702.O20
0.287102575745478	0.855862057576255	0.717839282565189	0.855862057576255	0.652704051668767	CONICSmat	VZA01702.O21
0.160013589553186	0.63475374623273	0.494468348513612	0.549180556570495	0.402167957596643	CONICSmat	VZA01702.O23
0.242648612654821	0.809757388836973	0.721339129750436	0.788579462315439	0.700449444738143	CONICSmat	VZA01702.O24
0.198695716584171	0.781244688177569	0.390218041556711	0.749955111359739	0.171051446894124	CONICSmat	VZA01702.P16
0.254807037429923	0.829018097310127	0.348279471436249	0.810731606012658	0.210959338067985	CONICSmat	VZA01702.P19
0.289575054843622	0.795154964699665	0.661393587066868	0.764542215229413	0.624038283499659	CONICSmat	VZA01702.P20
0.298085806241904	0.672233522901574	0.57615588739142	0.619164426672273	0.379427723978775	CONICSmat	VZA01702.P21
0.172099586280407	0.748514472699708	0.516315216611791	0.69657497653056	0.338800423590302	CONICSmat	VZA01702.P23
