# Supplementary material for: Benchmarking scRNA-seq copy number variation callers
Source: Nat Commun. 2025 Oct 2;16:8777. doi: 10.1038/s41467-025-62359-9 (PMC12491403; doi:10.1038/s41467-025-62359-9)
Supplement: Supplementary file 11 — Source Data [file 41467_2025_62359_MOESM11_ESM.zip › figure_source_data/suppfigure_5_method_comparison_pvals.tsv]

method1	method2	metric	statistics	p_val	p_adjust_BH	signif
Numbat (Expr)	Numbat (Expr)	Maximal F1 Score	0	NA	NA	FALSE
Numbat (Expr)	copyKat	Maximal F1 Score	82	0.22930908203125	0.358918563179348	FALSE
Numbat (Expr)	InferCNV (Expr)	Maximal F1 Score	62	0.93408203125	1	FALSE
Numbat (Expr)	CONICSmat	Maximal F1 Score	102	0.01507568359375	0.086181640625	FALSE
Numbat (Expr)	SCEVAN (Expr)	Maximal F1 Score	93	0.063720703125	0.176457331730769	FALSE
Numbat (Expr)	InferCNV (CNV)	Maximal F1 Score	94	0.05535888671875	0.176457331730769	FALSE
Numbat (Expr)	CaSpER	Maximal F1 Score	102	0.01507568359375	0.086181640625	FALSE
Numbat (Expr)	SCEVAN (CNV)	Maximal F1 Score	108	0.0042724609375	0.05126953125	FALSE
Numbat (Expr)	Numbat (CNV)	Maximal F1 Score	95	0.04791259765625	0.1724853515625	FALSE
copyKat	copyKat	Maximal F1 Score	0	NA	NA	FALSE
copyKat	InferCNV (Expr)	Maximal F1 Score	51	0.638671875	0.792834051724138	FALSE
copyKat	CONICSmat	Maximal F1 Score	86	0.15142822265625	0.3028564453125	FALSE
copyKat	SCEVAN (Expr)	Maximal F1 Score	84	0.1876220703125	0.355494449013158	FALSE
copyKat	InferCNV (CNV)	Maximal F1 Score	89	0.10699462890625	0.275129045758929	FALSE
copyKat	CaSpER	Maximal F1 Score	100	0.02154541015625	0.086181640625	FALSE
copyKat	SCEVAN (CNV)	Maximal F1 Score	112	0.00152587890625	0.0362548828125	TRUE
copyKat	Numbat (CNV)	Maximal F1 Score	86	0.15142822265625	0.3028564453125	FALSE
InferCNV (Expr)	InferCNV (Expr)	Maximal F1 Score	0	NA	NA	FALSE
InferCNV (Expr)	CONICSmat	Maximal F1 Score	93	0.063720703125	0.176457331730769	FALSE
InferCNV (Expr)	SCEVAN (Expr)	Maximal F1 Score	76	0.389404296875	0.519205729166667	FALSE
InferCNV (Expr)	InferCNV (CNV)	Maximal F1 Score	100	0.02154541015625	0.086181640625	FALSE
InferCNV (Expr)	CaSpER	Maximal F1 Score	111	0.00201416015625	0.0362548828125	TRUE
InferCNV (Expr)	SCEVAN (CNV)	Maximal F1 Score	101	0.01806640625	0.086181640625	FALSE
InferCNV (Expr)	Numbat (CNV)	Maximal F1 Score	82	0.22930908203125	0.358918563179348	FALSE
CONICSmat	CONICSmat	Maximal F1 Score	0	NA	NA	FALSE
CONICSmat	SCEVAN (Expr)	Maximal F1 Score	67	0.7197265625	0.863671875	FALSE
CONICSmat	InferCNV (CNV)	Maximal F1 Score	62	0.93408203125	1	FALSE
CONICSmat	CaSpER	Maximal F1 Score	86	0.15142822265625	0.3028564453125	FALSE
CONICSmat	SCEVAN (CNV)	Maximal F1 Score	86	0.15142822265625	0.3028564453125	FALSE
CONICSmat	Numbat (CNV)	Maximal F1 Score	82	0.22930908203125	0.358918563179348	FALSE
SCEVAN (Expr)	SCEVAN (Expr)	Maximal F1 Score	0	NA	NA	FALSE
SCEVAN (Expr)	InferCNV (CNV)	Maximal F1 Score	59	0.97796630859375	1	FALSE
SCEVAN (Expr)	CaSpER	Maximal F1 Score	76	0.389404296875	0.519205729166667	FALSE
SCEVAN (Expr)	SCEVAN (CNV)	Maximal F1 Score	101	0.01806640625	0.086181640625	FALSE
SCEVAN (Expr)	Numbat (CNV)	Maximal F1 Score	78	0.33026123046875	0.475576171875	FALSE
InferCNV (CNV)	InferCNV (CNV)	Maximal F1 Score	0	NA	NA	FALSE
InferCNV (CNV)	CaSpER	Maximal F1 Score	81	0.25238037109375	0.378570556640625	FALSE
InferCNV (CNV)	SCEVAN (CNV)	Maximal F1 Score	83	0.207763671875	0.358918563179348	FALSE
InferCNV (CNV)	Numbat (CNV)	Maximal F1 Score	72	0.52447509765625	0.674325125558036	FALSE
CaSpER	CaSpER	Maximal F1 Score	0	NA	NA	FALSE
CaSpER	SCEVAN (CNV)	Maximal F1 Score	58	0.93408203125	1	FALSE
CaSpER	Numbat (CNV)	Maximal F1 Score	60	1	1	FALSE
SCEVAN (CNV)	SCEVAN (CNV)	Maximal F1 Score	0	NA	NA	FALSE
SCEVAN (CNV)	Numbat (CNV)	Maximal F1 Score	60	1	1	FALSE
Numbat (CNV)	Numbat (CNV)	Maximal F1 Score	0	NA	NA	FALSE
Numbat (Expr)	Numbat (Expr)	Correlation	0	NA	NA	FALSE
Numbat (Expr)	copyKat	Correlation	104	0.0134686002621999	0.0473081518198437	TRUE
Numbat (Expr)	InferCNV (Expr)	Correlation	101	0.01806640625	0.0473081518198437	TRUE
Numbat (Expr)	CONICSmat	Correlation	106	0.00974503299195575	0.0401575229845367	TRUE
Numbat (Expr)	SCEVAN (Expr)	Correlation	110	0.00262451171875	0.0285538978946717	TRUE
Numbat (Expr)	InferCNV (CNV)	Correlation	84	0.1876220703125	0.307017933238636	FALSE
Numbat (Expr)	CaSpER	Correlation	117	0.00030517578125	0.010986328125	TRUE
Numbat (Expr)	SCEVAN (CNV)	Correlation	100	0.00317265532163019	0.0285538978946717	TRUE
Numbat (Expr)	Numbat (CNV)	Correlation	75	0.42120361328125	0.561604817708333	FALSE
copyKat	copyKat	Correlation	0	NA	NA	FALSE
copyKat	InferCNV (Expr)	Correlation	88	0.118238516735775	0.25038744720517	FALSE
copyKat	CONICSmat	Correlation	91	0.083251953125	0.18731689453125	FALSE
copyKat	SCEVAN (Expr)	Correlation	105	0.00836181640625	0.0401575229845367	TRUE
copyKat	InferCNV (CNV)	Correlation	63	0.890380859375	0.97796630859375	FALSE
copyKat	CaSpER	Correlation	113	0.00115966796875	0.0208740234375	TRUE
copyKat	SCEVAN (CNV)	Correlation	91	0.0170556294065931	0.0473081518198437	TRUE
copyKat	Numbat (CNV)	Correlation	71	0.5614013671875	0.7218017578125	FALSE
InferCNV (Expr)	InferCNV (Expr)	Correlation	0	NA	NA	FALSE
InferCNV (Expr)	CONICSmat	Correlation	75	0.42120361328125	0.561604817708333	FALSE
InferCNV (Expr)	SCEVAN (Expr)	Correlation	75.5	0.394150508250962	0.561604817708333	FALSE
InferCNV (Expr)	InferCNV (CNV)	Correlation	34.5	0.155385327685969	0.289411272321429	FALSE
InferCNV (Expr)	CaSpER	Correlation	94	0.0100393807461342	0.0401575229845367	TRUE
InferCNV (Expr)	SCEVAN (CNV)	Correlation	66	0.754704629689481	0.905645555627377	FALSE
InferCNV (Expr)	Numbat (CNV)	Correlation	62	0.93408203125	0.97796630859375	FALSE
CONICSmat	CONICSmat	Correlation	0	NA	NA	FALSE
CONICSmat	SCEVAN (Expr)	Correlation	56	0.846923828125	0.97796630859375	FALSE
CONICSmat	InferCNV (CNV)	Correlation	35	0.1688232421875	0.289411272321429	FALSE
CONICSmat	CaSpER	Correlation	91	0.083251953125	0.18731689453125	FALSE
CONICSmat	SCEVAN (CNV)	Correlation	43	0.359130859375	0.561604817708333	FALSE
CONICSmat	Numbat (CNV)	Correlation	51	0.638671875	0.792834051724138	FALSE
SCEVAN (Expr)	SCEVAN (Expr)	Correlation	0	NA	NA	FALSE
SCEVAN (Expr)	InferCNV (CNV)	Correlation	35	0.163901830066736	0.289411272321429	FALSE
SCEVAN (Expr)	CaSpER	Correlation	101	0.01806640625	0.0473081518198437	TRUE
SCEVAN (Expr)	SCEVAN (CNV)	Correlation	18	0.0183976145966059	0.0473081518198437	TRUE
SCEVAN (Expr)	Numbat (CNV)	Correlation	59	0.97796630859375	0.97796630859375	FALSE
InferCNV (CNV)	InferCNV (CNV)	Correlation	0	NA	NA	FALSE
InferCNV (CNV)	CaSpER	Correlation	107	0.00825263689939445	0.0401575229845367	TRUE
InferCNV (CNV)	SCEVAN (CNV)	Correlation	76	0.389404296875	0.561604817708333	FALSE
InferCNV (CNV)	Numbat (CNV)	Correlation	61	0.97796630859375	0.97796630859375	FALSE
CaSpER	CaSpER	Correlation	0	NA	NA	FALSE
CaSpER	SCEVAN (CNV)	Correlation	15	0.00836181640625	0.0401575229845367	TRUE
CaSpER	Numbat (CNV)	Correlation	34	0.15142822265625	0.289411272321429	FALSE
SCEVAN (CNV)	SCEVAN (CNV)	Correlation	0	NA	NA	FALSE
SCEVAN (CNV)	Numbat (CNV)	Correlation	54	0.949944493522	0.97796630859375	FALSE
Numbat (CNV)	Numbat (CNV)	Correlation	0	NA	NA	FALSE
Numbat (Expr)	Numbat (Expr)	Partial AUC (gain)	0	NA	NA	FALSE
Numbat (Expr)	copyKat	Partial AUC (gain)	104	0.01025390625	0.0230712890625	TRUE
Numbat (Expr)	InferCNV (Expr)	Partial AUC (gain)	10	0.00262451171875	0.00787353515625	TRUE
Numbat (Expr)	CONICSmat	Partial AUC (gain)	86	0.15142822265625	0.209669846754808	FALSE
Numbat (Expr)	SCEVAN (Expr)	Partial AUC (gain)	113	0.00115966796875	0.00379527698863637	TRUE
Numbat (Expr)	InferCNV (CNV)	Partial AUC (gain)	99	0.02557373046875	0.04603271484375	TRUE
Numbat (Expr)	CaSpER	Partial AUC (gain)	102	0.01507568359375	0.0319249770220588	TRUE
Numbat (Expr)	SCEVAN (CNV)	Partial AUC (gain)	119	0.0001220703125	0.00087890625	TRUE
Numbat (Expr)	Numbat (CNV)	Partial AUC (gain)	95	0.04791259765625	0.0821358816964286	FALSE
copyKat	copyKat	Partial AUC (gain)	0	NA	NA	FALSE
copyKat	InferCNV (Expr)	Partial AUC (gain)	0	6.103515625e-05	0.00087890625	TRUE
copyKat	CONICSmat	Partial AUC (gain)	71	0.5614013671875	0.612437855113636	FALSE
copyKat	SCEVAN (Expr)	Partial AUC (gain)	114	0.0008544921875	0.003076171875	TRUE
copyKat	InferCNV (CNV)	Partial AUC (gain)	83	0.207763671875	0.277018229166667	FALSE
copyKat	CaSpER	Partial AUC (gain)	89	0.10699462890625	0.160491943359375	FALSE
copyKat	SCEVAN (CNV)	Partial AUC (gain)	119	0.0001220703125	0.00087890625	TRUE
copyKat	Numbat (CNV)	Partial AUC (gain)	88	0.12054443359375	0.173583984375	FALSE
InferCNV (Expr)	InferCNV (Expr)	Partial AUC (gain)	0	NA	NA	FALSE
InferCNV (Expr)	CONICSmat	Partial AUC (gain)	101	0.01806640625	0.0342310855263158	TRUE
InferCNV (Expr)	SCEVAN (Expr)	Partial AUC (gain)	117	0.00030517578125	0.0018310546875	TRUE
InferCNV (Expr)	InferCNV (CNV)	Partial AUC (gain)	115	0.0006103515625	0.00274658203125	TRUE
InferCNV (Expr)	CaSpER	Partial AUC (gain)	115	0.0006103515625	0.00274658203125	TRUE
InferCNV (Expr)	SCEVAN (CNV)	Partial AUC (gain)	119	0.0001220703125	0.00087890625	TRUE
InferCNV (Expr)	Numbat (CNV)	Partial AUC (gain)	101	0.01806640625	0.0342310855263158	TRUE
CONICSmat	CONICSmat	Partial AUC (gain)	0	NA	NA	FALSE
CONICSmat	SCEVAN (Expr)	Partial AUC (gain)	109	0.00335693359375	0.00929612379807693	TRUE
CONICSmat	InferCNV (CNV)	Partial AUC (gain)	70	0.5994873046875	0.634751263786765	FALSE
CONICSmat	CaSpER	Partial AUC (gain)	80	0.27685546875	0.343682650862069	FALSE
CONICSmat	SCEVAN (CNV)	Partial AUC (gain)	114	0.0008544921875	0.003076171875	TRUE
CONICSmat	Numbat (CNV)	Partial AUC (gain)	90	0.0946044921875	0.148076596467391	FALSE
SCEVAN (Expr)	SCEVAN (Expr)	Partial AUC (gain)	0	NA	NA	FALSE
SCEVAN (Expr)	InferCNV (CNV)	Partial AUC (gain)	13	0.00537109375	0.012890625	TRUE
SCEVAN (Expr)	CaSpER	Partial AUC (gain)	26	0.05535888671875	0.0905872691761364	FALSE
SCEVAN (Expr)	SCEVAN (CNV)	Partial AUC (gain)	72	0.52447509765625	0.590034484863281	FALSE
SCEVAN (Expr)	Numbat (CNV)	Partial AUC (gain)	55	0.803955078125	0.826925223214286	FALSE
InferCNV (CNV)	InferCNV (CNV)	Partial AUC (gain)	0	NA	NA	FALSE
InferCNV (CNV)	CaSpER	Partial AUC (gain)	60	1	1	FALSE
InferCNV (CNV)	SCEVAN (CNV)	Partial AUC (gain)	119	0.0001220703125	0.00087890625	TRUE
InferCNV (CNV)	Numbat (CNV)	Partial AUC (gain)	80	0.27685546875	0.343682650862069	FALSE
CaSpER	CaSpER	Partial AUC (gain)	0	NA	NA	FALSE
CaSpER	SCEVAN (CNV)	Partial AUC (gain)	107	0.00537109375	0.012890625	TRUE
CaSpER	Numbat (CNV)	Partial AUC (gain)	77	0.359130859375	0.43095703125	FALSE
SCEVAN (CNV)	SCEVAN (CNV)	Partial AUC (gain)	0	NA	NA	FALSE
SCEVAN (CNV)	Numbat (CNV)	Partial AUC (gain)	44	0.389404296875	0.452211441532258	FALSE
Numbat (CNV)	Numbat (CNV)	Partial AUC (gain)	0	NA	NA	FALSE
Numbat (Expr)	Numbat (Expr)	Partial AUC (loss)	0	NA	NA	FALSE
Numbat (Expr)	copyKat	Partial AUC (loss)	52	0.674986713970489	0.759360053216801	FALSE
Numbat (Expr)	InferCNV (Expr)	Partial AUC (loss)	81	0.0144451820896118	0.0400020427096943	TRUE
Numbat (Expr)	CONICSmat	Partial AUC (loss)	86	0.0352783203125	0.07470703125	FALSE
Numbat (Expr)	SCEVAN (Expr)	Partial AUC (loss)	51	0.9515380859375	0.978724888392857	FALSE
Numbat (Expr)	InferCNV (CNV)	Partial AUC (loss)	88	0.00333335402513658	0.0133334161005463	TRUE
Numbat (Expr)	CaSpER	Partial AUC (loss)	68	0.3575439453125	0.51486328125	FALSE
Numbat (Expr)	SCEVAN (CNV)	Partial AUC (loss)	79	0.0210979717247784	0.0506351321394681	FALSE
Numbat (Expr)	Numbat (CNV)	Partial AUC (loss)	91	0.00166169445798351	0.0119642000974813	TRUE
copyKat	copyKat	Partial AUC (loss)	0	NA	NA	FALSE
copyKat	InferCNV (Expr)	Partial AUC (loss)	83	0.00971619488408052	0.0317984559842635	TRUE
copyKat	CONICSmat	Partial AUC (loss)	81	0.0784912109375	0.128440163352273	FALSE
copyKat	SCEVAN (Expr)	Partial AUC (loss)	43	0.5830078125	0.723733836206897	FALSE
copyKat	InferCNV (CNV)	Partial AUC (loss)	85	0.00641962854143369	0.0231106627491613	TRUE
copyKat	CaSpER	Partial AUC (loss)	62	0.5830078125	0.723733836206897	FALSE
copyKat	SCEVAN (CNV)	Partial AUC (loss)	78	0.0253294436842058	0.0569912482894631	FALSE
copyKat	Numbat (CNV)	Partial AUC (loss)	91	0.00166169445798351	0.0119642000974813	TRUE
InferCNV (Expr)	InferCNV (Expr)	Partial AUC (loss)	0	NA	NA	FALSE
InferCNV (Expr)	CONICSmat	Partial AUC (loss)	58	0.401678166469773	0.535570888626364	FALSE
InferCNV (Expr)	SCEVAN (Expr)	Partial AUC (loss)	30	0.172607421875	0.2589111328125	FALSE
InferCNV (Expr)	InferCNV (CNV)	Partial AUC (loss)	66	0.0376328835201408	0.0752657670402815	FALSE
InferCNV (Expr)	CaSpER	Partial AUC (loss)	45	0.6697998046875	0.759360053216801	FALSE
InferCNV (Expr)	SCEVAN (CNV)	Partial AUC (loss)	58	0.401678166469773	0.535570888626364	FALSE
InferCNV (Expr)	Numbat (CNV)	Partial AUC (loss)	78	0.00252617426850217	0.0129917533808683	TRUE
CONICSmat	CONICSmat	Partial AUC (loss)	0	NA	NA	FALSE
CONICSmat	SCEVAN (Expr)	Partial AUC (loss)	22	0.0579833984375	0.0994001116071429	FALSE
CONICSmat	InferCNV (CNV)	Partial AUC (loss)	51	0.726767806199101	0.769518853622577	FALSE
CONICSmat	CaSpER	Partial AUC (loss)	22	0.0579833984375	0.0994001116071429	FALSE
CONICSmat	SCEVAN (CNV)	Partial AUC (loss)	53	1	1	FALSE
CONICSmat	Numbat (CNV)	Partial AUC (loss)	91	0.00166169445798351	0.0119642000974813	TRUE
SCEVAN (Expr)	SCEVAN (Expr)	Partial AUC (loss)	0	NA	NA	FALSE
SCEVAN (Expr)	InferCNV (CNV)	Partial AUC (loss)	89	0.020263671875	0.0506351321394681	FALSE
SCEVAN (Expr)	CaSpER	Partial AUC (loss)	59	0.71484375	0.769518853622577	FALSE
SCEVAN (Expr)	SCEVAN (CNV)	Partial AUC (loss)	92	0.0107421875	0.0322265625	TRUE
SCEVAN (Expr)	Numbat (CNV)	Partial AUC (loss)	105	0.0001220703125	0.002197265625	TRUE
InferCNV (CNV)	InferCNV (CNV)	Partial AUC (loss)	0	NA	NA	FALSE
InferCNV (CNV)	CaSpER	Partial AUC (loss)	21	0.0494384765625	0.0936729029605263	FALSE
InferCNV (CNV)	SCEVAN (CNV)	Partial AUC (loss)	38	0.624700399444191	0.749640479333029	FALSE
InferCNV (CNV)	Numbat (CNV)	Partial AUC (loss)	78	0.00252617426850217	0.0129917533808683	TRUE
CaSpER	CaSpER	Partial AUC (loss)	0	NA	NA	FALSE
CaSpER	SCEVAN (CNV)	Partial AUC (loss)	78	0.118896484375	0.186098845108696	FALSE
CaSpER	Numbat (CNV)	Partial AUC (loss)	105	0.0001220703125	0.002197265625	TRUE
SCEVAN (CNV)	SCEVAN (CNV)	Partial AUC (loss)	0	NA	NA	FALSE
SCEVAN (CNV)	Numbat (CNV)	Partial AUC (loss)	88	0.00333335402513658	0.0133334161005463	TRUE
Numbat (CNV)	Numbat (CNV)	Partial AUC (loss)	0	NA	NA	FALSE
