# Supplementary material for: Benchmarking scRNA-seq copy number variation callers
Source: Nat Commun. 2025 Oct 2;16:8777. doi: 10.1038/s41467-025-62359-9 (PMC12491403; doi:10.1038/s41467-025-62359-9)
Supplement: Supplementary file 11 — Source Data [file 41467_2025_62359_MOESM11_ESM.zip › figure_source_data/suppfigure_15B_percell_performance_A375.tsv]

cor	auc_gain	auc_loss	auc_trunc_gain	auc_trunc_loss	method	cells
0.399974943677033	0.705579048274934	0.756247610489567	0.349830156281438	0.476810237290595	InferCNV (CNV)	HCA00102.A10
0.399885032781653	0.700500330639745	0.820896565142028	0.358557553819841	0.629874597615763	InferCNV (CNV)	HCA00102.A11
0.4235859719161	0.717000205468677	0.802763941865756	0.361531679809884	0.583129739287645	InferCNV (CNV)	HCA00102.A12
0.434538085550971	0.727751195336927	0.736680368545942	0.349406199910981	0.413006300217744	InferCNV (CNV)	HCA00102.A13
0.451175991709637	0.733694651088417	0.839964157706093	0.349249094162978	0.672693173293323	InferCNV (CNV)	HCA00102.A14
0.354380753826371	0.669729113115169	0.721209588921308	0.316880533654706	0.459610782609981	InferCNV (CNV)	HCA00102.A15
0.265399579060462	0.629946558069553	0.755150457204144	0.301730122718312	0.463094033679415	InferCNV (CNV)	HCA00102.A16
0.453836167558438	0.747891869966368	0.70388892114737	0.356196263469877	0.329994140686859	InferCNV (CNV)	HCA00102.C09
0.450548964867279	0.73637634520347	0.751510063678618	0.35582877971695	0.450903308148543	InferCNV (CNV)	HCA00102.C10
0.464840753773701	0.741306184360286	0.809017332760349	0.338620139609845	0.611405959031657	InferCNV (CNV)	HCA00102.C11
0.426285845039472	0.719037735676275	0.739215451729214	0.343527455007767	0.417542848912574	InferCNV (CNV)	HCA00102.C12
0.402384440119393	0.707334841876333	0.696146156473233	0.360184629945689	0.308847155420212	InferCNV (CNV)	HCA00102.E13
0.451792605193527	0.733488669990468	0.707071946318807	0.386476144390592	0.337530514903792	InferCNV (CNV)	HCA00102.G09
0.494009995024687	0.7597349576472	0.738864675530931	0.355830085212082	0.451974154154082	InferCNV (CNV)	HCA00102.G10
0.402184108931264	0.708421946624746	0.756288989254291	0.336973433438685	0.472666391713544	InferCNV (CNV)	HCA00102.G11
0.43430075443368	0.724631594283118	0.768656092831129	0.362476978543503	0.498020559067905	InferCNV (CNV)	HCA00102.G12
0.372038029141992	0.696489618571161	0.68941283484497	0.346028306281782	0.349280654573578	InferCNV (CNV)	HCA00102.G13
0.439397017331068	0.729617203298998	0.700514451316762	0.385233593300513	0.322455061762449	InferCNV (CNV)	HCA00102.G14
0.466051012696543	0.740823783164275	0.758489296125067	0.368891630876678	0.499035444401121	InferCNV (CNV)	HCA00102.G15
0.342850821082154	0.684255849505246	0.755453947403466	0.341442343497077	0.463506959425987	InferCNV (CNV)	HCA00102.G16
0.454169885187656	0.739697005610248	0.709050066355038	0.380663980353439	0.343354211924747	InferCNV (CNV)	HCA00102.I09
0.418788623182883	0.709419753736942	0.78447443209405	0.345354617441297	0.546113833664571	InferCNV (CNV)	HCA00102.I10
0.48451819696984	0.748576863886832	0.789416655423637	0.351649217578725	0.575414867781975	InferCNV (CNV)	HCA00102.I11
0.456214772919233	0.735408227563237	0.762732256288957	0.368454085484163	0.479587852010532	InferCNV (CNV)	HCA00102.I12
0.471544607558993	0.743700641028407	0.768288584668718	0.339409134187367	0.510640631079982	InferCNV (CNV)	HCA00102.I13
0.458020986228208	0.745303085720578	0.798429292409105	0.350578720090613	0.564939746626841	InferCNV (CNV)	HCA00102.I14
0.427949788296881	0.722672854108244	0.781784622509064	0.354415773040207	0.530227558494315	InferCNV (CNV)	HCA00102.I15
0.399515795845016	0.703760844230377	0.751233309701052	0.349523672461992	0.557807391980779	InferCNV (CNV)	HCA00102.I16
0.447343727937031	0.72806391145229	0.767885227928624	0.330857469442	0.520279493905921	InferCNV (CNV)	HCA00102.K10
0.391795350630748	0.697836321902866	0.762732256288957	0.331944122064901	0.479587852010532	InferCNV (CNV)	HCA00102.K11
0.476014824833595	0.742047911466223	0.820483746627265	0.363078484628057	0.61521585506874	InferCNV (CNV)	HCA00102.K12
0.345545197169607	0.668316252410653	0.758584518929347	0.342040542652835	0.46608659539694	InferCNV (CNV)	HCA00102.K13
0.377902885837477	0.691644229831988	0.710731639528086	0.345395776513195	0.393904122061318	InferCNV (CNV)	HCA00102.K14
0.419282234853084	0.723321043880575	0.701009972954699	0.342642204890708	0.312663398692811	InferCNV (CNV)	HCA00102.K15
0.428773611633929	0.718323478574861	0.803936579075852	0.365849434158974	0.584071533193956	InferCNV (CNV)	HCA00102.K16
0.410457369968012	0.711702997732956	0.75499423795959	0.359534672339583	0.462877103708275	InferCNV (CNV)	HCA00102.M09
0.360013990316453	0.69203765849938	0.768175144144693	0.341115215940509	0.496092061087752	InferCNV (CNV)	HCA00102.M10
0.430574521497112	0.724156767691558	0.707243662973049	0.366791389830922	0.341803710575982	InferCNV (CNV)	HCA00102.M12
0.458919830799623	0.746723298482687	0.760758858126524	0.353755235430446	0.473604934729594	InferCNV (CNV)	HCA00102.M14
0.463575493807884	0.750403658902658	0.760385331614382	0.351769141894068	0.473463687150838	InferCNV (CNV)	HCA00102.O12
0.460215840883228	0.749432688142884	0.746596933658117	0.352125658672755	0.438746553248596	InferCNV (CNV)	HCA00102.O13
0.443325739136966	0.728798049015967	0.711080954745322	0.386266537598257	0.351202937058558	InferCNV (CNV)	HCA00102.O14
0.456409642439138	0.726561517952779	0.731626425702648	0.402349067012388	0.516967973471702	InferCNV (CNV)	HCA00102.O15
0.430428351817392	0.730757951531123	0.766164707009402	0.358827871054233	0.490796936679543	InferCNV (CNV)	HCA00102.O16
0.348070869816037	0.673131865604675	0.816906989788942	0.658441156450323	0.639921358944234	InferCNV (Expr)	HCA00102.A10
0.357982974081111	0.680534190919353	0.739605221267112	0.674814469556908	0.436280024054618	InferCNV (Expr)	HCA00102.A11
0.32348323175659	0.66830546664398	0.677414650831122	0.66277618325523	0.312883838399262	InferCNV (Expr)	HCA00102.A12
0.383909472147863	0.698428916182523	0.712150594443715	0.68648262208535	0.48069012273667	InferCNV (Expr)	HCA00102.A13
0.376101907835131	0.699163887661518	0.822421438693007	0.686487913823154	0.671883804284404	InferCNV (Expr)	HCA00102.A14
0.37146077485764	0.67367033380539	0.713549819752025	0.667375940620659	0.429948998506042	InferCNV (Expr)	HCA00102.A15
0.33938833202153	0.673938050314631	0.773778623633087	0.662725790710911	0.515174948308842	InferCNV (Expr)	HCA00102.A16
0.346656006346282	0.67801210522724	0.79767620168706	0.667901587597573	0.620571203851311	InferCNV (Expr)	HCA00102.C09
0.333454640964143	0.668275053258067	0.649298374932602	0.653752965626695	0.311474095156193	InferCNV (Expr)	HCA00102.C10
0.358481617921434	0.690519454427547	0.652500537172325	0.675536697949232	0.467906639449936	InferCNV (Expr)	HCA00102.C11
0.310015662285006	0.66192688085392	0.673198465958885	0.653751257577561	0.316698686886194	InferCNV (Expr)	HCA00102.C12
0.387543568032312	0.68946774741899	0.702938853630076	0.679770019800695	0.381376824999288	InferCNV (Expr)	HCA00102.E13
0.45045394342939	0.743388904475463	0.690294069780543	0.733641261122594	0.336884537863519	InferCNV (Expr)	HCA00102.G09
0.443570117215198	0.733581687686898	0.725887363165318	0.722687065736379	0.438360485733659	InferCNV (Expr)	HCA00102.G10
0.336528397874648	0.680390308148632	0.700515199048031	0.663292635726458	0.449931487090726	InferCNV (Expr)	HCA00102.G11
0.407133171477031	0.715251153212696	0.794367540637268	0.699013982637078	0.614336165986094	InferCNV (Expr)	HCA00102.G12
0.316524401194258	0.679884444095907	0.580973159670956	0.671549741086452	0.0940808901075722	InferCNV (Expr)	HCA00102.G13
0.47278553881246	0.741813108215878	0.824557867153269	0.727643576835697	0.617954253705217	InferCNV (Expr)	HCA00102.G14
0.36690781790389	0.690216323961995	0.746353441393267	0.676764078510525	0.490017452979075	InferCNV (Expr)	HCA00102.G15
0.36693159712875	0.691520550685821	0.808822863565421	0.678818439666074	0.611348152409565	InferCNV (Expr)	HCA00102.G16
0.369414961056587	0.687736983083711	0.621410699644134	0.677413003728284	0.241401316957305	InferCNV (Expr)	HCA00102.I09
0.427228872556646	0.727092735953108	0.71008991979077	0.720028471768931	0.364809575907452	InferCNV (Expr)	HCA00102.I10
0.483558326536829	0.747478853946196	0.719706219643821	0.738963349203769	0.465280963302752	InferCNV (Expr)	HCA00102.I11
0.42722355196112	0.730793246756486	0.699471705270674	0.718171422867374	0.38507311703188	InferCNV (Expr)	HCA00102.I12
0.410028397602447	0.710181980083102	0.708140542643885	0.69947321365648	0.418463688138951	InferCNV (Expr)	HCA00102.I13
0.366329652247188	0.6834012734595	0.79373891349378	0.672688757531424	0.588952976047424	InferCNV (Expr)	HCA00102.I14
0.38611359746387	0.713651416213608	0.667193503855657	0.703614891174395	0.296275942518326	InferCNV (Expr)	HCA00102.I15
0.357375686173461	0.6865121363838	0.727816426405136	0.673746267894741	0.458941372247824	InferCNV (Expr)	HCA00102.I16
0.455192250459966	0.736290963021527	0.775665828877169	0.724005864358895	0.528660951781804	InferCNV (Expr)	HCA00102.K10
0.374132997282897	0.687864033203757	0.761682547120692	0.679662430821797	0.496756965829131	InferCNV (Expr)	HCA00102.K11
0.321004586408039	0.659832427470692	0.719708820506231	0.648305278793875	0.394583145959142	InferCNV (Expr)	HCA00102.K12
0.38118037009103	0.690606097765717	0.751195241540069	0.680425260854013	0.454241084585912	InferCNV (Expr)	HCA00102.K13
0.314543119529353	0.657408977714604	0.699859115783824	0.647628933212665	0.392491925513461	InferCNV (Expr)	HCA00102.K14
0.41625505698037	0.72949432058909	0.752798061753437	0.716809647083154	0.467021072796935	InferCNV (Expr)	HCA00102.K15
0.319222001195106	0.662198084627906	0.756782132976126	0.641666379033393	0.537861640731606	InferCNV (Expr)	HCA00102.K16
0.384750742103785	0.706022831365143	0.72947149832774	0.696229005082282	0.431852953855777	InferCNV (Expr)	HCA00102.M09
0.375916934827329	0.704981075412337	0.751475542555692	0.695776194108113	0.577088030549679	InferCNV (Expr)	HCA00102.M10
0.463804998373053	0.743445279128001	0.806892432360002	0.732330580010651	0.6030168586152	InferCNV (Expr)	HCA00102.M12
0.40718440799925	0.723145921654325	0.72880983120547	0.712941111731349	0.590062002900907	InferCNV (Expr)	HCA00102.M14
0.445488313734201	0.747662667404606	0.774444921930956	0.734624123304848	0.541063243088383	InferCNV (Expr)	HCA00102.O12
0.475021290134257	0.774767179902772	0.691298634579697	0.76045626819281	0.342104711346583	InferCNV (Expr)	HCA00102.O13
0.415677194144854	0.721571011280458	0.716816628421387	0.707417793253144	0.382890605080583	InferCNV (Expr)	HCA00102.O14
0.470989090087764	0.732198152131663	0.815339064303439	0.724057214548925	0.626627229775531	InferCNV (Expr)	HCA00102.O15
0.365870514772681	0.69673256585227	0.737346052086591	0.680918837066951	0.498780673355705	InferCNV (Expr)	HCA00102.O16
0.320282370334454	0.703852197250997	0.768987015016591	0.597230156885232	0.731434376020338	CopyKat	HCA00102.A10
0.365268892066335	0.729977686144983	0.745502140153525	0.620014826855564	0.676268173617744	CopyKat	HCA00102.A11
0.33297789482882	0.719260895993254	0.630907408481931	0.608859070960534	0.578112927509322	CopyKat	HCA00102.A12
0.385982899352107	0.729165541070744	0.713541650760882	0.574659353325387	0.550680411300691	CopyKat	HCA00102.A13
0.383718934555036	0.754415143252018	0.685981495373843	0.633410422239274	0.609549053930149	CopyKat	HCA00102.A14
0.355649922074683	0.71247132267007	0.709951634178514	0.59106161420209	0.628035795880715	CopyKat	HCA00102.A15
0.329110665455017	0.687878507592006	0.752865127541712	0.575179747037675	0.68688634026603	CopyKat	HCA00102.A16
0.340661805204666	0.708749664784977	0.751592175969426	0.569883945915759	0.677176919584886	CopyKat	HCA00102.C09
0.336910139474954	0.720305708050353	0.667893486762628	0.611303456269131	0.501099701741095	CopyKat	HCA00102.C10
0.340368520471124	0.708532556268915	0.692619252256124	0.558586431934686	0.622792221744736	CopyKat	HCA00102.C11
0.373266325807066	0.742838114866322	0.680047212532071	0.590755532308813	0.565924831008918	CopyKat	HCA00102.C12
0.455666653539381	0.775363511027056	0.800330492073882	0.650086019411173	0.788430287161681	CopyKat	HCA00102.E13
0.486797214491492	0.803597495738002	0.804933712239763	0.670227398108848	0.74656855994692	CopyKat	HCA00102.G09
0.429961949520245	0.766929543203329	0.720853623603552	0.600474755097567	0.684810670476342	CopyKat	HCA00102.G10
0.337362330896647	0.720879825885659	0.696132288511467	0.608041002716639	0.61038466392615	CopyKat	HCA00102.G11
0.440671274079806	0.774742493150626	0.761303545808567	0.627056684496556	0.694737257004115	CopyKat	HCA00102.G12
0.335188480178671	0.723984255349167	0.601463738311186	0.561611747130215	0.547130088588905	CopyKat	HCA00102.G13
0.485865374550968	0.791264775304284	0.833718354038695	0.632088623024273	0.821772545150419	CopyKat	HCA00102.G14
0.376285430298284	0.731349351264643	0.73906867932936	0.609249164621524	0.616613286544496	CopyKat	HCA00102.G15
0.350724441879701	0.721917827888664	0.811580799122148	0.600153494770074	0.766793976487634	CopyKat	HCA00102.G16
0.407168635671344	0.763585292524184	0.596771285033628	0.625903556483864	0.442347897630097	CopyKat	HCA00102.I09
0.457618126250134	0.794881838395201	0.757405597167106	0.641548521192165	0.680795748069217	CopyKat	HCA00102.I10
0.516362660444205	0.820910390511279	0.74917953993524	0.666489596405672	0.723279816513761	CopyKat	HCA00102.I11
0.479588317460063	0.798912129938352	0.693161363264456	0.637781470558614	0.655696322577766	CopyKat	HCA00102.I12
0.4534035398253	0.786681913923563	0.754720718808589	0.614773946517204	0.688726166472107	CopyKat	HCA00102.I13
0.38733565382595	0.764133414350213	0.795505315800918	0.595157815769188	0.762424897861091	CopyKat	HCA00102.I14
0.409575343354625	0.769606249840043	0.722011682742895	0.63788083477447	0.64371517672127	CopyKat	HCA00102.I15
0.388764661723976	0.745024725197344	0.705080817480011	0.607374252698735	0.59028085489779	CopyKat	HCA00102.I16
0.417665175308429	0.755537419823772	0.753563913769778	0.643943382866551	0.647624515573418	CopyKat	HCA00102.K10
0.271549284816287	0.671386925708635	0.692066095416611	0.579305723415249	0.55031072879011	CopyKat	HCA00102.K11
0.296372524760079	0.670198938683501	0.771980598740846	0.547663163810533	0.719295660413722	CopyKat	HCA00102.K12
0.345959277151309	0.70336126559348	0.744671382257589	0.584993927426297	0.617570934812314	CopyKat	HCA00102.K13
0.328798432537401	0.697184616220063	0.722882184376228	0.580701212968088	0.630534976663057	CopyKat	HCA00102.K14
0.352699442167275	0.725277610776651	0.716975433851702	0.580460044637342	0.652450416948389	CopyKat	HCA00102.K15
0.288152239937464	0.671797424752922	0.751501646239938	0.548847165838725	0.684889645588953	CopyKat	HCA00102.K16
0.418099845286651	0.779092262694211	0.704913794803739	0.667606994946012	0.655612424593346	CopyKat	HCA00102.M09
0.362798536272339	0.743135951949661	0.731953258526083	0.622757460196396	0.682574089066476	CopyKat	HCA00102.M10
0.451313131545506	0.783342397770148	0.788402008589422	0.640006240516115	0.728492944727453	CopyKat	HCA00102.M12
0.47540190662543	0.818974608041451	0.746308516233921	0.610711534987395	0.727466169368335	CopyKat	HCA00102.M14
0.403767516277049	0.765510918235571	0.734457814066753	0.612950083096473	0.672692844864633	CopyKat	HCA00102.O12
0.473248777478788	0.822543092744915	0.725478700911096	0.654750610391414	0.596916184092347	CopyKat	HCA00102.O13
0.450944910505066	0.775451222424588	0.720685328573921	0.651019260825556	0.608009925880201	CopyKat	HCA00102.O14
0.485983932447066	0.771846926778157	0.78964079316192	0.640894689531241	0.730990800999086	CopyKat	HCA00102.O15
0.329150779351439	0.704536187302838	0.738148370427349	0.567736327051651	0.672988709781944	CopyKat	HCA00102.O16
0.271210192633551	0.653518769737628	0.662368803668055	0.629411359390836	0.43800737852915	SCEVAN (Expr)	HCA00102.A10
0.313749524286902	0.672007017871857	0.713263645689625	0.651448453090703	0.519878665676182	SCEVAN (Expr)	HCA00102.A11
0.282579966969566	0.677051306884235	0.67495472577409	0.659560384426188	0.473947087943466	SCEVAN (Expr)	HCA00102.A12
0.370731238469936	0.68599007049814	0.645788351773864	0.658613969665328	0.419894395768501	SCEVAN (Expr)	HCA00102.A13
0.311672518953071	0.67979395809814	0.787855297157623	0.655712950898529	0.715656414103526	SCEVAN (Expr)	HCA00102.A14
0.301394748573673	0.647906968072078	0.703765193604923	0.628707670481271	0.495454696608234	SCEVAN (Expr)	HCA00102.A15
0.324235340882279	0.66225845629602	0.691827406817704	0.640843100889753	0.46246378854723	SCEVAN (Expr)	HCA00102.A16
0.332335742937385	0.697118063932594	0.670567376822458	0.675144154474772	0.399344522334013	SCEVAN (Expr)	HCA00102.C09
0.314342478506928	0.70543502718695	0.718444787976822	0.68987182069036	0.527260488543991	SCEVAN (Expr)	HCA00102.C10
0.33675064724915	0.694768895267617	0.684711180346655	0.672835378317094	0.535822231771952	SCEVAN (Expr)	HCA00102.C11
0.279873154224532	0.66200750228173	0.693506690069501	0.640681024822242	0.488097998960055	SCEVAN (Expr)	HCA00102.C12
0.333571140438647	0.669308496189348	0.685388977431198	0.640420965501689	0.42856355124228	SCEVAN (Expr)	HCA00102.E13
0.361036893764386	0.681571435557809	0.749145582693824	0.323889756875181	0.749145582693824	SCEVAN (Expr)	HCA00102.G09
0.347463273528521	0.685790937723621	0.74548477277919	0.322985365908366	0.720607058294566	SCEVAN (Expr)	HCA00102.G10
0.310976632348289	0.684493377161525	0.732698800122602	0.667080842469812	0.559156051673157	SCEVAN (Expr)	HCA00102.G11
0.372770162118091	0.695441600039374	0.74961136424551	0.664496821576757	0.545736043010075	SCEVAN (Expr)	HCA00102.G12
0.263733575589608	0.657357345098582	0.607104689587288	0.637220420456551	0.308596111931379	SCEVAN (Expr)	HCA00102.G13
0.396003849355391	0.71360626629938	0.687900271238467	0.695013915547354	0.408359767590716	SCEVAN (Expr)	HCA00102.G14
0.31730404097461	0.673870357574958	0.724430457305186	0.654069853910904	0.504982918360905	SCEVAN (Expr)	HCA00102.G15
0.353599422201943	0.699858758008579	0.695700230649173	0.677258603508698	0.485352712125328	SCEVAN (Expr)	HCA00102.G16
0.366460245011741	0.70062981629467	0.64346424012916	0.672370418950805	0.391348204751077	SCEVAN (Expr)	HCA00102.I09
0.368186385831037	0.686977938411653	0.705641188313664	0.658583550106621	0.463526163486998	SCEVAN (Expr)	HCA00102.I10
0.374402493206961	0.696310615688632	0.70279276848354	0.670494463016189	0.546552043982731	SCEVAN (Expr)	HCA00102.I11
0.384747901677178	0.695847359513159	0.703028071584773	0.669222885021421	0.484119545975216	SCEVAN (Expr)	HCA00102.I12
0.353266565418552	0.666147143489973	0.690227811383494	0.629330303657903	0.485218790901695	SCEVAN (Expr)	HCA00102.I13
0.323802051244404	0.682907798071326	0.770414048820682	0.657703535246276	0.622687998535151	SCEVAN (Expr)	HCA00102.I14
0.347640334733071	0.704037543279795	0.686444676966004	0.326073128685866	0.671666857178028	SCEVAN (Expr)	HCA00102.I15
0.335804826446103	0.685486995725683	0.702738513726417	0.323878828048531	0.68772709145693	SCEVAN (Expr)	HCA00102.I16
0.346215245115128	0.695022210958233	0.685998430289908	0.321665407437634	0.666676337383837	SCEVAN (Expr)	HCA00102.K10
0.305937270332391	0.67076737892536	0.726610731765371	0.649693272539221	0.566445009743979	SCEVAN (Expr)	HCA00102.K11
0.348819205344304	0.688635095105044	0.764620005139407	0.661824296413912	0.60787493575742	SCEVAN (Expr)	HCA00102.K12
0.330483156657813	0.652181433730879	0.740758781448437	0.305747375671005	0.719384561798355	SCEVAN (Expr)	HCA00102.K13
0.323927846516842	0.677473563592902	0.648204924238794	0.655304823178556	0.342209677883095	SCEVAN (Expr)	HCA00102.K14
0.287506336324433	0.669488162136589	0.625244252873563	0.643978671439696	0.267585080009015	SCEVAN (Expr)	HCA00102.K15
0.31354288007578	0.679786062796096	0.709303446462775	0.658152766014314	0.50724533356702	SCEVAN (Expr)	HCA00102.K16
0.301453888915011	0.663104957789119	0.690914431586688	0.308730154519765	0.683876007652666	SCEVAN (Expr)	HCA00102.M09
0.318289097083093	0.688199208694823	0.684395665938326	0.667172895414244	0.478806304933854	SCEVAN (Expr)	HCA00102.M10
0.375156489994762	0.72122790870369	0.649245756957046	0.703700338434694	0.340857783965352	SCEVAN (Expr)	HCA00102.M12
0.358617793454317	0.691909545765602	0.72964503737707	0.295875658744518	0.728236025438722	SCEVAN (Expr)	HCA00102.M14
0.34211771026856	0.699641133457783	0.71512766795588	0.671859219096398	0.564785668242372	SCEVAN (Expr)	HCA00102.O12
0.359692523519549	0.695969052661975	0.716471714795956	0.296022643240505	0.69253579553993	SCEVAN (Expr)	HCA00102.O13
0.386951182463203	0.715415969411127	0.63871182740867	0.355992927300433	0.626244089874171	SCEVAN (Expr)	HCA00102.O14
0.362351335173091	0.6353572811018	0.692109805821488	0.310217878178463	0.662553002652423	SCEVAN (Expr)	HCA00102.O15
0.343936624227637	0.694569084764707	0.693329135074061	0.314495062631998	0.684998830686176	SCEVAN (Expr)	HCA00102.O16
0.320703190798292	0.67230511170279	0.677484462949681	0.310837490781041	0.444100106882627	SCEVAN (CNV)	HCA00102.A10
0.3204674558987	0.668599048242243	0.699984081502706	0.316261979199125	0.508198026106336	SCEVAN (CNV)	HCA00102.A11
0.34732564313226	0.686699060087816	0.700891589224582	0.32412648166638	0.496451355783649	SCEVAN (CNV)	HCA00102.A12
0.333730723171791	0.681136317108948	0.70067857895428	0.297825560013834	0.506225396932041	SCEVAN (CNV)	HCA00102.A13
0.339578212532425	0.682034160198017	0.791205301325331	0.29923491191373	0.713840126698341	SCEVAN (CNV)	HCA00102.A14
0.246352047935822	0.620958541077124	0.686194556966858	0.275641028900647	0.474692617776995	SCEVAN (CNV)	HCA00102.A15
0.284189176402848	0.649880072292968	0.679829253325372	0.291370635650131	0.448655753474641	SCEVAN (CNV)	HCA00102.A16
0.350577554823062	0.699541944891131	0.65440279874579	0.303674052771255	0.385929466538571	SCEVAN (CNV)	HCA00102.C09
0.347437104606461	0.69022424411014	0.698153627224145	0.315266768423526	0.511887699038337	SCEVAN (CNV)	HCA00102.C10
0.358093507457663	0.696496234401607	0.681123764503653	0.315631626467933	0.526033161438189	SCEVAN (CNV)	HCA00102.C11
0.322769052184659	0.672879903340474	0.698287142030627	0.307128406591996	0.488836457644207	SCEVAN (CNV)	HCA00102.C12
0.341317045651904	0.679037530773081	0.68770064319663	0.321429596486103	0.420380937473319	SCEVAN (CNV)	HCA00102.E13
0.328028250940228	0.674687889574984	0.661250140838017	0.331681642647613	0.405681092652637	SCEVAN (CNV)	HCA00102.G09
0.33253490057641	0.678390593604861	0.729041948736171	0.321351326369439	0.602464202705692	SCEVAN (CNV)	HCA00102.G10
0.346076251819605	0.685075500908909	0.741147974361748	0.306003982324423	0.56573295290639	SCEVAN (CNV)	HCA00102.G11
0.354869582344679	0.691987356209516	0.680337238084727	0.325889758786493	0.462378797672915	SCEVAN (CNV)	HCA00102.G12
0.275955981954938	0.65269485119946	0.621291657878085	0.301268409610865	0.321517085003164	SCEVAN (CNV)	HCA00102.G13
0.374531358440869	0.699542383016483	0.674252591264495	0.321558563590468	0.396394508747175	SCEVAN (CNV)	HCA00102.G14
0.332699007756779	0.675474411472101	0.723003119255835	0.303124793932809	0.511332367849385	SCEVAN (CNV)	HCA00102.G15
0.347100233715049	0.695971611843459	0.66961503427777	0.304883641678975	0.4575363152596	SCEVAN (CNV)	HCA00102.G16
0.381733871732526	0.708502831856515	0.655600449692738	0.326384963180519	0.394458861285569	SCEVAN (CNV)	HCA00102.I09
0.353028061406509	0.68905175710925	0.704919046293479	0.309123413271508	0.458961228968544	SCEVAN (CNV)	HCA00102.I10
0.347300058199843	0.685066417746003	0.719196910415542	0.326896018303504	0.570704600647599	SCEVAN (CNV)	HCA00102.I11
0.35191438301886	0.690210283518225	0.678292497880127	0.326031520246273	0.463125362609899	SCEVAN (CNV)	HCA00102.I12
0.323015810152476	0.674887573728335	0.680404329831264	0.320622881276707	0.462879833032651	SCEVAN (CNV)	HCA00102.I13
0.33130474031156	0.682965021158777	0.750746729838294	0.29992232604968	0.59669378926769	SCEVAN (CNV)	HCA00102.I14
0.353392429263963	0.692250357389648	0.705413746713679	0.318357214152264	0.523050409306333	SCEVAN (CNV)	HCA00102.I15
0.344540381476778	0.683901599171895	0.696711051045728	0.322768834808571	0.469433120642798	SCEVAN (CNV)	HCA00102.I16
0.310438846708022	0.666598214905588	0.670884626308219	0.309657613677742	0.447604054371826	SCEVAN (CNV)	HCA00102.K10
0.320859352100279	0.670173578039417	0.719462667916276	0.304197915249308	0.558475030124515	SCEVAN (CNV)	HCA00102.K11
0.345673103563922	0.680042329562055	0.76915994796351	0.303797176771351	0.609260567904407	SCEVAN (CNV)	HCA00102.K12
0.337188849178041	0.668002010098208	0.753524636283257	0.302754288914163	0.559485571899365	SCEVAN (CNV)	HCA00102.K13
0.32288261586782	0.671906710390871	0.652738616651173	0.312157398228248	0.345307213846906	SCEVAN (CNV)	HCA00102.K14
0.29450020887633	0.666726649810991	0.62992139959432	0.291475347430974	0.273426301555105	SCEVAN (CNV)	HCA00102.K15
0.317150417502826	0.667160820631005	0.71703326281	0.311534359785859	0.517614141388851	SCEVAN (CNV)	HCA00102.K16
0.294143226399772	0.657080711731689	0.675291412728333	0.307440485663862	0.430454003702357	SCEVAN (CNV)	HCA00102.M09
0.346512379935935	0.693463342549337	0.691735655898253	0.307197349604347	0.480626430928068	SCEVAN (CNV)	HCA00102.M10
0.41477027219356	0.726367226482798	0.64228076191947	0.334762115186331	0.338376004124376	SCEVAN (CNV)	HCA00102.M12
0.351621090328779	0.696232221199668	0.717594319322909	0.303404195152785	0.538963005467094	SCEVAN (CNV)	HCA00102.M14
0.337185817217162	0.688908506718072	0.716810807907177	0.301469050667742	0.560471279186363	SCEVAN (CNV)	HCA00102.O12
0.338116945432881	0.689705910222203	0.711848087817459	0.302075858313778	0.557989298907174	SCEVAN (CNV)	HCA00102.O13
0.363958145288341	0.695386342601839	0.640128692011433	0.337219975234503	0.347351011151518	SCEVAN (CNV)	HCA00102.O14
0.231436453413943	0.614440887446776	0.663738755702302	0.302153230952962	0.476764329291256	SCEVAN (CNV)	HCA00102.O15
0.325411210507105	0.68125636115855	0.682892656990947	0.306392541371582	0.45746515303923	SCEVAN (CNV)	HCA00102.O16
0.185246205703287	0.58512253201396	0.536155909102325	0.268873048568662	0	Numbat (CNV)	HCA00102.A10
0.197328066617368	0.587308886765408	0.564657398563798	0.273509524501963	0	Numbat (CNV)	HCA00102.A11
0.248168345710445	0.612573960697695	0.571699715070133	0.291615031960011	0	Numbat (CNV)	HCA00102.A12
0.247460887302794	0.618099775395374	0.507008725022828	0.292579364160511	0	Numbat (CNV)	HCA00102.A13
0.219191652105936	0.603787508094053	0.538182045511378	0.278412808548676	0	Numbat (CNV)	HCA00102.A14
0.0917270375043364	0.542251590972076	0.521589113441068	0.236472224411601	0	Numbat (CNV)	HCA00102.A15
0.0341005521461076	0.514867462015448	0.517400846961002	0.212558985039518	0	Numbat (CNV)	HCA00102.A16
0.226930320857804	0.609853879891616	0.540529555220067	0.281268761227901	0	Numbat (CNV)	HCA00102.C09
0.248498716473151	0.616895853411054	0.530325832497253	0.291070641767801	0	Numbat (CNV)	HCA00102.C10
0.248853582014533	0.618378035492134	0.494485926085088	0.292782351868572	0	Numbat (CNV)	HCA00102.C11
0.230539456590769	0.608742145919757	0.524728601176163	0.287518994965021	0	Numbat (CNV)	HCA00102.C12
0.243810480573106	0.609397556604531	0.57900681617668	0.295079894692423	0	Numbat (CNV)	HCA00102.E13
0.293656927827085	0.634847704869789	0.526778001727613	0.317701815392614	0	Numbat (CNV)	HCA00102.G09
0.263048179667564	0.624576589577601	0.480165089978208	0.30000380766395	0	Numbat (CNV)	HCA00102.G10
0.240277485747175	0.610374404531522	0.58754158102553	0.286414789079883	0	Numbat (CNV)	HCA00102.G11
0.271782567737097	0.625843778286433	0.53128399577467	0.303085543880572	0	Numbat (CNV)	HCA00102.G12
0.258449147495516	0.622707135314333	0.544644677634817	0.299801155254668	0	Numbat (CNV)	HCA00102.G13
0.260535835133426	0.617279674214698	0.575415875407123	0.301684677845735	0	Numbat (CNV)	HCA00102.G14
0.230873810250987	0.607337622636857	0.560139902337585	0.286578897572779	0	Numbat (CNV)	HCA00102.G15
0.21456016567557	0.605144779024009	0.516325886507822	0.277982474697533	0	Numbat (CNV)	HCA00102.G16
0.270615754048388	0.625982550845102	0.530404272644537	0.303293124772774	0	Numbat (CNV)	HCA00102.I09
0.262089730527995	0.620575772793635	0.594189200561918	0.297829829653295	0	Numbat (CNV)	HCA00102.I10
0.269777931508298	0.62598147241737	0.495598354020507	0.304075183565989	0	Numbat (CNV)	HCA00102.I11
0.271680261169138	0.623419018920526	0.562026747593758	0.301039251913309	0	Numbat (CNV)	HCA00102.I12
0.266111208069104	0.623996685191338	0.514701616611836	0.300340353076203	0	Numbat (CNV)	HCA00102.I13
0.220789657332392	0.607892754888543	0.554751605039997	0.277770108704202	0	Numbat (CNV)	HCA00102.I14
0.249065650907691	0.618840192899006	0.506242178043126	0.293823648774638	0	Numbat (CNV)	HCA00102.I15
0.245130552617938	0.610617927484491	0.576097793335697	0.291662089556443	0	Numbat (CNV)	HCA00102.I16
0.273595058592768	0.627152555508799	0.517790556697379	0.305247744014146	0	Numbat (CNV)	HCA00102.K10
0.123101845721162	0.556742846064435	0.509505957959566	0.245389661265809	0	Numbat (CNV)	HCA00102.K11
0.242416620444808	0.613249713458467	0.579422700115637	0.288940843209712	0	Numbat (CNV)	HCA00102.K12
0.273392026772475	0.629528883013091	0.568701336977199	0.308856554458697	0	Numbat (CNV)	HCA00102.K13
0.265008347603041	0.617532782446729	0.592088919983516	0.302049730543851	0	Numbat (CNV)	HCA00102.K14
0.225695736097196	0.604393731006481	0.589797723687176	0.281748927303723	0	Numbat (CNV)	HCA00102.K15
0.233412263089678	0.606669728854751	0.557716671465592	0.287525654675457	0	Numbat (CNV)	HCA00102.K16
0.15436780954806	0.5707111834962	0.530404272644537	0.257259139796355	0	Numbat (CNV)	HCA00102.M09
0.228119930226506	0.611249356468682	0.512463038892226	0.283127609877014	0	Numbat (CNV)	HCA00102.M10
0.285501134598672	0.631522929974611	0.547218544249607	0.311725938496053	0	Numbat (CNV)	HCA00102.M12
0.218533481027234	0.605755018024929	0.530351934203605	0.277551797251174	0	Numbat (CNV)	HCA00102.M14
0.222862379487702	0.60886839879428	0.513450795015041	0.279039207777142	0	Numbat (CNV)	HCA00102.O12
0.213881732361795	0.606500627046889	0.478907104589028	0.277261447195697	0	Numbat (CNV)	HCA00102.O13
0.301664175218692	0.637926522793351	0.536444844044248	0.322585087839325	0	Numbat (CNV)	HCA00102.O14
0.138090071907431	0.558443000721861	0.55094259733862	0.258566368989418	0	Numbat (CNV)	HCA00102.O15
0.223482569020678	0.607920318912401	0.525430462456573	0.281065343943779	0	Numbat (CNV)	HCA00102.O16
0.390202030971796	0.749804743654791	0.660891842036965	0.610498398258658	0.544951400497297	Numbat (Expr)	HCA00102.A10
0.373435721082704	0.730950520021883	0.646178676288514	0.611336182720871	0.503323428490573	Numbat (Expr)	HCA00102.A11
0.418719389961131	0.774144799056271	0.618315371248652	0.606868281022649	0.455307544075566	Numbat (Expr)	HCA00102.A12
0.424260954262616	0.771962397929127	0.646277740961188	0.584782457684025	0.593040442939206	Numbat (Expr)	HCA00102.A13
0.408106769725421	0.776614177276984	0.663879303159123	0.619435633117831	0.547552721513712	Numbat (Expr)	HCA00102.A14
0.384699331383606	0.731155339386187	0.686643483422975	0.591526765366684	0.616862823100807	Numbat (Expr)	HCA00102.A15
0.280310022195512	0.669319099319445	0.624981341427008	0.544510854893956	0.420653381762696	Numbat (Expr)	HCA00102.A16
0.370660597067351	0.735126545473418	0.793604374953812	0.557917514516373	0.74994787322769	Numbat (Expr)	HCA00102.C09
0.352515791490699	0.729032260148567	0.559253363090973	0.597881370871265	0.313548086570159	Numbat (Expr)	HCA00102.C10
0.344390124626982	0.721428067255064	0.524249749319582	0.572558812889868	0.387236785560808	Numbat (Expr)	HCA00102.C11
0.43277741373429	0.783685347315854	0.671283355751556	0.594704725367326	0.592513005416991	Numbat (Expr)	HCA00102.C12
0.489040922663145	0.806289155062164	0.783745766570851	0.672146367964902	0.754836425989697	Numbat (Expr)	HCA00102.E13
0.534500855454554	0.832094758363769	0.752927552923797	0.67438030497635	0.724241039572353	Numbat (Expr)	HCA00102.G09
0.473329039201704	0.798023822409831	0.602811388416507	0.633595507426844	0.464120215091972	Numbat (Expr)	HCA00102.G10
0.350043970966351	0.722483165461819	0.619450228977355	0.567714648386984	0.450921994446848	Numbat (Expr)	HCA00102.G11
0.432902056689933	0.776597762193169	0.735201097324483	0.621968202571698	0.666438582937866	Numbat (Expr)	HCA00102.G12
0.32430173154606	0.717044428712565	0.50092455881319	0.549488099215399	0.277148808268298	Numbat (Expr)	HCA00102.G13
0.510231078172667	0.816864573625709	0.80325839796023	0.628126969383396	0.756779635543202	Numbat (Expr)	HCA00102.G14
0.406277590114071	0.757213113255964	0.700264115561002	0.591862424525651	0.594144432685345	Numbat (Expr)	HCA00102.G15
0.365238720233041	0.736713393148591	0.724943536230031	0.593174388629421	0.622664876871694	Numbat (Expr)	HCA00102.G16
0.462761488683212	0.814668713777543	0.533925597829303	0.601256469250565	0.434814980741542	Numbat (Expr)	HCA00102.I09
0.462257448238306	0.799708382127486	0.731516271662642	0.629441656889914	0.627997811887021	Numbat (Expr)	HCA00102.I10
0.5569319353106	0.855460674890313	0.622925661090124	0.706098393745523	0.503640211818672	Numbat (Expr)	HCA00102.I11
0.487258895169601	0.80560917960551	0.652360311509796	0.659657230913477	0.549910928132578	Numbat (Expr)	HCA00102.I12
0.43504686369739	0.77479032100321	0.610989069298525	0.596815586756011	0.470759489193109	Numbat (Expr)	HCA00102.I13
0.40942867700903	0.767699435241556	0.774105926917751	0.571638782701716	0.725946716105332	Numbat (Expr)	HCA00102.I14
0.367698039220617	0.74758451214028	0.562228338125427	0.59474280741908	0.409264567524554	Numbat (Expr)	HCA00102.I15
0.419606349509641	0.772427444000818	0.655891207806531	0.610867952130469	0.571716589861751	Numbat (Expr)	HCA00102.I16
0.423568794988703	0.76774521138754	0.672142837510574	0.626058744185585	0.605688977520163	Numbat (Expr)	HCA00102.K10
0.309203966939443	0.674766308180613	0.705691859686705	0.509094704882649	0.622643965427471	Numbat (Expr)	HCA00102.K11
0.289255348015345	0.666471608986806	0.702137270332776	0.521511772428595	0.615271665810099	Numbat (Expr)	HCA00102.K12
0.389769067273909	0.739755700614308	0.726081236770892	0.588236609856569	0.676984165260027	Numbat (Expr)	HCA00102.K13
0.31275802218388	0.683792451185002	0.678056085335582	0.549356368198093	0.600178740859298	Numbat (Expr)	HCA00102.K14
0.389998544708997	0.764858387620137	0.667995267072346	0.594176876612247	0.60064739688979	Numbat (Expr)	HCA00102.K15
0.308289196012052	0.682677396715317	0.631127705654803	0.541565132121025	0.457972057737328	Numbat (Expr)	HCA00102.K16
0.424074358606471	0.783008484616989	0.600043954929292	0.617923222881233	0.48660572146663	Numbat (Expr)	HCA00102.M09
0.39285452545205	0.765526503956528	0.622711603248805	0.619826723233864	0.548153903296104	Numbat (Expr)	HCA00102.M10
0.448997426901467	0.780265805893802	0.78265547604069	0.633690855639256	0.711758106239028	Numbat (Expr)	HCA00102.M12
0.473043354326654	0.816687014585122	0.701677584915284	0.607106645916432	0.685540891630405	Numbat (Expr)	HCA00102.M14
0.414476250312004	0.773917791556834	0.631338633433605	0.609268051399429	0.553208709353961	Numbat (Expr)	HCA00102.O12
0.473944634332881	0.824381544600431	0.621542327330423	0.635992979888196	0.465051950275915	Numbat (Expr)	HCA00102.O13
0.458176767895778	0.78530710830953	0.635126052863475	0.639252377751167	0.457789288637797	Numbat (Expr)	HCA00102.O14
0.505402625485779	0.790998260933941	0.736133814012853	0.654998990037992	0.612056207748006	Numbat (Expr)	HCA00102.O15
0.360085777247527	0.727922313157525	0.645850062973889	0.563919537137981	0.556058736183078	Numbat (Expr)	HCA00102.O16
0.361830920993966	0.712270021797811	0.490612780714501	0.566968748941169	0.452498087034658	CONICSmat	HCA00102.A10
0.278668870003568	0.663792253092001	0.544694134334229	0.519426445995193	0.476676330359479	CONICSmat	HCA00102.A11
0.389530528522076	0.790655676687236	0.528060738473641	0.601891516610445	0.453889954152685	CONICSmat	HCA00102.A12
0.226389175198327	0.644294346413599	0.547601927308037	0.517620089658158	0.461879432624113	CONICSmat	HCA00102.A13
0.353290960980891	0.739268327649266	0.549930219138743	0.588201375487712	0.468112998027349	CONICSmat	HCA00102.A14
0.294770576519011	0.717000623974677	0.59743344240351	0.409767261233266	0.564279826975038	CONICSmat	HCA00102.A15
0.258255439016801	0.69244234773945	0.461477270198705	0.469485664082488	0.411721757415278	CONICSmat	HCA00102.A16
0.343920516027504	0.744279748953909	0.517830087334563	0.551979363393061	0.472664959015033	CONICSmat	HCA00102.C09
0.31794414301615	0.690044684399676	0.485571442306372	0.506241897631675	0.363792286455973	CONICSmat	HCA00102.C10
0.378694509885331	0.762991422027966	0.487746829057365	0.577188686264355	0.442714038627847	CONICSmat	HCA00102.C11
0.283820943085738	0.630373319295475	0.556949152542373	0.492310662557669	0.472799066568411	CONICSmat	HCA00102.C12
0.434084179506964	0.791358912925904	0.616147732652906	0.626305607135365	0.544734702138502	CONICSmat	HCA00102.E13
0.360073025532398	0.7423467021028	0.468869867543412	0.626969390993781	0.357167960999943	CONICSmat	HCA00102.G09
0.430238212603785	0.763072924844674	0.440125615444534	0.614351974855058	0.349012461212629	CONICSmat	HCA00102.G10
0.349048303326196	0.726287756757161	0.617161372114118	0.509452363511332	0.55534086565365	CONICSmat	HCA00102.G11
0.306274468762663	0.699511320550634	0.498423908991254	0.561449530648497	0.428376301048453	CONICSmat	HCA00102.G12
0.351417687803495	0.699439706765689	0.547726941087513	0.467723705427306	0.474064444238091	CONICSmat	HCA00102.G13
0.275043226843237	0.701102276821523	0.50857830926573	0.54728876976652	0.445407079362594	CONICSmat	HCA00102.G14
0.354586620053902	0.768715048389627	0.550457591650773	0.64572454939098	0.462168513304877	CONICSmat	HCA00102.G15
0.325088875085667	0.747326402578412	0.498475773168248	0.558961484473676	0.436677922495578	CONICSmat	HCA00102.G16
0.325840790065964	0.73041255086888	0.510499240181903	0.587565888660916	0.46569761507842	CONICSmat	HCA00102.I09
0.363117350468927	0.73224079679375	0.648425203518976	0.641215909713881	0.477446136527096	CONICSmat	HCA00102.I10
0.441391984383408	0.795318017408947	0.500005090742485	0.599352278286292	0.468081893077439	CONICSmat	HCA00102.I11
0.32325147722268	0.675265962657471	0.586103278654784	0.529000333428391	0.533436740467428	CONICSmat	HCA00102.I12
0.279036530917046	0.727838808933438	0.494976837391906	0.460106662376672	0.462995887146577	CONICSmat	HCA00102.I13
0.312325948428917	0.758575340677766	0.654168854618651	0.589701528876974	0.614792052437148	CONICSmat	HCA00102.I14
0.312536243199454	0.735028557622434	0.472204199598915	0.529498867145257	0.421354105225905	CONICSmat	HCA00102.I15
0.370939078013524	0.741895703516983	0.567913482128813	0.543468851373379	0.455674700929012	CONICSmat	HCA00102.I16
0.265029391730583	0.654123550041145	0.522711628993203	0.520474332210947	0.470975146576201	CONICSmat	HCA00102.K10
0.170648787423862	0.562309084269671	0.519160568577079	0.413394837237736	0.490980565321438	CONICSmat	HCA00102.K11
0.251840033056199	0.669240163407405	0.487106231368642	0.508618150005937	0.380169810512672	CONICSmat	HCA00102.K12
0.333976576254317	0.692512097982956	0.625468728498693	0.530432092487117	0.565595901564149	CONICSmat	HCA00102.K13
0.328115683665188	0.701698167847357	0.58028922862271	0.512473738135756	0.50461073532386	CONICSmat	HCA00102.K14
0.280258094963909	0.66715011052623	0.562683398570065	0.478510935927491	0.418065273021819	CONICSmat	HCA00102.K15
0.359899913715333	0.702338572282734	0.592996743696817	0.515943497147303	0.51234560902947	CONICSmat	HCA00102.K16
0.401026039430513	0.768836149257236	0.480003742387643	0.591598691824443	0.361639392599145	CONICSmat	HCA00102.M09
0.304134917498748	0.705960132481967	0.465407799632398	0.525340687088766	0.418378028003696	CONICSmat	HCA00102.M10
0.301101162842655	0.701398520020108	0.522317138524859	0.531980333702743	0.494528410330946	CONICSmat	HCA00102.M12
0.282115419178874	0.649957676770548	0.624690467025917	0.55857883372656	0.546278387220939	CONICSmat	HCA00102.M14
0.352200576498994	0.760706847785575	0.522243774477204	0.533841827422268	0.47950195817631	CONICSmat	HCA00102.O12
0.236635435615344	0.671933911622263	0.489239598278336	0.513284266172212	0.451532478127549	CONICSmat	HCA00102.O13
0.37189558397108	0.726537196850024	0.368745365322315	0.587452089680796	0.280820676935818	CONICSmat	HCA00102.O14
0.277238389715621	0.675989389620291	0.687112860408524	0.53402126836738	0.667124986685675	CONICSmat	HCA00102.O15
0.318923326759933	0.721309868500422	0.484922005239343	0.502681670332322	0.433858259903152	CONICSmat	HCA00102.O16
