# Supplementary material for: Benchmarking scRNA-seq copy number variation callers
Source: Nat Commun. 2025 Oct 2;16:8777. doi: 10.1038/s41467-025-62359-9 (PMC12491403; doi:10.1038/s41467-025-62359-9)
Supplement: Supplementary file 11 — Source Data [file 41467_2025_62359_MOESM11_ESM.zip › figure_source_data/figure_3D_MM_diffrefs.tsv]

method	value	metric	group	dataset	norm_value
InferCNV (CNV)	0.673027035131176	max_f1	MM	MM	0.673027035131176
InferCNV (Expr)	0.663663540805779	max_f1	MM	MM	0.663663540805779
CaSpER	0.561568625512896	max_f1	MM	MM	0.561568625512896
copyKat	0.646599104073277	max_f1	MM	MM	0.646599104073277
SCEVAN (CNV)	0.60699757067243	max_f1	MM	MM	0.60699757067243
SCEVAN (Expr)	0.608425904924834	max_f1	MM	MM	0.608425904924834
Numbat (Expr)	0.671766782672056	max_f1	MM	MM	0.671766782672056
Numbat (CNV)	0.758573065759074	max_f1	MM	MM	0.758573065759074
CONICSmat	0.640415461000481	max_f1	MM	MM	0.640415461000481
InferCNV (CNV)	0.51917040971686	max_f1	MM	MM_tcell	0.51917040971686
InferCNV (Expr)	0.547475649648072	max_f1	MM	MM_tcell	0.547475649648072
CaSpER	0.509647347460118	max_f1	MM	MM_tcell	0.509647347460118
copyKat	0.559603282524865	max_f1	MM	MM_tcell	0.559603282524865
SCEVAN (CNV)	0.511609179807797	max_f1	MM	MM_tcell	0.511609179807797
SCEVAN (Expr)	0.521506677015496	max_f1	MM	MM_tcell	0.521506677015496
Numbat (Expr)	0.598688986709817	max_f1	MM	MM_tcell	0.598688986709817
Numbat (CNV)	0.743305152153219	max_f1	MM	MM_tcell	0.743305152153219
CONICSmat	0.617866235578238	max_f1	MM	MM_tcell	0.617866235578238
InferCNV (CNV)	0.539186392439283	max_f1	MM	MM_bcell	0.539186392439283
InferCNV (Expr)	0.569914341323568	max_f1	MM	MM_bcell	0.569914341323568
CaSpER	0.561495813119637	max_f1	MM	MM_bcell	0.561495813119637
copyKat	0.580435497069928	max_f1	MM	MM_bcell	0.580435497069928
SCEVAN (CNV)	0.522931683948266	max_f1	MM	MM_bcell	0.522931683948266
SCEVAN (Expr)	0.54079371482209	max_f1	MM	MM_bcell	0.54079371482209
Numbat (Expr)	0.601438605400316	max_f1	MM	MM_bcell	0.601438605400316
Numbat (CNV)	0.744192546784587	max_f1	MM	MM_bcell	0.744192546784587
CONICSmat	0.594749298842127	max_f1	MM	MM_bcell	0.594749298842127
InferCNV (CNV)	0.491614677411337	max_f1	MM	MM_mono	0.491614677411337
InferCNV (Expr)	0.514231469363987	max_f1	MM	MM_mono	0.514231469363987
CaSpER	0.573339799306442	max_f1	MM	MM_mono	0.573339799306442
copyKat	0.5505493428597	max_f1	MM	MM_mono	0.5505493428597
SCEVAN (CNV)	0.487481477864295	max_f1	MM	MM_mono	0.487481477864295
SCEVAN (Expr)	0.507962212228448	max_f1	MM	MM_mono	0.507962212228448
Numbat (Expr)	0.592716477037872	max_f1	MM	MM_mono	0.592716477037872
Numbat (CNV)	0.657386238919464	max_f1	MM	MM_mono	0.657386238919464
CONICSmat	0.562451797484434	max_f1	MM	MM_mono	0.562451797484434
InferCNV (CNV)	0.539186392439283	max_f1	MM	MM_gastric	0.539186392439283
InferCNV (Expr)	0.569914341323568	max_f1	MM	MM_gastric	0.569914341323568
CaSpER	0.561495813119637	max_f1	MM	MM_gastric	0.561495813119637
copyKat	0.580435497069928	max_f1	MM	MM_gastric	0.580435497069928
SCEVAN (CNV)	0.522931683948266	max_f1	MM	MM_gastric	0.522931683948266
SCEVAN (Expr)	0.54079371482209	max_f1	MM	MM_gastric	0.54079371482209
Numbat (Expr)	0.601438605400316	max_f1	MM	MM_gastric	0.601438605400316
Numbat (CNV)	0.744192546784587	max_f1	MM	MM_gastric	0.744192546784587
CONICSmat	0.594749298842127	max_f1	MM	MM_gastric	0.594749298842127
InferCNV (CNV)	0.570397783156018	max_f1	MM	MM_SNU601	0.570397783156018
InferCNV (Expr)	0.571189179883132	max_f1	MM	MM_SNU601	0.571189179883132
CaSpER	0.512216578502419	max_f1	MM	MM_SNU601	0.512216578502419
copyKat	0.559930371223691	max_f1	MM	MM_SNU601	0.559930371223691
SCEVAN (CNV)	0.558965449349692	max_f1	MM	MM_SNU601	0.558965449349692
SCEVAN (Expr)	0.567474333791278	max_f1	MM	MM_SNU601	0.567474333791278
Numbat (Expr)	0.643581563836665	max_f1	MM	MM_SNU601	0.643581563836665
Numbat (CNV)	0.701950627040691	max_f1	MM	MM_SNU601	0.701950627040691
CONICSmat	0.534235015757512	max_f1	MM	MM_SNU601	0.534235015757512
