# Supplementary material for: Benchmarking scRNA-seq copy number variation callers
Source: Nat Commun. 2025 Oct 2;16:8777. doi: 10.1038/s41467-025-62359-9 (PMC12491403; doi:10.1038/s41467-025-62359-9)
Supplement: Supplementary file 11 — Source Data [file 41467_2025_62359_MOESM11_ESM.zip › figure_source_data/suppfigure_19A_karyogram_MM_automaticAnnot.tsv]

chr	start	counted_pos	variable	value
chr1	900000	1	scWGS	0
chr1	1000000	2	scWGS	0
chr1	1200000	3	scWGS	0
chr1	1300000	4	scWGS	0
chr1	1400000	5	scWGS	-0.933601173324437
chr1	1500000	6	scWGS	-0.933601173324437
chr1	1600000	7	scWGS	-1.18495533537332
chr1	1700000	8	scWGS	-1.40040175998665
chr1	1800000	9	scWGS	-1.40040175998665
chr1	1900000	10	scWGS	-1.40040175998665
chr1	2100000	11	scWGS	-1.40040175998665
chr1	2200000	12	scWGS	-1.40040175998665
chr1	2300000	13	scWGS	-1.40040175998665
chr1	2400000	14	scWGS	-1.40040175998665
chr1	2500000	15	scWGS	-1.40040175998665
chr1	3600000	16	scWGS	-1.40040175998665
chr1	3700000	17	scWGS	-1.40040175998665
chr1	3800000	18	scWGS	-1.40040175998665
chr1	3900000	19	scWGS	-1.40040175998665
chr1	5900000	20	scWGS	-1.40040175998665
chr1	6000000	21	scWGS	-1.40040175998665
chr1	6100000	22	scWGS	-1.40040175998665
chr1	6200000	23	scWGS	-1.40040175998665
chr1	6300000	24	scWGS	-1.40040175998665
chr1	6500000	25	scWGS	0
chr1	6600000	26	scWGS	0
chr1	6700000	27	scWGS	0
chr1	6800000	28	scWGS	0
chr1	6900000	29	scWGS	0
chr1	7000000	30	scWGS	0
chr1	7100000	31	scWGS	0
chr1	7200000	32	scWGS	0
chr1	7300000	33	scWGS	0
chr1	7400000	34	scWGS	0
chr1	7500000	35	scWGS	0
chr1	7600000	36	scWGS	0
chr1	7700000	37	scWGS	0
chr1	7900000	38	scWGS	0
chr1	8300000	39	scWGS	0
chr1	8400000	40	scWGS	0
chr1	8500000	41	scWGS	0
chr1	8600000	42	scWGS	0
chr1	8700000	43	scWGS	0
chr1	8800000	44	scWGS	0
chr1	9500000	45	scWGS	-1.40040175998665
chr1	9700000	46	scWGS	-1.40040175998665
chr1	9800000	47	scWGS	-1.40040175998665
chr1	9900000	48	scWGS	-1.40040175998665
chr1	10000000	49	scWGS	-1.40040175998665
chr1	10100000	50	scWGS	-1.40040175998665
chr1	10200000	51	scWGS	-1.40040175998665
chr1	10300000	52	scWGS	-1.40040175998665
chr1	10400000	53	scWGS	-0.933601173324437
chr1	10500000	54	scWGS	0
chr1	10600000	55	scWGS	0
chr1	11000000	56	scWGS	-0.466800586662212
chr1	11200000	57	scWGS	0
chr1	11700000	58	scWGS	0
chr1	11800000	59	scWGS	0
chr1	11900000	60	scWGS	-0.700200879993325
chr1	12000000	61	scWGS	-1.40040175998665
chr1	12100000	62	scWGS	-0.700200879993325
chr1	12200000	63	scWGS	0
chr1	12300000	64	scWGS	0
chr1	12400000	65	scWGS	0
chr1	12500000	66	scWGS	0
chr1	13700000	67	scWGS	0
chr1	13800000	68	scWGS	0
chr1	15400000	69	scWGS	0
chr1	15500000	70	scWGS	0
chr1	15600000	71	scWGS	0
chr1	15700000	72	scWGS	0
chr1	15800000	73	scWGS	0
chr1	15900000	74	scWGS	0
chr1	16100000	75	scWGS	-1.40040175998665
chr1	16200000	76	scWGS	-1.40040175998665
chr1	16300000	77	scWGS	-1.40040175998665
chr1	16400000	78	scWGS	-1.40040175998665
chr1	16900000	79	scWGS	-1.40040175998665
chr1	17000000	80	scWGS	-1.40040175998665
chr1	19000000	81	scWGS	-1.40040175998665
chr1	19100000	82	scWGS	-1.40040175998665
chr1	19200000	83	scWGS	-1.40040175998665
chr1	19300000	84	scWGS	-1.40040175998665
chr1	19400000	85	scWGS	-1.40040175998665
chr1	20400000	86	scWGS	0
chr1	20500000	87	scWGS	-1.40040175998665
chr1	20600000	88	scWGS	-1.40040175998665
chr1	20700000	89	scWGS	-1.40040175998665
chr1	20800000	90	scWGS	-1.40040175998665
chr1	20900000	91	scWGS	-1.40040175998665
chr1	21000000	92	scWGS	-1.40040175998665
chr1	21100000	93	scWGS	-1.40040175998665
chr1	21200000	94	scWGS	-1.40040175998665
chr1	21300000	95	scWGS	-1.40040175998665
chr1	21600000	96	scWGS	-1.40040175998665
chr1	21700000	97	scWGS	-1.40040175998665
chr1	22000000	98	scWGS	-1.40040175998665
chr1	23000000	99	scWGS	-0.700200879993325
chr1	23300000	100	scWGS	0
chr1	23600000	101	scWGS	0
chr1	23700000	102	scWGS	0
chr1	23800000	103	scWGS	0
chr1	23900000	104	scWGS	0
chr1	24600000	105	scWGS	-0.700200879993325
chr1	24700000	106	scWGS	-1.40040175998665
chr1	24800000	107	scWGS	-0.700200879993325
chr1	24900000	108	scWGS	0
chr1	25200000	109	scWGS	0
chr1	25300000	110	scWGS	0
chr1	25500000	111	scWGS	0
chr1	25800000	112	scWGS	0
chr1	26100000	113	scWGS	0
chr1	26200000	114	scWGS	0
chr1	26300000	115	scWGS	0
chr1	26400000	116	scWGS	0
chr1	26600000	117	scWGS	0
chr1	26700000	118	scWGS	0
chr1	26800000	119	scWGS	0
chr1	26900000	120	scWGS	0
chr1	27300000	121	scWGS	0
chr1	27400000	122	scWGS	0
chr1	27600000	123	scWGS	0
chr1	27700000	124	scWGS	0
chr1	27800000	125	scWGS	0
chr1	27900000	126	scWGS	-1.40040175998665
chr1	28000000	127	scWGS	-1.40040175998665
chr1	28200000	128	scWGS	-0.700200879993325
chr1	28300000	129	scWGS	0
chr1	28400000	130	scWGS	0
chr1	28500000	131	scWGS	0
chr1	28600000	132	scWGS	0
chr1	28700000	133	scWGS	0
chr1	28800000	134	scWGS	0
chr1	28900000	135	scWGS	0
chr1	29000000	136	scWGS	0
chr1	29100000	137	scWGS	0
chr1	29200000	138	scWGS	0
chr1	30700000	139	scWGS	0
chr1	30900000	140	scWGS	-0.700200879993325
chr1	31000000	141	scWGS	-1.40040175998665
chr1	31200000	142	scWGS	-1.40040175998665
chr1	31300000	143	scWGS	-1.40040175998665
chr1	31600000	144	scWGS	-1.40040175998665
chr1	31900000	145	scWGS	-1.40040175998665
chr1	32000000	146	scWGS	-1.40040175998665
chr1	32100000	147	scWGS	-1.40040175998665
chr1	32200000	148	scWGS	-1.40040175998665
chr1	32300000	149	scWGS	-1.40040175998665
chr1	32600000	150	scWGS	-0.933601173324437
chr1	32700000	151	scWGS	0
chr1	32800000	152	scWGS	0
chr1	33000000	153	scWGS	0
chr1	34800000	154	scWGS	0
chr1	34900000	155	scWGS	0
chr1	35100000	156	scWGS	0
chr1	35200000	157	scWGS	0
chr1	35300000	158	scWGS	0
chr1	35400000	159	scWGS	0
chr1	35500000	160	scWGS	0
chr1	35900000	161	scWGS	0
chr1	36000000	162	scWGS	0
chr1	36100000	163	scWGS	0
chr1	36200000	164	scWGS	0
chr1	36300000	165	scWGS	0
chr1	36400000	166	scWGS	0
chr1	37400000	167	scWGS	0
chr1	37500000	168	scWGS	0
chr1	37800000	169	scWGS	0
chr1	37900000	170	scWGS	0
chr1	38000000	171	scWGS	-0.700200879993325
chr1	38800000	172	scWGS	-1.40040175998665
chr1	38900000	173	scWGS	-1.40040175998665
chr1	39000000	174	scWGS	-0.700200879993325
chr1	39500000	175	scWGS	-1.40040175998665
chr1	39700000	176	scWGS	-1.40040175998665
chr1	39800000	177	scWGS	-1.40040175998665
chr1	40000000	178	scWGS	-1.40040175998665
chr1	40100000	179	scWGS	-1.40040175998665
chr1	40200000	180	scWGS	-0.700200879993325
chr1	40300000	181	scWGS	0
chr1	40400000	182	scWGS	0
chr1	40600000	183	scWGS	0
chr1	40700000	184	scWGS	0
chr1	40900000	185	scWGS	0
chr1	41000000	186	scWGS	0
chr1	41100000	187	scWGS	0
chr1	41200000	188	scWGS	0
chr1	41500000	189	scWGS	0
chr1	41600000	190	scWGS	0
chr1	41700000	191	scWGS	0
chr1	41800000	192	scWGS	0
chr1	41900000	193	scWGS	0
chr1	42100000	194	scWGS	0
chr1	42200000	195	scWGS	0
chr1	42300000	196	scWGS	0
chr1	42400000	197	scWGS	0
chr1	42600000	198	scWGS	0
chr1	42700000	199	scWGS	0
chr1	42800000	200	scWGS	0
chr1	43100000	201	scWGS	0
chr1	43300000	202	scWGS	0
chr1	43400000	203	scWGS	0
chr1	43700000	204	scWGS	0
chr1	43800000	205	scWGS	0
chr1	43900000	206	scWGS	0
chr1	44200000	207	scWGS	0
chr1	44300000	208	scWGS	0
chr1	44400000	209	scWGS	0
chr1	44500000	210	scWGS	0
chr1	44600000	211	scWGS	0
chr1	44700000	212	scWGS	0
chr1	44800000	213	scWGS	0
chr1	44900000	214	scWGS	0
chr1	45000000	215	scWGS	0
chr1	45300000	216	scWGS	0
chr1	45500000	217	scWGS	-0.700200879993325
chr1	45600000	218	scWGS	-0.700200879993325
chr1	45700000	219	scWGS	0
chr1	45800000	220	scWGS	0
chr1	45900000	221	scWGS	0
chr1	46000000	222	scWGS	0
chr1	46100000	223	scWGS	0
chr1	46200000	224	scWGS	0
chr1	46300000	225	scWGS	0
chr1	46500000	226	scWGS	0
chr1	46600000	227	scWGS	0
chr1	46700000	228	scWGS	0
chr1	47300000	229	scWGS	0
chr1	50400000	230	scWGS	0
chr1	50500000	231	scWGS	0
chr1	50600000	232	scWGS	0
chr1	50700000	233	scWGS	0
chr1	50800000	234	scWGS	0
chr1	50900000	235	scWGS	0
chr1	51200000	236	scWGS	0
chr1	51300000	237	scWGS	0
chr1	51400000	238	scWGS	0
chr1	51500000	239	scWGS	0
chr1	51600000	240	scWGS	0
chr1	51700000	241	scWGS	0
chr1	51800000	242	scWGS	0
chr1	52000000	243	scWGS	0
chr1	52400000	244	scWGS	0
chr1	52600000	245	scWGS	0
chr1	52700000	246	scWGS	0
chr1	52800000	247	scWGS	0
chr1	52900000	248	scWGS	0
chr1	53000000	249	scWGS	0
chr1	53200000	250	scWGS	0
chr1	53700000	251	scWGS	0
chr1	53800000	252	scWGS	0
chr1	53900000	253	scWGS	0
chr1	54000000	254	scWGS	0
chr1	54100000	255	scWGS	0
chr1	54200000	256	scWGS	0
chr1	54300000	257	scWGS	0
chr1	54400000	258	scWGS	0
chr1	55000000	259	scWGS	0
chr1	55100000	260	scWGS	0
chr1	55200000	261	scWGS	0
chr1	58400000	262	scWGS	0
chr1	58500000	263	scWGS	0.700200879993325
chr1	58600000	264	scWGS	0.700200879993325
chr1	58700000	265	scWGS	0
chr1	61000000	266	scWGS	0
chr1	61100000	267	scWGS	0
chr1	61200000	268	scWGS	0
chr1	61300000	269	scWGS	0
chr1	61400000	270	scWGS	0
chr1	61600000	271	scWGS	0
chr1	61700000	272	scWGS	0
chr1	62400000	273	scWGS	0
chr1	62500000	274	scWGS	0
chr1	62600000	275	scWGS	0
chr1	62700000	276	scWGS	0
chr1	62800000	277	scWGS	0
chr1	63300000	278	scWGS	0
chr1	63400000	279	scWGS	0
chr1	63500000	280	scWGS	0
chr1	63600000	281	scWGS	0
chr1	64800000	282	scWGS	0
chr1	64900000	283	scWGS	0
chr1	65400000	284	scWGS	0
chr1	65700000	285	scWGS	0
chr1	65800000	286	scWGS	0
chr1	65900000	287	scWGS	0
chr1	66000000	288	scWGS	0
chr1	66100000	289	scWGS	0
chr1	66200000	290	scWGS	0
chr1	66300000	291	scWGS	0
chr1	66900000	292	scWGS	0
chr1	67400000	293	scWGS	0
chr1	70100000	294	scWGS	0
chr1	70200000	295	scWGS	0
chr1	70300000	296	scWGS	0
chr1	71000000	297	scWGS	1.40040175998665
chr1	74700000	298	scWGS	1.40040175998665
chr1	75700000	299	scWGS	1.40040175998665
chr1	77000000	300	scWGS	1.40040175998665
chr1	77100000	301	scWGS	1.40040175998665
chr1	77200000	302	scWGS	1.40040175998665
chr1	77700000	303	scWGS	1.40040175998665
chr1	77800000	304	scWGS	1.40040175998665
chr1	77900000	305	scWGS	1.40040175998665
chr1	83800000	306	scWGS	-1.40040175998665
chr1	83900000	307	scWGS	-1.40040175998665
chr1	84000000	308	scWGS	-1.40040175998665
chr1	84100000	309	scWGS	-1.40040175998665
chr1	84200000	310	scWGS	-1.40040175998665
chr1	84400000	311	scWGS	-1.40040175998665
chr1	84500000	312	scWGS	-1.40040175998665
chr1	86700000	313	scWGS	-1.40040175998665
chr1	86900000	314	scWGS	-1.40040175998665
chr1	87000000	315	scWGS	-1.40040175998665
chr1	87100000	316	scWGS	-1.40040175998665
chr1	87300000	317	scWGS	-1.40040175998665
chr1	88800000	318	scWGS	-1.40040175998665
chr1	89100000	319	scWGS	-1.40040175998665
chr1	89500000	320	scWGS	-1.40040175998665
chr1	89600000	321	scWGS	-1.40040175998665
chr1	89700000	322	scWGS	-1.40040175998665
chr1	89900000	323	scWGS	-1.40040175998665
chr1	90000000	324	scWGS	-1.40040175998665
chr1	90900000	325	scWGS	-1.40040175998665
chr1	91000000	326	scWGS	-1.40040175998665
chr1	92200000	327	scWGS	-1.40040175998665
chr1	92300000	328	scWGS	-1.40040175998665
chr1	92400000	329	scWGS	-1.40040175998665
chr1	92800000	330	scWGS	-1.40040175998665
chr1	93000000	331	scWGS	-1.40040175998665
chr1	93100000	332	scWGS	-1.40040175998665
chr1	93300000	333	scWGS	-1.40040175998665
chr1	93800000	334	scWGS	-1.40040175998665
chr1	95200000	335	scWGS	-1.40040175998665
chr1	96700000	336	scWGS	-1.40040175998665
chr1	96800000	337	scWGS	-1.40040175998665
chr1	97000000	338	scWGS	-1.40040175998665
chr1	97100000	339	scWGS	-1.40040175998665
chr1	97200000	340	scWGS	-1.40040175998665
chr1	97300000	341	scWGS	-1.40040175998665
chr1	97400000	342	scWGS	-1.40040175998665
chr1	97500000	343	scWGS	-1.40040175998665
chr1	97600000	344	scWGS	-1.40040175998665
chr1	97700000	345	scWGS	-1.40040175998665
chr1	97800000	346	scWGS	-1.40040175998665
chr1	97900000	347	scWGS	-1.40040175998665
chr1	100000000	348	scWGS	-1.40040175998665
chr1	100200000	349	scWGS	-1.40040175998665
chr1	100900000	350	scWGS	-1.40040175998665
chr1	101000000	351	scWGS	-1.40040175998665
chr1	103500000	352	scWGS	-1.40040175998665
chr1	107500000	353	scWGS	-1.40040175998665
chr1	107600000	354	scWGS	-1.40040175998665
chr1	107700000	355	scWGS	-1.40040175998665
chr1	107800000	356	scWGS	-1.40040175998665
chr1	107900000	357	scWGS	-1.40040175998665
chr1	108600000	358	scWGS	-1.40040175998665
chr1	108700000	359	scWGS	-1.40040175998665
chr1	108800000	360	scWGS	-1.40040175998665
chr1	110400000	361	scWGS	-1.40040175998665
chr1	110800000	362	scWGS	-1.40040175998665
chr1	111100000	363	scWGS	-1.40040175998665
chr1	111400000	364	scWGS	-1.40040175998665
chr1	111500000	365	scWGS	-1.40040175998665
chr1	111600000	366	scWGS	-1.40040175998665
chr1	111700000	367	scWGS	-1.40040175998665
chr1	112600000	368	scWGS	-1.40040175998665
chr1	112900000	369	scWGS	-1.40040175998665
chr1	113600000	370	scWGS	-1.40040175998665
chr1	113700000	371	scWGS	-1.40040175998665
chr1	113800000	372	scWGS	-1.40040175998665
chr1	114300000	373	scWGS	-1.40040175998665
chr1	114400000	374	scWGS	-1.40040175998665
chr1	114500000	375	scWGS	-1.40040175998665
chr1	114700000	376	scWGS	-1.40040175998665
chr1	116300000	377	scWGS	-1.40040175998665
chr1	116400000	378	scWGS	-1.40040175998665
chr1	116500000	379	scWGS	-1.40040175998665
chr1	117300000	380	scWGS	-1.40040175998665
chr1	117400000	381	scWGS	-1.40040175998665
chr1	117500000	382	scWGS	-1.40040175998665
chr1	117900000	383	scWGS	-1.40040175998665
chr1	119000000	384	scWGS	-1.40040175998665
chr1	119100000	385	scWGS	-1.40040175998665
chr1	120100000	386	scWGS	-1.40040175998665
chr1	144800000	387	scWGS	-1.40040175998665
chr1	144900000	388	scWGS	-1.40040175998665
chr1	145000000	389	scWGS	-1.40040175998665
chr1	145600000	390	scWGS	0
chr1	145700000	391	scWGS	1.40040175998665
chr1	145800000	392	scWGS	1.40040175998665
chr1	145900000	393	scWGS	0.466800586662212
chr1	146900000	394	scWGS	-1.40040175998665
chr1	147900000	395	scWGS	1.40040175998665
chr1	148100000	396	scWGS	1.40040175998665
chr1	149800000	397	scWGS	-0.84024105599199
chr1	149900000	398	scWGS	1.40040175998665
chr1	150000000	399	scWGS	1.40040175998665
chr1	150200000	400	scWGS	1.40040175998665
chr1	150300000	401	scWGS	1.40040175998665
chr1	150400000	402	scWGS	1.40040175998665
chr1	150500000	403	scWGS	1.40040175998665
chr1	150600000	404	scWGS	1.40040175998665
chr1	150700000	405	scWGS	1.40040175998665
chr1	150800000	406	scWGS	1.40040175998665
chr1	150900000	407	scWGS	1.40040175998665
chr1	151000000	408	scWGS	1.40040175998665
chr1	151100000	409	scWGS	1.40040175998665
chr1	151200000	410	scWGS	1.40040175998665
chr1	151300000	411	scWGS	1.40040175998665
chr1	151600000	412	scWGS	1.40040175998665
chr1	151700000	413	scWGS	1.40040175998665
chr1	151800000	414	scWGS	1.40040175998665
chr1	151900000	415	scWGS	1.40040175998665
chr1	152000000	416	scWGS	1.40040175998665
chr1	153500000	417	scWGS	1.40040175998665
chr1	153600000	418	scWGS	1.40040175998665
chr1	153700000	419	scWGS	1.40040175998665
chr1	153800000	420	scWGS	1.40040175998665
chr1	153900000	421	scWGS	1.40040175998665
chr1	154100000	422	scWGS	1.40040175998665
chr1	154200000	423	scWGS	1.40040175998665
chr1	154400000	424	scWGS	1.40040175998665
chr1	154500000	425	scWGS	1.40040175998665
chr1	154600000	426	scWGS	1.40040175998665
chr1	154700000	427	scWGS	1.40040175998665
chr1	154800000	428	scWGS	1.40040175998665
chr1	154900000	429	scWGS	1.40040175998665
chr1	155000000	430	scWGS	1.40040175998665
chr1	155100000	431	scWGS	1.40040175998665
chr1	155200000	432	scWGS	-0.466800586662212
chr1	155300000	433	scWGS	-1.40040175998665
chr1	155400000	434	scWGS	0
chr1	155500000	435	scWGS	1.40040175998665
chr1	155600000	436	scWGS	0
chr1	155700000	437	scWGS	-1.40040175998665
chr1	155800000	438	scWGS	0
chr1	155900000	439	scWGS	1.40040175998665
chr1	156000000	440	scWGS	1.40040175998665
chr1	156100000	441	scWGS	1.40040175998665
chr1	156200000	442	scWGS	1.40040175998665
chr1	156300000	443	scWGS	1.40040175998665
chr1	156400000	444	scWGS	1.40040175998665
chr1	156500000	445	scWGS	1.40040175998665
chr1	156600000	446	scWGS	1.40040175998665
chr1	156700000	447	scWGS	1.40040175998665
chr1	157500000	448	scWGS	1.40040175998665
chr1	157700000	449	scWGS	1.40040175998665
chr1	158900000	450	scWGS	1.40040175998665
chr1	159000000	451	scWGS	1.40040175998665
chr1	159700000	452	scWGS	1.40040175998665
chr1	159900000	453	scWGS	1.40040175998665
chr1	160000000	454	scWGS	1.40040175998665
chr1	160200000	455	scWGS	1.40040175998665
chr1	160300000	456	scWGS	1.40040175998665
chr1	160600000	457	scWGS	1.40040175998665
chr1	160700000	458	scWGS	1.40040175998665
chr1	160800000	459	scWGS	1.40040175998665
chr1	161000000	460	scWGS	1.40040175998665
chr1	161100000	461	scWGS	0.466800586662212
chr1	161200000	462	scWGS	0.466800586662212
chr1	161300000	463	scWGS	1.40040175998665
chr1	161700000	464	scWGS	1.40040175998665
chr1	161800000	465	scWGS	1.40040175998665
chr1	161900000	466	scWGS	1.40040175998665
chr1	162500000	467	scWGS	1.40040175998665
chr1	162700000	468	scWGS	0
chr1	162800000	469	scWGS	0
chr1	165600000	470	scWGS	1.40040175998665
chr1	165700000	471	scWGS	1.40040175998665
chr1	165800000	472	scWGS	1.40040175998665
chr1	165900000	473	scWGS	1.40040175998665
chr1	166800000	474	scWGS	1.40040175998665
chr1	167200000	475	scWGS	1.40040175998665
chr1	167300000	476	scWGS	1.40040175998665
chr1	167400000	477	scWGS	1.40040175998665
chr1	167500000	478	scWGS	1.40040175998665
chr1	167600000	479	scWGS	1.40040175998665
chr1	167700000	480	scWGS	1.40040175998665
chr1	167900000	481	scWGS	1.40040175998665
chr1	168000000	482	scWGS	1.40040175998665
chr1	168200000	483	scWGS	1.40040175998665
chr1	169100000	484	scWGS	1.40040175998665
chr1	169700000	485	scWGS	1.40040175998665
chr1	169900000	486	scWGS	1.40040175998665
chr1	170000000	487	scWGS	1.40040175998665
chr1	171400000	488	scWGS	1.40040175998665
chr1	171500000	489	scWGS	1.40040175998665
chr1	171700000	490	scWGS	1.40040175998665
chr1	172400000	491	scWGS	1.40040175998665
chr1	172500000	492	scWGS	1.40040175998665
chr1	172600000	493	scWGS	1.40040175998665
chr1	173400000	494	scWGS	1.40040175998665
chr1	173700000	495	scWGS	1.40040175998665
chr1	173800000	496	scWGS	1.40040175998665
chr1	173900000	497	scWGS	1.40040175998665
chr1	174000000	498	scWGS	1.40040175998665
chr1	174100000	499	scWGS	1.40040175998665
chr1	174200000	500	scWGS	1.40040175998665
chr1	174300000	501	scWGS	1.40040175998665
chr1	174400000	502	scWGS	1.40040175998665
chr1	174500000	503	scWGS	1.40040175998665
chr1	174600000	504	scWGS	1.40040175998665
chr1	174700000	505	scWGS	1.40040175998665
chr1	174800000	506	scWGS	1.40040175998665
chr1	174900000	507	scWGS	1.40040175998665
chr1	175000000	508	scWGS	1.40040175998665
chr1	175100000	509	scWGS	1.40040175998665
chr1	178700000	510	scWGS	1.40040175998665
chr1	178800000	511	scWGS	1.40040175998665
chr1	178900000	512	scWGS	1.40040175998665
chr1	179000000	513	scWGS	1.40040175998665
chr1	179100000	514	scWGS	1.40040175998665
chr1	179200000	515	scWGS	1.40040175998665
chr1	179300000	516	scWGS	1.40040175998665
chr1	179800000	517	scWGS	1.40040175998665
chr1	179900000	518	scWGS	1.40040175998665
chr1	180000000	519	scWGS	1.40040175998665
chr1	180100000	520	scWGS	1.40040175998665
chr1	180200000	521	scWGS	1.40040175998665
chr1	180300000	522	scWGS	1.40040175998665
chr1	180400000	523	scWGS	1.40040175998665
chr1	180500000	524	scWGS	1.40040175998665
chr1	180600000	525	scWGS	1.40040175998665
chr1	180700000	526	scWGS	1.40040175998665
chr1	180800000	527	scWGS	1.40040175998665
chr1	181000000	528	scWGS	1.40040175998665
chr1	182300000	529	scWGS	1.40040175998665
chr1	182800000	530	scWGS	1.40040175998665
chr1	183400000	531	scWGS	1.40040175998665
chr1	183500000	532	scWGS	1.40040175998665
chr1	183600000	533	scWGS	1.40040175998665
chr1	184000000	534	scWGS	1.40040175998665
chr1	184600000	535	scWGS	1.40040175998665
chr1	184700000	536	scWGS	1.40040175998665
chr1	185100000	537	scWGS	1.40040175998665
chr1	185200000	538	scWGS	1.40040175998665
chr1	185300000	539	scWGS	1.40040175998665
chr1	192500000	540	scWGS	1.40040175998665
chr1	193000000	541	scWGS	1.40040175998665
chr1	193100000	542	scWGS	1.40040175998665
chr1	197500000	543	scWGS	1.40040175998665
chr1	197600000	544	scWGS	1.40040175998665
chr1	197700000	545	scWGS	1.40040175998665
chr1	200400000	546	scWGS	1.40040175998665
chr1	200600000	547	scWGS	1.40040175998665
chr1	201100000	548	scWGS	1.40040175998665
chr1	201400000	549	scWGS	1.40040175998665
chr1	201500000	550	scWGS	1.40040175998665
chr1	201800000	551	scWGS	1.40040175998665
chr1	201900000	552	scWGS	1.40040175998665
chr1	202000000	553	scWGS	1.40040175998665
chr1	202100000	554	scWGS	1.40040175998665
chr1	202300000	555	scWGS	1.40040175998665
chr1	202700000	556	scWGS	1.40040175998665
chr1	202800000	557	scWGS	1.40040175998665
chr1	202900000	558	scWGS	1.40040175998665
chr1	203000000	559	scWGS	1.40040175998665
chr1	203700000	560	scWGS	1.40040175998665
chr1	203800000	561	scWGS	1.40040175998665
chr1	204400000	562	scWGS	1.40040175998665
chr1	205000000	563	scWGS	1.40040175998665
chr1	205100000	564	scWGS	1.40040175998665
chr1	205200000	565	scWGS	1.40040175998665
chr1	205600000	566	scWGS	1.40040175998665
chr1	205700000	567	scWGS	1.40040175998665
chr1	206200000	568	scWGS	1.40040175998665
chr1	206300000	569	scWGS	0
chr1	206400000	570	scWGS	0
chr1	206500000	571	scWGS	1.40040175998665
chr1	206600000	572	scWGS	1.40040175998665
chr1	207300000	573	scWGS	1.40040175998665
chr1	207700000	574	scWGS	1.40040175998665
chr1	209700000	575	scWGS	1.40040175998665
chr1	211200000	576	scWGS	1.40040175998665
chr1	211300000	577	scWGS	1.40040175998665
chr1	211400000	578	scWGS	1.40040175998665
chr1	212200000	579	scWGS	1.40040175998665
chr1	212300000	580	scWGS	1.40040175998665
chr1	212400000	581	scWGS	1.40040175998665
chr1	212700000	582	scWGS	1.40040175998665
chr1	212800000	583	scWGS	1.40040175998665
chr1	212900000	584	scWGS	1.40040175998665
chr1	213000000	585	scWGS	1.40040175998665
chr1	213100000	586	scWGS	1.40040175998665
chr1	213200000	587	scWGS	1.40040175998665
chr1	214200000	588	scWGS	1.40040175998665
chr1	214300000	589	scWGS	1.40040175998665
chr1	217400000	590	scWGS	1.40040175998665
chr1	217500000	591	scWGS	1.40040175998665
chr1	217600000	592	scWGS	1.40040175998665
chr1	218200000	593	scWGS	1.40040175998665
chr1	218300000	594	scWGS	1.40040175998665
chr1	219100000	595	scWGS	1.40040175998665
chr1	219200000	596	scWGS	1.40040175998665
chr1	220000000	597	scWGS	1.40040175998665
chr1	220100000	598	scWGS	1.40040175998665
chr1	220200000	599	scWGS	1.40040175998665
chr1	222600000	600	scWGS	1.40040175998665
chr1	222700000	601	scWGS	1.40040175998665
chr1	223700000	602	scWGS	1.40040175998665
chr1	224100000	603	scWGS	1.40040175998665
chr1	224200000	604	scWGS	1.40040175998665
chr1	224300000	605	scWGS	1.40040175998665
chr1	224400000	606	scWGS	1.40040175998665
chr1	225400000	607	scWGS	1.40040175998665
chr1	225700000	608	scWGS	1.40040175998665
chr1	225800000	609	scWGS	1.40040175998665
chr1	225900000	610	scWGS	1.40040175998665
chr1	226100000	611	scWGS	1.40040175998665
chr1	226300000	612	scWGS	0.466800586662212
chr1	226400000	613	scWGS	1.40040175998665
chr1	226600000	614	scWGS	1.40040175998665
chr1	226700000	615	scWGS	1.40040175998665
chr1	226800000	616	scWGS	1.40040175998665
chr1	227700000	617	scWGS	1.40040175998665
chr1	228000000	618	scWGS	1.40040175998665
chr1	228100000	619	scWGS	1.40040175998665
chr1	229200000	620	scWGS	1.40040175998665
chr1	229300000	621	scWGS	1.40040175998665
chr1	230000000	622	scWGS	1.40040175998665
chr1	230100000	623	scWGS	1.40040175998665
chr1	230200000	624	scWGS	1.40040175998665
chr1	230600000	625	scWGS	1.40040175998665
chr1	230900000	626	scWGS	1.40040175998665
chr1	231000000	627	scWGS	1.40040175998665
chr1	231200000	628	scWGS	1.40040175998665
chr1	231300000	629	scWGS	1.40040175998665
chr1	231400000	630	scWGS	1.40040175998665
chr1	231500000	631	scWGS	1.40040175998665
chr1	232900000	632	scWGS	1.40040175998665
chr1	234300000	633	scWGS	1.40040175998665
chr1	234600000	634	scWGS	1.40040175998665
chr1	235100000	635	scWGS	1.40040175998665
chr1	235200000	636	scWGS	1.40040175998665
chr1	235300000	637	scWGS	1.40040175998665
chr1	235400000	638	scWGS	1.40040175998665
chr1	235500000	639	scWGS	1.40040175998665
chr1	235600000	640	scWGS	1.40040175998665
chr1	235700000	641	scWGS	1.40040175998665
chr1	235800000	642	scWGS	1.40040175998665
chr1	236200000	643	scWGS	1.40040175998665
chr1	236500000	644	scWGS	1.40040175998665
chr1	236600000	645	scWGS	1.40040175998665
chr1	236700000	646	scWGS	1.40040175998665
chr1	236800000	647	scWGS	1.40040175998665
chr1	236900000	648	scWGS	1.40040175998665
chr1	241400000	649	scWGS	1.40040175998665
chr1	241500000	650	scWGS	1.40040175998665
chr1	243100000	651	scWGS	1.40040175998665
chr1	243200000	652	scWGS	1.40040175998665
chr1	244600000	653	scWGS	1.40040175998665
chr1	244700000	654	scWGS	1.40040175998665
chr1	244800000	655	scWGS	1.40040175998665
chr1	244900000	656	scWGS	1.40040175998665
chr1	245000000	657	scWGS	1.40040175998665
chr1	245100000	658	scWGS	1.40040175998665
chr1	245700000	659	scWGS	1.40040175998665
chr1	245800000	660	scWGS	1.40040175998665
chr1	245900000	661	scWGS	1.40040175998665
chr1	246000000	662	scWGS	1.40040175998665
chr1	246100000	663	scWGS	1.40040175998665
chr1	246200000	664	scWGS	1.40040175998665
chr1	246300000	665	scWGS	1.40040175998665
chr1	246400000	666	scWGS	1.40040175998665
chr1	246500000	667	scWGS	1.40040175998665
chr1	246600000	668	scWGS	1.40040175998665
chr1	246700000	669	scWGS	1.40040175998665
chr1	247000000	670	scWGS	1.40040175998665
chr1	248800000	671	scWGS	1.40040175998665
chr2	200000	672	scWGS	0
chr2	600000	673	scWGS	0
chr2	3300000	674	scWGS	0
chr2	3400000	675	scWGS	0
chr2	3500000	676	scWGS	0
chr2	8700000	677	scWGS	0
chr2	8800000	678	scWGS	0
chr2	9400000	679	scWGS	0
chr2	9500000	680	scWGS	0
chr2	9600000	681	scWGS	0
chr2	10300000	682	scWGS	0
chr2	10400000	683	scWGS	0
chr2	10500000	684	scWGS	0
chr2	10600000	685	scWGS	0
chr2	10700000	686	scWGS	0
chr2	10800000	687	scWGS	0
chr2	15100000	688	scWGS	0
chr2	15200000	689	scWGS	0
chr2	15300000	690	scWGS	0
chr2	15400000	691	scWGS	0
chr2	15500000	692	scWGS	0
chr2	15600000	693	scWGS	0
chr2	17600000	694	scWGS	0
chr2	17700000	695	scWGS	0
chr2	19800000	696	scWGS	0
chr2	19900000	697	scWGS	0
chr2	20000000	698	scWGS	0
chr2	20200000	699	scWGS	0
chr2	20300000	700	scWGS	0
chr2	20600000	701	scWGS	0
chr2	20700000	702	scWGS	0
chr2	20800000	703	scWGS	0
chr2	23700000	704	scWGS	0
chr2	23800000	705	scWGS	0
chr2	23900000	706	scWGS	0
chr2	24000000	707	scWGS	0
chr2	24200000	708	scWGS	0
chr2	24300000	709	scWGS	0
chr2	24400000	710	scWGS	0
chr2	24500000	711	scWGS	0
chr2	24600000	712	scWGS	0
chr2	24700000	713	scWGS	0
chr2	25100000	714	scWGS	0
chr2	25700000	715	scWGS	0
chr2	25800000	716	scWGS	0
chr2	26000000	717	scWGS	0
chr2	26100000	718	scWGS	-0.700200879993325
chr2	26200000	719	scWGS	-1.40040175998665
chr2	27000000	720	scWGS	0
chr2	27100000	721	scWGS	0
chr2	27200000	722	scWGS	0
chr2	27300000	723	scWGS	0
chr2	27400000	724	scWGS	0
chr2	27600000	725	scWGS	-0.466800586662212
chr2	27700000	726	scWGS	0
chr2	27800000	727	scWGS	0
chr2	27900000	728	scWGS	0
chr2	28800000	729	scWGS	0
chr2	29000000	730	scWGS	0
chr2	29100000	731	scWGS	0
chr2	30100000	732	scWGS	0
chr2	30400000	733	scWGS	0
chr2	30500000	734	scWGS	0
chr2	30600000	735	scWGS	-0.933601173324437
chr2	31200000	736	scWGS	-1.40040175998665
chr2	31800000	737	scWGS	-1.40040175998665
chr2	31900000	738	scWGS	-1.40040175998665
chr2	32000000	739	scWGS	-1.40040175998665
chr2	32200000	740	scWGS	-1.40040175998665
chr2	32300000	741	scWGS	-0.933601173324437
chr2	32600000	742	scWGS	0
chr2	32700000	743	scWGS	0
chr2	32800000	744	scWGS	0
chr2	33400000	745	scWGS	0
chr2	33500000	746	scWGS	0
chr2	36800000	747	scWGS	0
chr2	36900000	748	scWGS	0
chr2	37000000	749	scWGS	0
chr2	37100000	750	scWGS	0
chr2	37200000	751	scWGS	0
chr2	37300000	752	scWGS	0
chr2	37600000	753	scWGS	0
chr2	38200000	754	scWGS	0
chr2	38300000	755	scWGS	0
chr2	38700000	756	scWGS	0
chr2	38800000	757	scWGS	0
chr2	38900000	758	scWGS	0
chr2	39000000	759	scWGS	0
chr2	39100000	760	scWGS	0
chr2	39200000	761	scWGS	0
chr2	39300000	762	scWGS	0
chr2	39400000	763	scWGS	0
chr2	39700000	764	scWGS	0
chr2	40000000	765	scWGS	0
chr2	40100000	766	scWGS	0
chr2	40200000	767	scWGS	0
chr2	40300000	768	scWGS	0
chr2	40400000	769	scWGS	0
chr2	40500000	770	scWGS	0
chr2	42300000	771	scWGS	0.700200879993325
chr2	42400000	772	scWGS	0.700200879993325
chr2	42500000	773	scWGS	0
chr2	42600000	774	scWGS	0
chr2	42700000	775	scWGS	0
chr2	43200000	776	scWGS	0
chr2	43300000	777	scWGS	0
chr2	43400000	778	scWGS	0
chr2	43500000	779	scWGS	0
chr2	43800000	780	scWGS	0.700200879993325
chr2	43900000	781	scWGS	1.40040175998665
chr2	44100000	782	scWGS	1.40040175998665
chr2	44200000	783	scWGS	1.40040175998665
chr2	44300000	784	scWGS	1.40040175998665
chr2	44400000	785	scWGS	1.40040175998665
chr2	44500000	786	scWGS	1.40040175998665
chr2	44600000	787	scWGS	1.40040175998665
chr2	44700000	788	scWGS	1.40040175998665
chr2	45300000	789	scWGS	1.40040175998665
chr2	45400000	790	scWGS	1.40040175998665
chr2	45500000	791	scWGS	1.40040175998665
chr2	45600000	792	scWGS	1.40040175998665
chr2	46500000	793	scWGS	1.40040175998665
chr2	46600000	794	scWGS	-0.466800586662212
chr2	46900000	795	scWGS	-1.40040175998665
chr2	47000000	796	scWGS	-1.40040175998665
chr2	47700000	797	scWGS	-1.40040175998665
chr2	47800000	798	scWGS	-1.40040175998665
chr2	47900000	799	scWGS	-1.40040175998665
chr2	48300000	800	scWGS	-1.40040175998665
chr2	48400000	801	scWGS	-1.40040175998665
chr2	48500000	802	scWGS	-0.700200879993325
chr2	53600000	803	scWGS	0
chr2	53700000	804	scWGS	0
chr2	53800000	805	scWGS	0
chr2	53900000	806	scWGS	0
chr2	54000000	807	scWGS	0
chr2	54100000	808	scWGS	0
chr2	54200000	809	scWGS	0
chr2	54300000	810	scWGS	0
chr2	54900000	811	scWGS	0
chr2	55000000	812	scWGS	0
chr2	55100000	813	scWGS	0
chr2	55200000	814	scWGS	0
chr2	55300000	815	scWGS	0
chr2	55400000	816	scWGS	0
chr2	55500000	817	scWGS	0
chr2	55600000	818	scWGS	-0.466800586662212
chr2	57900000	819	scWGS	0
chr2	58000000	820	scWGS	0
chr2	58100000	821	scWGS	0
chr2	58200000	822	scWGS	0
chr2	60800000	823	scWGS	0
chr2	60900000	824	scWGS	0
chr2	61000000	825	scWGS	0
chr2	61100000	826	scWGS	0
chr2	61200000	827	scWGS	0
chr2	61300000	828	scWGS	0
chr2	61400000	829	scWGS	0
chr2	61800000	830	scWGS	0
chr2	61900000	831	scWGS	0
chr2	62000000	832	scWGS	0
chr2	62100000	833	scWGS	0
chr2	62600000	834	scWGS	0
chr2	62700000	835	scWGS	0
chr2	62800000	836	scWGS	0
chr2	62900000	837	scWGS	0
chr2	63000000	838	scWGS	0
chr2	63100000	839	scWGS	0
chr2	63200000	840	scWGS	0
chr2	63300000	841	scWGS	0
chr2	63400000	842	scWGS	0
chr2	63500000	843	scWGS	0
chr2	63600000	844	scWGS	0
chr2	63800000	845	scWGS	0
chr2	63900000	846	scWGS	0
chr2	64000000	847	scWGS	0
chr2	64100000	848	scWGS	0
chr2	64500000	849	scWGS	0
chr2	64900000	850	scWGS	0
chr2	65000000	851	scWGS	0
chr2	68000000	852	scWGS	0
chr2	68100000	853	scWGS	0
chr2	68200000	854	scWGS	0
chr2	69300000	855	scWGS	0
chr2	69400000	856	scWGS	0
chr2	69600000	857	scWGS	0
chr2	69700000	858	scWGS	0
chr2	69800000	859	scWGS	-0.700200879993325
chr2	69900000	860	scWGS	-1.40040175998665
chr2	70000000	861	scWGS	-1.40040175998665
chr2	70200000	862	scWGS	-1.40040175998665
chr2	70300000	863	scWGS	-1.40040175998665
chr2	70900000	864	scWGS	-1.40040175998665
chr2	71000000	865	scWGS	-1.40040175998665
chr2	71100000	866	scWGS	-1.40040175998665
chr2	71200000	867	scWGS	-1.40040175998665
chr2	71300000	868	scWGS	-1.40040175998665
chr2	71400000	869	scWGS	-1.40040175998665
chr2	72800000	870	scWGS	-1.40040175998665
chr2	73200000	871	scWGS	-1.40040175998665
chr2	73700000	872	scWGS	-1.40040175998665
chr2	73900000	873	scWGS	0
chr2	74000000	874	scWGS	-1.40040175998665
chr2	74100000	875	scWGS	-1.40040175998665
chr2	74200000	876	scWGS	-1.40040175998665
chr2	74400000	877	scWGS	-0.700200879993325
chr2	74500000	878	scWGS	0
chr2	75600000	879	scWGS	0
chr2	75700000	880	scWGS	0
chr2	84400000	881	scWGS	0
chr2	84900000	882	scWGS	0
chr2	85000000	883	scWGS	0
chr2	85300000	884	scWGS	0
chr2	85500000	885	scWGS	0
chr2	85600000	886	scWGS	-0.933601173324437
chr2	86100000	887	scWGS	-1.40040175998665
chr2	86200000	888	scWGS	-1.40040175998665
chr2	87400000	889	scWGS	-1.40040175998665
chr2	87500000	890	scWGS	-1.40040175998665
chr2	88000000	891	scWGS	-1.40040175998665
chr2	88500000	892	scWGS	1.40040175998665
chr2	88600000	893	scWGS	1.40040175998665
chr2	88700000	894	scWGS	1.40040175998665
chr2	95000000	895	scWGS	-1.40040175998665
chr2	95100000	896	scWGS	-0.700200879993325
chr2	95400000	897	scWGS	0
chr2	95800000	898	scWGS	-1.40040175998665
chr2	95900000	899	scWGS	-1.40040175998665
chr2	96000000	900	scWGS	-0.933601173324437
chr2	96100000	901	scWGS	0
chr2	96200000	902	scWGS	0
chr2	96300000	903	scWGS	0
chr2	96500000	904	scWGS	0
chr2	96800000	905	scWGS	0
chr2	97000000	906	scWGS	0
chr2	97100000	907	scWGS	0
chr2	97200000	908	scWGS	-0.700200879993325
chr2	97500000	909	scWGS	-0.933601173324437
chr2	97600000	910	scWGS	0
chr2	97700000	911	scWGS	0
chr2	97800000	912	scWGS	0
chr2	97900000	913	scWGS	0
chr2	98400000	914	scWGS	0
chr2	98500000	915	scWGS	0
chr2	98600000	916	scWGS	0
chr2	98700000	917	scWGS	0
chr2	98900000	918	scWGS	0
chr2	99000000	919	scWGS	0
chr2	99100000	920	scWGS	-0.700200879993325
chr2	99300000	921	scWGS	0
chr2	99400000	922	scWGS	0
chr2	100500000	923	scWGS	0
chr2	101000000	924	scWGS	0
chr2	101100000	925	scWGS	0
chr2	101200000	926	scWGS	0
chr2	101300000	927	scWGS	0
chr2	105000000	928	scWGS	0
chr2	105300000	929	scWGS	0
chr2	105700000	930	scWGS	0
chr2	105800000	931	scWGS	0
chr2	106000000	932	scWGS	0
chr2	106100000	933	scWGS	0
chr2	108400000	934	scWGS	0
chr2	108500000	935	scWGS	0
chr2	108600000	936	scWGS	0
chr2	108700000	937	scWGS	-0.700200879993325
chr2	108800000	938	scWGS	0
chr2	109500000	939	scWGS	0
chr2	109600000	940	scWGS	0
chr2	111800000	941	scWGS	-1.40040175998665
chr2	111900000	942	scWGS	-1.40040175998665
chr2	112000000	943	scWGS	-1.40040175998665
chr2	112100000	944	scWGS	-1.40040175998665
chr2	112200000	945	scWGS	-1.40040175998665
chr2	112300000	946	scWGS	0
chr2	112500000	947	scWGS	1.40040175998665
chr2	113200000	948	scWGS	1.40040175998665
chr2	113400000	949	scWGS	0
chr2	113700000	950	scWGS	-0.700200879993325
chr2	117800000	951	scWGS	0
chr2	117900000	952	scWGS	0
chr2	118000000	953	scWGS	0
chr2	118100000	954	scWGS	0
chr2	119300000	955	scWGS	0
chr2	119700000	956	scWGS	-1.40040175998665
chr2	119800000	957	scWGS	-1.40040175998665
chr2	119900000	958	scWGS	0
chr2	121700000	959	scWGS	-1.40040175998665
chr2	126600000	960	scWGS	-1.40040175998665
chr2	127200000	961	scWGS	-1.40040175998665
chr2	127300000	962	scWGS	-1.40040175998665
chr2	127400000	963	scWGS	-1.40040175998665
chr2	127500000	964	scWGS	-1.40040175998665
chr2	127700000	965	scWGS	-1.40040175998665
chr2	127800000	966	scWGS	-1.40040175998665
chr2	130100000	967	scWGS	-1.40040175998665
chr2	130300000	968	scWGS	-1.40040175998665
chr2	131100000	969	scWGS	-1.40040175998665
chr2	134100000	970	scWGS	-1.40040175998665
chr2	134200000	971	scWGS	-1.40040175998665
chr2	134300000	972	scWGS	-1.40040175998665
chr2	134400000	973	scWGS	-1.40040175998665
chr2	135000000	974	scWGS	-1.40040175998665
chr2	135100000	975	scWGS	-1.40040175998665
chr2	135500000	976	scWGS	-1.40040175998665
chr2	135600000	977	scWGS	-1.40040175998665
chr2	135700000	978	scWGS	-1.40040175998665
chr2	136100000	979	scWGS	-1.40040175998665
chr2	138500000	980	scWGS	-1.40040175998665
chr2	143100000	981	scWGS	-1.40040175998665
chr2	143200000	982	scWGS	-1.40040175998665
chr2	143300000	983	scWGS	-1.40040175998665
chr2	143400000	984	scWGS	-1.40040175998665
chr2	143500000	985	scWGS	-1.40040175998665
chr2	143600000	986	scWGS	-1.40040175998665
chr2	143700000	987	scWGS	-1.40040175998665
chr2	143900000	988	scWGS	-1.40040175998665
chr2	144000000	989	scWGS	-1.40040175998665
chr2	144100000	990	scWGS	-1.40040175998665
chr2	144200000	991	scWGS	-1.40040175998665
chr2	144300000	992	scWGS	-1.40040175998665
chr2	144400000	993	scWGS	-1.40040175998665
chr2	144500000	994	scWGS	-1.40040175998665
chr2	147800000	995	scWGS	-1.40040175998665
chr2	147900000	996	scWGS	-1.40040175998665
chr2	148000000	997	scWGS	-1.40040175998665
chr2	148100000	998	scWGS	-1.40040175998665
chr2	148200000	999	scWGS	-1.40040175998665
chr2	148300000	1000	scWGS	-1.40040175998665
chr2	148400000	1001	scWGS	-1.40040175998665
chr2	148500000	1002	scWGS	-1.40040175998665
chr2	148600000	1003	scWGS	-1.40040175998665
chr2	148700000	1004	scWGS	-1.40040175998665
chr2	149500000	1005	scWGS	-1.40040175998665
chr2	150400000	1006	scWGS	-1.40040175998665
chr2	151700000	1007	scWGS	-1.40040175998665
chr2	151800000	1008	scWGS	-1.40040175998665
chr2	152700000	1009	scWGS	-1.40040175998665
chr2	156300000	1010	scWGS	-1.40040175998665
chr2	157400000	1011	scWGS	-1.40040175998665
chr2	158400000	1012	scWGS	-1.40040175998665
chr2	158500000	1013	scWGS	-1.40040175998665
chr2	158600000	1014	scWGS	-1.40040175998665
chr2	159200000	1015	scWGS	-1.40040175998665
chr2	159300000	1016	scWGS	-1.40040175998665
chr2	159400000	1017	scWGS	-1.40040175998665
chr2	159500000	1018	scWGS	-1.40040175998665
chr2	159600000	1019	scWGS	-1.40040175998665
chr2	159700000	1020	scWGS	-1.40040175998665
chr2	159800000	1021	scWGS	-1.40040175998665
chr2	159900000	1022	scWGS	-1.40040175998665
chr2	160200000	1023	scWGS	-1.40040175998665
chr2	160300000	1024	scWGS	-1.40040175998665
chr2	160400000	1025	scWGS	-1.40040175998665
chr2	161100000	1026	scWGS	-1.40040175998665
chr2	161200000	1027	scWGS	-1.40040175998665
chr2	162200000	1028	scWGS	-1.40040175998665
chr2	162300000	1029	scWGS	-1.40040175998665
chr2	164600000	1030	scWGS	-1.40040175998665
chr2	164700000	1031	scWGS	-1.40040175998665
chr2	164800000	1032	scWGS	-1.40040175998665
chr2	165800000	1033	scWGS	-1.40040175998665
chr2	165900000	1034	scWGS	-1.40040175998665
chr2	168400000	1035	scWGS	0
chr2	168500000	1036	scWGS	0
chr2	168600000	1037	scWGS	0
chr2	168700000	1038	scWGS	0
chr2	169500000	1039	scWGS	-0.700200879993325
chr2	169600000	1040	scWGS	-0.700200879993325
chr2	169700000	1041	scWGS	0
chr2	169800000	1042	scWGS	-0.466800586662212
chr2	169900000	1043	scWGS	0
chr2	170000000	1044	scWGS	0
chr2	170900000	1045	scWGS	0
chr2	171300000	1046	scWGS	-1.40040175998665
chr2	171400000	1047	scWGS	-1.40040175998665
chr2	171700000	1048	scWGS	-0.700200879993325
chr2	171800000	1049	scWGS	0
chr2	171900000	1050	scWGS	0
chr2	172400000	1051	scWGS	0
chr2	172500000	1052	scWGS	0
chr2	172600000	1053	scWGS	0
chr2	173000000	1054	scWGS	0
chr2	173900000	1055	scWGS	0
chr2	174000000	1056	scWGS	0
chr2	174100000	1057	scWGS	0
chr2	174200000	1058	scWGS	0
chr2	174300000	1059	scWGS	-0.700200879993325
chr2	174400000	1060	scWGS	-1.40040175998665
chr2	174500000	1061	scWGS	-1.40040175998665
chr2	174600000	1062	scWGS	-1.40040175998665
chr2	176200000	1063	scWGS	0
chr2	176300000	1064	scWGS	0
chr2	177200000	1065	scWGS	0
chr2	177300000	1066	scWGS	0
chr2	177400000	1067	scWGS	0
chr2	177500000	1068	scWGS	0
chr2	178100000	1069	scWGS	1.40040175998665
chr2	178400000	1070	scWGS	1.40040175998665
chr2	178500000	1071	scWGS	1.40040175998665
chr2	180900000	1072	scWGS	0
chr2	181000000	1073	scWGS	0
chr2	181400000	1074	scWGS	0
chr2	181500000	1075	scWGS	0
chr2	182700000	1076	scWGS	0
chr2	182800000	1077	scWGS	0
chr2	186400000	1078	scWGS	0
chr2	186500000	1079	scWGS	0
chr2	187300000	1080	scWGS	0
chr2	187400000	1081	scWGS	-0.466800586662212
chr2	189400000	1082	scWGS	-1.40040175998665
chr2	189600000	1083	scWGS	-1.40040175998665
chr2	189700000	1084	scWGS	-1.40040175998665
chr2	189800000	1085	scWGS	-1.40040175998665
chr2	190100000	1086	scWGS	-1.40040175998665
chr2	190200000	1087	scWGS	-1.40040175998665
chr2	190300000	1088	scWGS	-1.40040175998665
chr2	190800000	1089	scWGS	-1.40040175998665
chr2	190900000	1090	scWGS	-0.700200879993325
chr2	191000000	1091	scWGS	0
chr2	196100000	1092	scWGS	0
chr2	196700000	1093	scWGS	0
chr2	196900000	1094	scWGS	0
chr2	197000000	1095	scWGS	0
chr2	197100000	1096	scWGS	0
chr2	197200000	1097	scWGS	0
chr2	197300000	1098	scWGS	0
chr2	197400000	1099	scWGS	0
chr2	197500000	1100	scWGS	0
chr2	199900000	1101	scWGS	0
chr2	200300000	1102	scWGS	0
chr2	200400000	1103	scWGS	0
chr2	200800000	1104	scWGS	0
chr2	200900000	1105	scWGS	0
chr2	201000000	1106	scWGS	0
chr2	201100000	1107	scWGS	0
chr2	201200000	1108	scWGS	0
chr2	201300000	1109	scWGS	0
chr2	201400000	1110	scWGS	-0.700200879993325
chr2	202200000	1111	scWGS	-1.40040175998665
chr2	202300000	1112	scWGS	-1.40040175998665
chr2	202400000	1113	scWGS	-1.40040175998665
chr2	202500000	1114	scWGS	0
chr2	202600000	1115	scWGS	1.40040175998665
chr2	202700000	1116	scWGS	1.40040175998665
chr2	202800000	1117	scWGS	0
chr2	202900000	1118	scWGS	-0.700200879993325
chr2	203000000	1119	scWGS	0
chr2	203100000	1120	scWGS	0
chr2	203200000	1121	scWGS	0
chr2	203300000	1122	scWGS	0
chr2	203400000	1123	scWGS	0
chr2	203700000	1124	scWGS	0
chr2	205900000	1125	scWGS	0
chr2	206000000	1126	scWGS	0
chr2	206100000	1127	scWGS	0
chr2	206700000	1128	scWGS	0
chr2	207000000	1129	scWGS	0
chr2	207100000	1130	scWGS	0
chr2	207500000	1131	scWGS	0
chr2	207600000	1132	scWGS	0
chr2	207800000	1133	scWGS	0
chr2	207900000	1134	scWGS	0
chr2	208000000	1135	scWGS	0
chr2	208200000	1136	scWGS	0
chr2	208300000	1137	scWGS	0
chr2	213200000	1138	scWGS	0
chr2	213300000	1139	scWGS	0
chr2	213400000	1140	scWGS	0
chr2	213500000	1141	scWGS	0
chr2	213600000	1142	scWGS	0
chr2	213700000	1143	scWGS	0
chr2	213800000	1144	scWGS	0
chr2	213900000	1145	scWGS	0
chr2	214000000	1146	scWGS	0
chr2	214100000	1147	scWGS	0
chr2	214200000	1148	scWGS	0
chr2	214300000	1149	scWGS	0
chr2	214400000	1150	scWGS	0
chr2	215300000	1151	scWGS	-0.700200879993325
chr2	216100000	1152	scWGS	-1.40040175998665
chr2	216200000	1153	scWGS	-1.40040175998665
chr2	216400000	1154	scWGS	-1.40040175998665
chr2	216500000	1155	scWGS	-1.40040175998665
chr2	218200000	1156	scWGS	0
chr2	218300000	1157	scWGS	0
chr2	218400000	1158	scWGS	0
chr2	218600000	1159	scWGS	-0.700200879993325
chr2	219000000	1160	scWGS	-1.40040175998665
chr2	219100000	1161	scWGS	0
chr2	219200000	1162	scWGS	0.700200879993325
chr2	219300000	1163	scWGS	0
chr2	219400000	1164	scWGS	0
chr2	219500000	1165	scWGS	0
chr2	222500000	1166	scWGS	0
chr2	222600000	1167	scWGS	0
chr2	222800000	1168	scWGS	0
chr2	222900000	1169	scWGS	0
chr2	223700000	1170	scWGS	0
chr2	223800000	1171	scWGS	0
chr2	223900000	1172	scWGS	0
chr2	224700000	1173	scWGS	0
chr2	224800000	1174	scWGS	0
chr2	224900000	1175	scWGS	0
chr2	225000000	1176	scWGS	0
chr2	226800000	1177	scWGS	1.40040175998665
chr2	226900000	1178	scWGS	1.40040175998665
chr2	227000000	1179	scWGS	0
chr2	227100000	1180	scWGS	-1.40040175998665
chr2	227300000	1181	scWGS	-1.40040175998665
chr2	227400000	1182	scWGS	-0.700200879993325
chr2	227500000	1183	scWGS	0
chr2	229700000	1184	scWGS	-1.40040175998665
chr2	229800000	1185	scWGS	-1.40040175998665
chr2	229900000	1186	scWGS	-1.40040175998665
chr2	230100000	1187	scWGS	-1.40040175998665
chr2	230200000	1188	scWGS	-1.40040175998665
chr2	230300000	1189	scWGS	-1.40040175998665
chr2	230400000	1190	scWGS	-1.40040175998665
chr2	230500000	1191	scWGS	-1.40040175998665
chr2	230800000	1192	scWGS	-1.40040175998665
chr2	231400000	1193	scWGS	-1.40040175998665
chr2	231700000	1194	scWGS	-1.40040175998665
chr2	231800000	1195	scWGS	-1.40040175998665
chr2	232500000	1196	scWGS	-1.40040175998665
chr2	233000000	1197	scWGS	-1.40040175998665
chr2	233100000	1198	scWGS	-1.40040175998665
chr2	233200000	1199	scWGS	-1.40040175998665
chr2	234400000	1200	scWGS	-1.40040175998665
chr2	237000000	1201	scWGS	-1.40040175998665
chr2	237100000	1202	scWGS	-1.40040175998665
chr2	237600000	1203	scWGS	-1.40040175998665
chr2	237700000	1204	scWGS	-1.40040175998665
chr2	237900000	1205	scWGS	-1.40040175998665
chr2	238000000	1206	scWGS	-1.40040175998665
chr2	238100000	1207	scWGS	-1.40040175998665
chr2	238200000	1208	scWGS	-1.40040175998665
chr2	239000000	1209	scWGS	-1.40040175998665
chr2	239100000	1210	scWGS	-1.40040175998665
chr2	239200000	1211	scWGS	-1.40040175998665
chr2	239300000	1212	scWGS	-1.40040175998665
chr2	239400000	1213	scWGS	-1.40040175998665
chr2	239800000	1214	scWGS	-1.40040175998665
chr2	239900000	1215	scWGS	-1.40040175998665
chr2	240000000	1216	scWGS	-1.40040175998665
chr2	241000000	1217	scWGS	-1.40040175998665
chr2	241100000	1218	scWGS	-1.40040175998665
chr2	241200000	1219	scWGS	-1.40040175998665
chr2	241300000	1220	scWGS	-1.40040175998665
chr2	241400000	1221	scWGS	-1.40040175998665
chr2	241500000	1222	scWGS	-1.40040175998665
chr2	241600000	1223	scWGS	-1.40040175998665
chr2	241700000	1224	scWGS	-1.40040175998665
chr3	3100000	1225	scWGS	-1.40040175998665
chr3	4300000	1226	scWGS	-1.40040175998665
chr3	4400000	1227	scWGS	-1.40040175998665
chr3	4900000	1228	scWGS	-1.40040175998665
chr3	5100000	1229	scWGS	-1.40040175998665
chr3	5200000	1230	scWGS	-1.40040175998665
chr3	9300000	1231	scWGS	-1.40040175998665
chr3	9400000	1232	scWGS	-1.40040175998665
chr3	9600000	1233	scWGS	-1.40040175998665
chr3	9700000	1234	scWGS	-1.40040175998665
chr3	9800000	1235	scWGS	-1.40040175998665
chr3	9900000	1236	scWGS	-1.40040175998665
chr3	10000000	1237	scWGS	-1.40040175998665
chr3	10100000	1238	scWGS	-1.40040175998665
chr3	11200000	1239	scWGS	-1.40040175998665
chr3	11300000	1240	scWGS	-1.40040175998665
chr3	11400000	1241	scWGS	-1.40040175998665
chr3	11500000	1242	scWGS	-1.40040175998665
chr3	11600000	1243	scWGS	-1.40040175998665
chr3	11700000	1244	scWGS	-1.40040175998665
chr3	11800000	1245	scWGS	-1.40040175998665
chr3	12400000	1246	scWGS	-1.40040175998665
chr3	12500000	1247	scWGS	-1.40040175998665
chr3	12600000	1248	scWGS	-1.40040175998665
chr3	12800000	1249	scWGS	-1.40040175998665
chr3	12900000	1250	scWGS	-1.40040175998665
chr3	13000000	1251	scWGS	-1.40040175998665
chr3	14100000	1252	scWGS	-1.40040175998665
chr3	14200000	1253	scWGS	-1.40040175998665
chr3	14600000	1254	scWGS	-1.40040175998665
chr3	15000000	1255	scWGS	-1.40040175998665
chr3	15200000	1256	scWGS	-1.40040175998665
chr3	15300000	1257	scWGS	-1.40040175998665
chr3	15400000	1258	scWGS	-1.40040175998665
chr3	15500000	1259	scWGS	-1.40040175998665
chr3	15600000	1260	scWGS	-1.40040175998665
chr3	15700000	1261	scWGS	-1.40040175998665
chr3	15800000	1262	scWGS	-1.40040175998665
chr3	16200000	1263	scWGS	-1.40040175998665
chr3	16300000	1264	scWGS	-1.40040175998665
chr3	16800000	1265	scWGS	-1.40040175998665
chr3	16900000	1266	scWGS	-1.40040175998665
chr3	17000000	1267	scWGS	-1.40040175998665
chr3	17100000	1268	scWGS	-1.40040175998665
chr3	17200000	1269	scWGS	-1.40040175998665
chr3	17300000	1270	scWGS	-1.40040175998665
chr3	17400000	1271	scWGS	-1.40040175998665
chr3	17500000	1272	scWGS	-1.40040175998665
chr3	17600000	1273	scWGS	-1.40040175998665
chr3	17700000	1274	scWGS	-1.40040175998665
chr3	18300000	1275	scWGS	0
chr3	18400000	1276	scWGS	0
chr3	19900000	1277	scWGS	0
chr3	23200000	1278	scWGS	0
chr3	23300000	1279	scWGS	0
chr3	23400000	1280	scWGS	0
chr3	23500000	1281	scWGS	0
chr3	23800000	1282	scWGS	0
chr3	23900000	1283	scWGS	0
chr3	25500000	1284	scWGS	0
chr3	25700000	1285	scWGS	0
chr3	28200000	1286	scWGS	0
chr3	28300000	1287	scWGS	0
chr3	31500000	1288	scWGS	-1.40040175998665
chr3	31600000	1289	scWGS	-1.40040175998665
chr3	32300000	1290	scWGS	-1.40040175998665
chr3	32400000	1291	scWGS	-1.40040175998665
chr3	32500000	1292	scWGS	-1.40040175998665
chr3	32900000	1293	scWGS	-1.40040175998665
chr3	33000000	1294	scWGS	-1.40040175998665
chr3	33100000	1295	scWGS	-1.40040175998665
chr3	33300000	1296	scWGS	-1.40040175998665
chr3	33400000	1297	scWGS	-1.40040175998665
chr3	36900000	1298	scWGS	0
chr3	37000000	1299	scWGS	0
chr3	37100000	1300	scWGS	0
chr3	37200000	1301	scWGS	0
chr3	37300000	1302	scWGS	0
chr3	38100000	1303	scWGS	0
chr3	38200000	1304	scWGS	0
chr3	38400000	1305	scWGS	0
chr3	38500000	1306	scWGS	0
chr3	39000000	1307	scWGS	0
chr3	39100000	1308	scWGS	0.700200879993325
chr3	39300000	1309	scWGS	0.700200879993325
chr3	39400000	1310	scWGS	0
chr3	40300000	1311	scWGS	0
chr3	40400000	1312	scWGS	0
chr3	41200000	1313	scWGS	0
chr3	41300000	1314	scWGS	0
chr3	41400000	1315	scWGS	0
chr3	41500000	1316	scWGS	0
chr3	41600000	1317	scWGS	0
chr3	41700000	1318	scWGS	0
chr3	41800000	1319	scWGS	0
chr3	41900000	1320	scWGS	0
chr3	42000000	1321	scWGS	0
chr3	42100000	1322	scWGS	0
chr3	42200000	1323	scWGS	0
chr3	42500000	1324	scWGS	0
chr3	42600000	1325	scWGS	0
chr3	42700000	1326	scWGS	0
chr3	42800000	1327	scWGS	0
chr3	43200000	1328	scWGS	1.40040175998665
chr3	43300000	1329	scWGS	1.40040175998665
chr3	43400000	1330	scWGS	1.40040175998665
chr3	43500000	1331	scWGS	1.40040175998665
chr3	43600000	1332	scWGS	1.40040175998665
chr3	43700000	1333	scWGS	1.40040175998665
chr3	44400000	1334	scWGS	1.40040175998665
chr3	44700000	1335	scWGS	0
chr3	44800000	1336	scWGS	0
chr3	44900000	1337	scWGS	0
chr3	45000000	1338	scWGS	0
chr3	45300000	1339	scWGS	0
chr3	45400000	1340	scWGS	0
chr3	45500000	1341	scWGS	0
chr3	45600000	1342	scWGS	0
chr3	45700000	1343	scWGS	0
chr3	45800000	1344	scWGS	0
chr3	45900000	1345	scWGS	0
chr3	46900000	1346	scWGS	0
chr3	47000000	1347	scWGS	0
chr3	47100000	1348	scWGS	0.466800586662212
chr3	47200000	1349	scWGS	0
chr3	47300000	1350	scWGS	0
chr3	47400000	1351	scWGS	0
chr3	47500000	1352	scWGS	0
chr3	47600000	1353	scWGS	0
chr3	47700000	1354	scWGS	0
chr3	47800000	1355	scWGS	0
chr3	48200000	1356	scWGS	0
chr3	48300000	1357	scWGS	0
chr3	48400000	1358	scWGS	0
chr3	48500000	1359	scWGS	0
chr3	48600000	1360	scWGS	0
chr3	48700000	1361	scWGS	0
chr3	48800000	1362	scWGS	0
chr3	48900000	1363	scWGS	0
chr3	49000000	1364	scWGS	0
chr3	49100000	1365	scWGS	0.700200879993325
chr3	49200000	1366	scWGS	1.40040175998665
chr3	49300000	1367	scWGS	0
chr3	49400000	1368	scWGS	0
chr3	49500000	1369	scWGS	0
chr3	49600000	1370	scWGS	0.700200879993325
chr3	49700000	1371	scWGS	0.466800586662212
chr3	49900000	1372	scWGS	0
chr3	50000000	1373	scWGS	0
chr3	50100000	1374	scWGS	0
chr3	50200000	1375	scWGS	0
chr3	50300000	1376	scWGS	0
chr3	50600000	1377	scWGS	0
chr3	51300000	1378	scWGS	0.466800586662212
chr3	51500000	1379	scWGS	0
chr3	51600000	1380	scWGS	0
chr3	51700000	1381	scWGS	0
chr3	51900000	1382	scWGS	0
chr3	52200000	1383	scWGS	0
chr3	52400000	1384	scWGS	0
chr3	52500000	1385	scWGS	0
chr3	52600000	1386	scWGS	0
chr3	52700000	1387	scWGS	0
chr3	52900000	1388	scWGS	0
chr3	53000000	1389	scWGS	0
chr3	53100000	1390	scWGS	-0.700200879993325
chr3	53200000	1391	scWGS	0
chr3	53300000	1392	scWGS	0
chr3	56500000	1393	scWGS	0
chr3	56600000	1394	scWGS	0
chr3	56700000	1395	scWGS	0
chr3	56800000	1396	scWGS	0
chr3	56900000	1397	scWGS	0
chr3	57000000	1398	scWGS	0
chr3	57500000	1399	scWGS	0
chr3	57600000	1400	scWGS	0
chr3	57700000	1401	scWGS	0
chr3	57800000	1402	scWGS	0
chr3	57900000	1403	scWGS	0
chr3	58000000	1404	scWGS	0
chr3	58100000	1405	scWGS	0
chr3	58300000	1406	scWGS	0
chr3	58400000	1407	scWGS	0
chr3	59700000	1408	scWGS	0
chr3	59800000	1409	scWGS	0
chr3	59900000	1410	scWGS	0
chr3	60000000	1411	scWGS	0
chr3	60100000	1412	scWGS	0
chr3	60200000	1413	scWGS	0
chr3	60300000	1414	scWGS	0
chr3	60400000	1415	scWGS	0
chr3	60500000	1416	scWGS	0
chr3	60600000	1417	scWGS	0
chr3	60700000	1418	scWGS	0
chr3	60800000	1419	scWGS	0
chr3	60900000	1420	scWGS	0
chr3	61000000	1421	scWGS	0
chr3	61100000	1422	scWGS	0
chr3	61200000	1423	scWGS	0
chr3	63800000	1424	scWGS	0
chr3	66100000	1425	scWGS	0
chr3	66200000	1426	scWGS	0
chr3	66300000	1427	scWGS	0
chr3	67300000	1428	scWGS	0
chr3	67400000	1429	scWGS	0
chr3	67500000	1430	scWGS	0
chr3	67600000	1431	scWGS	0
chr3	69000000	1432	scWGS	0
chr3	69100000	1433	scWGS	0
chr3	70900000	1434	scWGS	0
chr3	71000000	1435	scWGS	0
chr3	71100000	1436	scWGS	0
chr3	71200000	1437	scWGS	0
chr3	71300000	1438	scWGS	0
chr3	71400000	1439	scWGS	0
chr3	71500000	1440	scWGS	0
chr3	71600000	1441	scWGS	0
chr3	71700000	1442	scWGS	0
chr3	72300000	1443	scWGS	0
chr3	72400000	1444	scWGS	0
chr3	72700000	1445	scWGS	0
chr3	72800000	1446	scWGS	0
chr3	72900000	1447	scWGS	0
chr3	73000000	1448	scWGS	0
chr3	75700000	1449	scWGS	1.40040175998665
chr3	81400000	1450	scWGS	1.40040175998665
chr3	81500000	1451	scWGS	1.40040175998665
chr3	81600000	1452	scWGS	1.40040175998665
chr3	81700000	1453	scWGS	1.40040175998665
chr3	88000000	1454	scWGS	1.40040175998665
chr3	88100000	1455	scWGS	1.40040175998665
chr3	94000000	1456	scWGS	0
chr3	94100000	1457	scWGS	0
chr3	97900000	1458	scWGS	0
chr3	98500000	1459	scWGS	0
chr3	98700000	1460	scWGS	0
chr3	99800000	1461	scWGS	0
chr3	99900000	1462	scWGS	0
chr3	100000000	1463	scWGS	0
chr3	100100000	1464	scWGS	0
chr3	100200000	1465	scWGS	0
chr3	100300000	1466	scWGS	0
chr3	100400000	1467	scWGS	0
chr3	100700000	1468	scWGS	0
chr3	101300000	1469	scWGS	0
chr3	101400000	1470	scWGS	0
chr3	101500000	1471	scWGS	0
chr3	101600000	1472	scWGS	0
chr3	101700000	1473	scWGS	0
chr3	101800000	1474	scWGS	0
chr3	105300000	1475	scWGS	0
chr3	105400000	1476	scWGS	0
chr3	105500000	1477	scWGS	0
chr3	105600000	1478	scWGS	0
chr3	105700000	1479	scWGS	0
chr3	105800000	1480	scWGS	0
chr3	107500000	1481	scWGS	0
chr3	107600000	1482	scWGS	0
chr3	107700000	1483	scWGS	0
chr3	107800000	1484	scWGS	0
chr3	108000000	1485	scWGS	0
chr3	108100000	1486	scWGS	0
chr3	108200000	1487	scWGS	0
chr3	112500000	1488	scWGS	0
chr3	113600000	1489	scWGS	0
chr3	113700000	1490	scWGS	0
chr3	113800000	1491	scWGS	0
chr3	113900000	1492	scWGS	0
chr3	114000000	1493	scWGS	0
chr3	114300000	1494	scWGS	0
chr3	114400000	1495	scWGS	0
chr3	114500000	1496	scWGS	0
chr3	114600000	1497	scWGS	0
chr3	114700000	1498	scWGS	0
chr3	114800000	1499	scWGS	0
chr3	114900000	1500	scWGS	0
chr3	115000000	1501	scWGS	0
chr3	115100000	1502	scWGS	0
chr3	119200000	1503	scWGS	0
chr3	119400000	1504	scWGS	0
chr3	119500000	1505	scWGS	0
chr3	119600000	1506	scWGS	0
chr3	120300000	1507	scWGS	0
chr3	120500000	1508	scWGS	0
chr3	120600000	1509	scWGS	0
chr3	120700000	1510	scWGS	0
chr3	121600000	1511	scWGS	0
chr3	121700000	1512	scWGS	0
chr3	121800000	1513	scWGS	0
chr3	122000000	1514	scWGS	0
chr3	122100000	1515	scWGS	0
chr3	122300000	1516	scWGS	0
chr3	122400000	1517	scWGS	0
chr3	122500000	1518	scWGS	0
chr3	122600000	1519	scWGS	0
chr3	122700000	1520	scWGS	0
chr3	123000000	1521	scWGS	0
chr3	123100000	1522	scWGS	0
chr3	123200000	1523	scWGS	0
chr3	124700000	1524	scWGS	-0.700200879993325
chr3	125200000	1525	scWGS	-0.700200879993325
chr3	125300000	1526	scWGS	0
chr3	125400000	1527	scWGS	0
chr3	125500000	1528	scWGS	0
chr3	126000000	1529	scWGS	0
chr3	126100000	1530	scWGS	0
chr3	126700000	1531	scWGS	0
chr3	126800000	1532	scWGS	0
chr3	126900000	1533	scWGS	0
chr3	127500000	1534	scWGS	0
chr3	127600000	1535	scWGS	0
chr3	128000000	1536	scWGS	0
chr3	128100000	1537	scWGS	0
chr3	128200000	1538	scWGS	0
chr3	128300000	1539	scWGS	0
chr3	128400000	1540	scWGS	0
chr3	128600000	1541	scWGS	0
chr3	128700000	1542	scWGS	0
chr3	128800000	1543	scWGS	0
chr3	128900000	1544	scWGS	0
chr3	129100000	1545	scWGS	0
chr3	129200000	1546	scWGS	0
chr3	129300000	1547	scWGS	0
chr3	129400000	1548	scWGS	0
chr3	129600000	1549	scWGS	1.40040175998665
chr3	129700000	1550	scWGS	1.40040175998665
chr3	129800000	1551	scWGS	1.40040175998665
chr3	130600000	1552	scWGS	1.40040175998665
chr3	130700000	1553	scWGS	1.40040175998665
chr3	130800000	1554	scWGS	1.40040175998665
chr3	130900000	1555	scWGS	1.40040175998665
chr3	131000000	1556	scWGS	1.40040175998665
chr3	131300000	1557	scWGS	1.40040175998665
chr3	131400000	1558	scWGS	0
chr3	131500000	1559	scWGS	0
chr3	132500000	1560	scWGS	0
chr3	132600000	1561	scWGS	0
chr3	133500000	1562	scWGS	0
chr3	133600000	1563	scWGS	0
chr3	133700000	1564	scWGS	0
chr3	133800000	1565	scWGS	0
chr3	134100000	1566	scWGS	0
chr3	134200000	1567	scWGS	0
chr3	136100000	1568	scWGS	1.40040175998665
chr3	136200000	1569	scWGS	1.40040175998665
chr3	136300000	1570	scWGS	1.40040175998665
chr3	136800000	1571	scWGS	1.40040175998665
chr3	136900000	1572	scWGS	1.40040175998665
chr3	138100000	1573	scWGS	1.40040175998665
chr3	138200000	1574	scWGS	1.40040175998665
chr3	138600000	1575	scWGS	1.40040175998665
chr3	138700000	1576	scWGS	1.40040175998665
chr3	138800000	1577	scWGS	1.40040175998665
chr3	139300000	1578	scWGS	1.40040175998665
chr3	140900000	1579	scWGS	1.40040175998665
chr3	141300000	1580	scWGS	1.40040175998665
chr3	141400000	1581	scWGS	0.700200879993325
chr3	141500000	1582	scWGS	0
chr3	141600000	1583	scWGS	0
chr3	141700000	1584	scWGS	0
chr3	141800000	1585	scWGS	0
chr3	141900000	1586	scWGS	0
chr3	142300000	1587	scWGS	1.40040175998665
chr3	142400000	1588	scWGS	1.40040175998665
chr3	143000000	1589	scWGS	0
chr3	143200000	1590	scWGS	1.40040175998665
chr3	143300000	1591	scWGS	1.40040175998665
chr3	143400000	1592	scWGS	1.40040175998665
chr3	143500000	1593	scWGS	1.40040175998665
chr3	143600000	1594	scWGS	1.40040175998665
chr3	143700000	1595	scWGS	1.40040175998665
chr3	143800000	1596	scWGS	1.40040175998665
chr3	148900000	1597	scWGS	1.40040175998665
chr3	149000000	1598	scWGS	1.40040175998665
chr3	149700000	1599	scWGS	1.40040175998665
chr3	149800000	1600	scWGS	1.40040175998665
chr3	149900000	1601	scWGS	1.40040175998665
chr3	150400000	1602	scWGS	1.40040175998665
chr3	150500000	1603	scWGS	1.40040175998665
chr3	150600000	1604	scWGS	1.40040175998665
chr3	151100000	1605	scWGS	1.40040175998665
chr3	151200000	1606	scWGS	1.40040175998665
chr3	152200000	1607	scWGS	1.40040175998665
chr3	152300000	1608	scWGS	1.40040175998665
chr3	152400000	1609	scWGS	1.40040175998665
chr3	153100000	1610	scWGS	1.40040175998665
chr3	154200000	1611	scWGS	1.40040175998665
chr3	154300000	1612	scWGS	1.40040175998665
chr3	155800000	1613	scWGS	1.40040175998665
chr3	155900000	1614	scWGS	1.40040175998665
chr3	156500000	1615	scWGS	1.40040175998665
chr3	156600000	1616	scWGS	1.40040175998665
chr3	156700000	1617	scWGS	1.40040175998665
chr3	157100000	1618	scWGS	1.40040175998665
chr3	158100000	1619	scWGS	1.40040175998665
chr3	158200000	1620	scWGS	1.40040175998665
chr3	158300000	1621	scWGS	1.40040175998665
chr3	158400000	1622	scWGS	1.40040175998665
chr3	158500000	1623	scWGS	1.40040175998665
chr3	158600000	1624	scWGS	1.40040175998665
chr3	158800000	1625	scWGS	1.40040175998665
chr3	160200000	1626	scWGS	1.40040175998665
chr3	160300000	1627	scWGS	1.40040175998665
chr3	160400000	1628	scWGS	1.40040175998665
chr3	160500000	1629	scWGS	0.466800586662212
chr3	161000000	1630	scWGS	1.40040175998665
chr3	161200000	1631	scWGS	0.466800586662212
chr3	167600000	1632	scWGS	1.40040175998665
chr3	167700000	1633	scWGS	1.40040175998665
chr3	167800000	1634	scWGS	1.40040175998665
chr3	168000000	1635	scWGS	1.40040175998665
chr3	169700000	1636	scWGS	1.40040175998665
chr3	169900000	1637	scWGS	1.40040175998665
chr3	170000000	1638	scWGS	1.40040175998665
chr3	170100000	1639	scWGS	1.40040175998665
chr3	170200000	1640	scWGS	0
chr3	170300000	1641	scWGS	0
chr3	170800000	1642	scWGS	0.466800586662212
chr3	172000000	1643	scWGS	1.40040175998665
chr3	172100000	1644	scWGS	1.40040175998665
chr3	172200000	1645	scWGS	1.40040175998665
chr3	172300000	1646	scWGS	1.40040175998665
chr3	172400000	1647	scWGS	1.40040175998665
chr3	172500000	1648	scWGS	1.40040175998665
chr3	177000000	1649	scWGS	1.40040175998665
chr3	177100000	1650	scWGS	1.40040175998665
chr3	179000000	1651	scWGS	1.40040175998665
chr3	179100000	1652	scWGS	1.40040175998665
chr3	179200000	1653	scWGS	1.40040175998665
chr3	179300000	1654	scWGS	0.466800586662212
chr3	179500000	1655	scWGS	1.40040175998665
chr3	179600000	1656	scWGS	0.466800586662212
chr3	180600000	1657	scWGS	1.40040175998665
chr3	180900000	1658	scWGS	0.466800586662212
chr3	182700000	1659	scWGS	1.40040175998665
chr3	182800000	1660	scWGS	1.40040175998665
chr3	182900000	1661	scWGS	1.40040175998665
chr3	183000000	1662	scWGS	1.40040175998665
chr3	183100000	1663	scWGS	1.40040175998665
chr3	183400000	1664	scWGS	1.40040175998665
chr3	183500000	1665	scWGS	1.40040175998665
chr3	183600000	1666	scWGS	1.40040175998665
chr3	183700000	1667	scWGS	1.40040175998665
chr3	183800000	1668	scWGS	1.40040175998665
chr3	184100000	1669	scWGS	1.40040175998665
chr3	184200000	1670	scWGS	1.40040175998665
chr3	184300000	1671	scWGS	1.40040175998665
chr3	184700000	1672	scWGS	1.40040175998665
chr3	184800000	1673	scWGS	1.40040175998665
chr3	184900000	1674	scWGS	1.40040175998665
chr3	185000000	1675	scWGS	1.40040175998665
chr3	185200000	1676	scWGS	1.40040175998665
chr3	185300000	1677	scWGS	1.40040175998665
chr3	185400000	1678	scWGS	1.40040175998665
chr3	185500000	1679	scWGS	1.40040175998665
chr3	185600000	1680	scWGS	1.40040175998665
chr3	185900000	1681	scWGS	1.40040175998665
chr3	186100000	1682	scWGS	1.40040175998665
chr3	186500000	1683	scWGS	1.40040175998665
chr3	186700000	1684	scWGS	1.40040175998665
chr3	186900000	1685	scWGS	1.40040175998665
chr3	187000000	1686	scWGS	1.40040175998665
chr3	187100000	1687	scWGS	1.40040175998665
chr3	188100000	1688	scWGS	1.40040175998665
chr3	188200000	1689	scWGS	1.40040175998665
chr3	188300000	1690	scWGS	1.40040175998665
chr3	188400000	1691	scWGS	1.40040175998665
chr3	188500000	1692	scWGS	1.40040175998665
chr3	188600000	1693	scWGS	1.40040175998665
chr3	188700000	1694	scWGS	1.40040175998665
chr3	188800000	1695	scWGS	1.40040175998665
chr3	189100000	1696	scWGS	1.40040175998665
chr3	189200000	1697	scWGS	1.40040175998665
chr3	189300000	1698	scWGS	1.40040175998665
chr3	191300000	1699	scWGS	1.40040175998665
chr3	193500000	1700	scWGS	1.40040175998665
chr3	193600000	1701	scWGS	1.40040175998665
chr3	194100000	1702	scWGS	1.40040175998665
chr3	194400000	1703	scWGS	0
chr3	194600000	1704	scWGS	0
chr3	195200000	1705	scWGS	0
chr3	195300000	1706	scWGS	0
chr3	195400000	1707	scWGS	0
chr3	195500000	1708	scWGS	0
chr3	195800000	1709	scWGS	0
chr3	195900000	1710	scWGS	0
chr3	196000000	1711	scWGS	0
chr3	196200000	1712	scWGS	0.700200879993325
chr3	196300000	1713	scWGS	1.40040175998665
chr3	196400000	1714	scWGS	1.40040175998665
chr3	196500000	1715	scWGS	1.40040175998665
chr3	196600000	1716	scWGS	1.40040175998665
chr3	196700000	1717	scWGS	1.40040175998665
chr3	196900000	1718	scWGS	1.40040175998665
chr3	197500000	1719	scWGS	1.40040175998665
chr3	197600000	1720	scWGS	1.40040175998665
chr3	197700000	1721	scWGS	1.40040175998665
chr3	197800000	1722	scWGS	1.40040175998665
chr3	197900000	1723	scWGS	1.40040175998665
chr4	400000	1724	scWGS	-1.40040175998665
chr4	500000	1725	scWGS	-1.40040175998665
chr4	900000	1726	scWGS	-1.40040175998665
chr4	1000000	1727	scWGS	-1.40040175998665
chr4	1200000	1728	scWGS	-1.40040175998665
chr4	1800000	1729	scWGS	-1.40040175998665
chr4	1900000	1730	scWGS	-1.40040175998665
chr4	2000000	1731	scWGS	-1.40040175998665
chr4	2400000	1732	scWGS	-1.40040175998665
chr4	2500000	1733	scWGS	-1.40040175998665
chr4	2600000	1734	scWGS	-1.40040175998665
chr4	2700000	1735	scWGS	-1.40040175998665
chr4	2800000	1736	scWGS	-1.40040175998665
chr4	2900000	1737	scWGS	-1.40040175998665
chr4	3500000	1738	scWGS	-1.40040175998665
chr4	4200000	1739	scWGS	-1.40040175998665
chr4	4400000	1740	scWGS	-1.40040175998665
chr4	4500000	1741	scWGS	-1.40040175998665
chr4	6600000	1742	scWGS	-1.40040175998665
chr4	7000000	1743	scWGS	-1.40040175998665
chr4	10000000	1744	scWGS	-1.40040175998665
chr4	10100000	1745	scWGS	-1.40040175998665
chr4	13300000	1746	scWGS	-1.40040175998665
chr4	13400000	1747	scWGS	-1.40040175998665
chr4	13500000	1748	scWGS	0
chr4	13600000	1749	scWGS	0
chr4	15600000	1750	scWGS	-1.40040175998665
chr4	15700000	1751	scWGS	-1.40040175998665
chr4	15800000	1752	scWGS	-1.40040175998665
chr4	17400000	1753	scWGS	-1.40040175998665
chr4	17500000	1754	scWGS	-1.40040175998665
chr4	17600000	1755	scWGS	-1.40040175998665
chr4	17800000	1756	scWGS	-1.40040175998665
chr4	17900000	1757	scWGS	-1.40040175998665
chr4	18000000	1758	scWGS	-1.40040175998665
chr4	24500000	1759	scWGS	-1.40040175998665
chr4	25200000	1760	scWGS	-1.40040175998665
chr4	25700000	1761	scWGS	-1.40040175998665
chr4	25800000	1762	scWGS	-1.40040175998665
chr4	25900000	1763	scWGS	-1.40040175998665
chr4	26100000	1764	scWGS	-1.40040175998665
chr4	26200000	1765	scWGS	-1.40040175998665
chr4	26300000	1766	scWGS	-1.40040175998665
chr4	26400000	1767	scWGS	-1.40040175998665
chr4	26800000	1768	scWGS	-1.40040175998665
chr4	26900000	1769	scWGS	-1.40040175998665
chr4	27000000	1770	scWGS	-1.40040175998665
chr4	37800000	1771	scWGS	-1.40040175998665
chr4	37900000	1772	scWGS	-1.40040175998665
chr4	38000000	1773	scWGS	-1.40040175998665
chr4	38100000	1774	scWGS	-1.40040175998665
chr4	38600000	1775	scWGS	-1.40040175998665
chr4	38700000	1776	scWGS	-1.40040175998665
chr4	38900000	1777	scWGS	-1.40040175998665
chr4	39000000	1778	scWGS	-1.40040175998665
chr4	39100000	1779	scWGS	-1.40040175998665
chr4	39200000	1780	scWGS	-1.40040175998665
chr4	39300000	1781	scWGS	-1.40040175998665
chr4	39400000	1782	scWGS	-1.40040175998665
chr4	39600000	1783	scWGS	-1.40040175998665
chr4	39700000	1784	scWGS	-1.40040175998665
chr4	40100000	1785	scWGS	-1.40040175998665
chr4	40200000	1786	scWGS	-1.40040175998665
chr4	40400000	1787	scWGS	-1.40040175998665
chr4	40500000	1788	scWGS	-1.40040175998665
chr4	40600000	1789	scWGS	-1.40040175998665
chr4	41900000	1790	scWGS	1.40040175998665
chr4	42000000	1791	scWGS	1.40040175998665
chr4	42400000	1792	scWGS	1.40040175998665
chr4	42500000	1793	scWGS	1.40040175998665
chr4	42600000	1794	scWGS	1.40040175998665
chr4	44600000	1795	scWGS	-1.40040175998665
chr4	44700000	1796	scWGS	0
chr4	47400000	1797	scWGS	1.40040175998665
chr4	48300000	1798	scWGS	0
chr4	48400000	1799	scWGS	0
chr4	48500000	1800	scWGS	0
chr4	48600000	1801	scWGS	0
chr4	48700000	1802	scWGS	0
chr4	48800000	1803	scWGS	0
chr4	48900000	1804	scWGS	0
chr4	52800000	1805	scWGS	0
chr4	52900000	1806	scWGS	0
chr4	53000000	1807	scWGS	0
chr4	53100000	1808	scWGS	0
chr4	53200000	1809	scWGS	0
chr4	53300000	1810	scWGS	0
chr4	53400000	1811	scWGS	0
chr4	54000000	1812	scWGS	0
chr4	55300000	1813	scWGS	0
chr4	55400000	1814	scWGS	0
chr4	55500000	1815	scWGS	0
chr4	55800000	1816	scWGS	0
chr4	55900000	1817	scWGS	0
chr4	56400000	1818	scWGS	-0.700200879993325
chr4	56500000	1819	scWGS	-1.40040175998665
chr4	56900000	1820	scWGS	-0.700200879993325
chr4	67600000	1821	scWGS	-1.40040175998665
chr4	67700000	1822	scWGS	0
chr4	68300000	1823	scWGS	0
chr4	70600000	1824	scWGS	1.40040175998665
chr4	70800000	1825	scWGS	0
chr4	73000000	1826	scWGS	1.40040175998665
chr4	73100000	1827	scWGS	1.40040175998665
chr4	73200000	1828	scWGS	1.40040175998665
chr4	73500000	1829	scWGS	1.40040175998665
chr4	73600000	1830	scWGS	1.40040175998665
chr4	74400000	1831	scWGS	-0.700200879993325
chr4	75400000	1832	scWGS	0
chr4	75500000	1833	scWGS	0
chr4	75600000	1834	scWGS	0
chr4	75700000	1835	scWGS	0
chr4	75800000	1836	scWGS	0
chr4	75900000	1837	scWGS	-0.466800586662212
chr4	76100000	1838	scWGS	0
chr4	76200000	1839	scWGS	0
chr4	77000000	1840	scWGS	0
chr4	77800000	1841	scWGS	-1.40040175998665
chr4	77900000	1842	scWGS	-1.40040175998665
chr4	79900000	1843	scWGS	-0.700200879993325
chr4	80000000	1844	scWGS	0
chr4	81400000	1845	scWGS	0
chr4	82300000	1846	scWGS	0
chr4	82400000	1847	scWGS	0
chr4	82800000	1848	scWGS	0
chr4	82900000	1849	scWGS	0
chr4	83000000	1850	scWGS	0
chr4	83100000	1851	scWGS	0
chr4	83200000	1852	scWGS	0
chr4	83400000	1853	scWGS	0
chr4	86500000	1854	scWGS	0
chr4	86600000	1855	scWGS	0
chr4	86700000	1856	scWGS	0
chr4	86800000	1857	scWGS	0
chr4	86900000	1858	scWGS	0
chr4	87000000	1859	scWGS	0
chr4	87100000	1860	scWGS	0
chr4	87300000	1861	scWGS	0
chr4	87400000	1862	scWGS	0
chr4	88200000	1863	scWGS	0
chr4	88500000	1864	scWGS	0
chr4	88700000	1865	scWGS	0
chr4	88800000	1866	scWGS	0
chr4	88900000	1867	scWGS	0
chr4	89000000	1868	scWGS	0
chr4	89200000	1869	scWGS	0
chr4	89300000	1870	scWGS	0
chr4	94400000	1871	scWGS	0
chr4	94500000	1872	scWGS	0
chr4	94600000	1873	scWGS	0
chr4	98200000	1874	scWGS	0
chr4	98300000	1875	scWGS	0
chr4	98400000	1876	scWGS	0
chr4	98500000	1877	scWGS	0
chr4	98600000	1878	scWGS	0
chr4	98900000	1879	scWGS	0
chr4	99000000	1880	scWGS	0
chr4	99500000	1881	scWGS	0
chr4	99800000	1882	scWGS	0
chr4	99900000	1883	scWGS	0
chr4	101300000	1884	scWGS	0
chr4	102200000	1885	scWGS	0
chr4	102300000	1886	scWGS	0
chr4	102500000	1887	scWGS	0
chr4	102600000	1888	scWGS	0
chr4	102700000	1889	scWGS	0
chr4	102800000	1890	scWGS	0
chr4	103000000	1891	scWGS	0
chr4	105300000	1892	scWGS	0
chr4	105400000	1893	scWGS	0
chr4	105600000	1894	scWGS	0
chr4	105700000	1895	scWGS	0
chr4	105800000	1896	scWGS	0
chr4	106000000	1897	scWGS	0
chr4	106100000	1898	scWGS	0
chr4	106200000	1899	scWGS	0
chr4	106300000	1900	scWGS	0
chr4	107600000	1901	scWGS	0
chr4	107700000	1902	scWGS	0
chr4	107900000	1903	scWGS	0
chr4	108000000	1904	scWGS	0
chr4	108600000	1905	scWGS	0
chr4	109400000	1906	scWGS	0
chr4	109500000	1907	scWGS	0
chr4	109600000	1908	scWGS	0
chr4	109700000	1909	scWGS	0
chr4	109800000	1910	scWGS	0
chr4	112200000	1911	scWGS	0
chr4	112600000	1912	scWGS	0
chr4	118200000	1913	scWGS	0
chr4	118700000	1914	scWGS	0
chr4	118800000	1915	scWGS	0
chr4	119200000	1916	scWGS	0
chr4	119300000	1917	scWGS	0
chr4	121600000	1918	scWGS	0
chr4	121800000	1919	scWGS	0
chr4	122100000	1920	scWGS	0
chr4	122200000	1921	scWGS	0
chr4	122300000	1922	scWGS	0
chr4	122800000	1923	scWGS	0
chr4	122900000	1924	scWGS	0
chr4	123000000	1925	scWGS	0
chr4	123100000	1926	scWGS	0
chr4	123200000	1927	scWGS	0
chr4	123300000	1928	scWGS	0
chr4	127900000	1929	scWGS	0
chr4	128000000	1930	scWGS	0
chr4	128100000	1931	scWGS	0
chr4	128200000	1932	scWGS	0
chr4	128800000	1933	scWGS	0
chr4	128900000	1934	scWGS	0
chr4	129000000	1935	scWGS	0
chr4	139000000	1936	scWGS	1.40040175998665
chr4	139100000	1937	scWGS	1.40040175998665
chr4	139200000	1938	scWGS	1.40040175998665
chr4	139300000	1939	scWGS	1.40040175998665
chr4	139400000	1940	scWGS	1.40040175998665
chr4	139500000	1941	scWGS	1.40040175998665
chr4	139600000	1942	scWGS	1.40040175998665
chr4	140200000	1943	scWGS	1.40040175998665
chr4	140300000	1944	scWGS	1.40040175998665
chr4	140500000	1945	scWGS	0
chr4	140600000	1946	scWGS	0
chr4	140700000	1947	scWGS	0
chr4	141200000	1948	scWGS	1.40040175998665
chr4	143100000	1949	scWGS	1.40040175998665
chr4	143200000	1950	scWGS	1.40040175998665
chr4	143300000	1951	scWGS	1.40040175998665
chr4	143400000	1952	scWGS	1.40040175998665
chr4	143500000	1953	scWGS	1.40040175998665
chr4	145000000	1954	scWGS	0
chr4	145100000	1955	scWGS	-0.466800586662212
chr4	145700000	1956	scWGS	0
chr4	145800000	1957	scWGS	0
chr4	145900000	1958	scWGS	0
chr4	146100000	1959	scWGS	0
chr4	146200000	1960	scWGS	0
chr4	146300000	1961	scWGS	0
chr4	146400000	1962	scWGS	0
chr4	146500000	1963	scWGS	0
chr4	147600000	1964	scWGS	0
chr4	150200000	1965	scWGS	0
chr4	150300000	1966	scWGS	0
chr4	150400000	1967	scWGS	0
chr4	150500000	1968	scWGS	0
chr4	150600000	1969	scWGS	0
chr4	150700000	1970	scWGS	0
chr4	150800000	1971	scWGS	0
chr4	150900000	1972	scWGS	0
chr4	151000000	1973	scWGS	0
chr4	151100000	1974	scWGS	0
chr4	151600000	1975	scWGS	0
chr4	151700000	1976	scWGS	0
chr4	152600000	1977	scWGS	0.700200879993325
chr4	152700000	1978	scWGS	1.40040175998665
chr4	152800000	1979	scWGS	1.40040175998665
chr4	152900000	1980	scWGS	0
chr4	153700000	1981	scWGS	0
chr4	154500000	1982	scWGS	1.40040175998665
chr4	155900000	1983	scWGS	1.40040175998665
chr4	158600000	1984	scWGS	1.40040175998665
chr4	158700000	1985	scWGS	1.40040175998665
chr4	159100000	1986	scWGS	0
chr4	159200000	1987	scWGS	0
chr4	159300000	1988	scWGS	0
chr4	163100000	1989	scWGS	0
chr4	163400000	1990	scWGS	1.40040175998665
chr4	163500000	1991	scWGS	1.40040175998665
chr4	165000000	1992	scWGS	-0.700200879993325
chr4	165100000	1993	scWGS	0
chr4	165200000	1994	scWGS	0
chr4	165300000	1995	scWGS	0
chr4	168900000	1996	scWGS	0
chr4	169000000	1997	scWGS	0
chr4	173300000	1998	scWGS	1.40040175998665
chr4	176300000	1999	scWGS	0
[truncated: 58,292 more rows]
