# Supplementary material for: Benchmarking scRNA-seq copy number variation callers
Source: Nat Commun. 2025 Oct 2;16:8777. doi: 10.1038/s41467-025-62359-9 (PMC12491403; doi:10.1038/s41467-025-62359-9)
Supplement: Supplementary file 11 — Source Data [file 41467_2025_62359_MOESM11_ESM.zip › figure_source_data/suppfigure_7A_number_cnvs_per_type.tsv]

dataset	variable	value	type	cnv
SNU601	all_gains_unfiltered	24	All CNVs	Gain
NCIN87	all_gains_unfiltered	11	All CNVs	Gain
MKN45	all_gains_unfiltered	26	All CNVs	Gain
KATOIII	all_gains_unfiltered	53	All CNVs	Gain
NUGC4	all_gains_unfiltered	37	All CNVs	Gain
SNU638	all_gains_unfiltered	12	All CNVs	Gain
SNU668	all_gains_unfiltered	47	All CNVs	Gain
HGC27	all_gains_unfiltered	74	All CNVs	Gain
SNU16	all_gains_unfiltered	59	All CNVs	Gain
iAMP21	all_gains_unfiltered	17	All CNVs	Gain
SNU601	all_losses_unfiltered	40	All CNVs	Loss
NCIN87	all_losses_unfiltered	51	All CNVs	Loss
MKN45	all_losses_unfiltered	63	All CNVs	Loss
KATOIII	all_losses_unfiltered	20	All CNVs	Loss
NUGC4	all_losses_unfiltered	33	All CNVs	Loss
SNU638	all_losses_unfiltered	27	All CNVs	Loss
SNU668	all_losses_unfiltered	24	All CNVs	Loss
HGC27	all_losses_unfiltered	20	All CNVs	Loss
SNU16	all_losses_unfiltered	19	All CNVs	Loss
iAMP21	all_losses_unfiltered	52	All CNVs	Loss
SNU601	focal1_gains_unfiltered	5	Focal type 1	Gain
NCIN87	focal1_gains_unfiltered	7	Focal type 1	Gain
MKN45	focal1_gains_unfiltered	9	Focal type 1	Gain
KATOIII	focal1_gains_unfiltered	7	Focal type 1	Gain
NUGC4	focal1_gains_unfiltered	13	Focal type 1	Gain
SNU638	focal1_gains_unfiltered	5	Focal type 1	Gain
SNU668	focal1_gains_unfiltered	12	Focal type 1	Gain
HGC27	focal1_gains_unfiltered	13	Focal type 1	Gain
SNU16	focal1_gains_unfiltered	9	Focal type 1	Gain
iAMP21	focal1_gains_unfiltered	11	Focal type 1	Gain
SNU601	focal1_losses_unfiltered	17	Focal type 1	Loss
NCIN87	focal1_losses_unfiltered	31	Focal type 1	Loss
MKN45	focal1_losses_unfiltered	31	Focal type 1	Loss
KATOIII	focal1_losses_unfiltered	19	Focal type 1	Loss
NUGC4	focal1_losses_unfiltered	29	Focal type 1	Loss
SNU638	focal1_losses_unfiltered	21	Focal type 1	Loss
SNU668	focal1_losses_unfiltered	21	Focal type 1	Loss
HGC27	focal1_losses_unfiltered	18	Focal type 1	Loss
SNU16	focal1_losses_unfiltered	16	Focal type 1	Loss
iAMP21	focal1_losses_unfiltered	27	Focal type 1	Loss
SNU601	focal2_gains	15	Focal type 2	Gain
NCIN87	focal2_gains	9	Focal type 2	Gain
MKN45	focal2_gains	22	Focal type 2	Gain
KATOIII	focal2_gains	17	Focal type 2	Gain
NUGC4	focal2_gains	25	Focal type 2	Gain
SNU638	focal2_gains	9	Focal type 2	Gain
SNU668	focal2_gains	28	Focal type 2	Gain
HGC27	focal2_gains	41	Focal type 2	Gain
SNU16	focal2_gains	25	Focal type 2	Gain
iAMP21	focal2_gains	15	Focal type 2	Gain
SNU601	focal2_losses	15	Focal type 2	Loss
NCIN87	focal2_losses	33	Focal type 2	Loss
MKN45	focal2_losses	44	Focal type 2	Loss
KATOIII	focal2_losses	11	Focal type 2	Loss
NUGC4	focal2_losses	21	Focal type 2	Loss
SNU638	focal2_losses	14	Focal type 2	Loss
SNU668	focal2_losses	15	Focal type 2	Loss
HGC27	focal2_losses	10	Focal type 2	Loss
SNU16	focal2_losses	8	Focal type 2	Loss
iAMP21	focal2_losses	41	Focal type 2	Loss
SNU601	focal3_gains	19	Focal type 3	Gain
NCIN87	focal3_gains	11	Focal type 3	Gain
MKN45	focal3_gains	24	Focal type 3	Gain
KATOIII	focal3_gains	32	Focal type 3	Gain
NUGC4	focal3_gains	30	Focal type 3	Gain
SNU638	focal3_gains	10	Focal type 3	Gain
SNU668	focal3_gains	39	Focal type 3	Gain
HGC27	focal3_gains	58	Focal type 3	Gain
SNU16	focal3_gains	34	Focal type 3	Gain
iAMP21	focal3_gains	17	Focal type 3	Gain
SNU601	focal3_losses	18	Focal type 3	Loss
NCIN87	focal3_losses	37	Focal type 3	Loss
MKN45	focal3_losses	48	Focal type 3	Loss
KATOIII	focal3_losses	11	Focal type 3	Loss
NUGC4	focal3_losses	21	Focal type 3	Loss
SNU638	focal3_losses	14	Focal type 3	Loss
SNU668	focal3_losses	15	Focal type 3	Loss
HGC27	focal3_losses	10	Focal type 3	Loss
SNU16	focal3_losses	9	Focal type 3	Loss
iAMP21	focal3_losses	43	Focal type 3	Loss
