# Supplementary material for: Benchmarking scRNA-seq copy number variation callers
Source: Nat Commun. 2025 Oct 2;16:8777. doi: 10.1038/s41467-025-62359-9 (PMC12491403; doi:10.1038/s41467-025-62359-9)
Supplement: Supplementary file 11 — Source Data [file 41467_2025_62359_MOESM11_ESM.zip › figure_source_data/suppfigure_8_cor_datacharacteristics_maxf1.tsv]

method	cor	cor_pval	p_adjust	type
Numbat (CNV)	0.35586568726402	0.192981374148984	0.192981374148984	num_cancer_cells
CONICSmat	0.372670080196038	0.171305766064202	0.192718986822227	num_cancer_cells
CaSpER	0.466432882080222	0.0796680219560844	0.143402439520952	num_cancer_cells
SCEVAN (Expr)	0.545010072648599	0.0356393252009122	0.143402439520952	num_cancer_cells
SCEVAN (CNV)	0.498915649574883	0.0583302353377595	0.143402439520952	num_cancer_cells
InferCNV (CNV)	0.477878516524821	0.0715995972987732	0.143402439520952	num_cancer_cells
InferCNV (Expr)	0.418638521583947	0.120406718004803	0.180610077007205	num_cancer_cells
copyKat	0.528671247545507	0.0427508414920194	0.143402439520952	num_cancer_cells
Numbat (Expr)	0.3952260861072	0.144823786645664	0.186202011401569	num_cancer_cells
Numbat (CNV)	-0.0658460688305161	0.815646097455901	0.847264697837273	mean_umi_cancer
CONICSmat	0.0544159154156854	0.847264697837273	0.847264697837273	mean_umi_cancer
CaSpER	0.230744490645852	0.408014054461482	0.847264697837273	mean_umi_cancer
SCEVAN (Expr)	0.240310528039724	0.388291206292469	0.847264697837273	mean_umi_cancer
SCEVAN (CNV)	0.176957240393673	0.528102244553931	0.847264697837273	mean_umi_cancer
InferCNV (CNV)	-0.0628175458266347	0.824000034581241	0.847264697837273	mean_umi_cancer
InferCNV (Expr)	0.0855342719521828	0.761821988295478	0.847264697837273	mean_umi_cancer
copyKat	0.187636440232532	0.503077899301481	0.847264697837273	mean_umi_cancer
Numbat (Expr)	0.171068372657919	0.542135182255519	0.847264697837273	mean_umi_cancer
Numbat (CNV)	-0.182345982959494	0.515405631719225	0.535770734803107	mean_coef_var
CONICSmat	-0.180153116454549	0.520555454090467	0.535770734803107	mean_coef_var
CaSpER	-0.311226925405358	0.258840504564267	0.535770734803107	mean_coef_var
SCEVAN (Expr)	-0.256819368606935	0.35548731568573	0.535770734803107	mean_coef_var
SCEVAN (CNV)	-0.253202629520881	0.362538627153918	0.535770734803107	mean_coef_var
InferCNV (CNV)	-0.197125865714183	0.481315119916412	0.535770734803107	mean_coef_var
InferCNV (Expr)	-0.173730713570811	0.535770734803107	0.535770734803107	mean_coef_var
copyKat	-0.21471836473627	0.442198625595779	0.535770734803107	mean_coef_var
Numbat (Expr)	-0.200207771601526	0.474345644591344	0.535770734803107	mean_coef_var
Numbat (CNV)	-0.42327619380973	0.115929824199616	0.149052631113792	mean_drop_cell
CONICSmat	-0.346422208471026	0.205904881099227	0.205904881099227	mean_drop_cell
CaSpER	-0.561605565909981	0.0293622800988405	0.0811395441444729	mean_drop_cell
SCEVAN (Expr)	-0.536467544428907	0.0392372208878172	0.0811395441444729	mean_drop_cell
SCEVAN (CNV)	-0.518531200429331	0.0476633853893624	0.0811395441444729	mean_drop_cell
InferCNV (CNV)	-0.58033242102984	0.0233229374718017	0.0811395441444729	mean_drop_cell
InferCNV (Expr)	-0.506364506605151	0.0540930294296486	0.0811395441444729	mean_drop_cell
copyKat	-0.587225351264751	0.0213567406325679	0.0811395441444729	mean_drop_cell
Numbat (Expr)	-0.399289023876957	0.140365620193018	0.157911322717146	mean_drop_cell
Numbat (CNV)	0.0701724039384085	0.803744340913528	0.803744340913528	mean_nonZeroGenes_cell
CONICSmat	0.262643360346332	0.344294059922581	0.475423821682823	mean_nonZeroGenes_cell
CaSpER	0.390730880358198	0.149866188472136	0.475423821682823	mean_nonZeroGenes_cell
SCEVAN (Expr)	0.249531464910328	0.369774083531085	0.475423821682823	mean_nonZeroGenes_cell
SCEVAN (CNV)	0.294065504032477	0.287393615042386	0.475423821682823	mean_nonZeroGenes_cell
InferCNV (CNV)	0.405741101112677	0.133478071217843	0.475423821682823	mean_nonZeroGenes_cell
InferCNV (Expr)	0.266802189339912	0.336423720447925	0.475423821682823	mean_nonZeroGenes_cell
copyKat	0.282782676387869	0.307141536333437	0.475423821682823	mean_nonZeroGenes_cell
Numbat (Expr)	0.137492988419523	0.625094834815815	0.703231689167792	mean_nonZeroGenes_cell
Numbat (CNV)	0.230325575685448	0.40888954113339	0.40888954113339	total_cancer_umi
CONICSmat	0.230777212375673	0.407945710973407	0.40888954113339	total_cancer_umi
CaSpER	0.413482644899497	0.125521760205454	0.282423960462272	total_cancer_umi
SCEVAN (Expr)	0.519439757401111	0.0472069957908923	0.282423960462272	total_cancer_umi
SCEVAN (CNV)	0.439017613447526	0.101593435160338	0.282423960462272	total_cancer_umi
InferCNV (CNV)	0.281277694688458	0.30983383731905	0.398357790838779	total_cancer_umi
InferCNV (Expr)	0.294185343974807	0.287188006482546	0.398357790838779	total_cancer_umi
copyKat	0.475066245826091	0.0735250624300843	0.282423960462272	total_cancer_umi
Numbat (Expr)	0.343516727099365	0.209989423769772	0.37798096278559	total_cancer_umi
Numbat (CNV)	-0.653459264029543	0.00824516019763995	0.0205842526126574	fraction_gain
CONICSmat	-0.67238360642971	0.00602862773174997	0.0205842526126574	fraction_gain
CaSpER	-0.450691057682709	0.0917967538943469	0.0917967538943469	fraction_gain
SCEVAN (Expr)	-0.612260997242251	0.0152605884929452	0.0274690592873014	fraction_gain
SCEVAN (CNV)	-0.652831331390297	0.00832833739963275	0.0205842526126574	fraction_gain
InferCNV (CNV)	-0.646888346611502	0.00914855671673661	0.0205842526126574	fraction_gain
InferCNV (Expr)	-0.563919767047985	0.028558142060219	0.0426039260130778	fraction_gain
copyKat	-0.543933962993595	0.0360784102162032	0.0426039260130778	fraction_gain
Numbat (Expr)	-0.539641640964649	0.0378701564560692	0.0426039260130778	fraction_gain
Numbat (CNV)	0.222164383717421	0.426140310808995	0.788756546462014	fraction_loss
CONICSmat	0.192582094901538	0.491679037003908	0.788756546462014	fraction_loss
CaSpER	0.208132885087536	0.456650263480115	0.788756546462014	fraction_loss
SCEVAN (Expr)	0.0699763111128269	0.804282947660848	0.877174664215269	fraction_loss
SCEVAN (CNV)	0.173503822784232	0.536311834682904	0.788756546462014	fraction_loss
InferCNV (CNV)	0.256727277712455	0.355665908971487	0.788756546462014	fraction_loss
InferCNV (Expr)	0.236680515279928	0.395714436726592	0.788756546462014	fraction_loss
copyKat	0.142081646866786	0.6134773139149	0.788756546462014	fraction_loss
Numbat (Expr)	0.043675451530188	0.877174664215269	0.877174664215269	fraction_loss
Numbat (CNV)	-0.673741433180047	0.00588985963334481	0.0132521841750258	fraction_cnvs
CONICSmat	-0.708302976108285	0.00312382702067584	0.0132521841750258	fraction_cnvs
CaSpER	-0.441736509424967	0.0992491675264571	0.0992491675264571	fraction_cnvs
SCEVAN (Expr)	-0.689005253088978	0.00449662595892552	0.0132521841750258	fraction_cnvs
SCEVAN (CNV)	-0.69333821890563	0.00415316194321436	0.0132521841750258	fraction_cnvs
InferCNV (CNV)	-0.651590533020479	0.00849462893094567	0.0152903320757022	fraction_cnvs
InferCNV (Expr)	-0.562636561991454	0.0290019469838946	0.0326271903568814	fraction_cnvs
copyKat	-0.578720443406369	0.0238019983015755	0.0306025692448828	fraction_cnvs
Numbat (Expr)	-0.614805347167082	0.0147259628767315	0.0220889443150973	fraction_cnvs
Numbat (CNV)	-0.117602739170857	0.676376423858478	0.760923476840788	num_coverage
CONICSmat	0.198789598036776	0.477546656327987	0.760923476840788	num_coverage
CaSpER	0.345805031075258	0.206768237643676	0.760923476840788	num_coverage
SCEVAN (Expr)	0.131365452199611	0.640736665787416	0.760923476840788	num_coverage
SCEVAN (CNV)	0.193585320645659	0.489381760188881	0.760923476840788	num_coverage
InferCNV (CNV)	0.218487203770034	0.434032922213308	0.760923476840788	num_coverage
InferCNV (Expr)	0.215922290461675	0.439581798507583	0.760923476840788	num_coverage
copyKat	0.183425225656885	0.512879663401825	0.760923476840788	num_coverage
Numbat (Expr)	-0.0238478540314254	0.932769754454317	0.932769754454317	num_coverage
Numbat (CNV)	-0.0516517263588493	0.873339407127227	0.9799447254354	num_breakpoints
CONICSmat	0.320728619670115	0.309421783506279	0.805337120713453	num_breakpoints
CaSpER	0.383399023719444	0.218601542901061	0.805337120713453	num_breakpoints
SCEVAN (Expr)	0.156855961073704	0.626373316110464	0.805337120713453	num_breakpoints
SCEVAN (CNV)	0.284049397776628	0.370918500820192	0.805337120713453	num_breakpoints
InferCNV (CNV)	0.25600240646026	0.421898768708913	0.805337120713453	num_breakpoints
InferCNV (Expr)	0.229224156626472	0.473591392139645	0.805337120713453	num_breakpoints
copyKat	0.180348989359909	0.574865408882899	0.805337120713453	num_breakpoints
Numbat (Expr)	-0.00815016669474554	0.9799447254354	0.9799447254354	num_breakpoints
Numbat (CNV)	0.403877853052602	0.135442984126466	0.135442984126466	numbat_cells_wsnp
CaSpER	0.428481865020825	0.111043020530905	0.135442984126466	numbat_cells_wsnp
Numbat (CNV)	0.234075083108233	0.401088515449978	0.494724452039904	numbat_nsnps
CaSpER	0.191255557649894	0.494724452039904	0.494724452039904	numbat_nsnps
Numbat (CNV)	-0.0470804980145044	0.867673753153536	0.867673753153536	casper_nsnps
CaSpER	0.0502961524634639	0.858716674603712	0.867673753153536	casper_nsnps
