# Supplementary material for: Benchmarking scRNA-seq copy number variation callers
Source: Nat Commun. 2025 Oct 2;16:8777. doi: 10.1038/s41467-025-62359-9 (PMC12491403; doi:10.1038/s41467-025-62359-9)
Supplement: Supplementary file 11 — Source Data [file 41467_2025_62359_MOESM11_ESM.zip › figure_source_data/suppfigure_2_partial_roc_evaluation.tsv]

sens	fpr	threshold
0	0	Inf
0.00387280880554423	0	0.40887680888538
0.0040766408479413	0	0.343870893855195
0.00958010599266205	0	0.335775545112525
0.0154912352221769	0	0.32142514208183
0.015695067264574	0	0.298900380399725
0.0211985324092947	0	0.27205678167424
0.0244598450876478	0	0.250098028187105
0.0246636771300448	0	0.23630076801915
0.0291479820627803	0	0.227103791452275
0.0299633102323685	0	0.224900496887565
0.0311863024867509	0	0.220244169888135
0.0399510803098247	0	0.21129975677
0.0501426824296779	0	0.206020453528185
0.0532001630656339	0	0.20246262802439
0.053403995108031	0	0.19883729086575
0.0542193232776192	0	0.197855201724115
0.0658377496942519	0	0.19480808480113
0.0731757032205463	0	0.191480746881095
0.0733795352629433	0	0.180273549711665
0.0746025275173257	0	0.16887220221022
0.0748063595597228	0	0.167773828551525
0.0750101916021199	0	0.160967143775965
0.0796983285772523	0	0.1534857698986
0.084794129637179	0	0.15211680987609
0.084997961679576	0	0.150622312944855
0.0905014268242968	0	0.149107554327365
0.0907052588666938	0	0.14791279220084
0.0949857317570322	0	0.145672570932915
0.0982470444353852	0	0.143537633039915
0.10069302894415	0	0.140753242415455
0.109457806767224	0	0.137245968303075
0.118018752547901	0	0.13530576510478
0.123114553607827	0	0.13397848803085
0.128618018752548	0	0.132632259440745
0.132083163473298	0	0.132032730376585
0.139217284957195	0	0.131566535008725
0.147982062780269	0	0.129943952635375
0.148185894822666	0	0.12870409057615
0.148389726865063	0	0.128289816268635
0.14859355890746	0	0.12769131623303
0.148797390949857	0	0.126341664829955
0.159804321239299	0	0.12474772155491
0.168365267019976	0	0.122165751371605
0.176926212800652	0	0.11920376559748
0.179576029351814	0	0.11722720478444
0.182022013860579	0	0.11440984998843
0.185487158581329	0	0.11256464363159
0.1944557684468	0	0.112007094714395
0.201182225845903	0	0.110071766391905
0.210150835711374	0	0.108510111033305
0.214227476559315	0	0.108319807344445
0.217896453322462	0	0.10660060759507
0.228903383611904	0	0.103863332002355
0.236852833265389	0	0.101833228457445
0.245209947003669	0.0070214338507022	0.1007187600504
0.24928658785161	0.0070214338507022	0.0999844041753499
0.249490419894007	0.0070214338507022	0.0991905756358449
0.252344068487566	0.0070214338507022	0.0978528378221399
0.252344068487566	0.0114560236511456	0.09539438202789
0.252344068487566	0.0140428677014043	0.0923800959221899
0.256420709335508	0.0140428677014043	0.0905709284282299
0.263554830819405	0.0140428677014043	0.0901456224344299
0.263758662861802	0.0140428677014043	0.0883039132092049
0.269873624133714	0.0140428677014043	0.0859325646136699
0.275377089278435	0.0140428677014043	0.08426145072989
0.27639624949042	0.0140428677014043	0.0830125695811952
0.285568691398288	0.0140428677014043	0.082227445227385
0.292498980839788	0.0140428677014043	0.0812329886390499
0.293314309009376	0.0140428677014043	0.079197935272
0.297594781899715	0.0140428677014043	0.0772689751658651
0.297594781899715	0.0144124168514412	0.0765744241218451
0.297798613942112	0.0144124168514412	0.0759016493023101
0.299633102323685	0.0144124168514412	0.07549485636749
0.299836934366082	0.0144124168514412	0.0752829004450548
0.300040766408479	0.0144124168514412	0.0747149711758799
0.300244598450876	0.0144124168514412	0.073031507736915
0.300448430493274	0.0144124168514412	0.071577511165255
0.300652262535671	0.0144124168514412	0.0698101151718651
0.305136567468406	0.0144124168514412	0.0676850920478351
0.3055442315532	0.0188470066518847	0.06701709383677
0.312066856909906	0.0218033998521804	0.066757283015525
0.312270688952303	0.0218033998521804	0.065368921849785
0.3124745209947	0.0218033998521804	0.0633749061407851
0.316143497757848	0.0218033998521804	0.06232251666092
0.320423970648186	0.0269770879526977	0.0615075553688249
0.321850794944965	0.0269770879526977	0.0607001110498349
0.324704443538524	0.0269770879526977	0.06014207927397
0.33469221361598	0.0269770879526977	0.0596843271003651
0.334896045658377	0.0269770879526977	0.0592054939266951
0.335099877700775	0.0269770879526977	0.0587514332016701
0.33958418263351	0.0269770879526977	0.058474533983315
0.339788014675907	0.0269770879526977	0.0583304329103949
0.342030167142275	0.0269770879526977	0.05797875968681
0.353037097431716	0.0269770879526977	0.057719674344215
0.353037097431716	0.0291943828529194	0.0572921503495649
0.353037097431716	0.0343680709534369	0.056455449864325
0.353240929474113	0.0343680709534369	0.0552055009779902
0.353240929474113	0.0365853658536586	0.0538542010845151
0.362005707297187	0.0365853658536586	0.051680460068805
0.362005707297187	0.0369549150036955	0.0494478571707451
0.370974317162658	0.0369549150036955	0.04775367170444
0.375050958010599	0.0369549150036955	0.0463203936986649
0.38055442315532	0.0369549150036955	0.0458915828866799
0.384631064003261	0.0369549150036955	0.0452536867437099
0.384834896045658	0.0369549150036955	0.044602905391395
0.389523033020791	0.0369549150036955	0.0444142315635752
0.389523033020791	0.0373244641537325	0.0430872486189602
0.389726865063188	0.0373244641537325	0.0418248511613051
0.394618834080717	0.0373244641537325	0.0418147059969649
0.397268650631879	0.0373244641537325	0.041238708618375
0.403179779861394	0.0373244641537325	0.0390843089330501
0.403383611903791	0.0373244641537325	0.03737748564163
0.409090909090909	0.0373244641537325	0.037168791478555
0.413779046066042	0.0373244641537325	0.0367783538507152
0.425601304525071	0.0373244641537325	0.0360551069044401
0.427843456991439	0.0373244641537325	0.0355893152167102
0.429270281288218	0.0487804878048781	0.03499531873815
0.430697105584998	0.0487804878048781	0.03361683351694
0.439258051365675	0.0487804878048781	0.0323257975501201
0.440888707704851	0.0487804878048781	0.0318502848903299
0.443538524256013	0.0487804878048781	0.030904818554145
0.449041989400734	0.0487804878048781	0.0297182631951349
0.456379942927028	0.0487804878048781	0.0293259259813998
0.467794537301264	0.0487804878048781	0.02911474324395
0.467998369343661	0.0487804878048781	0.02847784142438
0.472482674276396	0.0487804878048781	0.0276488097065499
0.479209131675499	0.0487804878048781	0.0271334583539851
0.483897268650632	0.0487804878048781	0.0267370159809901
0.494700366897676	0.0487804878048781	0.02625661663552
0.497757847533632	0.0535846267553585	0.025291944237565
0.497757847533632	0.0594974131559497	0.0241362833530099
0.499796167957603	0.0594974131559497	0.0233859099350848
0.505503465144721	0.0594974131559497	0.0231009588215598
0.505707297187118	0.0594974131559497	0.0230303207348999
0.509172441907868	0.0594974131559497	0.02238396424703
0.516714227476559	0.0594974131559497	0.0215666897952
0.524867509172442	0.0594974131559497	0.02129304633816
0.525886669384427	0.0624538063562454	0.0211458630292751
0.532205462698736	0.0624538063562454	0.0208728645804952
0.539543416225031	0.0624538063562454	0.0201864671862351
0.543620057072972	0.0624538063562454	0.01966720970344
0.543620057072972	0.0628233555062824	0.0194168607492951
0.551569506726457	0.0628233555062824	0.0192097362429899
0.551773338768854	0.0628233555062824	0.0188553458256249
0.551773338768854	0.0787139689578714	0.0184066853312699
0.558092132083163	0.0787139689578714	0.0182925773328899
0.560538116591928	0.0857354028085735	0.0171565124325299
0.571748878923767	0.0872135994087213	0.015472106225815
0.571952710966164	0.0872135994087213	0.0147755514432499
0.576437015898899	0.0872135994087213	0.0141694314139149
0.576640847941296	0.0872135994087213	0.01356366550354
0.579290664492458	0.0872135994087213	0.0131510876144951
0.581328984916429	0.0872135994087213	0.0127490396736301
0.581532816958826	0.0872135994087213	0.012385468168415
0.585609457806767	0.0872135994087213	0.0112188290906949
0.588463106400326	0.0872135994087213	0.01011197054874
0.588463106400326	0.0946045824094605	0.00982163026119509
0.588666938442723	0.0946045824094605	0.00960602069571004
0.58887077048512	0.0946045824094605	0.00845484479889502
0.591520587036282	0.0946045824094605	0.00730297075650999
0.591520587036282	0.0964523281596452	0.00683635387015991
0.591520587036282	0.111234294161123	0.005943330697465
0.591520587036282	0.11160384331116	0.00510473207445017
0.591724419078679	0.11160384331116	0.00476542547864511
0.60558499796168	0.11160384331116	0.00469575279904011
0.605788830004077	0.11160384331116	0.00435952742965506
0.608846310640033	0.112342941611234	0.00367157650234495
0.60905014268243	0.112342941611234	0.00231601468681486
0.617611088463106	0.112342941611234	0.00120280886866997
0.617814920505503	0.112342941611234	0.000973395868825166
0.617814920505503	0.117516629711752	0.000669776869705041
0.618018752547901	0.117516629711752	0.000125838220569996
0.618018752547901	0.12860310421286	-0.000210294296519975
0.637382796575622	0.12860310421286	-0.000559719165030059
0.637382796575622	0.134885439763489	-0.00089644538711009
0.637586628618019	0.134885439763489	-0.00130258369011504
0.645943742356298	0.134885439763489	-0.00173063894499503
0.649408887077048	0.134885439763489	-0.00190968511872502
0.655727680391358	0.134885439763489	-0.00223052053535999
0.655727680391358	0.154841093865484	-0.00303230811569499
0.655931512433755	0.154841093865484	-0.00384602663017497
0.66041581736649	0.154841093865484	-0.00431538428201994
0.665511618426417	0.154841093865484	-0.00524753515674992
0.672034243783123	0.154841093865484	-0.00702851995381493
0.672034243783123	0.155210643015521	-0.00828398114186502
0.681614349775785	0.155210643015521	-0.0088654809257751
0.681614349775785	0.155580192165558	-0.00954493145688007
0.681614349775785	0.165927568366593	-0.010246252687185
0.684671830411741	0.165927568366593	-0.011061056573175
0.687321646962903	0.169623059866962	-0.0119086866678551
0.703424378312271	0.169623059866962	-0.0128841833258201
0.703424378312271	0.185144124168514	-0.01378032064526
0.703628210354668	0.185144124168514	-0.0142459057919549
0.703628210354668	0.185513673318551	-0.01443388764516
0.706481858948227	0.185513673318551	-0.01465087783529
0.706685690990624	0.185513673318551	-0.014998582105785
0.706889523033021	0.185513673318551	-0.01533087878765
0.713004484304933	0.186991869918699	-0.015917336325275
0.716877293110477	0.186991869918699	-0.0168892380164301
0.719323277619242	0.190687361419069	-0.0175846888408151
0.719527109661639	0.190687361419069	-0.0179060613522051
0.72360375050958	0.190687361419069	-0.018601399526
0.726253567060742	0.190687361419069	-0.0195269467050551
0.730941704035874	0.190687361419069	-0.0198888377285751
0.737056665307786	0.190687361419069	-0.020068215309555
0.738075825519772	0.198817442719882	-0.020441599560475
0.738279657562169	0.198817442719882	-0.0207359642706649
0.74378312270689	0.198817442719882	-0.0212138442992149
0.75275173257236	0.198817442719882	-0.02180222842448
0.759682022013861	0.198817442719882	-0.02232820444047
0.76110884631064	0.202143385070214	-0.023067799262565
0.778026905829596	0.202143385070214	-0.0238964927584649
0.782918874847126	0.202143385070214	-0.025025455576455
0.783122706889523	0.202143385070214	-0.02603820700645
0.78332653893192	0.202143385070214	-0.02671774007941
0.78332653893192	0.221359940872136	-0.027352783100015
0.788626172034244	0.225424981522543	-0.028430721789805
0.794129637178965	0.225424981522543	-0.02946186855563
0.794333469221362	0.225424981522543	-0.0299420529187301
0.802894415002038	0.225424981522543	-0.0302568114383951
0.803098247044435	0.225424981522543	-0.03105924962588
0.816754993885039	0.225424981522543	-0.032060326337515
0.816754993885039	0.233555062823355	-0.03266079101147
0.824908275580921	0.233555062823355	-0.0331799962453549
0.831838565022421	0.233555062823355	-0.0336121503974599
0.831838565022421	0.233924611973392	-0.033854888791805
0.833673053403995	0.233924611973392	-0.034270813949675
0.83958418263351	0.233924611973392	-0.0346824168605749
0.843660823481451	0.266444937176645	-0.0348703762724699
0.843660823481451	0.282705099778271	-0.0366959139686099
0.843864655523848	0.282705099778271	-0.038617366274565
0.849164288626172	0.282705099778271	-0.0394168754754151
0.849164288626172	0.301921655580192	-0.040132240993125
0.850591112922952	0.30339985218034	-0.040371769243035
0.873216469629026	0.30339985218034	-0.040522806694795
0.876477782307379	0.30339985218034	-0.04144394488535
0.876477782307379	0.311160384331116	-0.042810533024125
0.876681614349776	0.311160384331116	-0.043782374277205
0.876885446392173	0.311160384331116	-0.044904051107885
0.876885446392173	0.352549889135255	-0.046946946283725
0.880962087240114	0.354767184035477	-0.04864082896272
0.881165919282511	0.354767184035477	-0.049007608212415
0.883815735833673	0.363266814486327	-0.0491186755738799
0.88401956787607	0.363266814486327	-0.04971589348796
0.88401956787607	0.370288248337029	-0.05051792148511
0.88401956787607	0.384331116038433	-0.050839898537425
0.88401956787607	0.393569844789357	-0.0509923573183501
0.897268650631879	0.393569844789357	-0.051343713000725
0.903587443946188	0.393569844789357	-0.0519890387841651
0.903587443946188	0.397265336289726	-0.05252782648747
0.904810436200571	0.397265336289726	-0.0527205701507799
0.905014268242968	0.397265336289726	-0.0531009054156449
0.908887077048512	0.397265336289726	-0.053519684238185
0.915613534447615	0.397265336289726	-0.054027659748935
0.921116999592336	0.397265336289726	-0.05504220403508
0.921116999592336	0.426090169992609	-0.056568080498665
0.921116999592336	0.441980783444198	-0.057614260883125
0.921320831634733	0.441980783444198	-0.060496208991335
0.922339991846718	0.441980783444198	-0.064517595226425
0.923970648185895	0.448263118994826	-0.066269902767105
0.923970648185895	0.448632668144863	-0.06689343325437
0.923970648185895	0.4490022172949	-0.06850550571002
0.923970648185895	0.449371766444937	-0.070428316168955
0.928251121076233	0.449371766444937	-0.07101175421296
0.928251121076233	0.449741315594974	-0.071257241701995
0.929677945373013	0.453436807095344	-0.07137519453081
0.92988177741541	0.453436807095344	-0.0718019082228051
0.92988177741541	0.470805617147081	-0.07315850550221
0.947818997146351	0.470805617147081	-0.07430760541171
0.947818997146351	0.482631189948263	-0.075594073253785
0.956176110884631	0.482631189948263	-0.076831629266675
0.956176110884631	0.483739837398374	-0.07700699010038
0.956176110884631	0.484109386548411	-0.0771534079133001
0.956176110884631	0.497413155949741	-0.07741250534497
0.95760293518141	0.507021433850702	-0.07799972444576
0.95760293518141	0.519586104951959	-0.07972972131034
0.95760293518141	0.526977087952698	-0.0810801489341699
0.964125560538117	0.526977087952698	-0.08145548865207
0.964125560538117	0.527346637102735	-0.08244958211375
0.964125560538117	0.53880266075388	-0.0838632696349499
0.964125560538117	0.539172209903917	-0.0847879117481349
0.964125560538117	0.546193643754619	-0.086821903885015
0.965348552792499	0.548041389504804	-0.08870725537698
0.965348552792499	0.548410938654841	-0.08889054817943
0.965348552792499	0.550628233555063	-0.0899414892635201
0.965348552792499	0.556910569105691	-0.09138489048011
0.965348552792499	0.574279379157428	-0.09194028832881
0.965348552792499	0.574648928307465	-0.09276955471313
0.965348552792499	0.626385809312639	-0.09360800360329
0.965348552792499	0.632668144863267	-0.0941264735039801
0.965348552792499	0.633037694013304	-0.094643383109985
0.965552384834896	0.633037694013304	-0.095164618834215
0.965552384834896	0.644124168514412	-0.09580223036435
0.973501834488382	0.644863266814486	-0.100634077971495
0.973501834488382	0.655949741315595	-0.105504810126095
0.973501834488382	0.656319290465632	-0.105782968806045
0.978393803505911	0.656319290465632	-0.106046914066915
0.981655116184264	0.656319290465632	-0.107361704555945
0.981655116184264	0.666666666666667	-0.108722436412825
0.987770077456176	0.666666666666667	-0.109005247575315
0.987770077456176	0.673688100517369	-0.109148426693695
0.987770077456176	0.674057649667406	-0.10956192780711
0.987770077456176	0.678122690317812	-0.110920513859535
0.987770077456176	0.685883222468588	-0.11717613503982
0.987770077456176	0.68810051736881	-0.12260683580758
0.987770077456176	0.706577974870658	-0.12347294282405
0.990419894007338	0.712490761271249	-0.12549133198354
0.990419894007338	0.712860310421286	-0.12758814685833
0.992050550346514	0.728011825572801	-0.12934244876445
0.992050550346514	0.728381374722838	-0.131629638384065
0.992050550346514	0.735033259423503	-0.133027208623935
0.992865878516103	0.754988913525499	-0.134567193724365
0.992865878516103	0.757945306725795	-0.14001916669046
0.992865878516103	0.769031781226903	-0.14420005449688
0.992865878516103	0.76940133037694	-0.144485564246045
0.992865878516103	0.777161862527716	-0.145361313859015
0.992865878516103	0.801182557280118	-0.14709954242803
0.992865878516103	0.801552106430155	-0.15129704418274
0.992865878516103	0.801921655580192	-0.15717446088578
0.992865878516103	0.810051736881005	-0.160109272044565
0.992865878516103	0.814855875831486	-0.160979037342685
0.995923359152059	0.82039911308204	-0.161905464394425
0.995923359152059	0.829637841832964	-0.162514540966985
0.995923359152059	0.830007390983001	-0.168777157814035
0.998165511618426	0.834072431633407	-0.17479470912428
0.998165511618426	0.834441980783444	-0.17893016842756
0.998165511618426	0.834811529933481	-0.18396676848675
0.998165511618426	0.859571322985957	-0.18620099610812
0.998165511618426	0.886917960088692	-0.190401014412105
0.998165511618426	0.887287509238729	-0.196903641671475
0.998165511618426	0.9320029563932	-0.204013425682745
0.998165511618426	0.963414634146341	-0.21361622274137
0.998165511618426	0.976718403547672	-0.220786173031915
1	0.977457501847746	-0.226181521995195
1	0.988174427198817	-0.23505835159987
1	0.99519586104952	-0.25942724877072
1	1	-Inf
